# Supplementary material for: Dissecting new genetic components of salinity tolerance in two-row spring barley at the vegetative and reproductive stages
Source: PLoS One. 2020 Jul 23;15(7):e0236037. doi: 10.1371/journal.pone.0236037 (PMC7377408; doi:10.1371/journal.pone.0236037)
Supplement: S1 Table — (XLSX) [file pone.0236037.s006.xlsx]

## Sheet: S1 Table
S1 Table. List of the 377 accessions used in this study, along their country of origin (referenced) and their year of release.
Accession name	Country of origin	Reference	Year of release
Hannchen			1893
Binder	Denmark	Comadran, et al., 2009; Tondelli, et al., 2013	1916
Binder Abed			1916
Isaria	Germany	Caldwell et al., 2006; Tondelli, et al., 2013	1924
Maja	Sweden	Caldwell et al., 2006; Tondelli, et al., 2013 (Denmark)	1927
Kenia	Sweden	Caldwell et al., 2006; Tondelli, et al., 2013 (Denmark)	1931
Freja	Sweden	Tondelli, et al., 2013	1941
Helmi	Finland	Tondelli, et al., 2013	1942
Vankkuri	Finland	Mu_oz-Amatrian M, et al 2014	1943
Lenta	Denmark	Tondelli, et al., 2013	1947
Carlsberg	Denmark	Caldwell et al., 2006; Tondelli, et al., 2013	1947
Valticky	Czech Republic	Tondelli, et al., 2013	1950
Wisa	Germany	Caldwell et al., 2006; Tondelli, et al., 2013	1951
Bonus	Sweden	Tondelli, et al., 2013	1952
Proctor	United Kingdom	Caldwell et al., 2006; Comadran, et al., 2009; Tondelli, et al., 2013	1953
Drost	Denmark	Tondelli, et al., 2013	1954
Beka	France	Comadran, et al., 2009	1954
Union	Germany	Tondelli, et al., 2013	1955
Ingrid	Sweden	Caldwell et al., 2006; Comadran, et al., 2009; Tondelli, et al., 2013	1956
Betzes			1957
Volla	Germany	Caldwell et al., 2006; Tondelli, et al., 2013	1957
Vada	Netherlands	Caldwell et al., 2006; Tondelli, et al., 2013	1958
Delta	Netherlands	Tondelli, et al., 2013	1959
Emir	Netherlands	Comadran, et al., 2009; Tondelli, et al., 2013	1962
Birgitta	Sweden	Tondelli, et al., 2013	1963
Balder J	Sweden	Comadran, et al., 2009; Tondelli, et al., 2013	1964
Britta	Sweden	Tondelli, et al., 2013	1964
Deba Abed	Denmark	Tondelli, et al., 2013	1965
Diamant	Czech Republic	Tondelli, et al., 2013	1965
Arvo	Finland	Tondelli, et al., 2013	1966
Zephyr 2Rsb	Netherlands	Comadran, et al., 2009; Tondelli, et al., 2013	1966
Karri	Finland	Tondelli, et al., 2013	1967
Hellas	Sweden	Tondelli, et al., 2013	1967
Sultan	Netherlands	Caldwell et al., 2006; Tondelli, et al., 2013	1968
Cilla	Sweden	Tondelli, et al., 2013	1968
Wing	Sweden	Tondelli, et al., 2013	1968
Golden Promise	United Kingdom	Caldwell et al., 2006; Tondelli, et al., 2013	1968
Villa			1968
Drake	Netherlands	Tondelli, et al., 2013	1968
Berac	Netherlands	Comadran, et al., 2012	1969
Tellus	Sweden	Tondelli, et al., 2013	1970
Imber	United Kingdom	Tondelli, et al., 2013	1970
Midas	United Kingdom	Tondelli, et al., 2013	1970
Lofa Abed			1970
Mona	Sweden	Tondelli, et al., 2013	1971
Hassan	Netherlands	Comadran, et al., 2009	1971
Nordal	Denmark	Tondelli, et al., 2013	1971
Stendes	Latvia	Tondelli, et al., 2013	1972
Rupal	Sweden	Tondelli, et al., 2013	1972
Otto	Italy	Tondelli, et al., 2013	1972
Berenice	France	Tondelli, et al., 2013	1972
Salka	Denmark	Tondelli, et al., 2013	1973
Maris Mink	United Kingdom	Tondelli, et al., 2013	1973
Hana	Czech Republic	Tondelli, et al., 2013	1973
Georgie	United Kingdom	Comadran, et al., 2009; Comadran, et al., 2012	1973
Favorit	Czech Republic	Tondelli, et al., 2013	1973
Senat	Sweden	Tondelli, et al., 2013	1974
Salve	Sweden	Tondelli, et al., 2013	1975
Okos	Italy	Tondelli, et al., 2013	1975
Athos	France	Tondelli, et al., 2013	1975
Tyra	Denmark	Tondelli, et al., 2013	1975
Dina	Denmark	Tondelli, et al., 2013	1975
Welam	Sweden	Tondelli, et al., 2013	1976
Corvette			1976
Atlas	Czech Republic	Tondelli, et al., 2013	1976
Lud	United Kingdom	Tondelli, et al., 2013	1976
Rapid	Czech Republic	Tondelli, et al., 2013	1976
Gitane	Netherlands	Tondelli, et al., 2013	1976
Vega			1977
Hanna 2Rsb	Sweden	Tondelli, et al., 2013	1977
Spartan	Czech Republic	Tondelli, et al., 2013	1977
Simon	Sweden	Tondelli, et al., 2013	1978
Harry	Sweden	Tondelli, et al., 2013	1978
Safir	Czech Republic	Tondelli, et al., 2013	1978
Magnif			1978
Atem	Netherlands	Comadran, et al., 2009; Comadran, et al., 2012	1978
Nsl 97-4552	United Kingdom	Comadran, et al., 2012	1978
Alva	Sweden	Tondelli, et al., 2013	1979
Kym	United Kingdom	Comadran, et al., 2009; Comadran, et al., 2012	1979
Ida	Sweden	Tondelli, et al., 2013	1980
Steina	Germany	Tondelli, et al., 2013	1980
Anni	Estonia	Tondelli, et al., 2013	1980
Caja	Denmark	Tondelli, et al., 2013	1980
Koral	Czech Republic	Tondelli, et al., 2013	1980
Egmont	United Kingdom	Tondelli, et al., 2013	1980
Claret	United Kingdom	Tondelli, et al., 2013	1980
Gorm	Denmark	Tondelli, et al., 2013	1981
Birka	Sweden	Tondelli, et al., 2013	1981
Karat	Czech Republic	Tondelli, et al., 2013	1981
Stirling			1981
Krystal	Czech Republic	Tondelli, et al., 2013	1981
Roland	Sweden	Tondelli, et al., 2013	1982
Natasha	France	Comadran, et al., 2012	1982
Rubin	Czech Republic	Tondelli, et al., 2013	1982
Romi	Denmark	Tondelli, et al., 2013	1983
Ilga			1983
Corgi	United Kingdom	Tondelli, et al., 2013	1983
Corniche			1983
Mars	Czech Republic	Tondelli, et al., 2013	1983
Apex	Netherlands	Comadran, et al., 2009; Tondelli, et al., 2013	1984
Gundel			1984
Dandy	United Kingdom	Tondelli, et al., 2013	1984
Nemex	Sweden	Tondelli, et al., 2013	1985
Cameo	United Kingdom	Tondelli, et al., 2013	1985
Zenit	Czech Republic	Tondelli, et al., 2013	1985
Lina??			1985
Camir	Denmark	Tondelli, et al., 2013	1985
Ursel	Germany	Tondelli, et al., 2013	1985
Tyne			1985
Doublet	United Kingdom	Tondelli, et al., 2013	1985
Alis	Denmark	Tondelli, et al., 2013	1985
Prisma	Netherlands	Comadran, et al., 2012; Tondelli, et al., 2013	1985
Orbit	Slovak Republic	Tondelli, et al., 2013	1986
Maresi	Germany	Tondelli, et al., 2013	1986
Jarek	Czech Republic	Tondelli, et al., 2013	1987
Casino			1987
Alexis	Germany	Caldwell et al., 2006; Comadran, et al., 2009; Tondelli, et al., 2013	1987
Clansman			1988
Perun	Czech Republic	Tondelli, et al., 2013	1988
Novum	Slovak Republic	Tondelli, et al., 2013	1988
Derkado	Germany	Caldwell et al., 2006	1988
Chad	United Kingdom	Comadran, et al., 2012	1988
Elo	Estonia	Tondelli, et al., 2013	1989
Steffi	Germany	Tondelli, et al., 2013	1989
Dallas	United Kingdom	Comadran, et al., 2012	1989
Baronesse	Germany	Tondelli, et al., 2013	1989
Chariot	United Kingdom	Comadran, et al., 2009; Comadran, et al., 2012; Tondelli, et al., 2013	1989
Balga	Latvia	Tondelli, et al., 2013	1990
Meltan	Sweden	Comadran, et al., 2012; Tondelli, et al., 2013	1990
Goldie	Sweden	Comadran, et al., 2012	1990
Felicie			1990
Heron			1990
B83-12/21/5			1991
Terno	Czech Republic	Tondelli, et al., 2013	1991
Digersano	Italy	Tondelli, et al., 2013	1991
Cooper	United Kingdom	Comadran, et al., 2012; Tondelli, et al., 2013	1991
Graphic	United Kingdom	Comadran, et al., 2009	1991
Delibes			1991
Brewster			1991
Kinnan			1992
Ruja	Latvia	Tondelli, et al., 2013	1992
Franklin			1992
Ladik	Czech Republic	Tondelli, et al., 2013	1992
Reggae	Netherlands	Comadran, et al., 2012	1992
Jive			1992
Quartz	United Kingdom	Tondelli, et al., 2013	1992
Brahms	United Kingdom	Comadran, et al., 2012	1992
Riviera	United Kingdom	Tondelli, et al., 2013	1992
Widre			1992
Cork	United Kingdom	Comadran, et al., 2012	1992
Canasta	United Kingdom	Comadran, et al., 2012	1992
Optic	United Kingdom	Comadran, et al., 2009; Comadran, et al., 2012; Tondelli, et al., 2013	1992
Clarity	United Kingdom	Comadran, et al., 2012	1993
Forum	Czech Republic	Tondelli, et al., 2013	1993
Onyx	Germany	Comadran, et al., 2012	1993
Primera			1993
Tardus	Sweden	Comadran, et al., 2012	1993
Mentor	Netherlands	Tondelli, et al., 2013	1993
Polygena	Netherlands	Comadran, et al., 2012	1993
Mikado	Sweden	Comadran, et al., 2012	1993
Melitta	Germany	Comadran, et al., 2012	1993
Wren	United Kingdom	Comadran, et al., 2012	1993
Ragtime			1993
Trinidad			1993
Chieftain	United Kingdom	Comadran, et al., 2012	1993
Tankard	United Kingdom	Comadran, et al., 2012	1993
Pitcher	United Kingdom	Comadran, et al., 2012	1993
Viivi	Finland	Tondelli, et al., 2013	1994
Lysimax	Denmark	Tondelli, et al., 2013	1994
Inari	Finland	Tondelli, et al., 2013	1994
Orza	Turkey	Tondelli, et al., 2013	1994
Torup	Sweden	Comadran, et al., 2012	1994
Trosa	Sweden	Comadran, et al., 2012	1994
Renata	Netherlands	Comadran, et al., 2012	1994
Henni			1994
Toddy	United Kingdom	Comadran, et al., 2012	1994
Acapella			1994
Caminant	Denmark	Tondelli, et al., 2013	1994
Penthouse			1994
Quartet	United Kingdom	Comadran, et al., 2012	1994
Host	United Kingdom	Comadran, et al., 2012	1994
Rainbow	United Kingdom	Comadran, et al., 2012	1994
Draught	United Kingdom	Comadran, et al., 2012	1994
Landlord	United Kingdom	Comadran, et al., 2012	1994
Hopper	United Kingdom	Comadran, et al., 2012	1994
Sencis	Latvia	Tondelli, et al., 2013	1995
Logan			1995
Thuringia	Germany	Tondelli, et al., 2013	1995
Madras	Germany	Comadran, et al., 2012	1995
Gate	Latvia	Tondelli, et al., 2013	1995
Avec	Sweden	Comadran, et al., 2012	1995
Spey	United Kingdom	Comadran, et al., 2012	1995
Crusader	Netherlands	Mu_oz-Amatrian M, et al 2014	1995
Blenheim			1995
Chalice	United Kingdom	Comadran, et al., 2012; Tondelli, et al., 2013	1995
Extract			1995
Dray	United Kingdom	Comadran, et al., 2012	1995
Saana	Finland	Tondelli, et al., 2013	1996
Ansis	Latvia	Tondelli, et al., 2013	1996
Mandolin			1996
Livet	United Kingdom	Caldwell et al., 2006	1996
Cecilia			1996
Pongo			1996
Decanter	United Kingdom	Comadran, et al., 2012	1996
Prosa	Austria	Tondelli, et al., 2013	1996
Famin	Czech Republic	Tondelli, et al., 2013	1996
Spiral			1996
Paloma	Denmark	Tondelli, et al., 2013	1996
Atribut	Czech Republic	Tondelli, et al., 2013	1996
Splash	United Kingdom	Comadran, et al., 2012	1996
Static	United Kingdom	Comadran, et al., 2012	1996
Thistle			1996
Sabel	United Kingdom	Comadran, et al., 2012	1996
Athena			1996
Horizon	United Kingdom	Comadran, et al., 2012	1996
Linden	United Kingdom	Comadran, et al., 2012	1996
Century	United Kingdom	Comadran, et al., 2012	1996
Aspen	United Kingdom	Comadran, et al., 2012	1996
Gant	Denmark	Tondelli, et al., 2013	1997
Potter	Sweden	Comadran, et al., 2012	1997
Foxtrot	Netherlands	Comadran, et al., 2012	1997
Chime	United Kingdom	Comadran, et al., 2012	1997
Berwick	United Kingdom	Comadran, et al., 2012	1997
Tavern	United Kingdom	Comadran, et al., 2012	1997
Starlight	United Kingdom	Comadran, et al., 2012	1997
Saloon	United Kingdom	Comadran, et al., 2012	1997
Chaser	United Kingdom	Comadran, et al., 2012	1997
Annabell	Germany	Comadran, et al., 2012; Tondelli, et al., 2013	1997
Colada	United Kingdom	Comadran, et al., 2012	1997
Lux	Denmark	Tondelli, et al., 2013	1997
Lysiba	Denmark	Tondelli, et al., 2013	1998
Gairdner			1998
Heris	Czech Republic	Tondelli, et al., 2013	1998
Alabama	Germany	Comadran, et al., 2012	1998
Thrift			1998
Neruda	United Kingdom	Comadran, et al., 2012	1998
Dew	United Kingdom	Comadran, et al., 2012	1998
Nsl 95-1257	United Kingdom	Comadran, et al., 2012	1998
Agenda	United Kingdom	Comadran, et al., 2012	1998
Pasadena	Germany	Tondelli, et al., 2013	1998
County			1998
Viskosa	Germany	Comadran, et al., 2012	1998
Alliot	Denmark	Tondelli, et al., 2013	1998
Wicket	United Kingdom	Comadran, et al., 2012	1998
Fontana	France	Comadran, et al., 2012	1998
Brise			1998
Pewter	United Kingdom	Comadran, et al., 2012	1998
Prestige	United Kingdom	Comadran, et al., 2012	1998
Akita			1998
Prolog			1999
Heather	Germany	Comadran, et al., 2012	1999
Anais			1999
Weitor			1999
Hydrogen	Denmark	Tondelli, et al., 2013	1999
Chamant	Denmark	Tondelli, et al., 2013	1999
Roxana	Germany	Tondelli, et al., 2013	1999
Tabora	France	Comadran, et al., 2012	1999
Celebra	United Kingdom	Comadran, et al., 2012	1999
Jacinta			1999
Nsl 98-5065	United Kingdom	Comadran, et al., 2012	1999
Cicero	Denmark	Tondelli, et al., 2013	1999
Adonis	United Kingdom	Comadran, et al., 2012	1999
Harriot	Germany	Comadran, et al., 2012	1999
Sacha	United Kingdom	Comadran, et al., 2012	1999
Braemar	United Kingdom	Comadran, et al., 2012; Tondelli, et al., 2013	1999
Spike	United Kingdom	Comadran, et al., 2012	1999
Spire	United Kingdom	Comadran, et al., 2012	1999
Vegas	United Kingdom	Comadran, et al., 2012	1999
Eunova	Austria	Tondelli, et al., 2013	2000
Danuta	Germany	Tondelli, et al., 2013	2000
Sw Stella	Sweden	Comadran, et al., 2012	2000
Global	France	Comadran, et al., 2012	2000
Ferment	United Kingdom	Comadran, et al., 2012	2000
Z 91-103-21	United Kingdom	Comadran, et al., 2012	2000
Troon			2000
Campala	France	Comadran, et al., 2012	2000
Novello	United Kingdom	Comadran, et al., 2012	2000
Vortex			2000
Brazil	France	Comadran, et al., 2012; Tondelli, et al., 2013	2000
Rakaia	United Kingdom	Comadran, et al., 2012	2000
Colston	United Kingdom	Comadran, et al., 2012	2000
Catalina			2000
Maypole	United Kingdom	Comadran, et al., 2012	2000
Sebastian	Denmark	Comadran, et al., 2012	2000
Class	United Kingdom	Comadran, et al., 2012; Tondelli, et al., 2013	2000
Nimbus			2000
Malva	Latvia	Tondelli, et al., 2013	2001
Skagen	Germany	Comadran, et al., 2012	2001
Rebecca			2001
Indola	France	Comadran, et al., 2012	2001
Amourette			2001
Macarena	United Kingdom	Comadran, et al., 2012	2001
Feltwell	France	Comadran, et al., 2012	2001
Nsl 99-5363	United Kingdom	Comadran, et al., 2012	2001
Velvet	United Kingdom	Comadran, et al., 2012	2001
Doyen	United Kingdom	Comadran, et al., 2012	2001
Granta	United Kingdom	Comadran, et al., 2012	2001
Toby	United Kingdom	Comadran, et al., 2012	2001
Drum			2001
Kristaps	Latvia	Tondelli, et al., 2013	2002
Sw Scania	Sweden	Comadran, et al., 2012	2002
Calgary	France	Tondelli, et al., 2013	2002
Landora			2002
Auriga	Germany	Tondelli, et al., 2013	2002
Sw Macsena	Sweden	Comadran, et al., 2012	2002
Timori			2002
Westminster	United Kingdom	Comadran, et al., 2012	2002
Carvilla			2002
Waggon	United Kingdom	Comadran, et al., 2012	2002
Felicitas	Germany	Tondelli, et al., 2013	2002
Rangoon	United Kingdom	Comadran, et al., 2012	2002
Minstrel			2002
Toucan	United Kingdom	Comadran, et al., 2012	2002
Macaw	United Kingdom	Comadran, et al., 2012	2002
Ursa	Germany	Comadran, et al., 2012	2002
Silicon	Denmark	Comadran, et al., 2012	2002
Power	Denmark	Comadran, et al., 2012	2002
Corsica			2003
Odessa	Germany	Tondelli, et al., 2013	2003
Appaloosa	United Kingdom	Comadran, et al., 2012	2003
Simba	Denmark	Tondelli, et al., 2013	2003
Cribbage			2003
Sw 2808	Sweden	Comadran, et al., 2012	2003
Ceylon	Netherlands	Tondelli, et al., 2013	2003
Putney	United Kingdom	Comadran, et al., 2012	2003
Kassima	France	Comadran, et al., 2012	2003
Tucson	United Kingdom	Comadran, et al., 2012	2003
Turnberry	United Kingdom	Comadran, et al., 2012	2003
Paramount	United Kingdom	Comadran, et al., 2012	2003
Poker	United Kingdom	Comadran, et al., 2012	2003
Rummy	United Kingdom	Comadran, et al., 2012	2003
Skittle	United Kingdom	Comadran, et al., 2012	2003
Aluminium	Denmark	Comadran, et al., 2012	2003
Centurion	United Kingdom	Comadran, et al., 2012	2003
Cocktail	United Kingdom	Comadran, et al., 2012	2003
Hydra	United Kingdom	Comadran, et al., 2012	2003
Astoria			2004
Magdalena			2004
Scandium	Denmark	Comadran, et al., 2012; Tondelli, et al., 2013	2004
Vivendi	Germany	Comadran, et al., 2012	2004
Cabaret	Denmark	Tondelli, et al., 2013	2004
Smilla	Denmark	Tondelli, et al., 2013	2004
Mauritia	Germany	Tondelli, et al., 2013	2004
Fractal			2004
Cristalia	United Kingdom	Tondelli, et al., 2013	2004
Taphouse	United Kingdom	Comadran, et al., 2012	2004
Isabella	Denmark	Comadran, et al., 2012; Tondelli, et al., 2013	2004
Monika	Germany	Comadran, et al., 2012	2004
Calico	United Kingdom	Comadran, et al., 2012	2004
Tartan	United Kingdom	Comadran, et al., 2012	2004
Token	United Kingdom	Comadran, et al., 2012	2004
Anaconda			2004
Shakira	Germany	Comadran, et al., 2012	2004
Publican	United Kingdom	Comadran, et al., 2012; Tondelli, et al., 2013	2004
Quench	United Kingdom	Comadran, et al., 2012; Tondelli, et al., 2013	2004
Acrobat			2004
Prague			2004
Frieda			2005
Marthe	Germany	Tondelli, et al., 2013	2005
Ratafia			2005
Asb 04-18	United Kingdom	Comadran, et al., 2012	2005
Barabas	Denmark	Tondelli, et al., 2013	2005
Fairytale	Denmark	Comadran, et al., 2012	2005
Leeni	Estonia	Tondelli, et al., 2013	2006
Chanell	Denmark	Tondelli, et al., 2013	2006
Keops	Denmark	Tondelli, et al., 2013	2006
Claude	Denmark	Tondelli, et al., 2013	2006
Imidis	Denmark	Tondelli, et al., 2013	2006
Gizmo	Denmark	Tondelli, et al., 2013	2006
Nathalie	Denmark	Tondelli, et al., 2013	2006
Gustav			2007
Anakin			2007
Mercada			2008
Waldemar			2009
Latvijas Vietejie	Latvia	Tondelli, et al., 2013
Otis M-East
Hanka	Germany	Comadran, et al., 2012; Tondelli, et al., 2013
