# Supplementary material for: Dissecting new genetic components of salinity tolerance in two-row spring barley at the vegetative and reproductive stages
Source: PLoS One. 2020 Jul 23;15(7):e0236037. doi: 10.1371/journal.pone.0236037 (PMC7377408; doi:10.1371/journal.pone.0236037)
Supplement: S2 Table — (XLSX) [file pone.0236037.s007.xlsx]

## Sheet: S2 Table
Table S2. Spatially corrected phenotypic data and the three principal components used for association analysis.
Accesion name	Site	Year	Condition	HEA	MAT	RIP	HEI	TGW	GPE	EAR	DRY_WT	YLD	HI	PC1	PC2	PC3
ACAPELLA	2013_1	2013	Cont	91.5277	114.47	22.942	34.8272	37.6384	8.52026	3.04659	403.772	102.856	0.254738	-4.19262	2.58617	-5.38792
ACAPELLA	2013_2	2013	Salt	82.6091	106.695	24.0856	42.6506	23.3285	6.45281	1.5749	322.009	63.7354	0.197931	-4.19262	2.58617	-5.38792
ACAPELLA	2014_1	2014	Cont	85.3731	113.641	28.2677	40.1229	38.7963	10.3689	3.86065	450.927	122.712	0.272133	-4.19262	2.58617	-5.38792
ACAPELLA	2014_2	2014	Salt	78.8742	105.913	27.0383	47.1737	22.9411	6.02332	2.6151	385.417	52.5304	0.136295	-4.19262	2.58617	-5.38792
ACROBAT	2013_1	2013	Cont	79.6883	111.842	32.1539	63.5304	42.6252	14.2653	4.30154	483.117	188.733	0.390658	-12.9887	-11.2614	-1.17504
ACROBAT	2013_2	2013	Salt	79.1162	107.127	28.0111	55.802	38.1894	11.7758	2.5922	365.431	107.133	0.293169	-12.9887	-11.2614	-1.17504
ACROBAT	2014_1	2014	Cont	79.4179	112.656	33.2377	73.6747	43.7361	16.9109	5.00675	459.653	179.357	0.390202	-12.9887	-11.2614	-1.17504
ACROBAT	2014_2	2014	Salt	77.5714	107.493	29.9221	61.8542	38.8173	11.4705	3.01035	383.691	91.0769	0.237371	-12.9887	-11.2614	-1.17504
ADONIS	2013_1	2013	Cont	80.08	109.753	29.673	69.8025	33.6239	17.8058	3.59498	545.934	249.971	0.457878	-6.37665	-1.00636	1.10242
ADONIS	2013_2	2013	Salt	79.6418	104.908	25.2662	55.5726	31.9324	14.9734	2.29255	427.163	165.048	0.386381	-6.37665	-1.00636	1.10242
ADONIS	2014_1	2014	Cont	84.7093	112.951	28.2412	80.9926	34.5221	20.9567	4.86515	549.795	230.44	0.419138	-6.37665	-1.00636	1.10242
ADONIS	2014_2	2014	Salt	77.9493	106.433	28.4834	61.5892	32.2266	15.2312	3.55248	480.399	140.373	0.292201	-6.37665	-1.00636	1.10242
AGENDA	2013_1	2013	Cont	78.9736	107.678	28.7041	59.3765	39.1027	16.8146	4.68112	557.499	220.72	0.395912	-4.66855	2.68403	-6.35611
AGENDA	2013_2	2013	Salt	75.9659	101.909	25.9426	51.8611	33.1069	13.6327	3.02457	420.621	140.533	0.334107	-4.66855	2.68403	-6.35611
AGENDA	2014_1	2014	Cont	76.1164	108.104	31.9877	68.8102	40.1686	18.2822	5.63055	511.904	205.167	0.400792	-4.66855	2.68403	-6.35611
AGENDA	2014_2	2014	Salt	74.0162	101.827	27.8104	57.4493	33.4123	12.4738	3.56247	434.002	115.045	0.26508	-4.66855	2.68403	-6.35611
AKITA	2013_1	2013	Cont	72.8264	104.166	31.3397	65.9452	33.2125	15.7278	4.59708	500.985	195.815	0.39086	-11.3299	6.62319	-1.21535
AKITA	2013_2	2013	Salt	77.2215	103.288	26.0664	58.0553	33.5355	12.8612	2.68852	381.207	116.997	0.306912	-11.3299	6.62319	-1.21535
AKITA	2014_1	2014	Cont	81.5	109.615	28.1151	76.5026	34.0737	18.1968	5.36682	479.866	185.809	0.387209	-11.3299	6.62319	-1.21535
AKITA	2014_2	2014	Salt	77.8944	106.732	28.8372	64.3728	33.9523	12.2761	3.22438	404.804	97.8871	0.241814	-11.3299	6.62319	-1.21535
ALABAMA	2013_1	2013	Cont	90.4716	116.303	25.8313	53.4091	33.4215	13.2011	4.11943	439.972	144.558	0.328562	0.868338	3.31128	2.89142
ALABAMA	2013_2	2013	Salt	84.9938	110.18	25.1858	50.452	25.5209	10.5539	2.73784	337.268	88.0798	0.261157	0.868338	3.31128	2.89142
ALABAMA	2014_1	2014	Cont	82.2746	113.996	31.7217	61.8406	34.4057	14.9798	4.88822	441.06	151.426	0.343324	0.868338	3.31128	2.89142
ALABAMA	2014_2	2014	Salt	86.8477	112.36	25.5121	55.8801	25.3506	9.83633	3.0716	368.311	73.7111	0.200133	0.868338	3.31128	2.89142
ALEXIS	2013_1	2013	Cont	88.2905	115.485	27.1947	61.5467	40.5891	12.6109	3.13768	488.197	167.482	0.343062	-2.0197	10.9084	-6.12582
ALEXIS	2013_2	2013	Salt	84.9773	109.293	24.3152	52.7615	30.8488	10.5431	2.7386	382.79	100.604	0.262818	-2.0197	10.9084	-6.12582
ALEXIS	2014_1	2014	Cont	86.1956	114.94	28.744	71.3465	41.7377	15.7475	4.40407	504.571	167.715	0.332391	-2.0197	10.9084	-6.12582
ALEXIS	2014_2	2014	Salt	81.6023	109.146	27.544	58.4541	30.9694	10.7984	3.34418	435.849	86.3835	0.198196	-2.0197	10.9084	-6.12582
Alis	2013_1	2013	Cont	81.2122	110.459	29.2469	62.5667	32.5536	12.4701	5.04655	516.408	177.97	0.344631	-0.0175083	7.15935	-6.88635
Alis	2013_2	2013	Salt	77.6067	103.65	26.0432	56.7918	31.0884	10.2269	2.6611	397.507	111.118	0.279538	-0.0175083	7.15935	-6.88635
Alis	2014_1	2014	Cont	77.8385	109.257	31.4186	72.5545	33.428	15.1351	5.82108	505.478	175.618	0.347429	-0.0175083	7.15935	-6.88635
Alis	2014_2	2014	Salt	76.0561	105.174	29.1181	62.9632	31.3357	10.1539	3.45389	432.648	93.1003	0.215187	-0.0175083	7.15935	-6.88635
ALLIOT	2013_1	2013	Cont	83.5552	110.294	26.7387	65.7747	27.4739	20.3652	4.662	637.55	273.101	0.428361	-7.33963	-2.23613	3.69097
ALLIOT	2013_2	2013	Salt	78.3255	101.552	23.2265	61.5528	32.7465	17.2352	2.694	499.309	178.899	0.358294	-7.33963	-2.23613	3.69097
ALLIOT	2014_1	2014	Cont	77.2498	108.208	30.9586	76.319	28.1531	24.497	5.89723	626.836	246.421	0.393119	-7.33963	-2.23613	3.69097
ALLIOT	2014_2	2014	Salt	74.5956	102.183	27.5872	68.287	33.1838	17.6798	3.99886	557.312	152.234	0.273157	-7.33963	-2.23613	3.69097
ALUMINIUM	2013_1	2013	Cont	85.9325	110.866	24.934	61.9553	30.2024	13.2157	3.88783	421.27	144.009	0.341846	-8.50495	3.39517	9.1322
ALUMINIUM	2013_2	2013	Salt	83.4417	105.763	22.3217	61.5614	31.2011	10.7963	4.33184	304.906	95.4845	0.313161	-8.50495	3.39517	9.1322
ALUMINIUM	2014_1	2014	Cont	87.0451	113.833	26.7878	71.8622	30.9959	15.0827	5.09065	371.672	152.42	0.410092	-8.50495	3.39517	9.1322
ALUMINIUM	2014_2	2014	Salt	85.1858	110.245	25.059	68.3017	31.4886	9.93112	3.66439	289.382	76.2307	0.263426	-8.50495	3.39517	9.1322
ALVA	2013_1	2013	Cont	86.6802	114.72	28.0395	58.3265	20.9467	9.93554	3.24218	490.982	171.247	0.348785	11.0304	-4.76303	-5.34482
ALVA	2013_2	2013	Salt	85.2326	109.9	24.6679	38.7895	28.4131	8.28111	2.21906	367.181	102.921	0.2803	11.0304	-4.76303	-5.34482
ALVA	2014_1	2014	Cont	88.2269	115.715	27.4882	67.527	21.4687	12.4496	4.0209	452.746	168.859	0.372966	11.0304	-4.76303	-5.34482
ALVA	2014_2	2014	Salt	84.6047	110.663	26.0588	42.822	28.6233	8.27685	2.67466	374.362	85.3405	0.227962	11.0304	-4.76303	-5.34482
AMOURETTE	2013_1	2013	Cont	91.0732	116.156	25.0828	63.8074	36.5253	13.4594	2.80022	425.269	97.8124	0.230001	-8.69416	-10.7482	-3.81174
AMOURETTE	2013_2	2013	Salt	85.5578	108.883	23.3252	54.4053	30.4698	10.9999	1.75911	331.272	63.4983	0.19168	-8.69416	-10.7482	-3.81174
AMOURETTE	2014_1	2014	Cont	93.8133	118.647	24.8336	73.9917	37.5424	15.7404	3.40212	445.68	118.828	0.266622	-8.69416	-10.7482	-3.81174
AMOURETTE	2014_2	2014	Salt	84.1906	108.332	24.1418	60.2908	30.618	10.5447	2.15922	375.98	49.1296	0.130671	-8.69416	-10.7482	-3.81174
ANACONDA	2013_1	2013	Cont	85.5647	113.76	28.1953	49.3675	39.1546	12.3599	4.22639	434.504	123.228	0.283607	-11.7429	-11.4933	-0.606561
ANACONDA	2013_2	2013	Salt	83.6124	110.371	26.7584	59.53	38.1184	9.70455	3.64356	319.544	67.2595	0.210486	-11.7429	-11.4933	-0.606561
ANACONDA	2014_1	2014	Cont	77.8564	111.057	33.2008	57.1646	40.1497	13.5223	5.19064	395.633	131.89	0.333364	-11.7429	-11.4933	-0.606561
ANACONDA	2014_2	2014	Salt	86.862	114.11	27.2483	66.0448	38.7883	8.29404	3.40605	315.612	52.9827	0.167873	-11.7429	-11.4933	-0.606561
ANAIS	2013_1	2013	Cont	68.3069	103.432	35.1252	53.9003	32.2643	13.2102	3.89499	402.907	174.814	0.433882	0.374704	5.07389	-2.56387
ANAIS	2013_2	2013	Salt	77.8992	107.738	29.8389	50.2118	24.5385	11.6083	2.42148	317.84	113.244	0.356292	0.374704	5.07389	-2.56387
ANAIS	2014_1	2014	Cont	66.3248	112.183	45.8585	62.4127	33.2237	17.2802	5.34797	439.589	177.344	0.403431	0.374704	5.07389	-2.56387
ANAIS	2014_2	2014	Salt	83.7904	114.759	30.9686	55.6107	24.3123	12.4666	3.93775	372.188	99.4532	0.267212	0.374704	5.07389	-2.56387
ANAKIN SJ 031178	2013_1	2013	Cont	89.0004	115.354	26.3532	76.4916	45.425	14.6787	2.64428	422.054	132.032	0.312831	-6.43731	-5.50048	3.26062
ANAKIN SJ 031178	2013_2	2013	Salt	86.2424	109.355	23.113	51.5219	38.3524	11.4755	2.00042	312.982	82.4948	0.263577	-6.43731	-5.50048	3.26062
ANAKIN SJ 031178	2014_1	2014	Cont	92.388	118.023	25.6353	88.7802	46.628	15.8004	3.31039	395.028	141.426	0.358016	-6.43731	-5.50048	3.26062
ANAKIN SJ 031178	2014_2	2014	Salt	88.9581	112.466	23.5076	57.0474	38.954	10.0736	2.21923	316.783	64.5442	0.203749	-6.43731	-5.50048	3.26062
ANNABELL	2013_1	2013	Cont	79.1789	107.092	27.9128	55.4399	36.3639	16.0075	4.82949	481.003	187.073	0.388922	-6.17663	8.09739	8.71673
ANNABELL	2013_2	2013	Salt	79.7465	103.806	24.0599	50.7842	30.0996	12.6975	2.65629	346.323	104.879	0.302837	-6.17663	8.09739	8.71673
ANNABELL	2014_1	2014	Cont	76.8965	108.838	31.9417	64.2117	37.3809	17.4569	5.75571	404.799	178.031	0.439801	-6.17663	8.09739	8.71673
ANNABELL	2014_2	2014	Salt	81.8029	107.819	26.0162	56.2493	30.223	11.5558	3.54126	319.376	89.8596	0.28136	-6.17663	8.09739	8.71673
Anni	2013_1	2013	Cont	80.7722	112.458	31.686	69.0888	46.7808	16.3002	4.51703	384.549	196.228	0.510281	6.77836	4.77691	2.75037
Anni	2013_2	2013	Salt	81.3585	108.145	26.7863	57.0827	36.2291	13.3834	2.34515	291.018	116.897	0.401682	6.77836	4.77691	2.75037
Anni	2014_1	2014	Cont	78.223	108.945	30.7225	80.1664	48.0601	19.3778	5.17933	386.525	188.172	0.48683	6.77836	4.77691	2.75037
Anni	2014_2	2014	Salt	82.2617	109.282	27.0207	63.2802	36.6575	13.4761	3.00177	312.44	102.338	0.327545	6.77836	4.77691	2.75037
Ansis	2013_1	2013	Cont	94.0173	117.59	23.5731	56.3881	38.671	11.2587	3.19286	472.611	149.955	0.31729	9.35864	1.92562	-1.1447
Ansis	2013_2	2013	Salt	88.0794	111.88	23.8005	55.197	30.7355	8.83711	1.71117	350.839	82.6069	0.235456	9.35864	1.92562	-1.1447
Ansis	2014_1	2014	Cont	88.7407	116.69	27.9495	65.3377	39.7566	13.3121	3.8088	431.589	151.145	0.350206	9.35864	1.92562	-1.1447
Ansis	2014_2	2014	Salt	89.7488	116.062	26.3134	61.1865	30.8739	8.49512	2.33781	352.213	68.2976	0.19391	9.35864	1.92562	-1.1447
APEX	2013_1	2013	Cont	78.3253	110.936	32.611	55.1767	41.9958	14.1731	4.74315	380.79	147.098	0.386297	4.40983	-1.59544	9.71746
APEX	2013_2	2013	Salt	72.8231	103.927	31.1043	47.143	29.75	11.6803	2.45785	294.861	92.286	0.312982	4.40983	-1.59544	9.71746
APEX	2014_1	2014	Cont	68.2771	111.76	43.483	63.8886	43.2076	17.3214	5.42548	404.063	152.864	0.378316	4.40983	-1.59544	9.71746
APEX	2014_2	2014	Salt	67.7034	106.269	38.5656	52.1747	29.7714	11.6606	3.13161	333.674	74.3653	0.222868	4.40983	-1.59544	9.71746
APPALOOSA	2013_1	2013	Cont	92.5486	117.907	25.3585	59.5804	33.6968	15.6262	5.13597	478.273	159.007	0.33246	-0.264563	1.98698	1.54753
APPALOOSA	2013_2	2013	Salt	89.5306	115.817	26.2862	50.2207	34.0001	12.4179	3.1635	367.481	106.171	0.288916	-0.264563	1.98698	1.54753
APPALOOSA	2014_1	2014	Cont	86.2742	117.749	31.475	69.0408	34.5675	17.6476	6.01007	473.424	165.05	0.348629	-0.264563	1.98698	1.54753
APPALOOSA	2014_2	2014	Salt	88.2499	120.856	32.6064	55.6133	34.4441	11.9518	3.6696	400.65	88.5468	0.221008	-0.264563	1.98698	1.54753
ARVO	2013_1	2013	Cont	80.6102	110.758	30.1473	61.5752	40.035	9.30106	4.29456	467.861	148.137	0.316626	15.9556	-3.79386	-4.24412
ARVO	2013_2	2013	Salt	80.0196	105.516	25.496	43.3377	28.1085	6.96197	1.73994	360.594	86.1181	0.238823	15.9556	-3.79386	-4.24412
ARVO	2014_1	2014	Cont	80.9884	111.119	30.1305	71.3381	41.2045	10.7067	4.96601	468.661	152.825	0.326088	15.9556	-3.79386	-4.24412
ARVO	2014_2	2014	Salt	78.9348	106.329	27.394	47.9077	28.0368	6.19925	2.92245	396.613	73.3543	0.184952	15.9556	-3.79386	-4.24412
ASB 04_18	2013_1	2013	Cont	86.4817	114.126	27.6442	52.3539	34.0719	12.0469	2.80232	473.913	103.808	0.219044	-8.17316	-3.81971	-1.86338
ASB 04_18	2013_2	2013	Salt	85.13	109.777	24.6472	59.4547	35.1242	9.20089	1.24549	351.98	46.6196	0.13245	-8.17316	-3.81971	-1.86338
ASB 04_18	2014_1	2014	Cont	86.6601	114.644	27.9843	60.6491	34.939	13.4367	3.38631	433.037	116.986	0.270153	-8.17316	-3.81971	-1.86338
ASB 04_18	2014_2	2014	Salt	87.1499	111.83	24.6798	65.9566	35.645	8.30198	2.11407	353.722	39.994	0.113066	-8.17316	-3.81971	-1.86338
ASPEN	2013_1	2013	Cont	87.7362	111.702	23.9663	70.7661	34.343	12.8484	4.2838	450.871	128.52	0.285047	-12.7111	-7.20235	1.3642
ASPEN	2013_2	2013	Salt	83.4479	107.266	23.8183	60.0437	30.0611	10.1729	2.0054	344.912	73.5673	0.213293	-12.7111	-7.20235	1.3642
ASPEN	2014_1	2014	Cont	86.3253	115.26	28.9348	82.1368	35.2925	14.7405	4.86805	447.368	138.576	0.309758	-12.7111	-7.20235	1.3642
ASPEN	2014_2	2014	Salt	82.3738	108.988	26.6142	66.5916	30.2092	9.53074	2.78475	374.095	61.8783	0.165408	-12.7111	-7.20235	1.3642
ASTORIA	2013_1	2013	Cont	72.1447	101.887	29.7421	60.8921	42.7045	9.666	4.52393	442.366	187.614	0.424115	3.72449	2.4366	-1.42044
ASTORIA	2013_2	2013	Salt	65.7282	91.9798	26.2517	56.5409	35.0844	8.67072	2.50017	347.738	127.524	0.366724	3.72449	2.4366	-1.42044
ASTORIA	2014_1	2014	Cont	63.6476	96.3139	32.6663	70.5994	43.8631	12.7384	5.3465	469.194	184.335	0.392877	3.72449	2.4366	-1.42044
ASTORIA	2014_2	2014	Salt	62.4127	91.4154	29.0027	62.6846	35.4849	8.71697	3.2616	401.1	102.237	0.254891	3.72449	2.4366	-1.42044
ATEM	2013_1	2013	Cont	86.7484	113.522	26.7735	62.695	42.1111	13.0217	3.76191	426.757	131.18	0.307388	4.52715	-6.8047	2.74975
ATEM	2013_2	2013	Salt	83.5178	106.23	22.7126	45.8968	32.3118	10.1521	1.96134	322.171	76.7335	0.238176	4.52715	-6.8047	2.74975
ATEM	2014_1	2014	Cont	85.0997	112.42	27.3205	72.6561	43.2898	14.7823	4.36178	415.673	140.481	0.33796	4.52715	-6.8047	2.74975
ATEM	2014_2	2014	Salt	84.9891	106.755	21.7664	50.7702	32.5182	9.45969	2.58611	340.399	63.3792	0.186191	4.52715	-6.8047	2.74975
ATHENA	2013_1	2013	Cont	85.2803	112.707	27.4271	55.6111	32.8817	12.1775	4.00897	458.055	192.943	0.421222	-6.5268	7.42284	3.22226
ATHENA	2013_2	2013	Salt	79.0515	103.331	24.2799	52.4658	34.8417	10.6338	2.86651	368.923	141.911	0.384664	-6.5268	7.42284	3.22226
ATHENA	2014_1	2014	Cont	79.2569	110.529	31.2724	64.4189	33.7129	15.6655	5.13231	509.255	196.501	0.385861	-6.5268	7.42284	3.22226
ATHENA	2014_2	2014	Salt	76.3493	104.292	27.9425	58.1309	35.3581	11.3676	3.57011	445.929	122.279	0.274212	-6.5268	7.42284	3.22226
ATHOS	2013_1	2013	Cont	86.2279	113.527	27.2989	56.1271	36.857	16.4734	3.42716	558.868	243.435	0.435586	7.57821	-7.64415	1.72619
ATHOS	2013_2	2013	Salt	81.7875	106.337	24.5498	51.5946	28.9973	14.0566	2.59049	431.031	167.185	0.387871	7.57821	-7.64415	1.72619
ATHOS	2014_1	2014	Cont	82.6792	111.495	28.8161	65.0172	37.9066	19.4102	4.5229	541.449	226.337	0.418021	7.57821	-7.64415	1.72619
ATHOS	2014_2	2014	Salt	83.9385	109.568	25.6296	57.1553	29.0336	14.0019	3.27211	468.608	137.865	0.2942	7.57821	-7.64415	1.72619
Atlas	2013_1	2013	Cont	96.0727	117.527	21.4542	50.2736	29.139	9.00776	1.57123	423.185	120.923	0.285745	6.6631	7.24965	2.78742
Atlas	2013_2	2013	Salt	87.8934	110.441	22.5472	54.7313	35.7429	7.59599	2.10644	315.735	71.2026	0.225514	6.6631	7.24965	2.78742
Atlas	2014_1	2014	Cont	88.8186	113.861	25.042	58.2007	29.831	12.135	2.52317	401.645	133.609	0.332654	6.6631	7.24965	2.78742
Atlas	2014_2	2014	Salt	87.5788	114.09	26.5111	60.6732	36.3759	8.04346	2.19844	324.409	58.5577	0.180506	6.6631	7.24965	2.78742
Atribut	2013_1	2013	Cont	83.3761	112.13	28.7537	67.0219	41.9559	13.1588	3.66162	403.731	135.332	0.335203	-2.57709	11.3994	-1.91255
Atribut	2013_2	2013	Salt	84.7326	108.962	24.2298	60.0236	34.5002	10.481	2.54778	304.838	78.5682	0.257738	-2.57709	11.3994	-1.91255
Atribut	2014_1	2014	Cont	91.474	118.056	26.5824	77.7676	43.0977	14.8057	4.42714	398.744	143.149	0.358999	-2.57709	11.3994	-1.91255
Atribut	2014_2	2014	Salt	86.8123	111.602	24.7901	66.5741	34.8683	9.65721	2.82696	323.935	65.0982	0.200961	-2.57709	11.3994	-1.91255
Auriga	2013_1	2013	Cont	84.2785	111.574	27.2951	63.5145	38.0558	16.0569	3.78192	587.463	195.144	0.332182	-4.01276	4.98869	-3.15801
Auriga	2013_2	2013	Salt	76.6794	100.394	23.7143	72.9881	38.0707	12.9032	3.3026	456.545	143.911	0.315219	-4.01276	4.98869	-3.15801
Auriga	2014_1	2014	Cont	84.6669	111.594	26.9274	73.7323	39.0146	17.7161	4.92561	574.61	193.43	0.336627	-4.01276	4.98869	-3.15801
Auriga	2014_2	2014	Salt	73.8104	104.632	30.8218	81.0874	38.7521	11.857	3.50307	503.354	114.037	0.226554	-4.01276	4.98869	-3.15801
AVEC	2013_1	2013	Cont	93.9519	120.099	26.147	66.6513	39.5421	14.4454	3.8067	427.169	127.1	0.29754	-4.52266	4.29976	1.25601
AVEC	2013_2	2013	Salt	87.6255	110.968	23.3427	47.8876	25.4929	11.4577	2.20137	340.994	76.7614	0.22511	-4.52266	4.29976	1.25601
AVEC	2014_1	2014	Cont	92.4786	117.878	25.3992	77.2814	40.7328	16.0838	4.50985	472.308	139.403	0.295153	-4.52266	4.29976	1.25601
AVEC	2014_2	2014	Salt	84.3812	108.114	23.7332	52.993	25.2373	10.7335	2.81478	407.069	64.8401	0.159285	-4.52266	4.29976	1.25601
B83_12/21/5	2013_1	2013	Cont	87.4037	113.339	25.9354	44.0606	33.8899	12.4749	3.86371	614.592	189.177	0.30781	7.1849	-6.87464	-1.21662
B83_12/21/5	2013_2	2013	Salt	76.9492	103.268	26.3192	39.5374	27.1024	9.8077	2.4579	468.598	122.434	0.261278	7.1849	-6.87464	-1.21662
B83_12/21/5	2014_1	2014	Cont	87.8904	115.949	28.0584	50.8835	34.8669	14.1743	4.65894	569.093	183.949	0.323232	7.1849	-6.87464	-1.21662
B83_12/21/5	2014_2	2014	Salt	81.9654	108.967	27.002	43.6777	27.041	9.01395	2.96483	492.748	100.047	0.203039	7.1849	-6.87464	-1.21662
Balder J	2013_1	2013	Cont	90.2956	116.287	25.9919	60.6608	38.3794	7.86884	4.22176	404.377	89.5551	0.221464	17.4988	-5.3658	-4.94918
Balder J	2013_2	2013	Salt	87.7523	111.063	23.3111	52.5866	26.3712	5.81718	1.47996	294.322	50.3193	0.170967	17.4988	-5.3658	-4.94918
Balder J	2014_1	2014	Cont	92.3643	118.959	26.5945	70.312	39.5183	9.54804	4.68757	365.741	110.795	0.302933	17.4988	-5.3658	-4.94918
Balder J	2014_2	2014	Salt	89.7889	116.006	26.2175	58.2596	26.1954	5.42183	2.52605	284.949	40.1456	0.140887	17.4988	-5.3658	-4.94918
Balga	2013_1	2013	Cont	72.8466	102.602	29.7557	73.7769	38.8309	16.0474	5.0667	479.301	187.284	0.390744	11.232	-2.79698	-1.99018
Balga	2013_2	2013	Salt	68.9842	94.077	25.0929	49.3127	32.5503	12.7861	2.89322	364.839	121.845	0.333969	11.232	-2.79698	-1.99018
Balga	2014_1	2014	Cont	65.8042	98.2974	32.4932	85.6026	39.8956	17.5715	5.70922	463.785	182.997	0.394572	11.232	-2.79698	-1.99018
Balga	2014_2	2014	Salt	65.826	93.7173	27.8913	54.5786	32.8188	11.6646	3.25826	389.137	99.802	0.25647	11.232	-2.79698	-1.99018
BARABAS	2013_1	2013	Cont	91.2612	115.464	24.203	58.8612	34.5851	10.6806	4.11547	449.223	152.918	0.340406	-11.1894	-3.38287	-4.28639
BARABAS	2013_2	2013	Salt	88.9674	112.028	23.0603	59.7732	29.402	7.85792	3.53748	357.205	83.3432	0.23332	-11.1894	-3.38287	-4.28639
BARABAS	2014_1	2014	Cont	88.7451	116.17	27.4248	68.2438	35.5523	12.1148	5.73245	487.334	154.352	0.316727	-11.1894	-3.38287	-4.28639
BARABAS	2014_2	2014	Salt	92.9201	117.207	24.2873	66.3045	29.4988	7.21403	4.3078	421.437	72.1817	0.171275	-11.1894	-3.38287	-4.28639
BARONESSE	2013_1	2013	Cont	82.0522	111.18	29.1283	74.562	40.03	13.0567	4.53576	536.581	207.299	0.386333	-0.114828	-0.0805426	8.52393
BARONESSE	2013_2	2013	Salt	77.3345	103.011	25.6769	67.3196	36.5818	10.3579	2.37531	408.589	122.345	0.299433	-0.114828	-0.0805426	8.52393
BARONESSE	2014_1	2014	Cont	76.5585	109.433	32.8749	86.5984	41.0768	14.9048	5.16333	507.825	192.067	0.378214	-0.114828	-0.0805426	8.52393
BARONESSE	2014_2	2014	Salt	75.2531	104.534	29.2812	74.7293	37.1278	9.54714	2.94428	432.362	100.355	0.232109	-0.114828	-0.0805426	8.52393
BEKA	2013_1	2013	Cont	85.2152	114.148	28.9328	72.8773	37.1845	17.5237	3.65472	444.951	161.437	0.36282	10.5462	3.36408	4.63269
BEKA	2013_2	2013	Salt	75.738	100.519	24.7807	54.9247	34.6298	14.5678	2.30382	347.123	112.186	0.323189	10.5462	3.36408	4.63269
BEKA	2014_1	2014	Cont	80.2519	111.237	30.9853	84.5777	38.1636	20.229	4.63649	463.302	171.457	0.370077	10.5462	3.36408	4.63269
BEKA	2014_2	2014	Salt	68.9564	101.364	32.4072	60.8602	35.0723	14.5332	3.19367	393.766	99.44	0.252536	10.5462	3.36408	4.63269
BERAC	2013_1	2013	Cont	82.8974	114.449	31.5512	69.6523	30.9	13.6811	3.85428	442.485	163.954	0.370531	9.22144	-3.09154	4.82505
BERAC	2013_2	2013	Salt	83.7706	110.846	27.0756	55.7633	25.2037	11.2797	2.14368	334.528	95.2731	0.284799	9.22144	-3.09154	4.82505
BERAC	2014_1	2014	Cont	79.2955	112.41	33.1144	80.8181	31.8038	17.0404	4.55786	428.812	163.363	0.380966	9.22144	-3.09154	4.82505
BERAC	2014_2	2014	Salt	83.8031	111.452	27.6484	61.8029	25.0446	11.537	2.77934	353.499	80.6681	0.228199	9.22144	-3.09154	4.82505
Berenice	2013_1	2013	Cont	79.0073	110.755	31.7473	70.5824	41.2067	17.7263	3.13723	524.577	233.169	0.44449	4.8344	1.03478	12.3776
Berenice	2013_2	2013	Salt	78.2859	105.941	27.655	58.6566	37.0256	14.0303	2.76195	400.224	141.225	0.352865	4.8344	1.03478	12.3776
Berenice	2014_1	2014	Cont	80.3311	111.576	31.2454	81.9163	42.2867	19.135	4.32617	501.04	212.941	0.424997	4.8344	1.03478	12.3776
Berenice	2014_2	2014	Salt	76.6612	107.234	30.5726	65.0396	37.588	12.7318	3.25646	426.183	119.741	0.280961	4.8344	1.03478	12.3776
BERWICK	2013_1	2013	Cont	92.2189	119.679	27.46	39.5302	35.0101	10.6425	3.24085	413.736	137.346	0.331964	-3.9447	-6.72821	2.17086
BERWICK	2013_2	2013	Salt	85.1346	110.392	25.2577	46.3455	30.4853	8.80361	2.58711	321.701	96.1373	0.29884	-3.9447	-6.72821	2.17086
BERWICK	2014_1	2014	Cont	92.3554	117.401	25.0456	45.6272	35.976	13.2941	4.24632	434.495	151.079	0.347712	-3.9447	-6.72821	2.17086
BERWICK	2014_2	2014	Salt	82.3159	108.825	26.5096	51.3027	30.6552	8.9574	3.03942	364.546	79.4718	0.218002	-3.9447	-6.72821	2.17086
BETZES	2013_1	2013	Cont	76.6298	108.422	31.7923	81.164	40.671	17.145	5.18723	480.062	218.785	0.455744	12.1562	2.43273	3.76937
BETZES	2013_2	2013	Salt	74.7786	100.526	25.747	66.4649	37.0223	13.4519	2.78015	355.582	129.752	0.364901	12.1562	2.43273	3.76937
BETZES	2014_1	2014	Cont	75.6257	107.758	32.1324	94.2985	41.733	18.3973	5.81704	434.434	200.452	0.461409	12.1562	2.43273	3.76937
BETZES	2014_2	2014	Salt	75.0646	105.59	30.5251	73.7642	37.5917	12.0207	3.26182	354.438	107.161	0.302341	12.1562	2.43273	3.76937
BINDER	2013_1	2013	Cont	77.7706	106.646	28.8753	85.1099	46.0488	10.8421	3.27482	460.523	134.01	0.290996	11.5988	-5.75685	-5.23315
BINDER	2013_2	2013	Salt	77.7976	104.623	26.8258	59.5027	34.2169	8.21864	1.7963	346.324	63.9766	0.184731	11.5988	-5.75685	-5.23315
BINDER	2014_1	2014	Cont	77.1209	109.243	32.1225	98.8721	47.3326	12.0203	3.85746	436.651	136.537	0.312691	11.5988	-5.75685	-5.23315
BINDER	2014_2	2014	Salt	75.245	104.208	28.9631	65.9675	34.5087	7.07277	2.33578	360.007	52.7937	0.146647	11.5988	-5.75685	-5.23315
BINDER ABED	2013_1	2013	Cont	80.3001	112.405	32.1048	79.8367	38.2302	15.5229	3.74151	491.525	146.668	0.298395	9.33048	2.03485	1.18211
BINDER ABED	2013_2	2013	Salt	81.8916	118.386	36.494	69.2322	26.2826	12.3375	2.12675	378.391	80.1459	0.211807	9.33048	2.03485	1.18211
BINDER ABED	2014_1	2014	Cont	82.1611	112.046	29.8847	92.7619	39.3653	17.1488	4.34887	486.011	148.866	0.306302	9.33048	2.03485	1.18211
BINDER ABED	2014_2	2014	Salt	83.9726	113.649	29.676	76.8629	26.1025	11.3409	2.58454	413.476	66.5956	0.161063	9.33048	2.03485	1.18211
Birgitta	2013_1	2013	Cont	69.6084	101.927	32.3187	65.1463	42.6669	15.139	3.57965	420.161	151.949	0.361644	12.964	-4.82805	-1.66301
Birgitta	2013_2	2013	Salt	69.9256	97.3462	27.4206	51.8124	33.3791	11.9772	1.99932	330.556	82.9296	0.250879	12.964	-4.82805	-1.66301
Birgitta	2014_1	2014	Cont	68.7853	101.937	33.1517	75.5427	43.8488	16.6966	4.22234	451.444	152.424	0.337635	12.964	-4.82805	-1.66301
Birgitta	2014_2	2014	Salt	67.5181	96.9882	29.4701	57.3873	33.6558	10.9059	2.5821	383.545	69.1175	0.180207	12.964	-4.82805	-1.66301
BIRKA	2013_1	2013	Cont	90.2414	116.172	25.9304	53.5962	44.7229	14.114	3.74224	484.072	169.761	0.350693	13.7191	-0.40253	-2.18988
BIRKA	2013_2	2013	Salt	87.7332	113.084	25.3512	49.8064	33.7354	11.3228	2.04236	364.958	105.833	0.289988	13.7191	-0.40253	-2.18988
BIRKA	2014_1	2014	Cont	86.0564	115.885	29.8282	62.056	45.969	16.6634	4.62021	456.727	169.604	0.371346	13.7191	-0.40253	-2.18988
BIRKA	2014_2	2014	Salt	91.348	119.755	28.4073	55.1574	34.0101	10.9779	2.97023	380.099	88.1936	0.232028	13.7191	-0.40253	-2.18988
BLENHEIM	2013_1	2013	Cont	91.7392	117.313	25.5739	63.2499	39.5028	18.4688	4.8794	416.661	151.243	0.362988	-6.0908	6.75703	-5.40536
BLENHEIM	2013_2	2013	Salt	85.9516	110.892	24.9409	55.1399	35.9585	15.4006	3.45357	329.114	99.2291	0.301504	-6.0908	6.75703	-5.40536
BLENHEIM	2014_1	2014	Cont	91.6168	118.495	26.8782	73.3444	40.5409	20.9615	6.14053	452.5	157.681	0.348465	-6.0908	6.75703	-5.40536
BLENHEIM	2014_2	2014	Salt	83.8471	111.353	27.506	61.1136	36.4663	14.9818	4.18516	385.32	80.4759	0.208855	-6.0908	6.75703	-5.40536
Bonus	2013_1	2013	Cont	92.1516	116.792	24.6401	59.8043	48.1705	10.8813	2.76869	523.846	121.019	0.23102	19.9271	-7.88545	-7.23136
Bonus	2013_2	2013	Salt	86.185	108.171	21.9861	56.2435	37.4008	8.86826	2.23899	410.45	79.5344	0.193774	19.9271	-7.88545	-7.23136
Bonus	2014_1	2014	Cont	87.2568	115.122	27.865	69.3287	49.4798	13.1896	3.53214	533.292	136.298	0.255579	19.9271	-7.88545	-7.23136
Bonus	2014_2	2014	Salt	88.9059	109.051	20.1455	62.3532	37.8958	8.57065	2.44042	464.297	63.9588	0.137754	19.9271	-7.88545	-7.23136
BRAEMAR	2013_1	2013	Cont	86.748	111.155	24.4071	62.0598	39.8201	17.2972	5.51151	459.944	198.93	0.432509	-10.1236	-4.18581	-0.823774
BRAEMAR	2013_2	2013	Salt	78.5751	98.8513	20.2762	62.9398	35.0915	14.0492	3.64516	341.367	152.948	0.448044	-10.1236	-4.18581	-0.823774
BRAEMAR	2014_1	2014	Cont	83.4878	109.42	25.932	71.9903	40.8814	18.8715	6.34282	422.47	197.145	0.46665	-10.1236	-4.18581	-0.823774
BRAEMAR	2014_2	2014	Salt	77.7771	102.638	24.8609	69.8441	35.5317	12.684	3.7365	343.385	118.223	0.344288	-10.1236	-4.18581	-0.823774
BRAHMS	2013_1	2013	Cont	90.3996	117.746	27.3461	82.0204	39.442	8.16885	1.68275	453.387	82.274	0.181465	-0.980811	9.48705	-2.79457
BRAHMS	2013_2	2013	Salt	82.3781	110.128	27.7498	49.9206	27.9472	6.56286	1.63349	343.912	47.1399	0.13707	-0.980811	9.48705	-2.79457
BRAHMS	2014_1	2014	Cont	85.2103	114.818	29.6072	95.2246	40.5939	10.549	2.46354	440.411	106.689	0.242249	-0.980811	9.48705	-2.79457
BRAHMS	2014_2	2014	Salt	77.5887	110.007	32.4182	55.2481	27.8718	6.64284	1.96021	365.517	38.299	0.10478	-0.980811	9.48705	-2.79457
BRAZIL	2013_1	2013	Cont	89.8076	115.323	25.5158	57.4899	37.6924	12.3114	3.43549	482.303	176.867	0.366712	-6.52442	5.51763	-8.81134
BRAZIL	2013_2	2013	Salt	85.0656	110.5	25.4344	43.4564	28.5568	10.4025	1.89763	386.56	127.61	0.330117	-6.52442	5.51763	-8.81134
BRAZIL	2014_1	2014	Cont	91.1063	118.307	27.2003	66.5715	38.7766	15.7146	4.38116	525.21	183.092	0.348607	-6.52442	5.51763	-8.81134
BRAZIL	2014_2	2014	Salt	84.7304	112.84	28.1097	48.046	28.5497	11.1539	3.00156	461.059	109.339	0.237148	-6.52442	5.51763	-8.81134
BREWSTER	2013_1	2013	Cont	94.6027	118.664	24.061	50.268	34.2803	12.625	4.42128	436.043	141.329	0.324117	-6.54657	3.59518	-4.94875
BREWSTER	2013_2	2013	Salt	89.5347	112.881	23.3458	52.156	28.5603	10.0699	2.97096	322.224	85.1155	0.26415	-6.54657	3.59518	-4.94875
BREWSTER	2014_1	2014	Cont	93.7039	119.752	26.0479	58.1828	35.2494	14.5935	5.28875	401.395	148.338	0.369557	-6.54657	3.59518	-4.94875
BREWSTER	2014_2	2014	Salt	89.556	116.528	26.9719	57.7912	28.5999	9.48886	3.32185	322.169	70.3073	0.218231	-6.54657	3.59518	-4.94875
BRISE	2013_1	2013	Cont	87.9594	112.22	24.2607	66.6097	35.0105	14.4398	3.57548	434.717	158.526	0.364665	-10.6051	-4.16057	2.03165
BRISE	2013_2	2013	Salt	82.3201	103.759	21.4384	53.8407	31.5967	11.7978	2.30243	337.316	116.068	0.344093	-10.6051	-4.16057	2.03165
BRISE	2014_1	2014	Cont	86.9079	110.754	23.8461	77.2592	35.9603	16.4162	4.22558	449.378	166.623	0.370787	-10.6051	-4.16057	2.03165
BRISE	2014_2	2014	Salt	83.4752	105.573	22.0977	59.6553	31.8477	11.0359	2.601	378.908	92.1892	0.243302	-10.6051	-4.16057	2.03165
Britta	2013_1	2013	Cont	84.7572	112.196	27.4389	61.4827	37.0546	10.5211	3.04121	485.957	119.224	0.245339	11.146	-1.79101	-0.0717499
Britta	2013_2	2013	Salt	79.0988	104.621	25.5219	50.6023	26.415	9.02469	1.69549	386.028	71.0761	0.184122	11.146	-1.79101	-0.0717499
Britta	2014_1	2014	Cont	81.9247	112.467	30.5423	71.2622	38.1482	14.1249	4.12545	517.908	134.957	0.26058	11.146	-1.79101	-0.0717499
Britta	2014_2	2014	Salt	76.2885	107.149	30.8601	56.0378	26.2604	9.8009	3.00973	451.903	62.8312	0.139037	11.146	-1.79101	-0.0717499
CABARET	2013_1	2013	Cont	84.6416	113.613	28.9709	54.5296	38.7739	16.3924	4.79125	496.54	188.892	0.380416	-4.9683	-2.21159	-0.615319
CABARET	2013_2	2013	Salt	76.9409	102.69	25.7495	51.4537	34.4557	13.434	2.95432	388.433	128.02	0.329579	-4.9683	-2.21159	-0.615319
CABARET	2014_1	2014	Cont	80.2348	111.181	30.9461	63.1525	39.8092	18.7012	5.63211	508.766	185.814	0.365225	-4.9683	-2.21159	-0.615319
CABARET	2014_2	2014	Salt	72.781	102.803	30.022	56.9997	34.8638	12.8287	3.46471	439.53	104.108	0.236862	-4.9683	-2.21159	-0.615319
Caja	2013_1	2013	Cont	83.9246	111.401	27.476	48.6145	38.9664	8.37729	2.75068	552.96	123.36	0.22309	9.67555	-6.78857	-0.347917
Caja	2013_2	2013	Salt	79.2843	100.698	21.4142	47.4806	41.2526	6.60145	1.8066	416.886	82.3268	0.197481	9.67555	-6.78857	-0.347917
Caja	2014_1	2014	Cont	88.4008	113.029	24.6281	56.2326	39.9098	9.81031	3.4324	507.596	138.19	0.272243	9.67555	-6.78857	-0.347917
Caja	2014_2	2014	Salt	78.0081	97.2253	19.2173	52.5611	42.1535	5.75871	2.28098	429.613	65.718	0.15297	9.67555	-6.78857	-0.347917
Calgary	2013_1	2013	Cont	75.374	109.009	33.6354	64.2815	36.6217	15.6561	4.04105	457.117	141.398	0.309327	0.38797	-7.48103	7.22117
Calgary	2013_2	2013	Salt	71.9748	98.1604	26.1856	38.4948	28.8472	12.088	2.57599	344.123	94.7818	0.27543	0.38797	-7.48103	7.22117
Calgary	2014_1	2014	Cont	74.5929	106.029	31.4363	74.4746	37.6655	16.4706	4.74198	435.253	151.048	0.347035	0.38797	-7.48103	7.22117
Calgary	2014_2	2014	Salt	68.8223	97.785	28.9627	42.4845	28.8758	10.3823	2.89501	358.875	75.7736	0.211142	0.38797	-7.48103	7.22117
CALICO	2013_1	2013	Cont	86.8045	113.621	26.8169	56.7783	36.9829	14.1927	3.69603	410.263	127.366	0.310449	-10.5892	-11.2097	-0.316286
CALICO	2013_2	2013	Salt	83.0659	108.154	25.0876	50.7009	30.032	11.5943	2.06687	326.47	71.6945	0.219605	-10.5892	-11.2097	-0.316286
CALICO	2014_1	2014	Cont	86.1682	113.749	27.5805	65.7732	38.0218	16.5116	4.55954	454.408	138.225	0.304187	-10.5892	-11.2097	-0.316286
CALICO	2014_2	2014	Salt	79.4163	107.643	28.2264	56.1544	30.1421	11.2857	2.99404	388.535	62.1974	0.160082	-10.5892	-11.2097	-0.316286
Cameo	2013_1	2013	Cont	93.9448	117.739	23.794	57.3308	35.978	15.0862	4.04239	379.202	121.421	0.320202	8.84102	-7.29948	-2.07617
Cameo	2013_2	2013	Salt	89.2559	111.502	22.2463	43.4954	26.6549	11.6743	2.69628	277.406	73.6353	0.265442	8.84102	-7.29948	-2.07617
Cameo	2014_1	2014	Cont	93.7112	117.586	23.8743	66.386	37.0318	15.8821	4.75414	353.423	133.716	0.378345	8.84102	-7.29948	-2.07617
Cameo	2014_2	2014	Salt	89.5967	109.504	19.9074	48.0898	26.5325	9.91595	2.90102	274.245	58.3289	0.212689	8.84102	-7.29948	-2.07617
Caminant	2013_1	2013	Cont	87.8213	114.342	26.5204	68.4187	56.6966	11.3651	2.96586	517.042	132.197	0.25568	-3.58031	12.3433	-3.33229
Caminant	2013_2	2013	Salt	85.7254	110.389	24.6631	60.8844	38.2648	9.08328	1.8681	395.492	87.4867	0.22121	-3.58031	12.3433	-3.33229
Caminant	2014_1	2014	Cont	88.5419	116.539	27.9974	79.4013	58.2806	13.2221	3.5561	498.358	143.991	0.288931	-3.58031	12.3433	-3.33229
Caminant	2014_2	2014	Salt	88.0004	115.332	27.3315	67.5356	38.7068	8.36236	2.25071	424.163	69.6285	0.164155	-3.58031	12.3433	-3.33229
Camir	2013_1	2013	Cont	86.6724	114.034	27.3616	56.517	31.1925	13.8145	6.24445	458.438	167.236	0.364795	4.04178	6.25021	-8.39631
Camir	2013_2	2013	Salt	83.7457	109.614	25.8688	44.7324	28.9031	10.8249	3.30599	351.908	111.592	0.317106	4.04178	6.25021	-8.39631
Camir	2014_1	2014	Cont	85.8346	114.709	28.8744	65.4419	32.0527	14.9371	6.99421	456.885	169.666	0.371353	4.04178	6.25021	-8.39631
Camir	2014_2	2014	Salt	84.5391	111.886	27.3472	49.4752	29.0096	9.63202	3.90965	384.164	90.5844	0.235796	4.04178	6.25021	-8.39631
CAMPALA	2013_1	2013	Cont	86.2031	114.014	27.811	65.3031	39.2373	13.828	5.12581	464.25	177.229	0.381753	-4.37547	4.823	1.79005
CAMPALA	2013_2	2013	Salt	81.4512	108.325	26.8737	56.8372	35.2076	10.9681	3.79538	358.12	98.586	0.275288	-4.37547	4.823	1.79005
CAMPALA	2014_1	2014	Cont	78.666	111.471	32.8052	75.7479	40.2772	15.9817	6.1962	466.749	170.796	0.365926	-4.37547	4.823	1.79005
CAMPALA	2014_2	2014	Salt	79.8096	108.883	29.0738	63.0104	35.6642	10.3758	3.96586	394.907	83.9272	0.212524	-4.37547	4.823	1.79005
CANASTA	2013_1	2013	Cont	87.5636	114.206	26.6425	52.6869	36.1559	14.5795	3.88518	478.893	149.727	0.312652	-7.84736	-0.852995	-7.69715
CANASTA	2013_2	2013	Salt	84.2105	108.507	24.297	46.0762	27.5769	11.4357	1.93469	374.661	84.8593	0.226496	-7.84736	-0.852995	-7.69715
CANASTA	2014_1	2014	Cont	88.3958	114.946	26.5506	60.9785	37.2024	16.1795	4.48818	494.306	152.028	0.307558	-7.84736	-0.852995	-7.69715
CANASTA	2014_2	2014	Salt	84.0495	110.608	26.5587	50.9841	27.5192	10.5264	2.64941	425.161	70.3024	0.165355	-7.84736	-0.852995	-7.69715
CARLSBERG	2013_1	2013	Cont	88.8465	114.66	25.8138	66.9698	43.2742	11.9756	4.63487	522.47	157.504	0.30146	14.0202	-3.53989	-1.50949
CARLSBERG	2013_2	2013	Salt	84.2975	108.199	23.9017	57.9164	32.1649	9.86005	2.40315	408.998	101.627	0.248479	14.0202	-3.53989	-1.50949
CARLSBERG	2014_1	2014	Cont	84.6077	113.335	28.7268	77.6975	44.4942	14.4062	5.37943	531.013	161.481	0.304099	14.0202	-3.53989	-1.50949
CARLSBERG	2014_2	2014	Salt	83.8835	107.761	23.8776	64.216	32.3448	9.73185	3.18885	461.818	82.6133	0.178887	14.0202	-3.53989	-1.50949
Carvilla	2013_1	2013	Cont	89.1221	116.097	26.9753	58.9599	36.638	15.6588	3.61486	413.821	125.442	0.303132	-7.96494	-13.9132	0.75854
Carvilla	2013_2	2013	Salt	82.4402	105.403	22.9633	60.4549	36.3371	12.3994	2.9424	316.51	78.873	0.249196	-7.96494	-13.9132	0.75854
Carvilla	2014_1	2014	Cont	84.4444	112.987	28.5428	68.362	37.574	17.0088	4.62387	418.567	136.881	0.327022	-7.96494	-13.9132	0.75854
Carvilla	2014_2	2014	Salt	82.872	107.966	25.0942	67.0673	36.9114	10.6146	3.13633	345.765	61.1796	0.17694	-7.96494	-13.9132	0.75854
CASINO	2013_1	2013	Cont	73.4372	106.14	32.7033	61.878	35.5241	17.4932	4.4413	570.695	193.862	0.339695	4.57927	-7.37709	5.85481
CASINO	2013_2	2013	Salt	73.3757	96.1095	22.7338	65.5298	30.144	14.5395	3.09262	440.628	125.407	0.28461	4.57927	-7.37709	5.85481
CASINO	2014_1	2014	Cont	71.9224	104.138	32.2152	71.7896	36.5122	20.6029	5.55619	552.258	188.301	0.340966	4.57927	-7.37709	5.85481
CASINO	2014_2	2014	Salt	78.4232	101.777	23.3538	72.7428	30.282	14.689	3.70626	479.554	104.724	0.218378	4.57927	-7.37709	5.85481
CATALINA	2013_1	2013	Cont	90.1436	115.868	25.7241	68.7794	30.6893	12.2442	3.42502	456.782	121.52	0.266034	-10.1522	-3.36021	3.72118
CATALINA	2013_2	2013	Salt	87.5699	111.84	24.2702	65.0541	31.6487	9.04707	1.40301	341.631	62.1858	0.182026	-10.1522	-3.36021	3.72118
CATALINA	2014_1	2014	Cont	90.3724	117.707	27.3341	79.8407	31.4927	13.4037	3.8761	428.192	129.856	0.303265	-10.1522	-3.36021	3.72118
CATALINA	2014_2	2014	Salt	88.3476	114.171	25.8233	72.2015	31.9622	8.08402	2.1655	350.606	50.3656	0.143653	-10.1522	-3.36021	3.72118
CECILIA	2013_1	2013	Cont	86.6867	111.874	25.1869	76.451	34.9464	16.9277	3.90565	386.737	108.828	0.2814	1.03202	11.3697	-9.64831
CECILIA	2013_2	2013	Salt	81.1946	103.191	21.9959	53.598	31.1962	13.5089	1.77215	286.969	69.5802	0.242466	1.03202	11.3697	-9.64831
CECILIA	2014_1	2014	Cont	82.1007	110.679	28.5785	88.7419	35.8999	18.5045	4.47473	370.801	128.226	0.345808	1.03202	11.3697	-9.64831
CECILIA	2014_2	2014	Salt	77.8777	102.663	24.7854	59.3708	31.4188	12.448	2.62734	293.581	58.4232	0.199002	1.03202	11.3697	-9.64831
CELEBRA	2013_1	2013	Cont	86.6536	114.122	27.468	44.0322	38.9977	11.6653	4.14749	387.215	142.106	0.366994	-0.522183	-4.16888	10.3515
CELEBRA	2013_2	2013	Salt	81.4713	107.998	26.5263	45.8421	28.8777	9.61561	2.79011	282.714	86.5883	0.306276	-0.522183	-4.16888	10.3515
CELEBRA	2014_1	2014	Cont	80.3034	112.318	32.0142	50.8783	40.1212	13.9252	5.03004	357.11	149.997	0.420029	-0.522183	-4.16888	10.3515
CELEBRA	2014_2	2014	Salt	78.4982	108.774	30.2762	50.7334	28.8763	9.34644	3.22081	277.377	72.9937	0.263157	-0.522183	-4.16888	10.3515
CENTURION	2013_1	2013	Cont	88.2839	111.881	23.5974	61.9587	40.0015	12.3632	3.66204	411.478	122.915	0.298715	-11.7897	-6.80374	-1.747
CENTURION	2013_2	2013	Salt	88.4153	108.118	19.7024	56.7313	30.0624	9.18509	1.56739	304.35	64.7489	0.212745	-11.7897	-6.80374	-1.747
CENTURION	2014_1	2014	Cont	90.7537	112.208	21.4546	71.8449	41.1416	14.1451	4.15715	385.211	132.639	0.344329	-11.7897	-6.80374	-1.747
CENTURION	2014_2	2014	Salt	87.5302	109.18	21.6497	62.8963	30.1337	8.70986	2.34284	306.817	54.7936	0.178587	-11.7897	-6.80374	-1.747
CENTURY	2013_1	2013	Cont	87.604	118.412	30.8077	64.0718	42.8945	11.9901	4.45081	420.171	136.425	0.32469	-8.4116	0.89108	4.56221
CENTURY	2013_2	2013	Salt	82.1894	119.879	37.6897	61.4351	38.2106	9.60967	3.09556	320.943	96.092	0.299405	-8.4116	0.89108	4.56221
CENTURY	2014_1	2014	Cont	88.7088	119.68	30.9715	74.3314	44.0142	13.9499	5.22072	422.181	149.25	0.353521	-8.4116	0.89108	4.56221
CENTURY	2014_2	2014	Salt	79.5869	111.895	32.3083	68.1576	38.8363	9.08095	3.21595	349.063	76.5644	0.219343	-8.4116	0.89108	4.56221
Ceylon	2013_1	2013	Cont	90.5033	117.382	26.8787	58.1263	38.9654	13.5455	4.73577	444.539	127.928	0.287778	-6.38848	-0.333185	-8.60099
Ceylon	2013_2	2013	Salt	85.9191	108.986	23.0673	52.6431	29.9163	10.8133	2.29359	331.532	79.7266	0.240479	-6.38848	-0.333185	-8.60099
Ceylon	2014_1	2014	Cont	91.1409	117.73	26.5888	67.3547	40.0727	15.1239	5.32967	416.504	139.633	0.335249	-6.38848	-0.333185	-8.60099
Ceylon	2014_2	2014	Salt	84.7263	107.899	23.1728	58.3261	29.9909	9.82479	2.99789	338.686	64.5646	0.190633	-6.38848	-0.333185	-8.60099
CHAD	2013_1	2013	Cont	92.043	115.833	23.7905	58.7269	34.8541	11.7195	2.64933	392.841	80.1286	0.203972	-5.52411	-3.46218	-6.52699
CHAD	2013_2	2013	Salt	84.409	107.542	23.1327	43.3714	23.2899	8.69177	1.73281	289.726	49.546	0.171009	-5.52411	-3.46218	-6.52699
CHAD	2014_1	2014	Cont	89.643	117.372	27.7291	68.0145	35.9187	12.1391	3.12647	369.699	105.856	0.286331	-5.52411	-3.46218	-6.52699
CHAD	2014_2	2014	Salt	84.952	111.935	26.9833	47.9492	22.9375	6.74432	1.91578	291.359	38.5244	0.132223	-5.52411	-3.46218	-6.52699
CHALICE	2013_1	2013	Cont	88.0728	112.762	24.6895	65.1765	35.5387	15.0736	5.15445	456.874	153.206	0.335336	-9.21949	-4.05367	-0.23687
CHALICE	2013_2	2013	Salt	83.4558	106.925	23.4689	59.8812	34.0129	11.7919	3.07705	341.967	88.7556	0.259544	-9.21949	-4.05367	-0.23687
CHALICE	2014_1	2014	Cont	85.1132	111.363	26.2494	75.6136	36.4714	16.2562	5.93777	429.072	155.307	0.361959	-9.21949	-4.05367	-0.23687
CHALICE	2014_2	2014	Salt	82.8595	108.086	25.2266	66.4172	34.4327	10.395	3.48302	351.628	73.8719	0.210085	-9.21949	-4.05367	-0.23687
Chamant	2013_1	2013	Cont	93.3342	117.949	24.6146	57.5029	39.272	11.1958	2.53814	410.84	105.415	0.256584	-0.113255	11.5584	1.86218
Chamant	2013_2	2013	Salt	86.8664	111.054	24.1878	55.054	29.9494	8.79869	1.79587	306.244	60.7467	0.19836	-0.113255	11.5584	1.86218
Chamant	2014_1	2014	Cont	90.4585	116.644	26.1851	66.6379	40.3892	12.8798	3.27249	391.967	122.34	0.312119	-0.113255	11.5584	1.86218
Chamant	2014_2	2014	Salt	87.8152	114.237	26.422	61.0249	30.0223	8.12852	2.25645	314.873	49.4766	0.157132	-0.113255	11.5584	1.86218
Chanell	2013_1	2013	Cont	87.7841	115.252	27.4675	57.4018	37.1155	15.6424	3.94608	545.539	205.698	0.377055	-4.46939	-1.51923	-2.37266
Chanell	2013_2	2013	Salt	80.2144	107.524	27.3097	64.6771	40.2255	13.5357	2.61916	436.145	156.173	0.358075	-4.46939	-1.51923	-2.37266
Chanell	2014_1	2014	Cont	84.7579	114.257	29.499	66.5626	38.0114	19.2018	5.22164	577.741	206.827	0.357993	-4.46939	-1.51923	-2.37266
Chanell	2014_2	2014	Salt	77.8639	108.751	30.8873	71.7945	41.0767	14.101	3.79197	513.388	131.906	0.256933	-4.46939	-1.51923	-2.37266
CHARIOT	2013_1	2013	Cont	87.7926	114.866	27.0735	57.4471	36.965	14.152	3.63964	469.12	134.796	0.287338	-8.79139	-7.5886	6.03711
CHARIOT	2013_2	2013	Salt	82.0189	106.441	24.4224	54.3951	30.789	11.1482	2.38259	354.734	77.1421	0.217465	-8.79139	-7.5886	6.03711
CHARIOT	2014_1	2014	Cont	82.8371	113.39	30.5533	66.5699	37.9923	15.8142	4.38293	448.872	141.258	0.314696	-8.79139	-7.5886	6.03711
CHARIOT	2014_2	2014	Salt	83.3305	110.703	27.3723	60.2876	30.9545	10.1024	2.78008	373.105	61.7217	0.165427	-8.79139	-7.5886	6.03711
CHASER	2013_1	2013	Cont	86.5208	114.263	27.742	60.6145	36.6448	12.6205	3.87406	523.668	161.722	0.308826	-7.98325	-9.80862	-2.82748
CHASER	2013_2	2013	Salt	84.8112	109.335	24.5234	57.1119	30.6697	10.0243	2.3252	409.784	89.7723	0.219072	-7.98325	-9.80862	-2.82748
CHASER	2014_1	2014	Cont	82.5339	113.591	31.0576	70.278	37.6631	14.989	4.56811	531.543	159.658	0.300367	-7.98325	-9.80862	-2.82748
CHASER	2014_2	2014	Salt	84.8021	109.664	24.8623	63.324	30.8308	9.76992	2.78189	462.262	75.1115	0.162487	-7.98325	-9.80862	-2.82748
CHIEFTAIN	2013_1	2013	Cont	72.2211	105.215	32.9938	57.4493	43.5277	14.8133	4.99675	415.84	179.222	0.430989	-4.36432	8.96947	2.83142
CHIEFTAIN	2013_2	2013	Salt	65.9845	96.8709	30.8864	52.258	37.9128	11.6328	3.65691	305.957	108.386	0.354251	-4.36432	8.96947	2.83142
CHIEFTAIN	2014_1	2014	Cont	65.9604	103.93	37.9692	66.563	44.6731	15.9546	5.80398	383.318	172.632	0.450364	-4.36432	8.96947	2.83142
CHIEFTAIN	2014_2	2014	Salt	61.7279	105.3	43.5717	57.896	38.5082	10.3299	3.50434	303.925	85.8865	0.282591	-4.36432	8.96947	2.83142
CHIME	2013_1	2013	Cont	85.593	113.166	27.5732	73.2793	37.8238	18.7272	5.42364	484.176	200.399	0.413897	0.204841	4.06681	2.08519
CHIME	2013_2	2013	Salt	79.1538	107.026	27.8726	60.838	29.6144	15.2913	3.56893	388.562	140.319	0.361124	0.204841	4.06681	2.08519
CHIME	2014_1	2014	Cont	80.3153	111.609	31.2935	85.073	38.897	20.981	6.73	528.387	199.923	0.378364	0.204841	4.06681	2.08519
CHIME	2014_2	2014	Salt	74.5247	106.282	31.7572	67.4774	29.6826	14.8211	4.49066	464.519	122.572	0.263868	0.204841	4.06681	2.08519
Cicero	2013_1	2013	Cont	88.4577	114.871	26.4128	67.4702	39.4885	12.8364	3.61597	429.251	145.77	0.339592	-7.6816	-0.483175	-0.474679
Cicero	2013_2	2013	Salt	86.2256	110.801	24.5755	55.0686	32.042	10.575	2.3101	338.676	84.205	0.24863	-7.6816	-0.483175	-0.474679
Cicero	2014_1	2014	Cont	85.8518	113.88	28.0284	78.2688	40.5827	15.6288	4.50685	462.017	151.329	0.327541	-7.6816	-0.483175	-0.474679
Cicero	2014_2	2014	Salt	85.2527	111.75	26.4973	61.0283	32.2645	10.6035	3.00102	394.627	72.4264	0.183531	-7.6816	-0.483175	-0.474679
CILLA	2013_1	2013	Cont	74.9594	106.036	31.0768	58.0315	39.3644	12.0763	3.82538	469.919	149.845	0.318874	12.5431	-2.47928	-0.653855
CILLA	2013_2	2013	Salt	69.7777	96.5855	26.8078	57.5868	32.5828	9.49522	2.9362	353.127	91.9762	0.260462	12.5431	-2.47928	-0.653855
CILLA	2014_1	2014	Cont	63.4973	100.263	36.7658	67.266	40.4467	13.333	4.90252	442.741	153.146	0.345905	12.5431	-2.47928	-0.653855
CILLA	2014_2	2014	Salt	68.1335	98.3868	30.2534	63.8588	32.8464	8.08482	3.34535	365.76	72.4785	0.198158	12.5431	-2.47928	-0.653855
CLANSMAN	2013_1	2013	Cont	63.9218	109.911	45.9893	61.0615	35.7235	18.0383	3.98743	514.033	218.07	0.424233	9.09036	-4.31661	-1.59666
CLANSMAN	2013_2	2013	Salt	63.458	95.1101	31.6522	47.1984	28.4984	15.0885	2.72153	398.227	145.633	0.365704	9.09036	-4.31661	-1.59666
CLANSMAN	2014_1	2014	Cont	59.2209	99.5261	40.3053	70.7557	36.7422	20.5814	5.1246	511.363	209.422	0.409537	9.09036	-4.31661	-1.59666
CLANSMAN	2014_2	2014	Salt	61.2844	93.3536	32.0693	52.229	28.5138	14.7061	3.57548	439.942	126.103	0.286636	9.09036	-4.31661	-1.59666
CLARET	2013_1	2013	Cont	64.4395	96.4538	32.0144	61.2955	35.7394	14.9277	5.03863	484.074	209.203	0.432171	0.746977	-5.84184	1.68945
CLARET	2013_2	2013	Salt	73.3248	96.1945	22.8697	67.9521	24.5774	12.7927	3.24878	357.05	145.537	0.40761	0.746977	-5.84184	1.68945
CLARET	2014_1	2014	Cont	79.9984	108.187	28.1883	71.1207	36.8153	18.0194	6.08914	432.661	203.082	0.46938	0.746977	-5.84184	1.68945
CLARET	2014_2	2014	Salt	76.5974	102.597	25.9993	75.4545	24.3069	12.9255	3.91254	351.741	121.123	0.344351	0.746977	-5.84184	1.68945
CLARITY	2013_1	2013	Cont	81.263	110.149	28.8864	61.8189	35.1311	13.5274	4.14658	441.394	153.962	0.348809	5.22353	7.48045	-4.14471
CLARITY	2013_2	2013	Salt	81.9183	107.537	25.619	50.2942	30.4238	10.6343	1.92943	322.9	81.5919	0.252685	5.22353	7.48045	-4.14471
CLARITY	2014_1	2014	Cont	81.9119	110.029	28.1173	71.6532	36.1019	15.2745	4.78882	395.129	152.719	0.386503	5.22353	7.48045	-4.14471
CLARITY	2014_2	2014	Salt	84.3983	111.722	27.3236	55.6926	30.5876	9.93472	2.81127	313.976	67.9138	0.216302	5.22353	7.48045	-4.14471
CLASS	2013_1	2013	Cont	87.4761	114.257	26.7804	68.8298	39.4695	17.7929	2.57903	472.386	170.659	0.361269	-12.7348	-11.4584	0.208662
CLASS	2013_2	2013	Salt	79.7862	106.001	26.2144	58.2395	35.9228	14.6105	2.79537	370.303	120.519	0.32546	-12.7348	-11.4584	0.208662
CLASS	2014_1	2014	Cont	85.4955	114.059	28.5638	79.8693	40.507	19.9382	3.75322	491.166	174.767	0.35582	-12.7348	-11.4584	0.208662
CLASS	2014_2	2014	Salt	77.0727	106.199	29.1263	64.5751	36.4284	13.7801	3.0399	422.446	97.9216	0.231797	-12.7348	-11.4584	0.208662
Claude	2013_1	2013	Cont	85.1242	111.917	26.7923	70.1697	31.4765	14.0311	3.6005	427.806	140.749	0.329001	-6.37096	0.675658	6.63238
Claude	2013_2	2013	Salt	82.9683	108.244	25.2761	57.0151	29.1548	11.2833	2.68743	319.196	79.5614	0.249256	-6.37096	0.675658	6.63238
Claude	2014_1	2014	Cont	81.5272	113.807	32.28	81.4275	32.3425	15.8236	4.3381	404.99	146.253	0.361127	-6.37096	0.675658	6.63238
Claude	2014_2	2014	Salt	84.7074	112.668	27.9602	63.2031	29.2758	10.5054	2.77145	327.651	66.5725	0.203181	-6.37096	0.675658	6.63238
COCKTAIL	2013_1	2013	Cont	90.7099	117.279	26.5691	73.7611	45.513	13.4501	3.27301	381.429	100.844	0.264384	-10.2386	-6.68884	-1.92998
COCKTAIL	2013_2	2013	Salt	90.8819	114.219	23.3368	63.1057	33.8404	10.4505	2.22396	292.278	55.729	0.190671	-10.2386	-6.68884	-1.92998
COCKTAIL	2014_1	2014	Cont	92.6717	119.265	26.593	85.6452	46.7842	14.7077	3.95789	395.211	118.035	0.298663	-10.2386	-6.68884	-1.92998
COCKTAIL	2014_2	2014	Salt	93.9663	116.489	22.5225	70.0145	34.1121	9.26719	2.52833	323.147	44.7925	0.138613	-10.2386	-6.68884	-1.92998
COLADA	2013_1	2013	Cont	87.7822	113.005	25.2231	66.1882	33.881	17.479	5.455	305.474	93.7529	0.30691	-10.5774	-4.04784	2.03432
COLADA	2013_2	2013	Salt	84.0925	108.016	23.9239	48.8979	30.3894	14.1521	3.25728	251.917	66.1495	0.262584	-10.5774	-4.04784	2.03432
COLADA	2014_1	2014	Cont	90.066	117.083	27.0167	76.7455	34.8102	19.5635	6.26751	390.53	118.991	0.304693	-10.5774	-4.04784	2.03432
COLADA	2014_2	2014	Salt	82.5844	109.858	27.2739	54.1243	30.5677	13.525	3.71458	329.125	53.1036	0.161348	-10.5774	-4.04784	2.03432
COLSTON	2013_1	2013	Cont	86.1855	112.921	26.7359	55.1713	42.7286	11.4776	3.65689	447.495	178.442	0.398756	-10.6361	-2.85099	-5.66903
COLSTON	2013_2	2013	Salt	82.8525	108.158	25.3053	61.2362	34.3068	9.06252	2.25696	342.475	123.757	0.361362	-10.6361	-2.85099	-5.66903
COLSTON	2014_1	2014	Cont	78.823	109.014	30.1915	63.9446	43.8992	13.3523	4.66328	445.201	178.992	0.402049	-10.6361	-2.85099	-5.66903
COLSTON	2014_2	2014	Salt	82.1655	110.678	28.5127	67.9466	34.6503	7.98186	3.16704	372.052	99.5627	0.267604	-10.6361	-2.85099	-5.66903
COOPER	2013_1	2013	Cont	80.8342	112.242	31.4073	69.2447	38.0385	16.8827	4.827	602.352	297.74	0.494296	-5.11447	3.57587	-9.14208
COOPER	2013_2	2013	Salt	82.6803	108.293	25.6124	63.3916	31.7129	13.2516	2.35669	430.953	155.053	0.359792	-5.11447	3.57587	-9.14208
COOPER	2014_1	2014	Cont	84.9941	113.915	28.9211	80.3763	39.0886	18.7514	5.44106	473.585	247.522	0.522656	-5.11447	3.57587	-9.14208
COOPER	2014_2	2014	Salt	85.0601	111.354	26.2937	70.3404	31.9311	12.2333	3.0441	382.063	132.38	0.346489	-5.11447	3.57587	-9.14208
Corgi	2013_1	2013	Cont	88.9337	114.25	25.3162	60.3692	40.6012	14.0665	3.7296	527.681	153.751	0.291371	0.00211747	7.87826	-3.51026
Corgi	2013_2	2013	Salt	82.8112	105.449	22.638	56.4924	38.1741	11.2984	1.86995	413.223	96.0295	0.232392	0.00211747	7.87826	-3.51026
Corgi	2014_1	2014	Cont	86.8172	113.709	26.8919	69.989	41.6443	16.3478	4.52269	535.765	157.022	0.293079	0.00211747	7.87826	-3.51026
Corgi	2014_2	2014	Salt	83.8661	110.1	26.2338	62.6309	38.8284	10.6927	2.89463	466.629	76.8818	0.16476	0.00211747	7.87826	-3.51026
CORK	2013_1	2013	Cont	86.1446	112.954	26.8095	64.8496	32.1958	14.3624	4.55634	488.002	148.213	0.303715	-7.55134	-12.1719	-3.998
CORK	2013_2	2013	Salt	84.4273	108.1	23.6728	53.1318	29.8936	11.2963	1.96177	383.631	90.3327	0.235468	-7.55134	-12.1719	-3.998
CORK	2014_1	2014	Cont	89.0285	114.851	25.8225	75.2022	33.0754	16.2052	5.122	507.435	154.247	0.303975	-7.55134	-12.1719	-3.998
CORK	2014_2	2014	Salt	84.974	109.851	24.8768	58.8642	30.0587	10.7128	2.89334	439.253	76.1889	0.173451	-7.55134	-12.1719	-3.998
CORNICHE	2013_1	2013	Cont	85.6476	113.518	27.8701	67.1302	33.2458	14.3958	3.8985	517.328	165.513	0.319937	-1.53481	16.0748	-6.70254
CORNICHE	2013_2	2013	Salt	81.2968	107.676	26.379	49.2403	26.0039	11.7066	2.5192	428.325	112.911	0.26361	-1.53481	16.0748	-6.70254
CORNICHE	2014_1	2014	Cont	82.3235	113.557	31.234	77.8462	34.217	16.6466	5.00231	597.821	172.072	0.287832	-1.53481	16.0748	-6.70254
CORNICHE	2014_2	2014	Salt	77.4092	106.461	29.0518	54.5062	25.8712	11.4382	3.49289	541.317	97.0398	0.179266	-1.53481	16.0748	-6.70254
CORSICA	2013_1	2013	Cont	91.1633	116.89	25.7267	52.1708	34.621	11.4572	3.64641	503.081	155.004	0.308109	4.22197	7.5618	-8.83598
CORSICA	2013_2	2013	Salt	85.3574	110.611	25.2535	48.3646	33.5073	9.51498	2.39458	386.131	91.1681	0.236107	4.22197	7.5618	-8.83598
CORSICA	2014_1	2014	Cont	90.5956	118.219	27.6237	60.3864	35.53	14.837	4.65824	491.589	157.359	0.320102	4.22197	7.5618	-8.83598
CORSICA	2014_2	2014	Salt	85.1531	112.621	27.4679	53.5458	33.9028	9.98734	3.16562	418.3	76.4463	0.182755	4.22197	7.5618	-8.83598
CORVETTE	2013_1	2013	Cont	69.5945	100.67	31.0756	62.116	52.9318	13.2982	4.51546	469.306	149.97	0.319557	11.226	-8.40675	-1.8522
CORVETTE	2013_2	2013	Salt	66.823	94.5643	27.7413	48.7626	37.9162	11.144	2.51274	355.338	87.059	0.245003	11.226	-8.40675	-1.8522
CORVETTE	2014_1	2014	Cont	61.9662	97.0622	35.096	71.9931	54.394	16.3631	5.34062	450.42	153.12	0.339949	11.226	-8.40675	-1.8522
CORVETTE	2014_2	2014	Salt	64.8325	95.3391	30.5066	53.9781	38.384	11.4564	3.28161	374.901	72.3123	0.192884	11.226	-8.40675	-1.8522
COUNTY	2013_1	2013	Cont	91.0613	115.772	24.7111	65.2808	32.5403	13.4635	3.57591	553.521	188.564	0.340663	-8.28845	-11.8156	-4.3377
COUNTY	2013_2	2013	Salt	86.2737	111.827	25.5533	56.2106	31.7764	10.83	2.02447	427.546	126.048	0.294817	-8.28845	-11.8156	-4.3377
COUNTY	2014_1	2014	Cont	87.2989	114.43	27.1311	75.719	33.4043	15.5456	4.20934	539.162	183.713	0.340737	-8.28845	-11.8156	-4.3377
COUNTY	2014_2	2014	Salt	85.2098	112.253	27.0434	62.3091	32.074	10.0212	2.54238	466.722	100.114	0.214504	-8.28845	-11.8156	-4.3377
CRIBBAGE	2013_1	2013	Cont	88.67	113.606	24.936	67.7633	38.6958	11.0561	3.56653	413.959	112.591	0.271985	-1.61414	-1.98638	-0.300206
CRIBBAGE	2013_2	2013	Salt	87.5667	110.649	23.0819	49.5512	23.8387	8.51832	1.58258	312.491	59.6093	0.190756	-1.61414	-1.98638	-0.300206
CRIBBAGE	2014_1	2014	Cont	83.0132	113.709	30.696	78.5864	39.882	12.6521	4.04711	406.123	125.479	0.308968	-1.61414	-1.98638	-0.300206
CRIBBAGE	2014_2	2014	Salt	87.1356	111.668	24.532	54.8534	23.4741	7.52317	2.28769	331.082	49.4444	0.149342	-1.61414	-1.98638	-0.300206
Cristalia	2013_1	2013	Cont	80.3361	109.518	29.1823	66.2936	32.812	16.4842	4.85088	509.126	233.045	0.457736	-11.8044	-6.33841	-3.02891
Cristalia	2013_2	2013	Salt	78.0185	104.918	26.8997	60.4787	28.9091	13.2505	2.91845	395.981	134.335	0.339247	-11.8044	-6.33841	-3.02891
Cristalia	2014_1	2014	Cont	82.4625	113.113	30.6504	76.9197	33.7266	18.5284	5.78107	512.158	210.913	0.411811	-11.8044	-6.33841	-3.02891
Cristalia	2014_2	2014	Salt	76.6861	108.661	31.9744	67.0844	28.994	12.6281	3.60176	441.622	115.713	0.262019	-11.8044	-6.33841	-3.02891
CRUSADER	2013_1	2013	Cont	91.4191	114.813	23.3936	66.7865	47.831	11.1303	4.84951	357.413	88.0966	0.246484	-5.0374	8.85268	-5.17787
CRUSADER	2013_2	2013	Salt	82.0443	106.378	24.3339	57.2531	27.1598	8.52415	2.32869	284.255	53.7468	0.18908	-5.0374	8.85268	-5.17787
CRUSADER	2014_1	2014	Cont	87.5091	111.298	23.7884	77.4807	49.2769	12.2124	5.49098	408.15	111.92	0.274214	-5.0374	8.85268	-5.17787
CRUSADER	2014_2	2014	Salt	69.6194	96.2676	26.6481	63.4739	26.913	7.34319	3.14521	342.027	43.7496	0.127913	-5.0374	8.85268	-5.17787
DALLAS	2013_1	2013	Cont	93.8069	121.159	27.3517	74.3909	42.3594	7.09479	2.2787	360.84	87.9226	0.243661	1.35386	12.2659	-3.68283
DALLAS	2013_2	2013	Salt	89.5794	113.169	23.5891	57.5927	30.0742	5.19154	1.44003	268.559	49.1031	0.182839	1.35386	12.2659	-3.68283
DALLAS	2014_1	2014	Cont	92.3117	118.638	26.3262	86.3557	43.5789	8.62209	2.87892	355.06	109.59	0.308652	1.35386	12.2659	-3.68283
DALLAS	2014_2	2014	Salt	89.0406	113.691	24.6502	63.844	30.1142	4.54698	1.93524	278.953	39.1515	0.140352	1.35386	12.2659	-3.68283
DANDY	2013_1	2013	Cont	89.5348	114.815	25.2798	54.9517	44.9416	9.62621	2.87668	427.96	106.756	0.249453	-1.93347	-8.5698	-0.375262
DANDY	2013_2	2013	Salt	89.7392	112.883	23.1434	48.4211	28.186	7.59491	1.34789	318.425	56.6451	0.177891	-1.93347	-8.5698	-0.375262
DANDY	2014_1	2014	Cont	88.1797	115.661	27.481	63.6316	46.2753	12.2704	3.39643	402.405	121.719	0.302479	-1.93347	-8.5698	-0.375262
DANDY	2014_2	2014	Salt	92.0068	114.992	22.9856	53.6053	28.0533	7.65337	2.05419	324.582	47.0065	0.144822	-1.93347	-8.5698	-0.375262
Danuta	2013_1	2013	Cont	82.2095	112.709	30.4991	72.7524	38.8176	18.5057	5.56474	492.419	177.915	0.361309	0.244796	4.73069	3.99158
Danuta	2013_2	2013	Salt	75.8245	105.728	29.904	60.732	37.6032	14.5998	2.48308	371.336	97.4409	0.262406	0.244796	4.73069	3.99158
Danuta	2014_1	2014	Cont	75.0801	109.741	34.661	84.4576	39.8087	19.84	6.22667	463.153	170.926	0.369048	0.244796	4.73069	3.99158
Danuta	2014_2	2014	Salt	73.9457	108.301	34.3549	67.3594	38.2401	13.0673	3.45138	386.407	83.5771	0.216293	0.244796	4.73069	3.99158
Deba Abed	2013_1	2013	Cont	88.8162	116.142	27.3257	70.8981	39.2779	14.2349	3.88872	644.811	120.781	0.187312	10.6298	1.54793	4.36254
Deba Abed	2013_2	2013	Salt	86.294	111.844	25.5502	57.1292	30.3216	11.1517	1.97775	494.709	77.9061	0.157479	10.6298	1.54793	4.36254
Deba Abed	2014_1	2014	Cont	87.2644	116.985	29.7206	82.2779	40.39	16.2644	4.56968	601.545	137.038	0.22781	10.6298	1.54793	4.36254
Deba Abed	2014_2	2014	Salt	84.7309	112.734	28.0032	63.3299	30.4216	10.5435	2.7425	526.413	65.6816	0.124772	10.6298	1.54793	4.36254
DECANTER	2013_1	2013	Cont	90.0662	114.691	24.6249	64.3832	34.0717	14.4339	4.64014	402.763	118.978	0.295403	0.57507	7.36831	-6.0374
DECANTER	2013_2	2013	Salt	86.2973	110.411	24.1134	58.7797	30.8024	11.5607	2.87574	304.422	68.9972	0.22665	0.57507	7.36831	-6.0374
DECANTER	2014_1	2014	Cont	87.2835	115.111	27.8275	74.6831	35.0014	16.3627	5.41442	398.983	132.007	0.330859	0.57507	7.36831	-6.0374
DECANTER	2014_2	2014	Salt	88.6138	114.938	26.3243	65.1855	31.0082	10.7626	3.26648	324.363	57.0348	0.175836	0.57507	7.36831	-6.0374
DELIBES	2013_1	2013	Cont	93.0656	117.458	24.3925	49.8549	31.836	11.9473	3.47917	405.926	128.707	0.31707	-3.95193	5.59669	-9.171
DELIBES	2013_2	2013	Salt	88.7229	111.269	22.5457	60.458	32.7257	9.29136	2.22707	295.832	72.7502	0.245918	-3.95193	5.59669	-9.171
DELIBES	2014_1	2014	Cont	95.2215	119.949	24.7278	57.7374	32.6625	13.3286	4.1323	367.925	136.837	0.371915	-3.95193	5.59669	-9.171
DELIBES	2014_2	2014	Salt	91.5558	115.129	23.5736	67.0827	33.1021	8.26809	2.54295	287.289	58.1625	0.202453	-3.95193	5.59669	-9.171
DELTA	2013_1	2013	Cont	84.3225	108.768	24.4454	54.4805	36.2023	15.6997	5.27728	492.666	164.78	0.334466	14.5429	-8.11672	-5.45231
DELTA	2013_2	2013	Salt	80.9416	99.462	18.5203	51.1503	28.2504	12.3751	3.1303	364.071	98.9797	0.271869	14.5429	-8.11672	-5.45231
DELTA	2014_1	2014	Cont	80.3973	105.907	25.5099	63.0939	37.2407	17.372	5.99458	440.663	163.571	0.371194	14.5429	-8.11672	-5.45231
DELTA	2014_2	2014	Salt	79.3928	101.478	22.0848	56.6603	28.2412	11.2607	3.44274	359.869	80.3537	0.223286	14.5429	-8.11672	-5.45231
DERKADO	2013_1	2013	Cont	91.8546	116.594	24.7396	63.0568	46.0863	11.2149	3.90985	508.85	149.554	0.293905	-0.380894	13.9336	-0.491393
DERKADO	2013_2	2013	Salt	89.3643	112.34	22.9757	55.1634	30.3577	8.91557	1.98039	391.961	86.0877	0.219633	-0.380894	13.9336	-0.491393
DERKADO	2014_1	2014	Cont	92.0177	117.464	25.4468	73.1192	47.4272	13.0928	4.65725	500.356	153.162	0.306107	-0.380894	13.9336	-0.491393
DERKADO	2014_2	2014	Salt	89.2616	113.06	23.7988	61.1402	30.3677	8.36847	2.85705	427.757	72.7725	0.170126	-0.380894	13.9336	-0.491393
DEW	2013_1	2013	Cont	94.6354	118.27	23.6342	61.5147	51.6292	11.0882	3.50844	350.245	97.367	0.277997	-5.2628	1.75596	1.55064
DEW	2013_2	2013	Salt	90.4943	114.78	24.2859	55.7734	31.5514	9.15671	1.97429	264.232	49.2606	0.18643	-5.2628	1.75596	1.55064
DEW	2014_1	2014	Cont	89.069	116.789	27.7201	71.3225	53.1396	13.6631	4.0877	358.371	114.41	0.31925	-5.2628	1.75596	1.55064
DEW	2014_2	2014	Salt	92.2672	118.096	25.8289	61.8248	31.5731	9.00458	2.44267	284.457	40.5149	0.142429	-5.2628	1.75596	1.55064
DIAMANT	2013_1	2013	Cont	95.2411	120.172	24.931	56.1564	35.09	13.4545	4.86988	364.484	93.1552	0.255581	7.1538	13.1011	1.88798
DIAMANT	2013_2	2013	Salt	91.5223	115.416	23.8941	57.4603	28.885	10.5589	2.31219	274.169	53.5513	0.195322	7.1538	13.1011	1.88798
DIAMANT	2014_1	2014	Cont	95.4522	122.437	26.9847	65.0774	36.0817	14.9683	5.18699	366.462	114.555	0.312596	7.1538	13.1011	1.88798
DIAMANT	2014_2	2014	Salt	93.3723	119.436	26.064	63.7197	28.9372	9.67528	2.69386	291.836	44.5872	0.152782	7.1538	13.1011	1.88798
Digersano (Naked)	2013_1	2013	Cont	84.1657	112.129	27.9632	68.0261	37.4723	13.6416	3.61296	494.436	154.817	0.313117	7.02879	-0.855307	6.05327
Digersano (Naked)	2013_2	2013	Salt	80.5537	105.768	25.2146	58.5726	32.7573	10.9663	2.19345	386.028	97.1408	0.251642	7.02879	-0.855307	6.05327
Digersano (Naked)	2014_1	2014	Cont	82.1956	112.015	29.8199	78.933	38.4882	15.7095	4.44544	504.719	159.498	0.316014	7.02879	-0.855307	6.05327
Digersano (Naked)	2014_2	2014	Salt	79.5381	107.587	28.0484	64.9489	33.0594	10.4481	2.89779	435.08	80.9791	0.186125	7.02879	-0.855307	6.05327
Dina	2013_1	2013	Cont	87.3834	113.536	26.1527	56.609	47.512	13.2697	3.20127	388.171	120.476	0.310369	9.1308	-5.88417	1.32486
Dina	2013_2	2013	Salt	81.7842	107.288	25.5036	42.5296	36.0046	11.2397	2.16606	308.308	67.341	0.218421	9.1308	-5.88417	1.32486
Dina	2014_1	2014	Cont	86.186	113.474	27.2875	65.5395	48.8192	16.6062	4.18262	433.501	133.231	0.307338	9.1308	-5.88417	1.32486
Dina	2014_2	2014	Salt	76.5038	107.696	31.1922	47.0099	36.4067	11.9442	2.95205	367.244	58.1883	0.158446	9.1308	-5.88417	1.32486
Doublet	2013_1	2013	Cont	87.3333	113.919	26.5852	61.0913	40.6995	11.1061	4.12716	471.931	157.443	0.333614	0.636173	5.00863	-5.5734
Doublet	2013_2	2013	Salt	85.433	109.164	23.7311	50.8642	31.05	8.64254	2.13904	361.383	87.4021	0.241854	0.636173	5.00863	-5.5734
Doublet	2014_1	2014	Cont	92.072	118.409	26.3371	70.8067	41.8488	13.3821	4.80604	464.731	157.693	0.339322	0.636173	5.00863	-5.5734
Doublet	2014_2	2014	Salt	88.0366	113.497	25.4603	56.3314	31.1837	8.74112	2.88033	391.367	74.9412	0.191486	0.636173	5.00863	-5.5734
DOYEN	2013_1	2013	Cont	87.9742	116.206	28.2314	52.7294	31.5734	17.4005	4.49894	466.096	201.488	0.432289	-13.0973	-6.49776	1.67063
DOYEN	2013_2	2013	Salt	81.5764	106.563	24.9869	56.6575	32.8326	14.9074	2.90165	370.949	138.246	0.37268	-13.0973	-6.49776	1.67063
DOYEN	2014_1	2014	Cont	88.5423	117.934	29.3919	61.0749	32.3895	20.844	5.75356	502.915	198.293	0.394288	-13.0973	-6.49776	1.67063
DOYEN	2014_2	2014	Salt	77.4977	104.846	27.348	62.8257	33.2203	15.1888	3.99187	437.243	118.271	0.270493	-13.0973	-6.49776	1.67063
DRAKE	2013_1	2013	Cont	88.2979	114.011	25.7128	60.9514	35.6189	17.4727	3.48327	489.362	209.947	0.429023	3.12655	4.36859	9.59129
DRAKE	2013_2	2013	Salt	78.8833	102.572	23.6886	58.0282	35.7158	14.4153	2.4772	367.06	152.27	0.414837	3.12655	4.36859	9.59129
DRAKE	2014_1	2014	Cont	81.9152	111.907	29.9922	70.6752	36.5297	19.9331	4.41971	454.896	206.458	0.453858	3.12655	4.36859	9.59129
DRAKE	2014_2	2014	Salt	77.5509	104.806	27.2556	64.3489	36.2587	14.0506	3.0055	377.14	127.342	0.337652	3.12655	4.36859	9.59129
DRAUGHT	2013_1	2013	Cont	87.2719	114.759	27.4871	63.1817	34.9791	14.0298	5.14272	697.568	283.671	0.406657	-7.68356	-5.68053	6.40927
DRAUGHT	2013_2	2013	Salt	84.3069	108.648	24.3415	64.35	40.7682	11.6434	3.205	531.218	181.66	0.34197	-7.68356	-5.68053	6.40927
DRAUGHT	2014_1	2014	Cont	90.0743	117.404	27.3298	73.3057	35.7952	16.4474	6.15772	630.584	250.727	0.397611	-7.68356	-5.68053	6.40927
DRAUGHT	2014_2	2014	Salt	86.4577	113.514	27.0567	71.4208	41.688	11.331	3.8671	552.646	151.539	0.274206	-7.68356	-5.68053	6.40927
DRAY	2013_1	2013	Cont	94.0657	118.321	24.2553	64.1759	43.7247	14.2644	2.99702	412.1	125.248	0.303925	-10.9891	-5.54485	-0.433871
DRAY	2013_2	2013	Salt	87.4223	110.378	22.9555	55.3334	30.4589	11.6249	2.38327	324.267	76.2129	0.235032	-10.9891	-5.54485	-0.433871
DRAY	2014_1	2014	Cont	94.7403	118.925	24.1847	74.4259	44.9845	16.4977	3.9119	444.845	138.599	0.311566	-10.9891	-5.54485	-0.433871
DRAY	2014_2	2014	Salt	86.1712	111.393	25.2217	61.3289	30.5084	11.3837	2.79175	376.99	64.8599	0.172047	-10.9891	-5.54485	-0.433871
Drost	2013_1	2013	Cont	86.9213	114.934	28.0122	56.2314	46.2093	10.2014	3.03065	482.724	143.343	0.296947	15.3314	-1.45013	-1.65668
Drost	2013_2	2013	Salt	84.8698	111.26	26.3905	51.8541	33.132	8.43514	1.53318	379.084	86.0737	0.227057	15.3314	-1.45013	-1.65668
Drost	2014_1	2014	Cont	81.6432	113.882	32.2389	65.1401	47.5142	12.8808	3.75965	501.807	151.112	0.301136	15.3314	-1.45013	-1.65668
Drost	2014_2	2014	Salt	81.9031	111.011	29.1082	57.4455	33.3425	8.78585	2.50381	433.42	74.1601	0.171105	15.3314	-1.45013	-1.65668
DRUM	2013_1	2013	Cont	84.5308	111.527	26.9957	66.8247	41.8335	18.8268	3.12733	475.475	154.473	0.324882	-11.9354	-1.12277	1.10357
DRUM	2013_2	2013	Salt	80.3006	101.965	21.6639	55.9871	33.2288	15.1648	2.18809	372.65	100.286	0.269117	-11.9354	-1.12277	1.10357
DRUM	2014_1	2014	Cont	83.6406	110.281	26.6404	77.5196	42.9896	20.7676	4.13838	493.504	161.49	0.327232	-11.9354	-1.12277	1.10357
DRUM	2014_2	2014	Salt	75.9339	102.049	26.1148	62.057	33.5059	14.3978	3.00802	424.734	85.3515	0.200953	-11.9354	-1.12277	1.10357
EGMONT	2013_1	2013	Cont	77.372	108.696	31.3242	74.2092	42.4767	17.317	3.46271	472.967	159.494	0.33722	2.81293	-8.59424	0.0503214
EGMONT	2013_2	2013	Salt	77.9835	105.193	27.2096	57.5082	32.1369	13.7299	2.52418	352.73	91.7809	0.260202	2.81293	-8.59424	0.0503214
EGMONT	2014_1	2014	Cont	77.0543	110.44	33.3857	86.1433	43.6703	18.566	4.22208	436.791	158.061	0.36187	2.81293	-8.59424	0.0503214
EGMONT	2014_2	2014	Salt	77.8668	106.052	28.1855	63.7497	32.3257	12.1859	2.72558	358.288	73.8529	0.206127	2.81293	-8.59424	0.0503214
Elo	2013_1	2013	Cont	82.9699	114.015	31.0449	56.6522	40.6502	12.9376	5.42715	487.579	188.368	0.386334	7.43386	6.06906	-6.48318
Elo	2013_2	2013	Salt	82.078	108.83	26.7518	51.394	33.4358	10.5618	2.67245	379.659	109.876	0.289408	7.43386	6.06906	-6.48318
Elo	2014_1	2014	Cont	82.3657	112.373	30.0069	65.6291	41.7634	15.0027	6.13939	496.006	179.669	0.362233	7.43386	6.06906	-6.48318
Elo	2014_2	2014	Salt	83.6742	113.775	30.1004	56.9301	33.744	9.98282	3.47987	425.85	92.0409	0.216135	7.43386	6.06906	-6.48318
EMIR	2013_1	2013	Cont	92.4055	117.841	25.4356	73.4093	42.151	10.9919	3.1913	479.124	147.658	0.308182	11.8014	-4.38882	-2.57137
EMIR	2013_2	2013	Salt	88.0389	113.577	25.5376	59.8779	34.8104	9.04559	2.06578	373.008	94.3057	0.252825	11.8014	-4.38882	-2.57137
EMIR	2014_1	2014	Cont	91.9536	118.413	26.4593	85.2205	43.2949	13.5428	4.05686	488.915	156.078	0.319233	11.8014	-4.38882	-2.57137
EMIR	2014_2	2014	Salt	85.9799	113.582	27.6018	66.4027	35.1985	9.22705	2.78931	418.775	80.422	0.192041	11.8014	-4.38882	-2.57137
Eunova	2013_1	2013	Cont	72.5331	102.663	30.1298	66.2219	31.4582	18.4135	4.04249	480.228	189.072	0.393713	1.88052	-4.80106	5.31706
Eunova	2013_2	2013	Salt	69.5697	96.0796	26.5098	60.3416	28.1034	14.4033	2.8286	371.496	118.217	0.318218	1.88052	-4.80106	5.31706
Eunova	2014_1	2014	Cont	71.0012	104.867	33.8654	76.8355	32.3389	19.1845	4.92379	482.6	182.96	0.379114	1.88052	-4.80106	5.31706
Eunova	2014_2	2014	Salt	66.8391	99.0064	32.1673	66.9311	28.148	12.5064	3.19192	411.166	98.1235	0.238647	1.88052	-4.80106	5.31706
EXTRACT	2013_1	2013	Cont	93.7311	118.157	24.4261	63.5502	37.9105	11.7385	4.48032	396.543	115.352	0.290893	-10.0314	-7.38293	3.37685
EXTRACT	2013_2	2013	Salt	87.7967	109.947	22.1501	59.1946	28.798	9.06883	1.95075	294.366	66.7176	0.226648	-10.0314	-7.38293	3.37685
EXTRACT	2014_1	2014	Cont	90.2218	117.815	27.593	73.7128	38.9985	13.2751	4.78595	378.059	129.762	0.343232	-10.0314	-7.38293	3.37685
EXTRACT	2014_2	2014	Salt	87.4037	111.902	24.4983	65.6509	28.8055	8.28329	2.45089	300.65	55.7061	0.185286	-10.0314	-7.38293	3.37685
FAIRYTALE	2013_1	2013	Cont	85.4316	112.601	27.1693	60.9369	30.7233	14.012	3.57317	441.226	143.833	0.325985	-9.24844	-0.288702	-3.00206
FAIRYTALE	2013_2	2013	Salt	78.394	106.689	28.2951	56.458	34.0463	11.4153	2.17715	337.123	99.4689	0.295052	-9.24844	-0.288702	-3.00206
FAIRYTALE	2014_1	2014	Cont	84.0569	114.388	30.3315	70.6513	31.4933	15.6504	4.15123	438.668	154.442	0.35207	-9.24844	-0.288702	-3.00206
FAIRYTALE	2014_2	2014	Salt	75.3918	107.943	32.5508	62.5917	34.5341	10.4888	2.50317	365.304	80.5142	0.220404	-9.24844	-0.288702	-3.00206
Famin	2013_1	2013	Cont	84.9911	113.326	28.3347	60.0693	42.6876	15.5372	5.23008	597.883	240.387	0.402063	-0.964647	10.0914	-1.59294
Famin	2013_2	2013	Salt	81.1043	106.014	24.91	53.0782	33.4573	12.3412	2.6109	451.598	139.163	0.308157	-0.964647	10.0914	-1.59294
Famin	2014_1	2014	Cont	87.1705	114.977	27.8069	69.624	43.8691	17.1641	5.84075	543.352	214.427	0.394637	-0.964647	10.0914	-1.59294
Famin	2014_2	2014	Salt	82.0765	108.499	26.4229	58.8104	33.7394	11.4302	3.27925	464.946	116.298	0.250133	-0.964647	10.0914	-1.59294
Favorit	2013_1	2013	Cont	88.4487	115.476	27.0276	60.3589	36.3962	14.0032	3.62714	536.229	181.751	0.338942	2.28428	10.0613	15.6216
Favorit	2013_2	2013	Salt	87.727	112.047	24.32	52.8248	32.0073	11.4868	2.36598	417.097	111.982	0.26848	2.28428	10.0613	15.6216
Favorit	2014_1	2014	Cont	89.1054	116.286	27.1807	69.9607	37.3868	17.0346	4.47729	534.259	177.102	0.331492	2.28428	10.0613	15.6216
Favorit	2014_2	2014	Salt	87.8374	113.853	26.0152	58.5265	32.2693	11.5563	2.9057	463.561	92.7388	0.200057	2.28428	10.0613	15.6216
FELICIE	2013_1	2013	Cont	72.3311	102.178	29.847	62.5647	43.8733	14.049	3.85376	501.267	220.655	0.440193	0.782761	-7.40345	6.72778
FELICIE	2013_2	2013	Salt	67.0455	92.819	25.7735	54.7975	37.2619	11.4631	2.35764	386.486	157.569	0.407697	0.782761	-7.40345	6.72778
FELICIE	2014_1	2014	Cont	66.3442	98.5045	32.1602	72.5434	45.0398	16.1252	4.85679	495.491	212.347	0.428558	0.782761	-7.40345	6.72778
FELICIE	2014_2	2014	Salt	64.015	93.8419	29.8269	60.7314	37.8052	10.873	3.2914	423.172	129.752	0.306618	0.782761	-7.40345	6.72778
Felicitas	2013_1	2013	Cont	84.5108	110.713	26.2019	66.4855	36.4852	16.2025	4.3249	652.695	214.65	0.328868	-4.26243	7.64885	10.3023
Felicitas	2013_2	2013	Salt	77.1499	99.2048	22.0548	57.8233	40.0025	13.4284	2.40381	521.53	160.197	0.307168	-4.26243	7.64885	10.3023
Felicitas	2014_1	2014	Cont	82.9852	109.317	26.3315	77.132	37.3631	19.2161	5.10827	670.894	208.747	0.311147	-4.26243	7.64885	10.3023
Felicitas	2014_2	2014	Salt	73.1915	97.6464	24.4548	64.1124	40.8461	13.5511	3.12912	606.935	127.793	0.210555	-4.26243	7.64885	10.3023
FELTWELL	2013_1	2013	Cont	95.1802	116.747	21.5667	46.2425	32.0287	13.1375	4.19399	461.4	166.022	0.359823	-10.4473	-7.00596	-6.42656
FELTWELL	2013_2	2013	Salt	86.5208	109.633	23.1123	46.0861	30.679	10.5289	2.66785	360.7	101.853	0.282375	-10.4473	-7.00596	-6.42656
FELTWELL	2014_1	2014	Cont	88.1972	114.96	26.7625	53.4586	32.8913	14.9215	5.23898	479.031	166.316	0.347192	-10.4473	-7.00596	-6.42656
FELTWELL	2014_2	2014	Salt	85.6986	111.358	25.6599	51.0036	30.9036	9.73373	3.44446	409.81	84.8381	0.207018	-10.4473	-7.00596	-6.42656
FERMENT	2013_1	2013	Cont	82.8207	109.994	27.1738	74.6336	42.8612	14.834	5.34043	431.293	144.719	0.335546	-4.44559	-4.49065	-0.589972
FERMENT	2013_2	2013	Salt	77.2953	102.822	25.5266	58.0255	38.3282	11.7228	2.42428	331.176	96.3524	0.29094	-4.44559	-4.49065	-0.589972
FERMENT	2014_1	2014	Cont	88.2386	114.627	26.3887	86.6409	43.9782	16.3557	6.03433	436.019	154.098	0.353421	-4.44559	-4.49065	-0.589972
FERMENT	2014_2	2014	Salt	73.6795	104.319	30.6392	64.3281	38.9629	10.7759	3.42063	363.685	79.0186	0.217272	-4.44559	-4.49065	-0.589972
FONTANA	2013_1	2013	Cont	88.2731	114.701	26.4275	55.1786	33.3705	11.8506	4.22315	446.546	136.662	0.306043	-6.77808	-8.24637	6.96896
FONTANA	2013_2	2013	Salt	83.2269	107.74	24.5127	49.4336	29.3024	9.66731	2.43511	345.302	83.4741	0.241743	-6.77808	-8.24637	6.96896
FONTANA	2014_1	2014	Cont	83.0565	112.286	29.2291	63.9008	34.2982	14.5455	4.96375	455.28	145.341	0.319233	-6.77808	-8.24637	6.96896
FONTANA	2014_2	2014	Salt	81.3701	107.957	26.587	54.7382	29.4084	9.77759	3.03457	384.072	68.3767	0.178031	-6.77808	-8.24637	6.96896
Forum	2013_1	2013	Cont	87.0067	112.805	25.7982	57.9223	33.2743	17.3882	3.77688	560.046	209.348	0.373806	3.81354	4.99621	2.55837
Forum	2013_2	2013	Salt	83.4658	108.164	24.6986	51.7495	25.644	14.0733	2.40557	452.442	131.995	0.291738	3.81354	4.99621	2.55837
Forum	2014_1	2014	Cont	86.6618	113.49	26.828	67.1128	34.2517	19.5981	5.1454	604.766	201.714	0.333541	3.81354	4.99621	2.55837
Forum	2014_2	2014	Salt	78.2539	107.304	29.0503	57.3263	25.4846	13.7482	3.86881	543.036	118.2	0.217665	3.81354	4.99621	2.55837
FOXTROT	2013_1	2013	Cont	74.3953	103.854	29.4591	65.5568	34.3762	13.7181	4.97414	358.302	98.8214	0.275804	-1.89039	3.75505	-3.56012
FOXTROT	2013_2	2013	Salt	74.4884	101.793	27.3044	60.7357	36.1544	11.2584	2.99966	265.608	57.1182	0.215047	-1.89039	3.75505	-3.56012
FOXTROT	2014_1	2014	Cont	69.2615	102.533	33.272	76.0612	35.2387	15.5906	5.66801	350.027	117.581	0.335919	-1.89039	3.75505	-3.56012
FOXTROT	2014_2	2014	Salt	77.4368	105.022	27.5853	67.3729	36.7462	10.4106	3.29297	273.406	45.6792	0.167075	-1.89039	3.75505	-3.56012
FRACTAL	2013_1	2013	Cont	89.2226	114.786	25.5632	64.7469	38.9867	10.4645	3.16149	451.528	130.702	0.289466	-6.6529	-2.24114	-3.32308
FRACTAL	2013_2	2013	Salt	83.7607	108.417	24.656	57.5018	33.265	8.39914	2.02205	349.459	82.5364	0.236183	-6.6529	-2.24114	-3.32308
FRACTAL	2014_1	2014	Cont	84.8007	114.749	29.9479	75.1018	40.0464	12.5671	3.95935	460.182	142.685	0.310062	-6.6529	-2.24114	-3.32308
FRACTAL	2014_2	2014	Salt	82.5114	110.239	27.728	63.7549	33.5835	8.09647	2.64702	389.094	68.304	0.175546	-6.6529	-2.24114	-3.32308
Franklin	2013_1	2013	Cont	84.5978	112.479	27.8811	69.339	41.1136	13.4668	4.56384	482.286	172.408	0.357482	3.71791	7.07403	-4.834
Franklin	2013_2	2013	Salt	82.8616	107.859	24.9979	63.5948	31.0497	11.2116	2.55825	373.35	104.653	0.280308	3.71791	7.07403	-4.834
Franklin	2014_1	2014	Cont	81.2519	111.738	30.4866	80.4872	42.2769	16.2975	5.34761	485.041	170.454	0.351421	3.71791	7.07403	-4.834
Franklin	2014_2	2014	Salt	84.1177	110.086	25.9681	70.5677	31.1778	11.1075	3.23927	413.732	87.5529	0.211618	3.71791	7.07403	-4.834
FREJA	2013_1	2013	Cont	80.319	110.625	30.3064	90.8951	45.6829	10.8006	3.96537	454.634	137.608	0.302679	8.53209	3.18626	2.61018
FREJA	2013_2	2013	Salt	79.6604	104.266	24.6057	65.2679	32.8091	8.52786	2.56167	348.295	80.336	0.230655	8.53209	3.18626	2.61018
FREJA	2014_1	2014	Cont	79.7858	109.669	29.8835	105.648	46.9748	12.9096	4.99205	451.809	144.571	0.319983	8.53209	3.18626	2.61018
FREJA	2014_2	2014	Salt	82.4213	109.519	27.0975	72.4119	33.0032	7.9765	3.30344	378.758	65.9584	0.174144	8.53209	3.18626	2.61018
FRIEDA	2013_1	2013	Cont	84.9387	115.374	30.4349	63.9659	38.6323	7.36089	2.82968	438.711	111.711	0.254635	-3.01316	9.51099	-5.59906
FRIEDA	2013_2	2013	Salt	83.6692	113.444	29.7753	59.9517	24.5883	5.67317	1.66554	324.79	65.6275	0.202062	-3.01316	9.51099	-5.59906
FRIEDA	2014_1	2014	Cont	72.3211	118.719	46.3976	74.2013	39.8055	9.21299	3.67025	405.051	126.54	0.312406	-3.01316	9.51099	-5.59906
FRIEDA	2014_2	2014	Salt	83.5683	114.059	30.4902	66.4976	24.2791	5.38797	2.49213	326.073	52.3984	0.160695	-3.01316	9.51099	-5.59906
GAIRDNER	2013_1	2013	Cont	80.0894	112.118	32.0291	61.536	40.4833	17.5485	3.75713	507.322	224.764	0.44304	5.33733	-2.70734	0.113548
GAIRDNER	2013_2	2013	Salt	80.0724	106.068	25.996	53.4497	31.7338	14.5267	2.62606	383.947	141.706	0.369078	5.33733	-2.70734	0.113548
GAIRDNER	2014_1	2014	Cont	89.5428	119.039	29.4966	71.337	41.6156	20.0687	4.69156	478.348	208.878	0.436665	5.33733	-2.70734	0.113548
GAIRDNER	2014_2	2014	Salt	83.6349	110.559	26.9239	59.2243	31.9203	14.1582	3.13091	402.056	118.99	0.295953	5.33733	-2.70734	0.113548
Gant	2013_1	2013	Cont	89.2836	116.684	27.4006	57.6764	34.4386	13.727	4.03157	421.777	132.906	0.315109	1.16837	7.93583	-10.3519
Gant	2013_2	2013	Salt	83.3002	109.561	26.261	46.9095	29.1339	10.7949	2.15819	327.267	80.2881	0.245329	1.16837	7.93583	-10.3519
Gant	2014_1	2014	Cont	86.7671	114.568	27.8011	66.8044	35.4048	15.4248	4.83142	438.923	143.574	0.327106	1.16837	7.93583	-10.3519
Gant	2014_2	2014	Salt	81.7489	109.43	27.6809	51.9102	29.2131	10.184	3.0382	368.547	68.1423	0.184894	1.16837	7.93583	-10.3519
Gate	2013_1	2013	Cont	89.6001	116.275	26.675	56.5027	34.7495	13.0915	3.06154	458.438	142.378	0.310572	-0.491604	14.1514	11.8488
Gate	2013_2	2013	Salt	88.7002	113.424	24.7242	55.0547	26.8341	11.3049	1.81806	362.513	95.6142	0.263754	-0.491604	14.1514	11.8488
Gate	2014_1	2014	Cont	93.6012	120.347	26.7454	65.4709	35.7594	17.733	4.14916	489.156	154.693	0.316244	-0.491604	14.1514	11.8488
Gate	2014_2	2014	Salt	89.6354	114.476	24.841	61.0271	26.7415	13.1029	3.01432	422.188	82.3306	0.195009	-0.491604	14.1514	11.8488
GEORGIE	2013_1	2013	Cont	90.9424	114.545	23.603	52.0837	29.064	10.433	3.0953	408.474	98.1713	0.240337	5.44388	-8.4354	4.14855
GEORGIE	2013_2	2013	Salt	84.8577	106.309	21.4508	48.7512	27.5613	8.16883	1.93064	309.235	57.02	0.18439	5.44388	-8.4354	4.14855
GEORGIE	2014_1	2014	Cont	87.7388	110.282	22.5436	60.2864	29.8718	12.2167	3.83926	404.746	117.342	0.289916	5.44388	-8.4354	4.14855
GEORGIE	2014_2	2014	Salt	83.3272	104.559	21.2316	53.9784	27.599	7.65908	2.5084	330.29	45.7764	0.138595	5.44388	-8.4354	4.14855
Gitane	2013_1	2013	Cont	96.0864	121.094	25.0076	62.2155	41.0373	9.42955	3.89921	670.768	79.0005	0.117776	2.40867	2.89702	14.5951
Gitane	2013_2	2013	Salt	86.7124	113.418	26.7058	52.5724	39.743	7.41284	1.62938	493.482	51.4846	0.104329	2.40867	2.89702	14.5951
Gitane	2014_1	2014	Cont	97.132	124.017	26.8854	72.1261	42.0724	11.5484	4.41013	557.442	107.877	0.193522	2.40867	2.89702	14.5951
Gitane	2014_2	2014	Salt	75.6882	107.675	31.9867	58.2416	40.5058	7.41554	2.52524	470.518	43.6593	0.0927899	2.40867	2.89702	14.5951
Gizmo	2013_1	2013	Cont	87.7715	115.215	27.4438	66.2162	40.1118	12.8315	3.68994	499.372	159.157	0.318715	-7.73528	4.41435	5.26613
Gizmo	2013_2	2013	Salt	83.1885	108.858	25.6694	59.1924	35.1417	10.3566	2.88747	408.219	100.7	0.246681	-7.73528	4.41435	5.26613
Gizmo	2014_1	2014	Cont	89.6917	117.862	28.1701	76.8238	41.1822	14.5559	4.58722	564.565	161.721	0.286452	-7.73528	4.41435	5.26613
Gizmo	2014_2	2014	Salt	87.515	115.465	27.9501	65.6449	35.5816	9.45562	3.04953	504.849	81.6207	0.161674	-7.73528	4.41435	5.26613
GLOBAL	2013_1	2013	Cont	83.594	111.673	28.0789	63.6721	39.0485	12.1566	3.90338	407.495	108.725	0.266813	-0.700996	-1.13559	-4.14939
GLOBAL	2013_2	2013	Salt	83.448	108.856	25.4083	51.0188	24.8423	9.36126	1.57952	324.597	56.3334	0.173549	-0.700996	-1.13559	-4.14939
GLOBAL	2014_1	2014	Cont	78.834	111.245	32.4108	73.819	40.232	14.2682	4.7878	453.013	123.516	0.272654	-0.700996	-1.13559	-4.14939
GLOBAL	2014_2	2014	Salt	81.6828	109.002	27.3196	56.5011	24.5461	9.10024	3.03049	387.31	48.9052	0.126269	-0.700996	-1.13559	-4.14939
GOLDEN PROMISE	2013_1	2013	Cont	94.8805	118.851	23.9704	43.0667	42.6468	10.2441	2.33523	407.551	82.183	0.201651	12.6632	-6.15185	-5.54622
GOLDEN PROMISE	2013_2	2013	Salt	88.1458	112.162	24.0166	41.0892	37.1599	8.27132	1.49705	312.597	53.2559	0.170366	12.6632	-6.15185	-5.54622
GOLDEN PROMISE	2014_1	2014	Cont	93.8825	120.519	26.6366	49.7306	43.7734	12.7369	2.99378	416.411	110.623	0.265659	12.6632	-6.15185	-5.54622
GOLDEN PROMISE	2014_2	2014	Salt	85.2682	113.408	28.14	45.4156	37.7125	8.44452	2.05994	344.174	46.4079	0.134838	12.6632	-6.15185	-5.54622
GOLDIE	2013_1	2013	Cont	87.9489	113.201	25.2522	66.6584	42.7527	12.6814	3.38629	435.916	157.269	0.360778	0.88449	8.46274	-11.2131
GOLDIE	2013_2	2013	Salt	86.7017	109.518	22.8163	55.6601	27.3384	10.3377	2.12545	330.832	86.4151	0.261206	0.88449	8.46274	-11.2131
GOLDIE	2014_1	2014	Cont	84.1164	111.082	26.9652	77.3242	44.0249	14.2174	4.39069	427.782	156.117	0.364945	0.88449	8.46274	-11.2131
GOLDIE	2014_2	2014	Salt	84.3756	108.789	24.413	61.6913	27.1737	9.22476	2.99428	353.28	71.8808	0.203467	0.88449	8.46274	-11.2131
Gorm	2013_1	2013	Cont	85.3902	113.655	28.2643	51.4627	44.1726	9.78265	2.11313	416.712	98.5278	0.236441	15.2909	-7.72682	-6.59413
Gorm	2013_2	2013	Salt	83.6584	108.279	24.6203	53.5763	38.7458	7.71506	1.64715	320.377	65.4799	0.204384	15.2909	-7.72682	-6.59413
Gorm	2014_1	2014	Cont	82.422	113.926	31.5043	59.5832	45.3277	11.8134	2.76177	425.837	120.453	0.282861	15.2909	-7.72682	-6.59413
Gorm	2014_2	2014	Salt	85.2749	112.143	26.8682	59.3792	39.3932	7.1934	1.94357	353.894	51.8021	0.146377	15.2909	-7.72682	-6.59413
GRANTA	2013_1	2013	Cont	90.2358	114.368	24.132	44.2931	38.3849	11.2893	2.91733	449.917	132.536	0.294578	-11.0705	-8.9726	2.34994
GRANTA	2013_2	2013	Salt	86.1107	109.131	23.0207	50.4724	30.1486	9.06396	2.22995	346.691	83.9557	0.242163	-11.0705	-8.9726	2.34994
GRANTA	2014_1	2014	Cont	86.3632	113.688	27.3247	51.2033	39.4694	13.5073	3.85882	454.263	144.307	0.317673	-11.0705	-8.9726	2.34994
GRANTA	2014_2	2014	Salt	84.7514	109.619	24.868	55.9149	30.2481	8.8798	2.78635	382.364	69.9689	0.18299	-11.0705	-8.9726	2.34994
GRAPHIC	2013_1	2013	Cont	86.1595	114.639	28.4794	40.4635	37.8719	11.9206	4.40298	416.572	152.704	0.366572	-1.41027	-8.56809	3.63652
GRAPHIC	2013_2	2013	Salt	84.6691	110.482	25.8129	40.9975	22.1552	9.48571	2.29376	306.394	83.4828	0.272468	-1.41027	-8.56809	3.63652
GRAPHIC	2014_1	2014	Cont	87.4453	115.749	28.3039	46.6926	39.0546	13.8855	5.13235	383.509	153.504	0.400261	-1.41027	-8.56809	3.63652
GRAPHIC	2014_2	2014	Salt	86.559	114.421	27.8619	45.3164	21.6791	8.98825	3.06446	304.04	70.6437	0.23235	-1.41027	-8.56809	3.63652
GUNDEL	2013_1	2013	Cont	96.0912	117.665	21.5736	56.5119	46.2228	12.6683	1.76732	452.456	91.6484	0.202557	-2.47476	3.93409	3.53713
GUNDEL	2013_2	2013	Salt	90.6566	111.771	21.1147	54.8024	35.6862	10.7251	1.43212	354.08	55.3913	0.156437	-2.47476	3.93409	3.53713
GUNDEL	2014_1	2014	Cont	95.045	118.821	23.7763	65.4804	47.4912	16.2847	2.32535	472.797	113.586	0.240242	-2.47476	3.93409	3.53713
GUNDEL	2014_2	2014	Salt	90.6779	113.91	23.2317	60.7447	36.0827	11.2356	1.68255	403.819	43.9625	0.108867	-2.47476	3.93409	3.53713
GUSTAV	2013_1	2013	Cont	76.2064	104.774	28.5675	64.7296	36.2264	16.1747	3.86331	613.108	272.589	0.444601	-1.35407	0.0595055	4.23269
GUSTAV	2013_2	2013	Salt	73.1976	98.2823	25.0848	60.5126	32.9997	13.3304	2.19994	472.265	174.791	0.370113	-1.35407	0.0595055	4.23269
GUSTAV	2014_1	2014	Cont	72.2113	105.041	32.83	75.0949	37.1969	19.0127	4.85764	582.558	243.46	0.417916	-1.35407	0.0595055	4.23269
GUSTAV	2014_2	2014	Salt	71.1247	100.091	28.9667	67.1243	33.3363	13.3556	3.28194	508.838	146.652	0.288209	-1.35407	0.0595055	4.23269
Hana	2013_1	2013	Cont	95.7352	120.58	24.8447	73.2928	35.5721	13.7476	2.49022	528.505	113.352	0.214478	4.73779	9.35413	4.89194
Hana	2013_2	2013	Salt	90.9709	114.137	23.1665	63.8501	33.3519	10.8877	1.73732	397.759	73.8494	0.185664	4.73779	9.35413	4.89194
Hana	2014_1	2014	Cont	100.532	127.488	26.9552	85.102	36.5154	15.247	3.26431	487.43	130.767	0.268278	4.73779	9.35413	4.89194
Hana	2014_2	2014	Salt	92.5894	119.757	27.168	70.8482	33.7231	9.88712	2.29602	409.552	59.5495	0.145402	4.73779	9.35413	4.89194
HANKA	2013_1	2013	Cont	85.7188	112.969	27.2497	77.544	40.5831	15.21	5.0721	531.863	168.141	0.316136	-6.89407	12.0231	9.01097
HANKA	2013_2	2013	Salt	84.8048	110.055	25.2504	64.8532	31.5897	12.5057	2.6728	412.037	103.413	0.250981	-6.89407	12.0231	9.01097
HANKA	2014_1	2014	Cont	85.4308	115.028	29.5973	90.0672	41.7208	18.0359	5.95585	525.652	168.848	0.321215	-6.89407	12.0231	9.01097
HANKA	2014_2	2014	Salt	88.8398	115.595	26.7548	71.9652	31.7643	12.4244	3.59731	454.081	88.1034	0.194026	-6.89407	12.0231	9.01097
Hanna (W273368)	2013_1	2013	Cont	90.8834	115.978	25.0946	49.9548	43.919	11.9605	3.77595	491.231	153.841	0.313174	11.8796	-4.4566	2.0004
Hanna (W273368)	2013_2	2013	Salt	84.3214	108.763	24.4414	65.9728	29.5662	10.1897	2.6556	386.197	107.754	0.279012	11.8796	-4.4566	2.0004
Hanna (W273368)	2014_1	2014	Cont	88.3845	117.649	29.2648	57.8784	45.1984	15.5131	4.84567	510.221	162.964	0.3194	11.8796	-4.4566	2.0004
Hanna (W273368)	2014_2	2014	Salt	85.8609	113.668	27.8073	73.2542	29.5479	10.5708	3.37239	442.047	88.9257	0.201168	11.8796	-4.4566	2.0004
HANNCHEN	2013_1	2013	Cont	84.0287	111.022	26.9935	70.9524	39.3271	15.8576	3.34443	511.363	178.725	0.349507	9.04754	2.71814	3.20047
HANNCHEN	2013_2	2013	Salt	81.0666	106.25	25.1835	47.4675	24.2328	13.4103	2.34831	416.902	115.407	0.27682	9.04754	2.71814	3.20047
HANNCHEN	2014_1	2014	Cont	85.9942	114.174	28.1798	82.2986	40.5289	19.2583	4.50303	572.337	179.207	0.313114	9.04754	2.71814	3.20047
HANNCHEN	2014_2	2014	Salt	78.9297	108.681	29.7511	52.5173	23.8883	13.7812	3.31329	512.192	99.7458	0.194743	9.04754	2.71814	3.20047
HARRIOT	2013_1	2013	Cont	85.5772	113.741	28.1636	67.7842	36.0393	13.0256	3.61962	450.21	143.857	0.319534	-6.19446	8.6493	3.92019
HARRIOT	2013_2	2013	Salt	83.6481	109.617	25.9693	57.8784	34.417	10.4504	2.17986	345.907	81.7275	0.23627	-6.19446	8.6493	3.92019
HARRIOT	2014_1	2014	Cont	84.2442	114.936	30.6918	78.6476	36.983	15.0287	4.47775	451.423	147.763	0.327327	-6.19446	8.6493	3.92019
HARRIOT	2014_2	2014	Salt	85.5195	112.423	26.9036	64.1724	34.8595	9.69383	2.8989	378.973	66.8658	0.176439	-6.19446	8.6493	3.92019
Harry	2013_1	2013	Cont	82.6852	112.62	29.935	68.6292	42.0868	14.8505	3.26533	486.747	158.315	0.32525	11.5314	-2.33387	0.335729
Harry	2013_2	2013	Salt	78.4927	106.943	28.4505	59.3503	42.0319	11.9752	1.85894	373.069	100.926	0.27053	11.5314	-2.33387	0.335729
Harry	2014_1	2014	Cont	78.7916	111.993	33.2015	79.6402	43.124	16.6846	3.95518	477.248	161.869	0.339172	11.5314	-2.33387	0.335729
Harry	2014_2	2014	Salt	73.1525	106.695	33.5425	65.8185	42.9471	11.0872	2.50773	403.874	82.6787	0.204714	11.5314	-2.33387	0.335729
HASSAN	2013_1	2013	Cont	78.0554	107.151	29.0952	62.3777	39.2035	14.1175	4.76506	490.648	182.874	0.372719	13.4937	-6.64343	-4.48578
HASSAN	2013_2	2013	Salt	75.6892	102.707	27.0178	50.3557	31.6696	11.2797	2.96589	365.338	102.288	0.279982	13.4937	-6.64343	-4.48578
HASSAN	2014_1	2014	Cont	72.9829	106.237	33.2545	72.3055	40.2936	16.0839	5.60996	447.657	173.19	0.386881	13.4937	-6.64343	-4.48578
HASSAN	2014_2	2014	Salt	74.3564	104.544	30.1876	55.7607	31.8688	10.4071	3.40107	368.416	83.7491	0.227322	13.4937	-6.64343	-4.48578
HEATHER	2013_1	2013	Cont	88.9869	114.382	25.3949	77.7117	34.4859	14.7936	3.3712	403.574	127.117	0.314977	1.90558	10.2451	-2.99723
HEATHER	2013_2	2013	Salt	84.4413	108.049	23.6073	54.0366	29.5191	11.3669	1.89714	308.429	75.1233	0.243567	1.90558	10.2451	-2.99723
HEATHER	2014_1	2014	Cont	88.7612	116.978	28.2165	90.215	35.4481	16.1535	4.00585	409.916	137.865	0.336324	1.90558	10.2451	-2.99723
HEATHER	2014_2	2014	Salt	83.1638	110.811	27.6473	59.86	29.6257	10.339	2.46526	337.122	61.6853	0.182976	1.90558	10.2451	-2.99723
HELLAS	2013_1	2013	Cont	85.8107	113.357	27.5463	67.3736	37.3934	11.7845	5.19737	504.887	155.377	0.307745	17.474	-5.65052	-2.95956
HELLAS	2013_2	2013	Salt	83.1647	107.742	24.5768	52.8856	30.6669	9.53664	3.35832	387.783	98.3207	0.253545	17.474	-5.65052	-2.95956
HELLAS	2014_1	2014	Cont	86.1587	114.087	27.9279	78.1464	38.4369	14.0786	6.06533	493.809	159.628	0.323259	17.474	-5.65052	-2.95956
HELLAS	2014_2	2014	Salt	82.9359	108.338	25.4019	58.5854	30.8177	9.30757	3.6617	420.643	80.7426	0.191951	17.474	-5.65052	-2.95956
HELMI	2013_1	2013	Cont	79.9383	107.767	27.829	73.528	37.9853	14.643	5.20911	531.899	204.823	0.385078	11.6844	0.714052	0.271456
HELMI	2013_2	2013	Salt	75.9648	97.1502	21.1854	55.581	29.0911	11.7378	2.81617	412.03	129.387	0.314023	11.6844	0.714052	0.271456
HELMI	2014_1	2014	Cont	81.5107	108.84	27.3294	85.3399	39.0716	16.6032	5.96756	525.575	194.158	0.36942	11.6844	0.714052	0.271456
HELMI	2014_2	2014	Salt	77.2929	104.193	26.9001	61.5938	29.119	11.0797	3.46456	453.984	106.843	0.235345	11.6844	0.714052	0.271456
HENNI	2013_1	2013	Cont	85.4236	111.071	25.6476	63.7531	26.3634	18.1995	3.43393	636.296	175.171	0.275297	-1.21313	1.48235	7.54114
HENNI	2013_2	2013	Salt	81.2585	108.148	26.8892	47.8714	28.7684	14.4641	2.78874	479.384	106.328	0.221801	-1.21313	1.48235	7.54114
HENNI	2014_1	2014	Cont	80.1742	111.404	31.2302	73.8995	27.0628	19.8358	4.35013	568.159	172.371	0.303386	-1.21313	1.48235	7.54114
HENNI	2014_2	2014	Salt	80.6789	110.528	29.8495	52.9787	28.9308	13.3572	2.98198	488.362	88.9879	0.182217	-1.21313	1.48235	7.54114
Heris	2013_1	2013	Cont	86.2905	112.979	26.6881	64.3885	38.4498	11.0117	2.60949	459.438	135.873	0.295737	1.13866	1.67443	6.75358
Heris	2013_2	2013	Salt	81.7417	106.389	24.6468	52.3518	34.4011	9.37558	2.08885	360.758	97.5077	0.270286	1.13866	1.67443	6.75358
Heris	2014_1	2014	Cont	85.2015	112.434	27.2325	74.6608	39.4749	14.0125	3.5163	482.259	151.056	0.313226	1.13866	1.67443	6.75358
Heris	2014_2	2014	Salt	79.5741	105.927	26.3534	57.9919	34.8097	9.84423	2.59946	413.911	80.746	0.195081	1.13866	1.67443	6.75358
HERON	2013_1	2013	Cont	87.3538	114.574	27.2206	57.5809	35.4454	16.4897	3.81393	551.21	196.56	0.356598	-0.088211	4.19871	-3.4624
HERON	2013_2	2013	Salt	79.8233	107.729	27.9056	49.9341	31.7945	14.0338	2.30011	441.866	139.894	0.316599	-0.088211	4.19871	-3.4624
HERON	2014_1	2014	Cont	78.4706	111.029	32.5589	66.7063	36.407	20.2117	4.88858	586.326	195.935	0.334174	-0.088211	4.19871	-3.4624
HERON	2014_2	2014	Salt	72.8033	107.269	34.4655	55.2951	32.054	14.5508	3.39513	522.645	117.878	0.225542	-0.088211	4.19871	-3.4624
HOPPER	2013_1	2013	Cont	81.4238	111.45	30.0263	72.2723	38.4921	14.0528	4.15819	495.627	151.107	0.304881	-9.1814	-13.824	1.84882
HOPPER	2013_2	2013	Salt	79.8182	106.28	26.4621	51.7892	34.4839	11.9955	3.04946	387.794	86.6097	0.223339	-9.1814	-13.824	1.84882
HOPPER	2014_1	2014	Cont	78.409	109.921	31.5118	83.8579	39.5174	17.2376	5.13668	508.242	154.614	0.304214	-9.1814	-13.824	1.84882
HOPPER	2014_2	2014	Salt	79.0301	106.959	27.9289	57.352	34.8979	12.3647	3.4329	439.05	74.3416	0.169324	-9.1814	-13.824	1.84882
HORIZON	2013_1	2013	Cont	88.5971	116.433	27.8357	68.9439	40.1987	13.6114	4.06349	408.085	158.235	0.38775	-8.57641	-4.92531	3.75056
HORIZON	2013_2	2013	Salt	87.8343	110.411	22.5764	53.3834	30.7849	10.5524	2.3289	287.961	87.3816	0.303449	-8.57641	-4.92531	3.75056
HORIZON	2014_1	2014	Cont	90.2069	116.75	26.5432	79.981	41.335	14.5203	4.57824	340.62	156.656	0.459914	-8.57641	-4.92531	3.75056
HORIZON	2014_2	2014	Salt	91.4822	112.169	20.6869	59.1404	30.9061	8.98567	2.57331	254.789	72.1149	0.283038	-8.57641	-4.92531	3.75056
HOST	2013_1	2013	Cont	95.347	118.947	23.5998	52.1658	25.4392	14.6862	3.9062	489.008	140.859	0.288051	-5.24523	-3.77916	5.9447
HOST	2013_2	2013	Salt	88.3005	111.863	23.5622	53.9761	34.0467	11.7785	2.44898	383.503	96.0239	0.250386	-5.24523	-3.77916	5.9447
HOST	2014_1	2014	Cont	96.1816	120.825	24.6436	60.4054	26.0311	16.798	4.85082	505.48	153.11	0.3029	-5.24523	-3.77916	5.9447
HOST	2014_2	2014	Salt	87.697	113.522	25.8245	59.8257	34.6064	11.3223	3.1998	436.798	80.4638	0.184213	-5.24523	-3.77916	5.9447
HYDRA	2013_1	2013	Cont	87.0516	129.853	42.8015	52.7513	36.1426	10.536	3.60873	356.838	102.28	0.286629	-11.4219	-10.4885	-4.66092
HYDRA	2013_2	2013	Salt	86.8439	117.342	30.4982	47.3413	34.9535	6.85925	1.34142	261.719	51.8407	0.198078	-11.4219	-10.4885	-4.66092
HYDRA	2014_1	2014	Cont	85.3499	118.39	33.0401	61.0592	37.0819	9.91846	3.88507	340.471	116.228	0.341375	-11.4219	-10.4885	-4.66092
HYDRA	2014_2	2014	Salt	88.1881	115.617	27.4293	52.3997	35.4338	4.29333	1.95944	262.368	39.8181	0.151764	-11.4219	-10.4885	-4.66092
Hydrogen	2013_1	2013	Cont	89.3091	115.099	25.7896	63.5823	42.4184	13.9394	3.78201	548.257	167.797	0.306056	-0.618577	7.50258	-0.49232
Hydrogen	2013_2	2013	Salt	84.2379	108.061	23.8234	63.135	34.4871	11.8437	2.85993	422.681	98.6621	0.23342	-0.618577	7.50258	-0.49232
Hydrogen	2014_1	2014	Cont	85.7512	113.675	27.9238	73.7677	43.5759	17.8357	5.01794	532.544	168.705	0.316791	-0.618577	7.50258	-0.49232
Hydrogen	2014_2	2014	Salt	84.3864	111.01	26.6241	70.0605	34.848	12.657	3.61968	459.721	88.1211	0.191684	-0.618577	7.50258	-0.49232
Ida	2013_1	2013	Cont	93.3735	117.948	24.5745	56.5843	36.8749	10.0901	2.30594	407.651	100.625	0.246841	12.9934	-1.06382	0.412729
Ida	2013_2	2013	Salt	77.8399	109.188	31.3479	49.6131	33.3954	8.21327	2.85303	327.651	72.4959	0.22126	12.9934	-1.06382	0.412729
Ida	2014_1	2014	Cont	87.7872	117.552	29.7649	65.542	37.8615	12.0753	3.54068	462.061	124.381	0.269188	12.9934	-1.06382	0.412729
Ida	2014_2	2014	Salt	79.8226	110.804	30.9815	54.9371	33.7521	7.67519	2.98208	397.949	57.9366	0.145588	12.9934	-1.06382	0.412729
Ilga	2013_1	2013	Cont	80.4634	112.302	31.8384	59.6302	52.2421	11.0976	3.49867	395.154	95.1343	0.240753	14.9499	-7.27222	-4.63604
Ilga	2013_2	2013	Salt	80.9104	107.284	26.3734	48.0936	33.1843	8.22501	1.61435	298.184	50.1859	0.168305	14.9499	-7.27222	-4.63604
Ilga	2014_1	2014	Cont	81.4209	112.822	31.4008	69.0894	53.7495	11.8347	4.04617	391.838	113.544	0.289773	14.9499	-7.27222	-4.63604
Ilga	2014_2	2014	Salt	83.5652	111.773	28.2078	53.2328	33.3166	6.68625	2.37439	317.095	40.7501	0.128511	14.9499	-7.27222	-4.63604
Imber	2013_1	2013	Cont	74.4958	104.662	30.166	66.8448	42.2622	16.0402	3.37303	382.706	158.941	0.415307	10.2975	-2.11288	2.7902
Imber	2013_2	2013	Salt	71.2034	99.4189	28.2155	64.5869	35.0275	12.6652	2.18326	272.301	84.2452	0.309382	10.2975	-2.11288	2.7902
Imber	2014_1	2014	Cont	67.374	104.006	36.6324	77.5811	43.4067	17.5079	4.02608	332.44	155.791	0.468629	10.2975	-2.11288	2.7902
Imber	2014_2	2014	Salt	66.1635	99.4002	33.2367	71.6811	35.4299	11.4966	2.49984	248.99	69.7165	0.279997	10.2975	-2.11288	2.7902
Imidis	2013_1	2013	Cont	87.0861	114.28	27.1941	49.1119	30.7483	14.0823	4.79861	462.068	135.623	0.293513	-6.4983	-3.13586	0.287523
Imidis	2013_2	2013	Salt	87.9571	112.157	24.1995	49.9454	25.1915	11.1498	2.23325	369.58	71.5504	0.193599	-6.4983	-3.13586	0.287523
Imidis	2014_1	2014	Cont	82.1924	113.242	31.0494	56.8239	31.6472	15.3964	5.30358	505.012	140.594	0.278397	-6.4983	-3.13586	0.287523
Imidis	2014_2	2014	Salt	90.646	114.618	23.9723	55.3188	25.0335	9.91535	2.87708	440.323	59.6246	0.135411	-6.4983	-3.13586	0.287523
INARI	2013_1	2013	Cont	86.9327	114.498	27.5651	48.8169	40.2211	14.9668	3.61005	451.831	167.594	0.370921	4.57071	10.1137	-3.3276
INARI	2013_2	2013	Salt	84.3989	111.246	26.8471	53.8706	31.261	12.1371	2.32292	341.74	90.4519	0.26468	4.57071	10.1137	-3.3276
INARI	2014_1	2014	Cont	84.738	116.302	31.5642	56.4971	41.3514	17.128	4.48238	436.223	162.697	0.372968	4.57071	10.1137	-3.3276
INARI	2014_2	2014	Salt	87.6176	115.693	28.0757	59.7119	31.4166	11.5757	2.9643	360.818	76.0466	0.210762	4.57071	10.1137	-3.3276
INDOLA	2013_1	2013	Cont	93.7382	115.789	22.0505	48.7798	40.2822	13.7665	3.84234	480.111	152.223	0.317058	-4.55041	6.34313	-7.64733
INDOLA	2013_2	2013	Salt	86.1723	108.925	22.7528	61.6152	33.7816	11.8282	2.13925	375.916	91.2784	0.242816	-4.55041	6.34313	-7.64733
INDOLA	2014_1	2014	Cont	87.8295	114.879	27.0493	56.488	41.3781	17.8622	4.84814	496.231	157.25	0.316889	-4.55041	6.34313	-7.64733
INDOLA	2014_2	2014	Salt	86.7733	110.601	23.8275	68.3791	34.1201	12.9341	3.2194	427.246	78.719	0.184248	-4.55041	6.34313	-7.64733
Ingrid	2013_1	2013	Cont	90.8254	117.24	26.4146	75.8988	47.4494	12.774	7.07069	549.279	209.715	0.3818	14.206	-3.80589	0.0812728
Ingrid	2013_2	2013	Salt	85.0187	111.307	26.2881	60.0431	36.5313	10.7953	2.91522	438.432	142.594	0.325237	14.206	-3.80589	0.0812728
Ingrid	2014_1	2014	Cont	88.7069	117.619	28.9122	88.1261	48.7469	15.8825	7.67007	578.879	203.352	0.351286	14.206	-3.80589	0.0812728
Ingrid	2014_2	2014	Salt	83.7343	113.702	29.9673	66.5843	36.9727	11.2633	4.10832	514.163	121.214	0.23575	14.206	-3.80589	0.0812728
ISABELLA	2013_1	2013	Cont	89.6986	114.34	24.6414	48.5435	31.8591	14.8866	4.49372	369.221	113.471	0.307327	-10.3784	5.2587	1.24758
ISABELLA	2013_2	2013	Salt	83.5359	107.413	23.8771	50.3331	30.21	11.6345	2.13726	285.463	67.8949	0.237841	-10.3784	5.2587	1.24758
ISABELLA	2014_1	2014	Cont	87.29	114.988	27.6978	56.1624	32.7228	16.0202	5.28144	393.461	128.839	0.327451	-10.3784	5.2587	1.24758
ISABELLA	2014_2	2014	Salt	81.9893	108.884	26.895	55.7534	30.4027	10.2081	3.20098	322.932	55.5098	0.171893	-10.3784	5.2587	1.24758
ISARIA	2013_1	2013	Cont	98.6758	123.366	24.6898	68.5193	34.5833	8.1163	1.66056	569.015	93.6111	0.164514	6.06611	6.36658	10.5894
ISARIA	2013_2	2013	Salt	88.825	114.191	25.3659	59.0959	28.015	6.69916	1.25563	464.404	53.966	0.116205	6.06611	6.36658	10.5894
ISARIA	2014_1	2014	Cont	91.9435	120.082	28.138	79.5108	35.5705	11.3111	2.5034	627.216	114.912	0.183209	6.06611	6.36658	10.5894
ISARIA	2014_2	2014	Salt	88.6561	118.979	30.3234	65.534	28.0107	7.25764	2.0103	568.131	44.9072	0.0790437	6.06611	6.36658	10.5894
JACINTA	2013_1	2013	Cont	86.9122	113.186	26.2743	61.6696	32.5203	14.4567	5.28891	572.539	211.302	0.369061	-3.20443	7.17049	-4.33721
JACINTA	2013_2	2013	Salt	81.5147	104.759	23.2441	52.7886	29.1849	12.2708	2.74878	453.922	142.817	0.31463	-3.20443	7.17049	-4.33721
JACINTA	2014_1	2014	Cont	88.9228	115.518	26.5956	71.4901	33.4211	17.7027	6.39199	589.838	205.457	0.348328	-3.20443	7.17049	-4.33721
JACINTA	2014_2	2014	Salt	80.7116	107.588	26.8768	58.4843	29.2939	12.8157	4.0749	523.556	124.085	0.237004	-3.20443	7.17049	-4.33721
Jarek	2013_1	2013	Cont	84.9909	112.741	27.7498	58.8418	38.4786	13.109	4.69913	468.894	175.113	0.373461	6.20417	4.58014	0.694339
Jarek	2013_2	2013	Salt	77.8928	102.589	24.6959	49.3896	34.7129	10.0389	2.28517	355.612	107.254	0.301605	6.20417	4.58014	0.694339
Jarek	2014_1	2014	Cont	81.2571	110	28.7426	68.1752	39.5001	14.4327	5.48326	451.897	170.718	0.377781	6.20417	4.58014	0.694339
Jarek	2014_2	2014	Salt	72.7324	103.502	30.7693	54.6841	35.1438	8.7376	3.28705	376.704	85.6654	0.227408	6.20417	4.58014	0.694339
JIVE	2013_1	2013	Cont	78.947	104.931	25.9845	53.0292	42.1598	11.5764	2.96274	429.51	146.519	0.34113	2.32739	0.0667325	5.11876
JIVE	2013_2	2013	Salt	71.0018	95.8972	24.8954	44.8245	32.8888	9.35249	2.20273	331.398	95.7635	0.288968	2.32739	0.0667325	5.11876
JIVE	2014_1	2014	Cont	69.4248	103.381	33.956	61.3723	43.3318	13.9466	3.8956	439.468	156.657	0.356469	2.32739	0.0667325	5.11876
JIVE	2014_2	2014	Salt	63.9589	95.0047	31.0459	49.5829	33.1367	9.34652	2.8123	368.019	82.6241	0.22451	2.32739	0.0667325	5.11876
Karat	2013_1	2013	Cont	92.047	119.402	27.3549	54.1062	31.8599	13.5609	5.16277	419.712	143.35	0.341543	7.07702	4.45501	3.44759
Karat	2013_2	2013	Salt	88.0939	114.762	26.6677	58.5842	29.1855	10.2103	2.12259	319.212	83.2508	0.260801	7.07702	4.45501	3.44759
Karat	2014_1	2014	Cont	90.4606	120.02	29.5599	62.69	32.7384	14.7893	5.66742	417.625	148.72	0.356108	7.07702	4.45501	3.44759
Karat	2014_2	2014	Salt	89.3705	120.827	31.4567	64.9801	29.3035	9.05445	3.01549	343.765	69.2729	0.201513	7.07702	4.45501	3.44759
KARRI	2013_1	2013	Cont	91.4758	116.397	24.9208	63.4389	40.1923	12.7084	3.16307	506.166	144.452	0.285385	16.922	-6.00958	-4.72519
KARRI	2013_2	2013	Salt	85.0107	107.611	22.6005	55.0608	35.2457	10.6689	2.36394	398.284	95.95	0.240909	16.922	-6.00958	-4.72519
KARRI	2014_1	2014	Cont	89.1875	115.647	26.4599	73.5647	41.2639	15.8416	4.3127	523.77	155.788	0.297436	16.922	-6.00958	-4.72519
KARRI	2014_2	2014	Salt	84.9946	109.162	24.1678	61.0248	35.6921	11.085	3.17495	455.752	82.7055	0.18147	16.922	-6.00958	-4.72519
KASSIMA	2013_1	2013	Cont	92.8316	119.254	26.4227	54.886	34.4121	14.0688	3.90843	427.709	127.661	0.298477	-5.09268	1.25222	-3.51794
KASSIMA	2013_2	2013	Salt	87.9454	111.65	23.7042	57.04	32.4277	11.6387	2.36494	327.309	89.0278	0.271999	-5.09268	1.25222	-3.51794
KASSIMA	2014_1	2014	Cont	98.3587	123.977	25.6186	63.5931	35.3297	16.1266	4.76003	429.828	142.597	0.331754	-5.09268	1.25222	-3.51794
KASSIMA	2014_2	2014	Salt	89.1362	115.181	26.0452	63.251	32.7474	11.0844	3.06894	356.933	70.8527	0.198504	-5.09268	1.25222	-3.51794
Kenia	2013_1	2013	Cont	90.3411	117.076	26.7349	71.906	36.0782	12.8776	3.14022	401.059	116.146	0.289598	17.7229	-6.20058	-4.63173
Kenia	2013_2	2013	Salt	86.9153	111.153	24.2378	59.8392	32.2951	10.1761	2.04464	313.937	72.9102	0.232244	17.7229	-6.20058	-4.63173
Kenia	2014_1	2014	Cont	91.8328	118.144	26.3111	83.466	37.0538	14.4663	4.00366	430.586	132.102	0.306796	17.7229	-6.20058	-4.63173
Kenia	2014_2	2014	Salt	87.1432	113.27	26.1272	66.3614	32.5824	9.40451	2.73137	361.859	59.7678	0.165169	17.7229	-6.20058	-4.63173
Keops	2013_1	2013	Cont	76.6465	111.105	34.4584	68.1807	33.7764	17.6579	5.89502	446.296	226.158	0.506745	-3.09044	1.08269	-2.40399
Keops	2013_2	2013	Salt	75.7541	107.569	31.8153	56.5167	31.5785	14.1829	3.04089	337.834	134.635	0.398524	-3.09044	1.08269	-2.40399
Keops	2014_1	2014	Cont	74.3083	108.682	34.3739	79.1043	34.6849	19.3992	6.65603	432.945	206.561	0.477107	-3.09044	1.08269	-2.40399
Keops	2014_2	2014	Salt	70.7932	108.819	38.0254	62.648	31.8449	13.1432	3.75939	357.792	113.012	0.315858	-3.09044	1.08269	-2.40399
KINNAN	2013_1	2013	Cont	92.3539	117.085	24.7313	47.2154	39.1043	8.70305	1.52649	398.222	101.682	0.25534	13.3402	-1.79559	-3.87432
KINNAN	2013_2	2013	Salt	86.7586	110.857	24.0982	39.0625	29.1932	6.9579	1.22098	299.995	63.8989	0.213	13.3402	-1.79559	-3.87432
KINNAN	2014_1	2014	Cont	85.9778	114.742	28.7637	54.5627	40.2268	10.9586	2.22259	392.575	122.492	0.312021	13.3402	-1.79559	-3.87432
KINNAN	2014_2	2014	Salt	85.2235	110.637	25.4135	43.1421	29.2133	7.09109	1.77663	317.5	53.1337	0.16735	13.3402	-1.79559	-3.87432
Koral	2013_1	2013	Cont	94.2321	116.322	22.0901	84.63	43.188	13.7799	3.19453	465.182	147.257	0.316559	3.25383	4.36859	9.78888
Koral	2013_2	2013	Salt	89.2968	111.38	22.0833	59.9361	30.2523	11.531	1.87773	372.666	98.6766	0.264786	3.25383	4.36859	9.78888
Koral	2014_1	2014	Cont	94.157	118.963	24.8065	98.314	44.4328	16.8467	4.24384	509.56	159.32	0.312662	3.25383	4.36859	9.78888
Koral	2014_2	2014	Salt	89.6532	114.321	24.668	66.4532	30.2941	11.8936	3.05144	445.21	87.3953	0.196301	3.25383	4.36859	9.78888
Kristaps	2013_1	2013	Cont	82.7357	111.756	29.02	60.2974	38.7339	14.6476	3.62463	461.757	178.723	0.387049	2.5254	-2.43453	7.9666
Kristaps	2013_2	2013	Salt	75.3223	100.281	24.9587	58.8411	34.1455	11.416	2.407	348.706	122.205	0.350451	2.5254	-2.43453	7.9666
Kristaps	2014_1	2014	Cont	74.5259	108.182	33.656	69.9157	39.7722	15.9113	4.27775	441.982	178.353	0.403531	2.5254	-2.43453	7.9666
Kristaps	2014_2	2014	Salt	74.5661	103.373	28.8064	65.2595	34.5316	10.1161	2.61701	366.101	98.0064	0.267703	2.5254	-2.43453	7.9666
Krystal	2013_1	2013	Cont	90.7464	115.905	25.1584	68.1494	43.5422	11.5218	3.27747	454.979	100.851	0.22166	1.93524	6.58064	9.90389
Krystal	2013_2	2013	Salt	86.3089	111.689	25.38	59.026	35.5977	8.90252	2.34373	342.189	58.5022	0.170964	1.93524	6.58064	9.90389
Krystal	2014_1	2014	Cont	85.3342	114.036	28.7017	79.0788	44.7215	13.3572	4.15167	432.695	119.813	0.2769	1.93524	6.58064	9.90389
Krystal	2014_2	2014	Salt	86.4491	113.424	26.9744	65.4562	36.0242	8.33599	2.79617	356.184	48.4135	0.135923	1.93524	6.58064	9.90389
KYM	2013_1	2013	Cont	91.2589	116.422	25.163	46.0251	35.5361	13.9046	4.26233	468.517	140.689	0.300287	8.09532	-8.2493	1.10203
KYM	2013_2	2013	Salt	85.166	107.743	22.5769	51.3277	25.8559	11.5611	2.66362	368.468	95.5636	0.259354	8.09532	-8.2493	1.10203
KYM	2014_1	2014	Cont	87.8201	114.252	26.4319	53.2281	36.5867	16.9234	5.23465	491.598	152.155	0.30951	8.09532	-8.2493	1.10203
KYM	2014_2	2014	Salt	82.7536	106.825	24.0716	56.8698	25.6813	11.5586	3.38416	423.541	78.6673	0.185737	8.09532	-8.2493	1.10203
Ladik	2013_1	2013	Cont	77.4536	108.978	31.5243	58.6036	37.7537	14.922	3.68537	468.209	173.636	0.370851	0.174451	4.146	-3.54088
Ladik	2013_2	2013	Salt	73.658	100.635	26.9772	53.9403	30.7403	12.2553	2.09292	364.62	112.774	0.309292	0.174451	4.146	-3.54088
Ladik	2014_1	2014	Cont	73.3762	107.807	34.4304	67.9174	38.8084	17.4755	4.48143	480.369	174.515	0.363294	0.174451	4.146	-3.54088
Ladik	2014_2	2014	Salt	68.0946	99.5471	31.4525	59.7772	30.8915	12.0817	2.88008	410.357	94.7389	0.23087	0.174451	4.146	-3.54088
LANDLORD	2013_1	2013	Cont	88.6189	114.495	25.8759	56.8905	32.775	12.7933	3.69239	533.874	202.273	0.378879	-9.56706	-5.95924	4.6628
LANDLORD	2013_2	2013	Salt	85.439	108.765	23.3263	61.6624	31.6837	10.2588	1.96821	427.494	141.348	0.330643	-9.56706	-5.95924	4.6628
LANDLORD	2014_1	2014	Cont	95.821	119.1	23.2787	65.9526	33.6482	14.921	4.68179	569.557	199.242	0.34982	-9.56706	-5.95924	4.6628
LANDLORD	2014_2	2014	Salt	86.6943	112.51	25.8162	68.4213	31.9714	10.118	3.2326	505.51	119.502	0.2364	-9.56706	-5.95924	4.6628
LANDORA	2013_1	2013	Cont	90.7533	115.164	24.411	55.2517	31.1553	12.4791	3.4509	442.323	126.283	0.285499	-2.54263	15.5366	-2.40429
LANDORA	2013_2	2013	Salt	84.4358	107.427	22.9916	59.3132	32.5556	9.75711	2.60088	335.729	76.2301	0.227058	-2.54263	15.5366	-2.40429
LANDORA	2014_1	2014	Cont	87.2141	115.128	27.9136	64.0299	31.9614	13.6466	4.12149	432.721	136.056	0.314419	-2.54263	15.5366	-2.40429
LANDORA	2014_2	2014	Salt	85.9627	111.68	25.7175	65.7944	32.9288	8.40807	2.59227	358.13	58.7425	0.164026	-2.54263	15.5366	-2.40429
Latvijas Vietejie	2013_1	2013	Cont	92.3713	117.576	25.2043	65.6805	47.1824	8.68921	1.78993	422.099	98.4713	0.23329	8.60953	-3.56475	0.620359
Latvijas Vietejie	2013_2	2013	Salt	92.0024	113.219	21.2165	59.3305	34.5323	7.00203	1.73321	316.916	58.3127	0.184	8.60953	-3.56475	0.620359
Latvijas Vietejie	2014_1	2014	Cont	93.6273	119.249	25.6215	76.1993	48.4998	10.878	2.54906	406.93	118.284	0.290674	8.60953	-3.56475	0.620359
Latvijas Vietejie	2014_2	2014	Salt	93.5611	116.481	22.9198	65.8002	34.8317	6.80044	2.00256	330.801	47.4286	0.143375	8.60953	-3.56475	0.620359
Leeni	2013_1	2013	Cont	85.9161	114.061	28.1449	63.4532	34.9485	15.2904	4.53167	459.667	157.596	0.342849	0.103314	10.8298	-4.572
Leeni	2013_2	2013	Salt	84.3872	108.99	24.6031	54.4707	23.6667	11.8579	2.59815	364.039	98.0352	0.269299	0.103314	10.8298	-4.572
Leeni	2014_1	2014	Cont	87.583	115.462	27.8793	73.5788	36.0109	16.4083	5.2577	491.886	161.083	0.32748	0.103314	10.8298	-4.572
Leeni	2014_2	2014	Salt	80.1257	109.597	29.4714	60.3644	23.3404	10.4563	3.14097	425.22	81.7187	0.19218	0.103314	10.8298	-4.572
Lenta	2013_1	2013	Cont	80.8711	108.106	27.2345	58.2348	39.5253	11.3708	3.77928	404.335	129.072	0.319221	18.811	-6.79966	-6.53508
Lenta	2013_2	2013	Salt	81.9186	105.581	23.6627	58.8683	33.4932	9.17609	1.90231	298.638	85.9947	0.287957	18.811	-6.79966	-6.53508
Lenta	2014_1	2014	Cont	86.4397	113.532	27.0925	67.5089	40.5998	13.2183	4.38468	378.939	142.192	0.375238	18.811	-6.79966	-6.53508
Lenta	2014_2	2014	Salt	85.3781	112.461	27.0832	65.2926	33.8209	8.50211	2.61608	300.507	68.7614	0.228818	18.811	-6.79966	-6.53508
LINA	2013_1	2013	Cont	88.4235	118.978	30.5541	62.2376	40.8061	10.2706	2.00055	498.756	102.128	0.204765	9.06345	-9.67427	-0.408635
LINA	2013_2	2013	Salt	84.9707	122.03	37.0589	48.8935	33.5805	8.27431	1.50308	380.596	58.838	0.154594	9.06345	-9.67427	-0.408635
LINA	2014_1	2014	Cont	89.574	119.718	30.1443	72.1356	41.9225	12.5949	2.63409	481.474	120.233	0.249719	9.06345	-9.67427	-0.408635
LINA	2014_2	2014	Salt	85.8997	115.756	29.8565	54.1245	33.8972	8.18443	1.86829	407.035	48.1252	0.118233	9.06345	-9.67427	-0.408635
LINDEN	2013_1	2013	Cont	89.5062	115.266	25.7594	63.1642	39.4062	13.7631	3.52553	398.226	131.957	0.331363	-10.1015	-6.32862	3.48255
LINDEN	2013_2	2013	Salt	88.0929	109.501	21.4079	46.5925	29.0529	11.2207	2.34144	300.167	77.3475	0.257682	-10.1015	-6.32862	3.48255
LINDEN	2014_1	2014	Cont	89.6693	117.101	27.4318	73.2067	40.5409	15.7988	4.26363	393.092	141.194	0.359187	-10.1015	-6.32862	3.48255
LINDEN	2014_2	2014	Salt	93.8334	118.26	24.4266	51.5482	29.0586	10.5165	2.70989	318.108	64.1357	0.201616	-10.1015	-6.32862	3.48255
LIVET	2013_1	2013	Cont	97.3904	120.805	23.4144	48.0827	35.5389	10.1842	2.6959	468.448	124.046	0.264802	1.41414	-1.03247	1.07679
LIVET	2013_2	2013	Salt	90.2663	112.737	22.4708	43.6007	33.2869	8.17936	2.29337	355.823	78.6998	0.221177	1.41414	-1.03247	1.07679
LIVET	2014_1	2014	Cont	94.097	120.024	25.9273	55.5949	36.482	12.1251	3.47784	453.232	137.557	0.303503	1.41414	-1.03247	1.07679
LIVET	2014_2	2014	Salt	89.7164	115.078	25.3615	48.2198	33.6538	7.71168	2.42693	378.345	63.8125	0.168662	1.41414	-1.03247	1.07679
LOFA ABED	2013_1	2013	Cont	87.1298	113.701	26.5707	53.1134	39.7149	11.4848	3.28513	504.446	138.969	0.275489	8.49991	-6.96314	-1.5038
LOFA ABED	2013_2	2013	Salt	82.2654	106.671	24.4059	54.1795	31.9318	9.67795	2.22684	390.246	87.6416	0.22458	8.49991	-6.96314	-1.5038
LOFA ABED	2014_1	2014	Cont	80.3061	109.062	28.7556	61.512	40.8184	14.9103	3.97268	501.989	147.852	0.294533	8.49991	-6.96314	-1.5038
LOFA ABED	2014_2	2014	Salt	81.8976	107.673	25.7758	60.052	32.1432	10.1188	2.53549	430.347	71.4317	0.165986	8.49991	-6.96314	-1.5038
LOGAN	2013_1	2013	Cont	82.3482	113.664	31.3161	72.3936	47.1008	13.4322	3.51396	352.515	84.9675	0.241033	8.24907	-0.777548	4.49767
LOGAN	2013_2	2013	Salt	78.7025	103.794	25.0917	53.9645	35.3938	10.5288	2.11508	262.74	46.854	0.178329	8.24907	-0.777548	4.49767
LOGAN	2014_1	2014	Cont	85.8031	114.529	28.7264	84.009	48.403	14.5179	4.1618	350.301	107.075	0.305666	8.24907	-0.777548	4.49767
LOGAN	2014_2	2014	Salt	77.227	106.437	29.21	59.7863	35.757	8.99619	2.56946	274.605	36.6708	0.13354	8.24907	-0.777548	4.49767
Lud	2013_1	2013	Cont	80.6394	108.12	27.4804	57.5607	44.5357	10.2866	3.03797	497.654	112.491	0.226043	8.01722	-8.17531	2.84797
Lud	2013_2	2013	Salt	76.3496	100.383	24.0334	55.9316	32.3773	8.30483	2.73653	383.761	67.3228	0.175429	8.01722	-8.17531	2.84797
Lud	2014_1	2014	Cont	72.2805	106.291	34.0109	66.7093	45.7952	12.5699	3.89861	492.818	128.065	0.259862	8.01722	-8.17531	2.84797
Lud	2014_2	2014	Salt	75.4726	102.783	27.3109	62.007	32.5556	8.01589	2.7124	420.569	54.8088	0.13032	8.01722	-8.17531	2.84797
LUX	2013_1	2013	Cont	90.5639	116.964	26.3997	53.2377	34.8819	10.3266	3.86612	503.978	164.544	0.32649	-11.813	-2.0187	-9.87257
LUX	2013_2	2013	Salt	84.8557	108.853	23.9978	49.1941	26.5954	8.69904	1.85248	405.42	109.681	0.270536	-11.813	-2.0187	-9.87257
LUX	2014_1	2014	Cont	93.3311	118.493	25.1621	61.6349	35.8997	13.4264	4.73996	548.886	169.808	0.309368	-11.813	-2.0187	-9.87257
LUX	2014_2	2014	Salt	84.8751	112.093	27.2182	54.4726	26.4836	9.37282	3.07878	485.677	93.289	0.19208	-11.813	-2.0187	-9.87257
Lysiba	2013_1	2013	Cont	84.7687	113.027	28.2585	62.0502	27.7721	15.3719	4.1767	407.496	113.794	0.279251	6.19893	1.06368	-4.23249
Lysiba	2013_2	2013	Salt	86.1201	109.658	23.538	47.495	22.1175	11.9108	2.80869	306.32	62.6909	0.204658	6.19893	1.06368	-4.23249
Lysiba	2014_1	2014	Cont	87.3657	114.658	27.2922	71.9107	28.6151	16.4394	5.04524	397.4	126.093	0.317295	6.19893	1.06368	-4.23249
Lysiba	2014_2	2014	Salt	91.7568	115.577	23.8203	52.5597	21.776	10.2676	3.16525	321.782	49.618	0.154198	6.19893	1.06368	-4.23249
Lysimax	2013_1	2013	Cont	87.5672	116.175	28.6081	73.0228	32.5447	11.8553	4.07342	356.629	109.172	0.30612	6.43329	1.76271	-6.98051
Lysimax	2013_2	2013	Salt	85.9346	111.576	25.6411	57.6279	27.1577	9.02244	2.09688	257.596	60.3446	0.234261	6.43329	1.76271	-6.98051
Lysimax	2014_1	2014	Cont	89.2395	117.61	28.3706	84.7594	33.4757	12.9515	4.43474	328.25	123.472	0.376152	6.43329	1.76271	-6.98051
Lysimax	2014_2	2014	Salt	87.7412	116.966	29.225	63.8851	27.1186	7.88155	2.36639	248	48.4165	0.195228	6.43329	1.76271	-6.98051
MACARENA	2013_1	2013	Cont	85.8677	113.755	27.8869	63.2716	35.3882	14.944	4.72348	526.913	192.665	0.365649	-6.04205	-7.39872	2.20087
MACARENA	2013_2	2013	Salt	83.518	108.281	24.7631	58.4317	35.8593	12.4393	3.23659	406.508	110.247	0.271205	-6.04205	-7.39872	2.20087
MACARENA	2014_1	2014	Cont	84.6038	114.893	30.2893	73.3844	36.2891	17.7482	5.87492	516.527	183.602	0.355455	-6.04205	-7.39872	2.20087
MACARENA	2014_2	2014	Salt	86.3698	114.284	27.9138	64.7975	36.4158	12.154	3.84189	444.078	96.2106	0.216652	-6.04205	-7.39872	2.20087
MACAW	2013_1	2013	Cont	91.0662	116.279	25.2132	56.4577	38.4038	9.32871	3.10957	352.767	88.5518	0.25102	-11.8016	-2.96645	-4.06766
MACAW	2013_2	2013	Salt	90.824	114.076	23.2517	44.01	28.3487	6.71441	1.39146	263.087	42.4227	0.16125	-11.8016	-2.96645	-4.06766
MACAW	2014_1	2014	Cont	90.3936	117.681	27.2879	65.3694	39.515	10.0187	3.521	350.965	106.796	0.304293	-11.8016	-2.96645	-4.06766
MACAW	2014_2	2014	Salt	93.4086	115.891	22.4828	48.6669	28.3167	5.21871	1.97853	275.35	32.8874	0.119439	-11.8016	-2.96645	-4.06766
MADRAS	2013_1	2013	Cont	85.5699	114.337	28.7669	55.4135	42.5848	12.7671	3.8859	410.807	144.215	0.351053	-1.75831	5.52815	-4.69545
MADRAS	2013_2	2013	Salt	82.9585	108.216	25.2572	53.1013	33.7537	10.2218	3.3635	306.386	86.6148	0.282699	-1.75831	5.52815	-4.69545
MADRAS	2014_1	2014	Cont	80.984	112.562	31.5782	64.1913	43.7586	14.8714	4.93026	392.449	150.384	0.383195	-1.75831	5.52815	-4.69545
MADRAS	2014_2	2014	Salt	83.2374	108.48	25.2421	58.8424	34.0588	9.57152	3.35078	315.447	71.8935	0.22791	-1.75831	5.52815	-4.69545
MAGDALENA	2013_1	2013	Cont	90.895	117.203	26.3078	55.1308	32.7294	14.038	3.24263	411.758	102.129	0.248032	0.296283	2.05862	-5.28792
MAGDALENA	2013_2	2013	Salt	85.1455	115.341	30.1954	51.371	25.8369	11.1459	2.11752	328.939	58.7866	0.178716	0.296283	2.05862	-5.28792
MAGDALENA	2014_1	2014	Cont	93.2628	119.688	26.4255	63.8537	33.6857	15.2091	3.70153	459.594	120.392	0.261953	0.296283	2.05862	-5.28792
MAGDALENA	2014_2	2014	Salt	86.3654	114.728	28.3622	56.9064	25.6991	9.98818	2.20475	394.42	48.4487	0.122835	0.296283	2.05862	-5.28792
MAGNIF	2013_1	2013	Cont	76.7772	105.577	28.8	60.4786	39.9858	13.9874	3.11197	370.301	136.668	0.369071	7.24153	-3.30983	6.95887
MAGNIF	2013_2	2013	Salt	79.391	104.935	25.5443	51.2382	33.6629	10.8387	1.80876	274.631	74.9263	0.272825	7.24153	-3.30983	6.95887
MAGNIF	2014_1	2014	Cont	72.9434	106.784	33.8406	70.0934	41.0734	15.3538	3.77276	358.822	142.08	0.395963	7.24153	-3.30983	6.95887
MAGNIF	2014_2	2014	Salt	82.3959	108.897	26.5012	56.7508	33.9968	9.74616	2.39239	281.954	61.72	0.218901	7.24153	-3.30983	6.95887
Maja	2013_1	2013	Cont	94.5597	118.491	23.9313	50.4938	39.218	10.7252	1.93866	417.987	104.637	0.250336	19.0348	-7.15065	-6.0538
Maja	2013_2	2013	Salt	86.851	110.879	24.0279	53.2871	31.038	9.05584	2.11212	331.78	65.7615	0.198208	19.0348	-7.15065	-6.0538
Maja	2014_1	2014	Cont	90.7969	117.211	26.414	58.4513	40.3176	13.6677	2.92361	458.553	124.876	0.272325	19.0348	-7.15065	-6.0538
Maja	2014_2	2014	Salt	85.571	113.229	27.6584	59.0567	31.191	9.36253	2.43412	392.251	55.3466	0.1411	19.0348	-7.15065	-6.0538
Malva	2013_1	2013	Cont	89.2538	114.187	24.9328	57.026	34.4295	15.1772	4.74254	559.444	184.401	0.329615	9.02874	-0.358306	7.99881
Malva	2013_2	2013	Salt	83.3513	106.289	22.938	52.4111	29.324	12.0416	2.6266	441.459	116.71	0.264372	9.02874	-0.358306	7.99881
Malva	2014_1	2014	Cont	85.4146	114.564	29.149	66.0698	35.3926	16.9562	5.54255	572.284	180.531	0.315458	9.02874	-0.358306	7.99881
Malva	2014_2	2014	Salt	81.6571	108.656	26.9985	58.0679	29.4171	11.289	3.33325	504.853	97.3573	0.192843	9.02874	-0.358306	7.99881
MANDOLIN_1418	2013_1	2013	Cont	93.2695	117.631	24.3615	46.972	40.6907	11.0162	5.51724	342.812	73.7316	0.215079	4.73374	-2.65736	-2.23119
MANDOLIN_1418	2013_2	2013	Salt	87.9472	110.787	22.8399	41.4226	34.8465	8.6027	2.80212	255.669	39.1331	0.153062	4.73374	-2.65736	-2.23119
MANDOLIN_1418	2014_1	2014	Cont	93.4344	119.186	25.7511	54.2892	41.7849	12.4993	5.94896	343.875	99.239	0.28859	4.73374	-2.65736	-2.23119
MANDOLIN_1418	2014_2	2014	Salt	89.1496	112.283	23.1331	45.7836	35.2571	7.62844	3.13163	268.502	30.761	0.114565	4.73374	-2.65736	-2.23119
Maresi	2013_1	2013	Cont	84.5876	113.249	28.6614	67.3153	35.9207	13.1441	4.30434	456.115	141.35	0.309899	-1.0472	8.77466	-1.05555
Maresi	2013_2	2013	Salt	79.4085	105.672	26.2631	53.6529	31.0464	10.1245	2.45702	363.5	78.8312	0.216867	-1.0472	8.77466	-1.05555
Maresi	2014_1	2014	Cont	75.9913	109.315	33.3238	78.0818	36.9091	14.5982	5.13629	495.771	146.262	0.295019	-1.0472	8.77466	-1.05555
Maresi	2014_2	2014	Salt	77.0542	108.077	31.0229	59.4442	31.2448	8.82877	3.13113	430.335	66.0522	0.15349	-1.0472	8.77466	-1.05555
MARIS MINK	2013_1	2013	Cont	95.6708	116.82	21.1488	55.9944	33.7212	14.047	3.67722	509.204	196.865	0.386613	6.20586	-1.01558	3.18486
MARIS MINK	2013_2	2013	Salt	89.1533	110.108	20.9548	53.3681	26.071	12.0461	2.54463	410.11	137.047	0.334172	6.20586	-1.01558	3.18486
MARIS MINK	2014_1	2014	Cont	92.5906	116.712	24.1218	64.8703	34.7075	17.9839	4.91479	555.028	197.285	0.355451	6.20586	-1.01558	3.18486
MARIS MINK	2014_2	2014	Salt	83.79	107.988	24.1979	59.1403	25.9367	13.0526	3.59628	492.123	120.361	0.244574	6.20586	-1.01558	3.18486
Mars	2013_1	2013	Cont	83.8916	111.003	27.1112	60.8937	35.8618	15.6317	4.72394	565.093	240.093	0.424874	1.66156	8.39946	15.6741
Mars	2013_2	2013	Salt	80.7592	103.603	22.8437	58.0976	31.1833	13.2562	2.65662	440.021	158.665	0.360584	1.66156	8.39946	15.6741
Mars	2014_1	2014	Cont	80.0447	108.258	28.2132	70.6081	36.8463	19.3444	5.75478	559.122	224.275	0.40112	1.66156	8.39946	15.6741
Mars	2014_2	2014	Salt	79.2434	105.218	25.975	64.4267	31.3925	13.7783	3.7005	488.489	136.655	0.27975	1.66156	8.39946	15.6741
MARTHE	2013_1	2013	Cont	76.6933	106.895	30.202	59.0485	34.71	17.6514	4.26996	566.765	239.556	0.422672	-6.91796	0.963284	6.02122
MARTHE	2013_2	2013	Salt	73.7692	98.2639	24.4947	67.2321	36.2715	14.9674	2.70066	448.887	172.327	0.383899	-6.91796	0.963284	6.02122
MARTHE	2014_1	2014	Cont	74.6928	100.819	26.1264	68.4954	35.5821	20.7261	5.50068	583.498	227.255	0.389471	-6.91796	0.963284	6.02122
MARTHE	2014_2	2014	Salt	71.7446	99.3511	27.6065	74.6516	36.8672	14.9369	3.84136	516.959	143.217	0.277038	-6.91796	0.963284	6.02122
MAURITIA	2013_1	2013	Cont	94.2279	120.136	25.908	51.899	36.2006	9.55256	3.56478	358.423	100.097	0.279271	-7.76274	-2.59107	1.34871
MAURITIA	2013_2	2013	Salt	90.1814	116.434	26.2524	51.882	25.0104	7.2546	1.75575	255.974	58.0651	0.22684	-7.76274	-2.59107	1.34871
MAURITIA	2014_1	2014	Cont	96.8747	125.416	28.5414	60.0848	37.2857	10.8901	4.10894	320.526	118.671	0.370239	-7.76274	-2.59107	1.34871
MAURITIA	2014_2	2014	Salt	90.828	119.727	28.8994	57.4825	24.7651	6.43476	2.40871	238.627	46.7601	0.195954	-7.76274	-2.59107	1.34871
MAYPOLE	2013_1	2013	Cont	86.7415	111.919	25.1775	70.0185	39.8226	13.9732	5.2498	421.747	106.422	0.252335	-11.4501	-10.3891	0.457376
MAYPOLE	2013_2	2013	Salt	84.4228	107.584	23.1609	60.7878	32.3845	10.4233	2.34603	306.652	56.7191	0.184962	-11.4501	-10.3891	0.457376
MAYPOLE	2014_1	2014	Cont	87.6284	114.91	27.2821	81.2678	40.9232	14.5483	5.58084	376.245	120.234	0.319562	-11.4501	-10.3891	0.457376
MAYPOLE	2014_2	2014	Salt	86.6008	112.483	25.8819	67.4254	32.6274	8.71049	2.80153	294.698	44.2759	0.150241	-11.4501	-10.3891	0.457376
MELITTA	2013_1	2013	Cont	86.0897	112.859	26.7692	61.1598	40.4201	13.9998	4.26035	542.407	209.155	0.385605	-2.59466	5.09617	-2.60379
MELITTA	2013_2	2013	Salt	83.718	108.616	24.8985	57.8016	27.4815	11.8087	2.41441	439.739	139.461	0.317145	-2.59466	5.09617	-2.60379
MELITTA	2014_1	2014	Cont	80.4621	109.886	29.4241	70.9174	41.6117	17.5484	5.4945	593.546	204.605	0.344717	-2.59466	5.09617	-2.60379
MELITTA	2014_2	2014	Salt	73.4406	102.686	29.2457	64.0951	27.3589	12.5246	3.85995	532.485	124.273	0.233382	-2.59466	5.09617	-2.60379
MELTAN	2013_1	2013	Cont	67.6598	99.817	32.1572	48.7725	36.5542	14.452	3.51889	478.392	164.691	0.344261	3.32489	7.81506	-7.79847
MELTAN	2013_2	2013	Salt	72.1045	98.459	26.3545	57.8164	32.4942	11.9667	2.33234	371.412	112.706	0.303454	3.32489	7.81506	-7.79847
MELTAN	2014_1	2014	Cont	74.1033	105.358	31.2543	56.4627	37.5431	17.2753	4.32237	485.199	168.343	0.346956	3.32489	7.81506	-7.79847
MELTAN	2014_2	2014	Salt	74.0542	102.483	28.4288	64.1278	32.7896	11.7091	2.82415	414.507	90.1676	0.21753	3.32489	7.81506	-7.79847
Mentor	2013_1	2013	Cont	79.0728	107.328	28.2552	73.1754	46.3077	11.9908	5.01465	486.764	125.719	0.258274	0.460034	7.72796	-11.591
Mentor	2013_2	2013	Salt	81.4471	106.348	24.901	51.8572	34.3969	9.19316	2.12838	357.669	60.9672	0.170457	0.460034	7.72796	-11.591
Mentor	2014_1	2014	Cont	77.0345	109.912	32.8778	84.912	47.5976	13.9131	5.55831	430.361	131.705	0.306035	0.460034	7.72796	-11.591
Mentor	2014_2	2014	Salt	86.9727	110.42	23.4471	57.4269	34.6982	8.5376	3.01615	348.623	50.3732	0.144492	0.460034	7.72796	-11.591
MERCADA LP 1036.5.00	2013_1	2013	Cont	93.4299	116.561	23.1313	46.3739	43.8759	11.9537	4.17049	407.881	122.721	0.300874	3.36369	3.85183	0.109561
MERCADA LP 1036.5.00	2013_2	2013	Salt	86.9748	108.014	21.0396	59.1812	30.4066	9.72915	2.23199	305.921	77.6088	0.253689	3.36369	3.85183	0.109561
MERCADA LP 1036.5.00	2014_1	2014	Cont	92.7857	117.69	24.9043	53.6698	45.1416	14.1317	4.83391	395.584	136.397	0.3448	3.36369	3.85183	0.109561
MERCADA LP 1036.5.00	2014_2	2014	Salt	87.0413	111.231	24.1898	65.6583	30.4502	9.38478	2.86288	319.584	62.6349	0.195989	3.36369	3.85183	0.109561
MIDAS	2013_1	2013	Cont	68.5321	100.529	31.9967	55.6659	31.2578	17.645	4.65932	518.581	210.28	0.40549	9.09177	-8.12848	-4.08165
MIDAS	2013_2	2013	Salt	78.161	101.715	23.5544	46.5141	28.6017	14.3575	3.04176	422.753	137.871	0.326126	9.09177	-8.12848	-4.08165
MIDAS	2014_1	2014	Cont	81.9185	108.251	26.3326	64.4566	32.1245	19.9001	5.93732	578.915	203.009	0.350672	9.09177	-8.12848	-4.08165
MIDAS	2014_2	2014	Salt	83.9192	106.043	22.1234	51.4702	28.6854	13.8223	4.11289	518.85	120.007	0.231294	9.09177	-8.12848	-4.08165
MIKADO	2013_1	2013	Cont	83.782	112.119	28.3368	70.6624	36.9692	18.0678	4.56647	569.215	260.487	0.457624	-0.383291	8.45296	1.13998
MIKADO	2013_2	2013	Salt	80.3853	105.969	25.5834	53.5185	29.4023	15.1169	2.54653	466.061	173.111	0.371433	-0.383291	8.45296	1.13998
MIKADO	2014_1	2014	Cont	79.0762	110.417	31.3412	81.987	38.0168	21.78	6.07223	631.946	242.493	0.383724	-0.383291	8.45296	1.13998
MIKADO	2014_2	2014	Salt	79.5083	106.639	27.1305	59.2894	29.4667	15.5816	4.31429	573.674	155.533	0.271117	-0.383291	8.45296	1.13998
MINSTREL	2013_1	2013	Cont	82.696	112.256	29.5604	67.4919	36.7781	16.9177	6.39319	361.944	120.016	0.331588	-7.63335	-5.5617	5.07719
MINSTREL	2013_2	2013	Salt	79.4323	105.919	26.4867	49.616	25.9726	13.4507	2.94494	275.075	69.4227	0.252377	-7.63335	-5.5617	5.07719
MINSTREL	2014_1	2014	Cont	79.5879	111.925	32.3372	78.27	37.8688	18.2851	6.9939	373.172	132.556	0.355215	-7.63335	-5.5617	5.07719
MINSTREL	2014_2	2014	Salt	80.7101	109.921	29.2107	54.9261	25.7896	12.1359	3.74381	300.127	57.2232	0.190663	-7.63335	-5.5617	5.07719
Mona	2013_1	2013	Cont	44.0404	84.677	40.6366	34.6599	33.9596	7.6469	2.16492	292.939	74.7244	0.255085	17.7415	-8.07671	-7.00488
Mona	2013_2	2013	Salt	44.5493	72.135	27.5857	33.977	32.441	6.11506	1.98122	220.232	37.8881	0.172037	17.7415	-8.07671	-7.00488
Mona	2014_1	2014	Cont	38.0044	75.7052	37.7008	39.8893	34.8617	9.8208	3.09308	313.613	99.5449	0.317413	17.7415	-8.07671	-7.00488
Mona	2014_2	2014	Salt	41.1756	71.1931	30.0174	37.4673	32.7678	5.91003	2.37807	240.391	30.4947	0.126854	17.7415	-8.07671	-7.00488
MONIKA	2013_1	2013	Cont	85.6831	114.067	28.3839	68.6746	41.586	10.6653	2.79996	392.291	80.9944	0.206465	-10.5876	-0.944586	2.38692
MONIKA	2013_2	2013	Salt	82.465	108.311	25.8461	59.0648	34.235	7.99779	2.29035	293.264	43.2772	0.147571	-10.5876	-0.944586	2.38692
MONIKA	2014_1	2014	Cont	86.4172	114.736	28.3186	79.6919	42.7192	11.372	3.50945	381.319	103.734	0.27204	-10.5876	-0.944586	2.38692
MONIKA	2014_2	2014	Salt	81.7434	110.054	28.3106	65.499	34.5888	6.51613	2.36142	305.135	33.418	0.109519	-10.5876	-0.944586	2.38692
NATASHA	2013_1	2013	Cont	86.2914	114.218	27.9261	69.8823	47.4335	12.0947	3.72038	406.95	84.356	0.207288	0.543051	12.3386	-4.83514
NATASHA	2013_2	2013	Salt	84.9996	108.77	23.7704	54.9819	37.1403	9.33003	1.98553	303.383	48.9025	0.161191	0.543051	12.3386	-4.83514
NATASHA	2014_1	2014	Cont	93.3445	117.858	24.5137	81.0831	48.7216	13.4388	4.24616	389.309	107.463	0.276036	0.543051	12.3386	-4.83514
NATASHA	2014_2	2014	Salt	86.9088	113.536	26.6275	60.9282	37.6263	8.38442	2.47983	312.331	38.0112	0.121702	0.543051	12.3386	-4.83514
Nathalie	2013_1	2013	Cont	74.7678	103.721	28.9528	65.7108	42.0963	19.2	4.38137	527.396	237.067	0.449504	-10.2744	0.70904	1.16228
Nathalie	2013_2	2013	Salt	70.8859	98.9989	28.113	63.0074	39.7552	15.6134	2.68012	431.364	149.261	0.346021	-10.2744	0.70904	1.16228
Nathalie	2014_1	2014	Cont	68.4821	102.637	34.1547	76.2509	43.1668	21.3031	5.64689	591.407	219.647	0.371398	-10.2744	0.70904	1.16228
Nathalie	2014_2	2014	Salt	67.5744	101.728	34.1538	69.9151	40.5045	14.8429	3.95814	532.236	129.928	0.244117	-10.2744	0.70904	1.16228
Nemex	2013_1	2013	Cont	83.9431	111.336	27.3924	55.3423	39.2239	13.1143	4.2699	456.122	168.654	0.369756	13.1625	-3.80194	-1.51854
Nemex	2013_2	2013	Salt	77.1964	103.076	25.8794	49.8843	27.9341	10.912	2.48586	351.158	108.155	0.307996	13.1625	-3.80194	-1.51854
Nemex	2014_1	2014	Cont	76.886	108.983	32.0975	64.0939	40.3687	16.1264	5.19688	458.204	169.804	0.370586	13.1625	-3.80194	-1.51854
Nemex	2014_2	2014	Salt	74.4892	105.299	30.8097	55.2423	27.8608	11.1485	3.33582	386.069	89.5947	0.232069	13.1625	-3.80194	-1.51854
NERUDA	2013_1	2013	Cont	82.4544	110.656	28.2017	69.7288	40.7642	17.1715	4.90807	588.111	239.313	0.406918	-4.65473	-2.6603	4.38945
NERUDA	2013_2	2013	Salt	81.9547	107.535	25.5806	67.7108	32.0923	14.4626	3.21911	448.926	144.243	0.321307	-4.65473	-2.6603	4.38945
NERUDA	2014_1	2014	Cont	83.0332	112.678	29.6445	80.9603	41.9007	20.6715	6.07354	550.419	217.594	0.395324	-4.65473	-2.6603	4.38945
NERUDA	2014_2	2014	Salt	83.6066	109.553	25.9468	75.1734	32.3011	14.7378	3.98361	474.751	123.723	0.260607	-4.65473	-2.6603	4.38945
NIMBUS	2013_1	2013	Cont	83.2982	111.659	28.3606	63.3865	34.5806	13.0455	4.18064	460.622	142.746	0.309899	-12.0121	4.31006	-4.75059
NIMBUS	2013_2	2013	Salt	82.085	106.918	24.8326	60.2724	31.2918	9.68766	2.10638	348.265	83.7353	0.240435	-12.0121	4.31006	-4.75059
NIMBUS	2014_1	2014	Cont	82.1727	112.944	30.7716	73.5266	35.5204	13.4673	4.77684	442.406	147.733	0.333931	-12.0121	4.31006	-4.75059
NIMBUS	2014_2	2014	Salt	84.7838	110.474	25.6899	66.8573	31.5264	7.5777	2.72198	366.773	67.8014	0.184859	-12.0121	4.31006	-4.75059
Nordal	2013_1	2013	Cont	87.018	113.26	26.2424	59.5451	42.399	12.7428	3.53934	496.797	155.178	0.312356	13.5832	-3.09016	-0.559129
Nordal	2013_2	2013	Salt	80.5575	104.866	24.3084	58.436	36.3103	10.5824	2.31803	386.291	106.668	0.276135	13.5832	-3.09016	-0.559129
Nordal	2014_1	2014	Cont	82.1945	113.32	31.1256	69.036	43.5295	15.2967	4.27188	501.848	161.959	0.322726	13.5832	-3.09016	-0.559129
Nordal	2014_2	2014	Salt	81.0331	108.359	27.3264	64.8072	36.8043	10.3079	2.72131	431.338	85.6761	0.198629	13.5832	-3.09016	-0.559129
NOVELLO	2013_1	2013	Cont	97.0603	121.128	24.0681	64.4576	35.7526	12.7105	2.40385	343.581	84.8626	0.246995	-10.5097	-3.49402	2.88382
NOVELLO	2013_2	2013	Salt	85.6548	110.102	24.4475	55.4689	33.5754	10.4229	2.07459	262.458	63.6591	0.242549	-10.5097	-3.49402	2.88382
NOVELLO	2014_1	2014	Cont	87.5345	114.904	27.37	74.7552	36.6987	14.7538	3.15138	363.34	112.992	0.310982	-10.5097	-3.49402	2.88382
NOVELLO	2014_2	2014	Salt	80.7118	107.656	26.9447	61.4802	33.9605	9.84067	2.24576	291.32	48.8367	0.167639	-10.5097	-3.49402	2.88382
Novum	2013_1	2013	Cont	87.0305	114.935	27.9045	62.5887	37.2521	10.1764	3.79211	460.496	130.727	0.283883	3.74105	5.0461	11.3843
Novum	2013_2	2013	Salt	83.9629	108.258	24.2955	53.775	38.3071	8.07388	1.98102	357.372	80.3309	0.224782	3.74105	5.0461	11.3843
Novum	2014_1	2014	Cont	86.985	114.815	27.8301	72.5669	38.1804	12.4692	4.62841	470.31	142.203	0.30236	3.74105	5.0461	11.3843
Novum	2014_2	2014	Salt	84.8448	110.814	25.9691	59.587	39.0167	7.92083	2.91788	399.671	67.2982	0.168384	3.74105	5.0461	11.3843
NSL 95_1257	2013_1	2013	Cont	95.0032	116.087	21.0837	52.2166	33.406	13.8885	3.55424	416.946	119.763	0.287239	-3.24118	4.18027	1.17644
NSL 95_1257	2013_2	2013	Salt	86.249	107.573	21.3244	45.8981	28.6548	10.9335	2.19418	329.766	80.9628	0.245516	-3.24118	4.18027	1.17644
NSL 95_1257	2014_1	2014	Cont	90.4291	116.506	26.077	60.4289	34.3443	15.3805	4.27776	454.042	136.456	0.300536	-3.24118	4.18027	1.17644
NSL 95_1257	2014_2	2014	Salt	83.1476	106.009	22.8611	50.7853	28.7131	9.91826	2.70006	387.093	65.4074	0.168971	-3.24118	4.18027	1.17644
NSL 97_4552	2013_1	2013	Cont	86.684	113.943	27.2591	71.5399	44.2281	14.3934	3.60577	423.023	137.846	0.325859	-12.9998	-2.63775	-3.08997
NSL 97_4552	2013_2	2013	Salt	82.1211	106.853	24.7321	59.6968	35.1514	11.531	2.15006	330.433	86.1386	0.260684	-12.9998	-2.63775	-3.08997
NSL 97_4552	2014_1	2014	Cont	83.4145	112.224	28.8092	83.0382	45.437	16.3324	4.34858	446.621	147.278	0.329761	-12.9998	-2.63775	-3.08997
NSL 97_4552	2014_2	2014	Salt	80.9705	108.211	27.2403	66.2025	35.536	10.8862	2.76632	377.429	71.2681	0.188825	-12.9998	-2.63775	-3.08997
NSL 98_5065	2013_1	2013	Cont	88.1249	115.178	27.0535	76.5292	38.1765	16.1542	3.97201	564.928	245.375	0.434348	-3.54999	6.76311	0.00488746
NSL 98_5065	2013_2	2013	Salt	84.0991	109.235	25.1361	55.884	27.6585	13.3251	2.46378	447.808	152.845	0.341318	-3.54999	6.76311	0.00488746
NSL 98_5065	2014_1	2014	Cont	91.2664	118.393	27.1264	88.8433	39.2899	18.807	5.27217	583.073	224.855	0.385638	-3.54999	6.76311	0.00488746
NSL 98_5065	2014_2	2014	Salt	82.4292	110.692	28.2625	61.929	27.5794	13.1911	3.82655	516.737	133.101	0.257579	-3.54999	6.76311	0.00488746
NSL 99_5363	2013_1	2013	Cont	91.174	114.663	23.4892	63.8674	36.4357	13.5274	4.2401	409.36	130.181	0.318011	-7.16155	0.592984	-0.830873
NSL 99_5363	2013_2	2013	Salt	84.9299	107.998	23.0677	58.6865	33.7969	10.9141	2.48927	322	82.3931	0.255879	-7.16155	0.592984	-0.830873
NSL 99_5363	2014_1	2014	Cont	86.5688	113.924	27.3551	74.0808	37.4017	15.5517	5.05524	442.211	142.336	0.321872	-7.16155	0.592984	-0.830873
NSL 99_5363	2014_2	2014	Salt	83.775	109.621	25.8463	65.0818	34.1888	10.3567	3.16095	374.301	68.0591	0.18183	-7.16155	0.592984	-0.830873
Odessa	2013_1	2013	Cont	90.941	114.093	23.1515	65.5684	36.8571	14.9733	3.58286	495.24	178.486	0.360402	2.63563	3.43869	3.31267
Odessa	2013_2	2013	Salt	83.4143	109.177	25.7625	56.3568	29.9968	12.6712	2.49382	392.395	125.303	0.319329	2.63563	3.43869	3.31267
Odessa	2014_1	2014	Cont	86.0929	115.114	29.0215	76.0553	37.8922	18.2772	4.5985	522.843	183.088	0.350177	2.63563	3.43869	3.31267
Odessa	2014_2	2014	Salt	83.4243	110.683	27.2583	62.4724	30.106	13.2317	3.21681	456.313	107.879	0.236414	2.63563	3.43869	3.31267
Okos	2013_1	2013	Cont	88.8354	111.518	22.6826	66.1398	34.058	15.3288	5.26671	474.22	178.276	0.375936	11.5145	-2.41592	4.89364
Okos	2013_2	2013	Salt	81.2234	104.908	23.6842	57.3865	37.8716	11.8037	2.4006	366.289	111.954	0.305643	11.5145	-2.41592	4.89364
Okos	2014_1	2014	Cont	83.2884	110.42	27.1313	76.7267	34.8849	16.5129	5.84454	476.099	174.931	0.367426	11.5145	-2.41592	4.89364
Okos	2014_2	2014	Salt	81.4747	108.88	27.4049	63.624	38.5929	10.6679	3.22663	404.415	91.4254	0.226068	11.5145	-2.41592	4.89364
ONYX	2013_1	2013	Cont	81.8425	113.168	31.3259	60.4075	32.7694	8.47067	3.49152	461.889	136.415	0.295341	3.32599	3.98345	1.42688
ONYX	2013_2	2013	Salt	80.1538	104.705	24.5514	57.2352	41.4275	7.63108	2.33714	356.993	108.92	0.305105	3.32599	3.98345	1.42688
ONYX	2014_1	2014	Cont	89.3578	120.793	31.4348	70.037	33.5015	11.7299	4.25563	466.991	153.997	0.329765	3.32599	3.98345	1.42688
ONYX	2014_2	2014	Salt	80.6721	109.786	29.1134	63.4622	42.4255	8.12632	2.7697	395.55	86.2604	0.218077	3.32599	3.98345	1.42688
OPTIC	2013_1	2013	Cont	85.5367	110.332	24.7949	61.076	36.6059	15.651	5.52521	491.157	169.917	0.345953	-12.2564	0.231629	-5.7365
OPTIC	2013_2	2013	Salt	82.354	105.77	23.4164	55.8935	31.9215	12.4733	3.08939	371.962	105.94	0.284812	-12.2564	0.231629	-5.7365
OPTIC	2014_1	2014	Cont	75.1319	106.351	31.2188	70.8111	37.6047	17.1351	6.34974	467.021	168.362	0.360501	-12.2564	0.231629	-5.7365
OPTIC	2014_2	2014	Salt	85.0171	111.117	26.0994	61.9598	32.1744	11.2546	3.70737	391.156	85.5191	0.218632	-12.2564	0.231629	-5.7365
Orbit	2013_1	2013	Cont	91.3412	117.229	25.8875	51.7648	31.1631	14.4288	3.13261	455.013	116.511	0.25606	7.35529	2.16773	-1.3667
Orbit	2013_2	2013	Salt	86.6286	110.626	23.9978	57.4023	28.985	11.6522	2.10248	374.611	73.451	0.196072	7.35529	2.16773	-1.3667
Orbit	2014_1	2014	Cont	91.1167	117.482	26.365	59.9526	32.0211	16.7797	4.11801	531.293	132.606	0.249592	7.35529	2.16773	-1.3667
Orbit	2014_2	2014	Salt	86.1075	110.859	24.7519	63.6605	29.0979	11.1936	2.89977	472.358	60.4697	0.128017	7.35529	2.16773	-1.3667
Orza	2013_1	2013	Cont	84.1657	112.129	27.9632	68.0261	37.4723	13.6416	3.61296	494.436	154.817	0.313117	5.86135	-0.673617	3.05027
Orza	2013_2	2013	Salt	80.5537	105.768	25.2146	58.5726	32.7573	10.9663	2.19345	386.028	97.1408	0.251642	5.86135	-0.673617	3.05027
Orza	2014_1	2014	Cont	82.1956	112.015	29.8199	78.933	38.4882	15.7095	4.44544	504.719	159.498	0.316014	5.86135	-0.673617	3.05027
Orza	2014_2	2014	Salt	79.5381	107.587	28.0484	64.9489	33.0594	10.4481	2.89779	435.08	80.9791	0.186125	5.86135	-0.673617	3.05027
Otis	2013_1	2013	Cont	86.8282	114.883	28.0546	74.1319	44.5752	14.9739	3.91892	434.865	127.029	0.292111	6.33513	2.01854	1.72268
Otis	2013_2	2013	Salt	87.3465	111.404	24.057	62.9682	34.8807	11.1831	1.63873	325.188	64.1847	0.197377	6.33513	2.01854	1.72268
Otis	2014_1	2014	Cont	91.1493	119.881	28.7312	86.0773	45.7997	15.9922	4.44302	412.244	132.886	0.322349	6.33513	2.01854	1.72268
Otis	2014_2	2014	Salt	95.4017	122.341	26.9394	69.8601	35.2409	9.72142	2.47951	335.131	51.6075	0.153992	6.33513	2.01854	1.72268
Otto	2013_1	2013	Cont	89.5271	113.742	24.2148	68.5669	34.5535	12.7567	3.67551	495.719	144.719	0.291937	9.57193	-3.73651	1.25787
Otto	2013_2	2013	Salt	82.5896	108.755	26.1654	52.3922	29.6543	10.3283	2.01511	388.977	94.7239	0.24352	9.57193	-3.73651	1.25787
Otto	2014_1	2014	Cont	82.1712	113.14	30.969	79.5368	35.516	15.616	4.52882	511.698	155.04	0.302991	9.57193	-3.73651	1.25787
Otto	2014_2	2014	Salt	78.812	111.011	32.1994	58.0316	29.7699	10.3208	3.02028	443.109	80.9403	0.182665	9.57193	-3.73651	1.25787
Paloma	2013_1	2013	Cont	77.4742	106.968	29.494	70.2558	36.3012	14.5824	4.2081	529.291	197.532	0.373202	-2.56365	10.6944	-7.25442
Paloma	2013_2	2013	Salt	75.055	101.12	26.0646	57.4587	33.4005	11.6721	2.3939	395.953	115.202	0.290948	-2.56365	10.6944	-7.25442
Paloma	2014_1	2014	Cont	76.7487	108.813	32.0646	81.5299	37.2684	16.1887	4.96049	480.713	185.025	0.384898	-2.56365	10.6944	-7.25442
Paloma	2014_2	2014	Salt	74.2904	104.366	30.0754	63.6995	33.7653	10.6922	3.02909	401.518	94.749	0.235977	-2.56365	10.6944	-7.25442
PARAMOUNT	2013_1	2013	Cont	91.6326	115.855	24.2219	64.0355	32.7612	11.7525	2.74781	432.676	119.682	0.27661	-11.1863	-6.70821	-3.69252
PARAMOUNT	2013_2	2013	Salt	83.9256	106.92	22.994	61.2813	40.2729	9.58693	2.08418	333.44	80.7357	0.242129	-11.1863	-6.70821	-3.69252
PARAMOUNT	2014_1	2014	Cont	78.4237	108.04	29.6164	74.2884	33.5097	13.9108	3.69825	440.759	135.844	0.308204	-11.1863	-6.70821	-3.69252
PARAMOUNT	2014_2	2014	Salt	84.6098	110.943	26.3329	67.9855	41.1868	9.10975	2.66659	369.061	64.2297	0.174035	-11.1863	-6.70821	-3.69252
PASADENA	2013_1	2013	Cont	84.4689	113.742	29.2736	63.5923	39.3485	15.404	4.12361	478.233	162.235	0.339239	-5.25489	8.20494	3.06418
PASADENA	2013_2	2013	Salt	82.9374	107.763	24.8254	55.7717	39.7274	12.1128	2.30214	368.411	94.1694	0.255609	-5.25489	8.20494	3.06418
PASADENA	2014_1	2014	Cont	86.9978	114.219	27.221	73.7468	40.3268	17.1563	4.80944	476.316	161.614	0.3393	-5.25489	8.20494	3.06418
PASADENA	2014_2	2014	Salt	83.8144	110.013	26.1985	61.8202	40.5119	11.1564	2.87303	404.064	78.6423	0.194629	-5.25489	8.20494	3.06418
PENTHOUSE	2013_1	2013	Cont	92.5457	117.287	24.7413	70.0158	32.3673	13.637	3.33023	395.739	110.637	0.27957	-6.30237	-6.1314	1.27259
PENTHOUSE	2013_2	2013	Salt	89.644	113.46	23.8163	59.4091	33.7288	10.8439	2.43572	297.03	65.182	0.219445	-6.30237	-6.1314	1.27259
PENTHOUSE	2014_1	2014	Cont	93.4713	119.081	25.6096	81.2585	33.1972	14.8272	4.06299	387.417	125.992	0.325211	-6.30237	-6.1314	1.27259
PENTHOUSE	2014_2	2014	Salt	89.9763	114.876	24.8993	65.8824	34.171	9.55573	2.64088	311.798	52.2435	0.167556	-6.30237	-6.1314	1.27259
Perun	2013_1	2013	Cont	87.7686	112.247	24.4781	77.5311	36.7564	19.7167	4.06383	430.821	159.83	0.370991	5.36424	3.15036	3.63931
Perun	2013_2	2013	Salt	84.6232	108.111	23.4875	65.1204	32.431	14.997	2.70867	329.74	88.9547	0.269773	5.36424	3.15036	3.63931
Perun	2014_1	2014	Cont	84.0139	112.82	28.8066	90.0534	37.753	19.5362	4.85205	432.384	157.494	0.364247	5.36424	3.15036	3.63931
Perun	2014_2	2014	Salt	88.0334	112.616	24.5827	72.2642	32.719	12.2232	3.00931	359.473	72.394	0.201389	5.36424	3.15036	3.63931
PEWTER	2013_1	2013	Cont	83.3558	111.206	27.85	65.6942	36.8483	14.9548	4.01422	505.492	195.55	0.38685	-11.8673	-9.34244	-3.05486
PEWTER	2013_2	2013	Salt	83.1102	108.562	25.4514	58.1943	29.0951	12.7311	2.98273	391.522	122.387	0.312592	-11.8673	-9.34244	-3.05486
PEWTER	2014_1	2014	Cont	86.0742	115.288	29.2137	76.2103	37.8962	18.5605	5.20454	504.244	189.552	0.375913	-11.8673	-9.34244	-3.05486
PEWTER	2014_2	2014	Salt	85.6805	111	25.3196	64.5286	29.1387	13.2232	3.65272	432.846	105.762	0.244342	-11.8673	-9.34244	-3.05486
PITCHER	2013_1	2013	Cont	79.3531	111.679	32.3255	53.9045	37.1223	12.6885	4.06648	487.262	171.647	0.352268	-7.42209	-4.11343	5.26683
PITCHER	2013_2	2013	Salt	77.8845	105.463	27.5781	55.0759	30.9955	10.623	2.50509	372.138	107.906	0.289963	-7.42209	-4.11343	5.26683
PITCHER	2014_1	2014	Cont	79.2218	112.169	32.9469	62.4391	38.1519	15.7183	5.20089	473.613	171.701	0.362534	-7.42209	-4.11343	5.26683
PITCHER	2014_2	2014	Salt	75.6926	106.344	30.6513	61.0542	31.1739	10.6325	3.49654	399.513	90.7809	0.227229	-7.42209	-4.11343	5.26683
POKER	2013_1	2013	Cont	84.2673	111.581	27.314	60.1999	36.0708	14.5089	4.96232	430.814	154.99	0.359761	-8.5957	0.631265	-2.54179
POKER	2013_2	2013	Salt	84.809	110.049	25.2402	60.0864	30.0402	11.5168	2.82079	330.445	88.6378	0.268238	-8.5957	0.631265	-2.54179
POKER	2014_1	2014	Cont	79.7807	108.67	28.8892	69.8074	37.0789	16.1689	5.88683	434.54	157.012	0.361329	-8.5957	0.631265	-2.54179
POKER	2014_2	2014	Salt	85.1024	111.668	26.5653	66.6532	30.1632	10.313	3.60759	362.016	75.7516	0.20925	-8.5957	0.631265	-2.54179
POLYGENA	2013_1	2013	Cont	85.2526	113.633	28.38	64.9181	34.5235	16.5589	5.57831	492.066	180.891	0.367615	-1.34378	7.60284	1.73801
POLYGENA	2013_2	2013	Salt	82.1048	106.678	24.5728	49.105	30.8164	12.8873	2.64785	386.945	110.034	0.284367	-1.34378	7.60284	1.73801
POLYGENA	2014_1	2014	Cont	82.4969	112.334	29.8373	75.2644	35.4682	18.3852	6.20735	511.197	176.027	0.344343	-1.34378	7.60284	1.73801
POLYGENA	2014_2	2014	Salt	84.1424	109.744	25.6014	54.3577	31.0171	11.9932	3.40841	443.071	91.3166	0.206099	-1.34378	7.60284	1.73801
PONGO	2013_1	2013	Cont	87.0466	113.778	26.7318	62.2824	34.3782	15.0294	4.17864	613.076	177.351	0.28928	2.50762	8.04581	-10.9254
PONGO	2013_2	2013	Salt	84.0675	107.406	23.3382	47.0998	24.4858	12.1687	2.17783	465.597	101.615	0.218246	2.50762	8.04581	-10.9254
PONGO	2014_1	2014	Cont	83.5881	112.254	28.6662	72.1799	35.4096	17.8552	5.01181	562.32	172.511	0.306784	2.50762	8.04581	-10.9254
PONGO	2014_2	2014	Salt	84.9754	107.804	22.8285	52.117	24.2271	11.894	3.11144	484.997	87.3168	0.180036	2.50762	8.04581	-10.9254
POTTER	2013_1	2013	Cont	88.6439	114.364	25.7203	62.4911	35.8313	12.5367	5.02023	455.029	137.749	0.302727	-0.395396	7.77783	-8.78416
POTTER	2013_2	2013	Salt	82.8242	107.555	24.7308	51.5535	26.2925	10.1229	2.52463	361.733	87.8333	0.242812	-0.395396	7.77783	-8.78416
POTTER	2014_1	2014	Cont	91.6715	116.508	24.8369	72.4431	36.8855	14.9004	5.61274	492.084	148.286	0.301344	-0.395396	7.77783	-8.78416
POTTER	2014_2	2014	Salt	78.8365	108.318	29.4819	57.101	26.1457	10.0421	3.19184	426.155	73.4119	0.172266	-0.395396	7.77783	-8.78416
POWER	2013_1	2013	Cont	85.1582	114.292	29.1338	65.2438	35.9068	12.0221	3.70956	416.484	113.199	0.271796	-10.8288	-2.48006	-4.41323
POWER	2013_2	2013	Salt	84.2555	110.658	26.403	59.0673	30.4443	8.80605	1.37289	315.054	58.3879	0.185327	-10.8288	-2.48006	-4.41323
POWER	2014_1	2014	Cont	87.2598	116.353	29.0937	75.6886	36.9035	12.992	4.11494	409.995	125.774	0.30677	-10.8288	-2.48006	-4.41323
POWER	2014_2	2014	Salt	86.7067	113.809	27.1023	65.5062	30.599	7.70751	2.23892	335.262	49.5012	0.147649	-10.8288	-2.48006	-4.41323
PRAGUE	2013_1	2013	Cont	89.2333	114.599	25.3657	66.0683	42.9353	12.5656	5.81514	372.087	98.1105	0.263676	-12.6679	-1.21608	-6.45907
PRAGUE	2013_2	2013	Salt	85.5023	109.423	23.921	60.0259	33.6566	9.61759	2.96455	285.761	58.821	0.20584	-12.6679	-1.21608	-6.45907
PRAGUE	2014_1	2014	Cont	90.5837	117.846	27.2625	76.6548	44.1223	13.1674	6.34773	389.91	117.752	0.301998	-12.6679	-1.21608	-6.45907
PRAGUE	2014_2	2014	Salt	87.6873	116.387	28.6996	66.5779	33.9499	8.01473	3.41371	318.315	46.6663	0.146604	-12.6679	-1.21608	-6.45907
PRESTIGE	2013_1	2013	Cont	80.0733	111.535	31.4621	68.2509	38.0752	15.9863	4.62636	488.827	182.304	0.372942	-12.3422	-11.1264	-0.204837
PRESTIGE	2013_2	2013	Salt	76.1198	101.767	25.6475	69.2681	38.7803	12.8208	2.64335	382.642	112.752	0.294666	-12.3422	-11.1264	-0.204837
PRESTIGE	2014_1	2014	Cont	81.7339	111.965	30.2308	79.2426	39.0243	17.7858	5.55095	503.14	178.228	0.354232	-12.3422	-11.1264	-0.204837
PRESTIGE	2014_2	2014	Salt	73.3329	102.485	29.1526	76.9181	39.5132	11.9535	3.48532	434.067	94.539	0.217798	-12.3422	-11.1264	-0.204837
PRIMERA	2013_1	2013	Cont	89.3114	114.036	24.7246	63.3354	37.1424	11.9984	3.60856	441.547	114.128	0.258474	2.40098	-4.36063	3.2164
PRIMERA	2013_2	2013	Salt	84.1876	108.834	24.6466	41.5193	23.9124	9.05467	2.1025	337.692	67.3749	0.199516	2.40098	-4.36063	3.2164
PRIMERA	2014_1	2014	Cont	73.8605	108.259	34.3984	73.384	38.2752	13.0245	4.42232	439.898	128.455	0.292011	2.40098	-4.36063	3.2164
PRIMERA	2014_2	2014	Salt	81.5025	109.697	28.1942	45.8705	23.5742	7.81761	2.86586	366.705	54.1372	0.147632	2.40098	-4.36063	3.2164
PRISMA	2013_1	2013	Cont	91.2937	114.615	23.3216	52.872	43.8463	11.4741	4.4384	469.745	147.65	0.31432	-5.71115	15.0654	1.96985
PRISMA	2013_2	2013	Salt	85.4896	107.546	22.0565	61.6455	36.131	9.55432	2.50176	363.098	92.8415	0.255693	-5.71115	15.0654	1.96985
PRISMA	2014_1	2014	Cont	94.0604	119.033	24.9722	61.2634	45.0282	14.0491	5.21025	473.348	154.461	0.326316	-5.71115	15.0654	1.96985
PRISMA	2014_2	2014	Salt	86.4553	111.873	25.4182	68.4076	36.5922	9.57309	3.146	401.852	77.1298	0.191936	-5.71115	15.0654	1.96985
PROCTOR	2013_1	2013	Cont	95.149	119.486	24.3366	53.8366	37.8267	9.66438	2.74485	485.287	104.905	0.21617	14.2291	-5.27786	-2.13135
PROCTOR	2013_2	2013	Salt	89.7358	114.551	24.8151	51.9807	31.3541	7.22394	1.78077	375.36	60.7744	0.16191	14.2291	-5.27786	-2.13135
PROCTOR	2014_1	2014	Cont	95.6089	120.436	24.8274	62.3462	38.8749	11.0257	3.45756	486.487	122.237	0.251264	14.2291	-5.27786	-2.13135
PROCTOR	2014_2	2014	Salt	88.5199	114.833	26.3127	57.5903	31.549	6.40928	2.33908	414.981	49.7226	0.119819	14.2291	-5.27786	-2.13135
PROLOG	2013_1	2013	Cont	87.681	112.77	25.089	57.702	40.2601	14.3788	4.42705	493.433	180.544	0.365894	2.81933	4.83274	-6.33792
PROLOG	2013_2	2013	Salt	81.5139	105.488	23.974	53.3447	28.8594	11.7069	2.6946	386.543	111.778	0.289175	2.81933	4.83274	-6.33792
PROLOG	2014_1	2014	Cont	84.7186	114.734	30.0159	66.8627	41.4264	16.4796	5.39757	507.847	176.658	0.347856	2.81933	4.83274	-6.33792
PROLOG	2014_2	2014	Salt	81.7619	109.152	27.3898	59.1118	28.8395	11.1403	3.46293	438.916	92.9134	0.211688	2.81933	4.83274	-6.33792
Prosa	2013_1	2013	Cont	90.2746	117.565	27.2905	50.2541	37.368	11.4114	5.61621	454.462	123.672	0.272128	0.86148	6.19173	-2.31762
Prosa	2013_2	2013	Salt	85.8583	111.013	25.1547	39.9035	28.6459	9.12676	3.11746	343.898	78.4133	0.228013	0.86148	6.19173	-2.31762
Prosa	2014_1	2014	Cont	87.5892	117.835	30.2462	58.1123	38.4399	13.1283	6.26327	438.697	137.037	0.312373	0.86148	6.19173	-2.31762
Prosa	2014_2	2014	Salt	87.8222	115.611	27.789	44.0793	28.6497	8.34214	3.51424	363.334	63.0864	0.173632	0.86148	6.19173	-2.31762
PUBLICAN	2013_1	2013	Cont	95.1041	116.802	21.6977	56.749	37.2609	11.7495	3.361	318.546	79.0262	0.248084	-13.3956	0.564206	-3.03772
PUBLICAN	2013_2	2013	Salt	86.0298	110.241	24.2107	51.7969	33.4376	9.23319	2.29324	241.66	52.2871	0.216367	-13.3956	0.564206	-3.03772
PUBLICAN	2014_1	2014	Cont	82.0254	114.651	32.6257	65.7438	38.2599	12.7351	4.03676	338.988	106.163	0.313176	-13.3956	0.564206	-3.03772
PUBLICAN	2014_2	2014	Salt	86.7318	114.573	27.8412	57.3809	33.7921	7.88928	2.55869	266.415	40.1387	0.150662	-13.3956	0.564206	-3.03772
PUTNEY	2013_1	2013	Cont	89.0686	117.572	28.5034	67.048	32.1554	15.7043	4.01094	457.215	124.634	0.272593	-6.58334	-7.39765	-0.42135
PUTNEY	2013_2	2013	Salt	86.9857	114.162	27.176	52.2151	31.7156	12.1217	2.74105	354.248	72.4949	0.204644	-6.58334	-7.39765	-0.42135
PUTNEY	2014_1	2014	Cont	89.1664	117.244	28.0774	77.7636	33.0073	16.5134	4.74831	465.908	135.597	0.291038	-6.58334	-7.39765	-0.42135
PUTNEY	2014_2	2014	Salt	81.669	111.755	30.0863	57.8355	32.0141	10.4926	2.94558	394.981	59.2858	0.150098	-6.58334	-7.39765	-0.42135
QUARTET	2013_1	2013	Cont	82.5661	115.012	32.4458	69.3753	35.831	14.8292	4.13193	506.791	168.315	0.332119	-4.91578	-5.72703	4.02608
QUARTET	2013_2	2013	Salt	76.2141	114.516	38.3023	51.7165	28.3673	11.5935	2.0135	399.206	95.5143	0.239261	-4.91578	-5.72703	4.02608
QUARTET	2014_1	2014	Cont	77.6907	112.971	35.28	80.477	36.8551	16.0503	4.72933	525.602	164.451	0.312881	-4.91578	-5.72703	4.02608
QUARTET	2014_2	2014	Salt	73.2489	108.784	35.5354	57.2744	28.3716	10.2697	2.74806	457.816	78.9776	0.172509	-4.91578	-5.72703	4.02608
Quartz	2013_1	2013	Cont	91.3221	115.464	24.1422	57.0495	42.5462	9.38147	2.31373	412.977	104.254	0.252446	2.87355	1.56008	9.22752
Quartz	2013_2	2013	Salt	84.5832	108.502	23.9192	48.0128	42.6695	7.62074	1.92731	313.897	65.1297	0.207488	2.87355	1.56008	9.22752
Quartz	2014_1	2014	Cont	91.2729	118.964	27.6908	66.0778	43.5897	11.6991	3.10093	411.928	123.988	0.300994	2.87355	1.56008	9.22752
Quartz	2014_2	2014	Salt	82.0766	108.177	26.1002	53.1456	43.625	7.58417	2.25975	338.071	53.8788	0.159372	2.87355	1.56008	9.22752
QUENCH	2013_1	2013	Cont	81.9341	109.714	27.78	75.3995	39.1917	17.5045	4.25462	530.08	214.866	0.405347	-14.207	0.193722	-1.02147
QUENCH	2013_2	2013	Salt	78.1992	102.377	24.1776	61.3157	37.8527	14.3831	2.44273	420.086	143.976	0.342729	-14.207	0.193722	-1.02147
QUENCH	2014_1	2014	Cont	77.1961	108.104	30.9075	87.5491	40.1919	19.744	5.16907	552.918	205.28	0.371266	-14.207	0.193722	-1.02147
QUENCH	2014_2	2014	Salt	77.2722	104.463	27.1909	68.0092	38.5028	13.7192	3.33686	486.478	120.526	0.247753	-14.207	0.193722	-1.02147
RAGTIME	2013_1	2013	Cont	77.7025	106.372	28.6693	58.7928	37.3972	15.8559	4.07691	410.465	169.304	0.412469	-0.0409234	0.165782	7.90823
RAGTIME	2013_2	2013	Salt	74.2128	100.685	26.4721	49.4738	34.3091	12.5848	2.55068	304.054	89.8382	0.295468	-0.0409234	0.165782	7.90823
RAGTIME	2014_1	2014	Cont	70.3629	104.945	34.5816	68.1184	38.3882	16.9235	4.72801	385.886	161.811	0.419322	-0.0409234	0.165782	7.90823
RAGTIME	2014_2	2014	Salt	76.8035	104.89	28.0863	54.7784	34.7253	10.9314	2.79463	307.765	72.7036	0.23623	-0.0409234	0.165782	7.90823
RAINBOW	2013_1	2013	Cont	87.2933	113.007	25.714	63.8667	42.5175	13.8744	3.69531	476.66	172.183	0.361228	-6.07349	3.26668	-6.46322
RAINBOW	2013_2	2013	Salt	82.4391	107.929	25.4901	56.5176	30.1412	11.3207	2.07579	358.653	98.26	0.27397	-6.07349	3.26668	-6.46322
RAINBOW	2014_1	2014	Cont	84.9585	112.282	27.3233	74.0703	43.7412	16.6406	4.39848	449.07	168.001	0.37411	-6.07349	3.26668	-6.46322
RAINBOW	2014_2	2014	Salt	79.0165	107.424	28.4075	62.6545	30.1839	11.1088	2.72321	372.197	82.7517	0.222333	-6.07349	3.26668	-6.46322
RAKAIA	2013_1	2013	Cont	88.3382	111.316	22.9782	67.1704	32.9067	13.5572	3.82367	492.224	181.558	0.368852	-8.52074	-10.15	-0.570984
RAKAIA	2013_2	2013	Salt	82.4268	106.992	24.5652	55.6957	33.4834	11.2362	2.11895	390.554	118.826	0.304251	-8.52074	-10.15	-0.570984
RAKAIA	2014_1	2014	Cont	84.5702	114.428	29.8574	77.9218	33.7583	16.4964	5.00348	521.932	181.514	0.347773	-8.52074	-10.15	-0.570984
RAKAIA	2014_2	2014	Salt	78.9759	108.857	29.8811	61.7305	33.9005	11.6079	3.54316	455.695	101.912	0.223641	-8.52074	-10.15	-0.570984
RANGOON	2013_1	2013	Cont	81.9172	113.5	31.5827	61.2156	41.3204	13.274	3.85514	514.675	188.516	0.366282	-7.60709	-6.44653	3.98772
RANGOON	2013_2	2013	Salt	80.5811	107.516	26.9353	58.7127	39.6792	10.4264	2.6183	389.547	120.832	0.310186	-7.60709	-6.44653	3.98772
RANGOON	2014_1	2014	Cont	81.9271	113.764	31.8371	70.9864	42.3659	14.6914	4.62805	483.953	181.602	0.375248	-7.60709	-6.44653	3.98772
RANGOON	2014_2	2014	Salt	83.1632	112.143	28.9793	65.1146	40.4334	9.34018	2.91883	407.548	95.8521	0.235192	-7.60709	-6.44653	3.98772
Rapid	2013_1	2013	Cont	88.9762	115.311	26.3352	69.5167	41.03	17.2918	3.76364	439.017	152.435	0.347219	2.60238	8.31365	11.173
Rapid	2013_2	2013	Salt	85.2415	109.495	24.2531	64.2782	35.6246	13.7101	2.30758	341.674	94.1932	0.275681	2.60238	8.31365	11.173
Rapid	2014_1	2014	Cont	87.9255	116.366	28.4409	80.6976	42.1244	18.8039	4.58579	455.95	157.138	0.344639	2.60238	8.31365	11.173
Rapid	2014_2	2014	Salt	85.8356	112.104	26.2686	71.3322	36.0873	12.5501	2.93506	386.001	78.3003	0.20285	2.60238	8.31365	11.173
RATAFIA CM 2125	2013_1	2013	Cont	88.2482	115.25	27.0022	54.9463	38.7413	12.2698	3.12629	446.813	120.362	0.269378	-6.34994	8.88991	1.70751
RATAFIA CM 2125	2013_2	2013	Salt	85.1275	111.503	26.375	55.3186	32.0566	9.75313	1.90614	349.545	68.467	0.195875	-6.34994	8.88991	1.70751
RATAFIA CM 2125	2014_1	2014	Cont	88.7914	117.658	28.8666	63.6558	39.8101	14.2954	3.90101	467.774	132.404	0.283051	-6.34994	8.88991	1.70751
RATAFIA CM 2125	2014_2	2014	Salt	85.2795	116.105	30.8252	61.3244	32.2904	9.158	2.56248	398.754	56.6034	0.141951	-6.34994	8.88991	1.70751
REBECCA	2013_1	2013	Cont	87.5673	114.789	27.2218	62.4365	44.479	13.9354	4.26255	479.008	181.933	0.379813	-2.35294	-0.987972	4.1283
REBECCA	2013_2	2013	Salt	85.2732	109.695	24.4214	56.8567	36.4394	11.0408	2.54267	372.404	109.234	0.293321	-2.35294	-0.987972	4.1283
REBECCA	2014_1	2014	Cont	87.8082	116.684	28.8762	72.4029	45.6778	15.6154	5.07647	487.261	176.8	0.362844	-2.35294	-0.987972	4.1283
REBECCA	2014_2	2014	Salt	88.1464	115.194	27.0475	63.0359	36.9145	10.1722	3.14472	416.843	91.9574	0.220605	-2.35294	-0.987972	4.1283
REGGAE	2013_1	2013	Cont	76.6389	104.9	28.2613	54.7776	39.7065	15.9264	3.97992	355.327	135.489	0.381308	1.0156	1.14587	0.346393
REGGAE	2013_2	2013	Salt	71.5135	95.8027	24.2892	58.1199	33.4471	12.9931	2.42999	277.645	88.2301	0.31778	1.0156	1.14587	0.346393
REGGAE	2014_1	2014	Cont	72.1553	104.734	32.579	63.4714	40.7878	17.9876	4.85489	391.281	147.383	0.376668	1.0156	1.14587	0.346393
REGGAE	2014_2	2014	Salt	68.4839	98.5079	30.024	64.4597	33.769	12.291	3.13694	322.467	73.5964	0.228229	1.0156	1.14587	0.346393
RENATA	2013_1	2013	Cont	89.4932	116.296	26.8033	81.8592	33.9482	13.0533	4.59543	402.43	163.258	0.405679	-2.01245	9.69183	-3.66741
RENATA	2013_2	2013	Salt	87.1312	111.639	24.5075	52.0111	29.3977	9.69269	2.19008	311.565	94.3063	0.302686	-2.01245	9.69183	-3.66741
RENATA	2014_1	2014	Cont	87.6857	115.922	28.2365	95.0458	34.894	14.1265	5.35945	421.236	162.6	0.386007	-2.01245	9.69183	-3.66741
RENATA	2014_2	2014	Salt	85.8507	112.52	26.6696	57.5878	29.5028	8.58741	3.21476	350.635	79.7374	0.227409	-2.01245	9.69183	-3.66741
RIVIERA	2013_1	2013	Cont	95.1699	119.189	24.0189	56.323	29.4152	14.1049	3.11156	468.365	110.92	0.236823	-0.851497	-6.86605	7.46256
RIVIERA	2013_2	2013	Salt	89.9029	113.969	24.0663	49.1355	30.8238	11.5452	2.17867	360.783	74.0371	0.205212	-0.851497	-6.86605	7.46256
RIVIERA	2014_1	2014	Cont	95.7127	124.105	28.3926	65.235	30.1877	16.263	3.76365	468.452	129.724	0.276921	-0.851497	-6.86605	7.46256
RIVIERA	2014_2	2014	Salt	89.8804	118.056	28.1758	54.403	31.0945	11.0067	2.43619	396.291	59.6047	0.150406	-0.851497	-6.86605	7.46256
ROLAND	2013_1	2013	Cont	84.7937	111.096	26.3027	55.899	36.0661	14.6498	4.33424	528.687	172.528	0.326334	10.639	-4.1522	3.2347
ROLAND	2013_2	2013	Salt	78.421	103.617	25.1959	57.8406	27.3637	12.096	2.93783	407.379	102.028	0.25045	10.639	-4.1522	3.2347
ROLAND	2014_1	2014	Cont	77.5195	108.935	31.4159	64.7787	37.1127	17.5433	5.34954	516.419	170.013	0.329214	10.639	-4.1522	3.2347
ROLAND	2014_2	2014	Salt	77.8709	107.235	29.3644	64.1456	27.2917	11.8123	3.49125	443.683	86.5453	0.195061	10.639	-4.1522	3.2347
Romi	2013_1	2013	Cont	85.7362	113.793	28.0568	66.4377	42.6635	13.4827	3.9201	458.846	129.675	0.282611	17.8634	-7.80328	-5.84253
Romi	2013_2	2013	Salt	80.1989	105.963	25.7636	52.2014	35.834	10.8438	2.68521	352.786	79.521	0.225409	17.8634	-7.80328	-5.84253
Romi	2014_1	2014	Cont	86.391	115.207	28.816	77.0514	43.8099	15.528	4.78794	458.922	140.3	0.305716	17.8634	-7.80328	-5.84253
Romi	2014_2	2014	Salt	79.0989	109.394	30.2956	57.8209	36.2897	10.2491	3.12388	386.503	64.3594	0.166517	17.8634	-7.80328	-5.84253
Roxana	2013_1	2013	Cont	87.7511	113.97	26.219	66.3519	38.6649	14.9717	4.28987	477.888	165.223	0.345735	-2.81053	11.5493	-4.20403
Roxana	2013_2	2013	Salt	85.0697	109.209	24.1396	56.3202	31.2494	11.9443	2.4041	367.129	100.31	0.273229	-2.81053	11.5493	-4.20403
Roxana	2014_1	2014	Cont	85.9135	115.059	29.1454	76.9694	39.7429	16.6912	5.10749	472.951	165.8	0.350564	-2.81053	11.5493	-4.20403
Roxana	2014_2	2014	Salt	84.5311	110.472	25.9408	62.4304	31.4253	11.1404	3.17535	400.151	84.5023	0.211176	-2.81053	11.5493	-4.20403
Rubin	2013_1	2013	Cont	96.8409	121.339	24.4979	61.9423	35.6876	14.1274	4.67901	394.251	74.6074	0.189238	-2.31947	13.7014	-2.7064
Rubin	2013_2	2013	Salt	89.2747	113.632	24.3573	54.6094	35.8498	10.8327	2.40338	296.445	44.7948	0.151107	-2.31947	13.7014	-2.7064
Rubin	2014_1	2014	Cont	93.8601	122.218	28.3583	71.8163	36.5987	15.2603	5.16896	387.949	101.909	0.262686	-2.31947	13.7014	-2.7064
Rubin	2014_2	2014	Salt	89.8793	117.916	28.0369	60.5216	36.4015	9.55409	2.84266	312.65	35.4221	0.113296	-2.31947	13.7014	-2.7064
Ruja	2013_1	2013	Cont	90.0527	116.136	26.0838	52.0276	38.2804	8.28843	2.84473	307.328	68.9952	0.2245	6.4729	2.22316	-5.0505
Ruja	2013_2	2013	Salt	90.5128	114.922	24.4089	44.3377	36.2174	5.42896	0.927924	222.154	29.0841	0.130919	6.4729	2.22316	-5.0505
Ruja	2014_1	2014	Cont	90.5589	118.596	28.0373	60.2015	39.2736	8.51057	3.09197	297.083	92.6978	0.312027	6.4729	2.22316	-5.0505
Ruja	2014_2	2014	Salt	93.3414	117.725	24.3834	49.0394	36.7607	3.83931	1.6018	218.736	21.6634	0.0990387	6.4729	2.22316	-5.0505
RUMMY	2013_1	2013	Cont	87.7056	114.047	26.3418	60.9408	43.6942	13.4153	4.71635	391.87	143.551	0.366323	-10.537	-9.90642	-0.674617
RUMMY	2013_2	2013	Salt	85.8767	110.237	24.3599	53.8966	33.1833	10.6105	2.72787	293.43	85.0936	0.289997	-10.537	-9.90642	-0.674617
RUMMY	2014_1	2014	Cont	97.1151	120.129	23.0139	70.6445	44.9136	14.6347	5.46942	382.477	148.54	0.388364	-10.537	-9.90642	-0.674617
RUMMY	2014_2	2014	Salt	86.9293	112.824	25.8947	59.7252	33.4318	9.39899	3.26539	306.563	68.7265	0.224184	-10.537	-9.90642	-0.674617
Rupal	2013_1	2013	Cont	81.3347	109.083	27.7483	54.5937	35.3519	18.0582	6.24592	626.057	275.991	0.440839	18.1144	-7.31695	-6.54733
Rupal	2013_2	2013	Salt	76.7621	103.395	26.6332	56.9633	26.8699	15.5665	2.71707	486.849	182.329	0.374508	18.1144	-7.31695	-6.54733
Rupal	2014_1	2014	Cont	80.3446	109.949	29.6048	63.2517	36.3816	22.4773	7.12746	606.797	249.397	0.411006	18.1144	-7.31695	-6.54733
Rupal	2014_2	2014	Salt	75.0889	104.941	29.8521	63.1655	26.7717	16.5994	4.14834	535.44	155.714	0.290814	18.1144	-7.31695	-6.54733
SAANA	2013_1	2013	Cont	57.3884	94.0375	36.6491	75.0411	30.7692	10.2871	3.22056	395.335	99.6884	0.252162	14.8915	-6.35682	-5.64646
SAANA	2013_2	2013	Salt	50.8344	81.4422	30.6078	35.7039	29.9645	7.82463	2.13425	295.475	56.5355	0.191338	14.8915	-6.35682	-5.64646
SAANA	2014_1	2014	Cont	47.3774	83.3762	35.9988	87.0175	31.5997	11.5936	3.87341	383.31	117.778	0.307265	14.8915	-6.35682	-5.64646
SAANA	2014_2	2014	Salt	44.7907	75.4175	30.6268	39.3471	30.1542	6.96346	2.4454	307.02	45.3042	0.147561	14.8915	-6.35682	-5.64646
SABEL	2013_1	2013	Cont	84.3718	111.322	26.95	71.6948	36.9558	14.9563	3.89191	447.594	147.996	0.330648	-7.6289	-6.26496	4.95897
SABEL	2013_2	2013	Salt	79.1064	103.779	24.6722	59.9634	33.9877	12.0565	2.29071	331.1	93.2185	0.281542	-7.6289	-6.26496	4.95897
SABEL	2014_1	2014	Cont	79.2528	110.186	30.9328	83.2202	37.9365	16.7149	4.47905	410.436	152.641	0.3719	-7.6289	-6.26496	4.95897
SABEL	2014_2	2014	Salt	78.6323	105.788	27.1559	66.5007	34.3865	10.7996	2.6184	331.074	73.1068	0.220817	-7.6289	-6.26496	4.95897
SACHA	2013_1	2013	Cont	95.8886	118.794	22.9057	69.9874	43.9831	11.6379	3.76791	415.778	94.0707	0.226252	-9.33658	-1.23005	2.06353
SACHA	2013_2	2013	Salt	90.5764	113.494	22.9173	58.4107	35.9818	9.23525	2.06138	314.086	53.9636	0.171812	-9.33658	-1.23005	2.06353
SACHA	2014_1	2014	Cont	96.0411	122.455	26.4136	81.2209	45.1718	13.1658	4.51581	408.147	114.513	0.280569	-9.33658	-1.23005	2.06353
SACHA	2014_2	2014	Salt	89.8749	115.69	25.8146	64.7652	36.4303	8.21984	2.81394	333.192	43.6821	0.131102	-9.33658	-1.23005	2.06353
Safir	2013_1	2013	Cont	83.0818	110.522	27.4402	66.1789	32.7094	16.8319	3.54057	504.039	185.408	0.367846	6.73628	9.21091	2.87757
Safir	2013_2	2013	Salt	79.0931	105.794	26.7011	64.5036	28.9103	13.8125	2.52895	377.787	115.441	0.305572	6.73628	9.21091	2.87757
Safir	2014_1	2014	Cont	76.0896	107.655	31.5655	76.8038	33.6205	19.5452	4.44908	464.709	180.255	0.387887	6.73628	9.21091	2.87757
Safir	2014_2	2014	Salt	75.0816	104.125	29.0436	71.5888	28.9967	13.3445	2.97704	386.482	95.89	0.24811	6.73628	9.21091	2.87757
Salka	2013_1	2013	Cont	84.9273	112.399	27.4713	72.3398	50.657	10.318	3.64051	426.004	112.15	0.26326	10.9263	-5.18228	-3.05443
Salka	2013_2	2013	Salt	82.7743	106.884	24.1097	51.5771	37.9713	7.89055	2.46007	306.795	67.7872	0.220953	10.9263	-5.18228	-3.05443
Salka	2014_1	2014	Cont	87.7203	116.701	28.9804	83.9357	52.0417	11.482	4.24667	370.059	127.145	0.343581	10.9263	-5.18228	-3.05443
Salka	2014_2	2014	Salt	86.7114	113.167	26.4555	57.1145	38.4741	6.81813	2.55399	286.765	53.2388	0.185653	10.9263	-5.18228	-3.05443
SALOON	2013_1	2013	Cont	93.0605	118.133	25.0726	71.3733	40.3057	11.3579	2.51088	449.327	123.658	0.275208	-9.60475	-9.43515	-6.59736
SALOON	2013_2	2013	Salt	82.9107	106.79	23.8796	48.1791	39.6067	8.93997	2.09472	344.102	92.6009	0.269109	-9.60475	-9.43515	-6.59736
SALOON	2014_1	2014	Cont	89.9053	117.779	27.8736	82.7928	41.3181	12.8527	3.12446	447.304	141.281	0.315851	-9.60475	-9.43515	-6.59736
SALOON	2014_2	2014	Salt	80.5183	107.597	27.079	53.3131	40.3695	7.95664	2.10414	374.254	71.7584	0.191737	-9.60475	-9.43515	-6.59736
Salve	2013_1	2013	Cont	99.8817	119.043	19.161	46.212	37.394	8.33768	2.27583	430.162	110.3	0.256416	16.3461	-6.29476	-4.95234
Salve	2013_2	2013	Salt	90.6656	113.27	22.6043	49.8835	31.4923	6.56349	1.2716	324.658	67.6156	0.208267	16.3461	-6.29476	-4.95234
Salve	2014_1	2014	Cont	90.462	117.77	27.3078	53.4398	38.4256	10.8661	2.95443	417.946	127.24	0.304441	16.3461	-6.29476	-4.95234
Salve	2014_2	2014	Salt	90.3046	116.715	26.4106	55.2534	31.7032	6.66631	2.0196	342.561	55.0912	0.160822	16.3461	-6.29476	-4.95234
SCANDIUM	2013_1	2013	Cont	87.2026	112.766	25.5637	63.2908	29.545	14.7325	3.89131	539.076	160.334	0.297424	-2.87291	7.11906	-3.16478
SCANDIUM	2013_2	2013	Salt	79.768	103.644	23.8763	57.1654	34.8673	11.0634	2.34967	425.764	93.3253	0.219195	-2.87291	7.11906	-3.16478
SCANDIUM	2014_1	2014	Cont	81.5742	112.012	30.4377	73.4011	30.2633	15.1014	4.64323	556.205	158.711	0.285346	-2.87291	7.11906	-3.16478
SCANDIUM	2014_2	2014	Salt	76.2166	106.443	30.2268	63.3803	35.4309	8.92574	2.84245	488.99	74.4246	0.152201	-2.87291	7.11906	-3.16478
SEBASTIAN	2013_1	2013	Cont	85.5274	112.909	27.3821	56.1104	30.5816	14.7336	4.09999	490.023	193.983	0.395865	-12.0662	-0.876889	-5.27649
SEBASTIAN	2013_2	2013	Salt	76.8787	104.011	27.1321	61.7464	30.8125	12.0019	2.55011	391.435	140.636	0.359283	-12.0662	-0.876889	-5.27649
SEBASTIAN	2014_1	2014	Cont	79.4172	111.309	31.8918	65.0427	31.3935	16.7868	5.00596	528.038	193.054	0.365606	-12.0662	-0.876889	-5.27649
SEBASTIAN	2014_2	2014	Salt	73.3832	106.363	32.9797	68.5164	31.0665	11.3328	3.23109	463.224	114.312	0.246775	-12.0662	-0.876889	-5.27649
senat	2013_1	2013	Cont	88.6333	113.826	25.193	71.8933	40.253	10.2593	3.21344	460.256	95.1161	0.206659	18.1373	-6.46952	-4.40597
senat	2013_2	2013	Salt	85.3122	108.346	23.0342	47.9905	30.6689	7.99144	3.16823	346.511	54.0019	0.155845	18.1373	-6.46952	-4.40597
senat	2014_1	2014	Cont	80.5032	112.5	31.9965	83.3988	41.3929	11.8095	4.11967	437.636	114.372	0.26134	18.1373	-6.46952	-4.40597
senat	2014_2	2014	Salt	87.9682	110.376	22.4078	53.1013	30.7809	7.22897	2.86926	361.208	42.4555	0.117538	18.1373	-6.46952	-4.40597
Sencis	2013_1	2013	Cont	76.0437	106.896	30.852	57.6428	42.9716	16.8515	4.86774	485.489	282.42	0.581723	7.78233	-2.85871	6.36853
Sencis	2013_2	2013	Salt	67.8165	93.9646	26.1481	60.5435	34.236	14.5512	2.64419	378.56	173.085	0.457221	7.78233	-2.85871	6.36853
Sencis	2014_1	2014	Cont	66.8123	102.466	35.6541	66.8255	44.1514	20.6742	5.83917	495.911	247.798	0.499683	7.78233	-2.85871	6.36853
Sencis	2014_2	2014	Salt	63.102	96.0969	32.9949	67.1682	34.5711	15.4125	3.67717	426.054	146.685	0.344287	7.78233	-2.85871	6.36853
SHAKIRA	2013_1	2013	Cont	82.1331	113.676	31.5432	57.147	37.4062	15.4454	4.15961	424.873	129.501	0.304799	-13.748	-9.63676	-3.08026
SHAKIRA	2013_2	2013	Salt	81.2398	104.856	23.6158	54.3591	32.1055	12.1111	1.84293	320.457	79.1	0.246835	-13.748	-9.63676	-3.08026
SHAKIRA	2014_1	2014	Cont	86.2267	115.488	29.2616	66.2196	38.4293	16.5059	4.64333	413.389	139.775	0.338121	-13.748	-9.63676	-3.08026
SHAKIRA	2014_2	2014	Salt	79.6357	109.275	29.6389	60.2478	32.3609	10.504	2.56451	337.992	63.4456	0.187713	-13.748	-9.63676	-3.08026
SILICON	2013_1	2013	Cont	87.1559	114.086	26.93	77.6184	37.2791	11.0605	3.12236	454.283	139.448	0.306964	-8.98455	-3.1577	-3.67507
SILICON	2013_2	2013	Salt	84.8062	109.685	24.8789	62.5019	29.2782	9.18023	1.74912	358.869	82.5895	0.230138	-8.98455	-3.1577	-3.67507
SILICON	2014_1	2014	Cont	85.9235	113.265	27.341	90.1436	38.3388	14.1386	3.83404	484.531	146.736	0.302842	-8.98455	-3.1577	-3.67507
SILICON	2014_2	2014	Salt	86.7444	112.398	25.6536	69.3338	29.3293	9.25284	2.48487	417.368	68.7256	0.164664	-8.98455	-3.1577	-3.67507
SIMBA	2013_1	2013	Cont	86.5136	113.155	26.6412	58.6614	37.196	13.4666	3.69041	374.325	118.018	0.315283	-1.56324	5.49049	-0.939214
SIMBA	2013_2	2013	Salt	81.53	107.941	26.4114	47.4918	29.6362	10.5896	2.096	273.601	66.6934	0.243761	-1.56324	5.49049	-0.939214
SIMBA	2014_1	2014	Cont	86.485	115.054	28.5693	67.9563	38.2478	14.9004	4.14653	349.431	130.807	0.374343	-1.56324	5.49049	-0.939214
SIMBA	2014_2	2014	Salt	77.0072	110.455	33.448	52.5605	29.7146	9.57318	2.36106	270.28	55.4467	0.205146	-1.56324	5.49049	-0.939214
Simon	2013_1	2013	Cont	80.5103	110.836	30.3253	69.8096	45.1956	13.2512	3.5979	544.309	220.975	0.405974	13.3621	-0.0967919	-1.17735
Simon	2013_2	2013	Salt	81.8487	107.386	25.5378	53.4846	25.7492	10.1405	1.8004	403.353	117.771	0.291981	13.3621	-0.0967919	-1.17735
Simon	2014_1	2014	Cont	81.0095	111.997	30.9875	80.9917	46.5732	14.5045	4.3756	479.875	197.712	0.412008	13.3621	-0.0967919	-1.17735
Simon	2014_2	2014	Salt	85.0314	108.222	23.1909	59.2526	25.4354	9.01809	2.72785	398.258	99.6077	0.250108	13.3621	-0.0967919	-1.17735
SKAGEN	2013_1	2013	Cont	88.0764	116.161	28.0845	63.3253	29.5093	14.2874	4.81073	358.329	99.6735	0.278162	-3.80764	7.40997	1.65137
SKAGEN	2013_2	2013	Salt	84.1738	107.911	23.7374	60.987	30.7278	10.6854	2.2625	265.18	61.3745	0.231445	-3.80764	7.40997	1.65137
SKAGEN	2014_1	2014	Cont	93.1008	118.529	25.4285	73.4584	30.2863	14.2489	5.06184	348.682	118.435	0.339663	-3.80764	7.40997	1.65137
SKAGEN	2014_2	2014	Salt	87.7059	112.513	24.8071	67.6571	30.9902	8.49707	2.51979	271.818	46.6571	0.171648	-3.80764	7.40997	1.65137
SKITTLE	2013_1	2013	Cont	77.0698	106.03	28.9597	65.9204	38.2146	15.2809	3.48719	395.006	131.067	0.331811	-12.3996	-6.072	-1.75914
SKITTLE	2013_2	2013	Salt	76.289	98.654	22.365	57.214	31.8315	12.303	1.78284	305.779	75.1003	0.245603	-12.3996	-6.072	-1.75914
SKITTLE	2014_1	2014	Cont	78.7043	108.446	29.7413	76.4699	39.2689	17.2879	4.14621	415.177	140.132	0.337523	-12.3996	-6.072	-1.75914
SKITTLE	2014_2	2014	Salt	76.2251	103.878	27.6528	63.4313	32.056	11.3605	2.53235	344.618	62.7678	0.182137	-12.3996	-6.072	-1.75914
Smilla	2013_1	2013	Cont	84.9653	113.958	28.9926	72.7362	35.3237	18.1913	4.08045	537.139	235.87	0.439124	-5.0512	-2.13261	2.56282
Smilla	2013_2	2013	Salt	81.7588	109.716	27.9572	47.4654	28.1632	15.3106	2.66924	434.58	158.936	0.365722	-5.0512	-2.13261	2.56282
Smilla	2014_1	2014	Cont	82.1764	112.464	30.2878	84.38	36.3337	21.7981	5.38893	586.042	224.686	0.383396	-5.0512	-2.13261	2.56282
Smilla	2014_2	2014	Salt	76.8864	107.095	30.2088	52.5126	28.1596	15.7921	3.86838	524.44	141.281	0.269395	-5.0512	-2.13261	2.56282
Spartan	2013_1	2013	Cont	78.8286	111.316	32.4874	84.7183	44.736	16.8412	5.18775	581.3	221.027	0.380229	2.81415	8.48914	13.0623
Spartan	2013_2	2013	Salt	74.7943	101.785	26.9905	56.2412	30.5602	13.3507	2.49707	451.777	128.346	0.284092	2.81415	8.48914	13.0623
Spartan	2014_1	2014	Cont	68.9123	113.276	44.3641	98.4007	46.0284	18.6776	5.89452	569.687	201.932	0.354462	2.81415	8.48914	13.0623
Spartan	2014_2	2014	Salt	73.8153	106.755	32.94	62.318	30.6034	12.4191	3.39583	498.486	108.171	0.216999	2.81415	8.48914	13.0623
SPEY	2013_1	2013	Cont	86.3987	113.607	27.2084	61.1748	33.2876	14.6803	3.6289	475.069	225.368	0.47439	-4.85263	10.9023	-3.14486
SPEY	2013_2	2013	Salt	78.7488	103.771	25.0223	54.4817	29.2925	12.0549	2.09618	367.903	133.788	0.36365	-4.85263	10.9023	-3.14486
SPEY	2014_1	2014	Cont	82.1037	112.043	29.9389	70.9201	34.2127	17.2225	4.4098	479.691	205.656	0.428726	-4.85263	10.9023	-3.14486
SPEY	2014_2	2014	Salt	75.5599	105.65	30.0905	60.3797	29.3989	11.6	2.78995	408.519	111.875	0.273854	-4.85263	10.9023	-3.14486
SPIKE	2013_1	2013	Cont	86.2184	112.684	26.4656	56.174	38.4446	9.57126	3.26042	422.948	123.014	0.29085	-9.29669	4.93804	-5.39672
SPIKE	2013_2	2013	Salt	82.9775	107.03	24.0526	47.5408	26.3967	7.83876	2.4073	320.885	76.405	0.238107	-9.29669	4.93804	-5.39672
SPIKE	2014_1	2014	Cont	85.042	112.811	27.7691	65.054	39.5853	12.1148	4.00467	417.684	135.95	0.325486	-9.29669	4.93804	-5.39672
SPIKE	2014_2	2014	Salt	83.8476	110.525	26.6771	52.6186	26.2219	7.85628	2.61522	343.344	61.4592	0.179002	-9.29669	4.93804	-5.39672
SPIRAL	2013_1	2013	Cont	90.49	117.316	26.8256	55.4536	30.8907	9.16269	3.15681	410.477	86.4243	0.210546	-1.61118	6.66064	-3.4132
SPIRAL	2013_2	2013	Salt	85.7251	109.061	23.336	60.513	32.9234	7.8795	2.19873	308.162	57.5584	0.18678	-1.61118	6.66064	-3.4132
SPIRAL	2014_1	2014	Cont	91.7645	118.98	27.2151	64.2708	31.6825	11.812	3.76862	398.366	111.853	0.280778	-1.61118	6.66064	-3.4132
SPIRAL	2014_2	2014	Salt	85.9061	112.74	26.834	67.1369	33.327	7.71653	2.3832	322.469	45.1117	0.139895	-1.61118	6.66064	-3.4132
SPIRE	2013_1	2013	Cont	84.5466	114.001	29.454	65.3273	43.1052	12.5007	4.42368	423.822	154.496	0.364529	-10.6231	5.08081	-5.8208
SPIRE	2013_2	2013	Salt	82.6215	108.256	25.6341	56.6651	36.2659	10.1755	2.5108	320.536	95.0006	0.29638	-10.6231	5.08081	-5.8208
SPIRE	2014_1	2014	Cont	86.1924	119.634	33.4419	75.7753	44.2602	14.0914	5.06206	415.263	157.175	0.378496	-10.6231	5.08081	-5.8208
SPIRE	2014_2	2014	Salt	86.1116	112.195	26.0833	62.8177	36.7471	9.18807	2.94911	340.359	76.5277	0.224844	-10.6231	5.08081	-5.8208
SPLASH	2013_1	2013	Cont	93.0947	116.896	23.8018	59.1036	43.1792	11.0682	3.86445	440.22	130.985	0.297545	-4.38594	6.45639	1.66318
SPLASH	2013_2	2013	Salt	93.4253	115.073	21.6474	56.2388	31.7326	8.93126	2.80354	342.993	71.9589	0.209797	-4.38594	6.45639	1.66318
SPLASH	2014_1	2014	Cont	95.2959	119.573	24.2773	68.5111	44.4022	13.1545	4.79284	458.092	139.285	0.304055	-4.38594	6.45639	1.66318
SPLASH	2014_2	2014	Salt	96.4789	118.16	21.6812	62.3489	31.8823	8.53687	3.15587	388.343	61.1141	0.157371	-4.38594	6.45639	1.66318
STARLIGHT	2013_1	2013	Cont	88.9101	115.357	26.447	59.8341	34.451	14.2411	3.59056	515.504	159.038	0.30851	-5.7109	-2.21962	4.69444
STARLIGHT	2013_2	2013	Salt	84.6913	109.771	25.0799	55.3741	24.6711	11.7002	2.13014	405.831	92.2074	0.227206	-5.7109	-2.21962	4.69444
STARLIGHT	2014_1	2014	Cont	85.9268	116.541	30.6143	69.3596	35.4821	17.2194	4.45932	532.211	159.661	0.299996	-5.7109	-2.21962	4.69444
STARLIGHT	2014_2	2014	Salt	87.1844	115.212	28.028	61.3802	24.4248	11.4992	2.8664	464.284	77.5249	0.166977	-5.7109	-2.21962	4.69444
STATIC	2013_1	2013	Cont	89.034	115.99	26.956	73.567	32.8596	15.3725	4.03478	392.587	114.804	0.292428	-6.19426	-9.18735	1.67894
STATIC	2013_2	2013	Salt	83.3356	110.048	26.7125	60.4829	33.5677	12.556	2.7329	311.116	65.6781	0.211105	-6.19426	-9.18735	1.67894
STATIC	2014_1	2014	Cont	85.9615	116.065	30.1037	85.4071	33.7084	17.5449	5.0127	435.179	129.182	0.296848	-6.19426	-9.18735	1.67894
STATIC	2014_2	2014	Salt	82.4017	111.723	29.3215	67.0796	33.9916	11.9481	3.3254	368.553	55.0144	0.149271	-6.19426	-9.18735	1.67894
Steffi	2013_1	2013	Cont	74.4097	104.909	30.4998	66.6068	42.7904	17.2252	5.2043	450.577	191.204	0.424354	4.07454	-1.40235	12.5272
Steffi	2013_2	2013	Salt	76.5343	99.6341	23.0998	61.3023	39.5293	13.2177	2.67652	330.66	111.293	0.336577	4.07454	-1.40235	12.5272
Steffi	2014_1	2014	Cont	76.2402	108.967	32.7272	77.2889	43.8875	17.5484	5.82511	404.458	179.697	0.444291	4.07454	-1.40235	12.5272
Steffi	2014_2	2014	Salt	85.5774	109.516	23.9391	68.0056	40.2526	11.1712	3.31212	323.579	89.5543	0.276762	4.07454	-1.40235	12.5272
Steina	2013_1	2013	Cont	100.35	124.04	23.6899	89.4457	41.8529	10.6335	3.97701	357.437	81.9198	0.229187	9.03806	1.10639	6.77168
Steina	2013_2	2013	Salt	92.1344	115.773	23.6389	49.3265	37.2401	7.5615	1.47403	273.194	47.1806	0.1727	9.03806	1.10639	6.77168
Steina	2014_1	2014	Cont	95.2577	121.749	26.4914	103.887	42.9516	11.3027	4.31151	374.457	105.562	0.281906	9.03806	1.10639	6.77168
Steina	2014_2	2014	Salt	91.1163	116.385	25.2689	54.5736	37.8093	6.16149	2.23881	302.324	36.317	0.120126	9.03806	1.10639	6.77168
Stendes	2013_1	2013	Cont	89.7866	113.5	23.7134	58.6896	37.8488	9.46904	3.42684	460.073	123.513	0.268463	17.5984	-4.62022	-4.35706
Stendes	2013_2	2013	Salt	82.5761	105.921	23.3452	56.7386	29.6932	7.59694	1.36742	365.849	75.519	0.206421	17.5984	-4.62022	-4.35706
Stendes	2014_1	2014	Cont	82.9156	111.143	28.2278	68.0302	38.9218	12.0193	4.2112	496.763	137.067	0.275921	17.5984	-4.62022	-4.35706
Stendes	2014_2	2014	Salt	82.2239	109.471	27.2469	62.9087	29.7668	8.007	2.72586	430.905	63.2913	0.14688	17.5984	-4.62022	-4.35706
STIRLING	2013_1	2013	Cont	79.6987	111.191	31.4923	70.4098	39.8985	15.1759	3.36762	434.555	143.092	0.329283	7.71439	-2.76555	2.82126
STIRLING	2013_2	2013	Salt	77.6297	103.587	25.9577	49.3272	32.709	12.0283	1.72024	344.252	78.0028	0.226586	7.71439	-2.76555	2.82126
STIRLING	2014_1	2014	Cont	74.4949	106.424	31.9289	81.6736	40.9969	17.3117	4.01647	470.733	147.123	0.312541	7.71439	-2.76555	2.82126
STIRLING	2014_2	2014	Salt	70.6007	99.8749	29.2742	54.5992	32.9745	11.3727	2.46645	404.095	66.2475	0.16394	7.71439	-2.76555	2.82126
Sultan	2013_1	2013	Cont	86.3376	113.574	27.2366	66.4983	41.34	11.5325	3.42562	533.085	172.136	0.322905	16.7273	-5.58696	-5.36429
Sultan	2013_2	2013	Salt	81.2753	103.38	22.1047	54.3198	33.0799	10.2321	2.84979	414.803	119.1	0.287125	16.7273	-5.58696	-5.36429
Sultan	2014_1	2014	Cont	81.7528	111.305	29.5526	77.1313	42.4816	15.524	4.80984	532.168	175.605	0.32998	16.7273	-5.58696	-5.36429
Sultan	2014_2	2014	Salt	84.2774	105.333	21.0551	60.1916	33.3529	11.0571	3.67593	461.574	98.3069	0.212982	16.7273	-5.58696	-5.36429
SW 2808	2013_1	2013	Cont	87.879	115.205	27.3256	65.0049	37.4129	16.7747	4.56683	490.896	198.962	0.405304	-0.829346	8.95493	-2.41851
SW 2808	2013_2	2013	Salt	85.5037	111.459	25.9552	58.1698	26.5113	13.8709	2.05691	396.414	118.391	0.298655	-0.829346	8.95493	-2.41851
SW 2808	2014_1	2014	Cont	84.7191	114.248	29.5291	75.4058	38.5172	20.1421	5.66564	541.828	191.122	0.352735	-0.829346	8.95493	-2.41851
SW 2808	2014_2	2014	Salt	80.528	110.231	29.7028	64.5021	26.3589	14.2866	3.74996	479.34	105.904	0.220938	-0.829346	8.95493	-2.41851
SW MACSENA	2013_1	2013	Cont	72.3786	102.486	30.107	54.9012	36.6803	13.4961	4.46864	449.839	175.74	0.390672	-3.71422	9.84986	0.292347
SW MACSENA	2013_2	2013	Salt	67.2122	92.2701	25.0578	51.6947	30.6649	10.7444	1.99702	345.877	114.509	0.331069	-3.71422	9.84986	0.292347
SW MACSENA	2014_1	2014	Cont	64.9126	102.07	37.1577	63.5871	37.6998	15.4182	5.11278	451.909	175.224	0.387742	-3.71422	9.84986	0.292347
SW MACSENA	2014_2	2014	Salt	62.2834	92.0453	29.7619	57.2689	30.8252	10.0976	2.96608	379.602	94.298	0.248413	-3.71422	9.84986	0.292347
SW SCANIA	2013_1	2013	Cont	71.4835	115.532	44.0483	59.6596	31.1657	12.6338	4.23119	420.085	107.474	0.255838	-0.368625	-0.447884	-8.14617
SW SCANIA	2013_2	2013	Salt	82.3027	112.17	29.8669	50.7705	26.129	9.72323	2.33575	313.713	63.7173	0.203107	-0.368625	-0.447884	-8.14617
SW SCANIA	2014_1	2014	Cont	92.2945	121.098	28.8037	69.1357	32.065	14.2087	4.93199	400.313	123.996	0.309749	-0.368625	-0.447884	-8.14617
SW SCANIA	2014_2	2014	Salt	86.6329	114.261	27.6277	56.2284	26.0337	8.81071	2.94033	323.309	51.0086	0.157771	-0.368625	-0.447884	-8.14617
SW STELLA	2013_1	2013	Cont	91.1614	116.235	25.0734	57.9183	35.177	11.4961	2.20138	382.795	111.432	0.291102	-1.99157	8.36863	-4.18134
SW STELLA	2013_2	2013	Salt	84.3436	109.325	24.9815	55.2824	32.021	9.59803	1.74524	301.399	72.4669	0.240435	-1.99157	8.36863	-4.18134
SW STELLA	2014_1	2014	Cont	84.0921	115.011	30.919	67.1237	36.1263	14.6179	3.1178	420.841	130.106	0.309157	-1.99157	8.36863	-4.18134
SW STELLA	2014_2	2014	Salt	82.6003	110.807	28.2067	61.28	32.3006	9.87049	2.38868	353.141	59.9232	0.169686	-1.99157	8.36863	-4.18134
TABORA	2013_1	2013	Cont	78.3024	109.98	31.6779	54.6904	39.6032	17.6803	3.22136	426.212	139.534	0.327381	-3.36845	8.12357	4.10521
TABORA	2013_2	2013	Salt	74.5769	101.547	26.9704	51.5443	33.9688	14.1861	2.18572	324.918	69.7708	0.214733	-3.36845	8.12357	4.10521
TABORA	2014_1	2014	Cont	75.2031	108.897	33.6941	63.3406	40.6735	19.1704	4.11648	424.881	143.035	0.336646	-3.36845	8.12357	4.10521
TABORA	2014_2	2014	Salt	73.4435	104.26	30.8162	57.1009	34.3301	12.8644	2.81674	351.33	61.0967	0.173901	-3.36845	8.12357	4.10521
TANKARD	2013_1	2013	Cont	78.2086	107.404	29.1953	67.0332	33.2478	15.3158	4.98645	494.017	211.687	0.428501	-6.32531	2.49221	4.26209
TANKARD	2013_2	2013	Salt	79.6651	105.374	25.7088	49.7037	28.3843	12.1965	3.13837	386.015	112.484	0.291399	-6.32531	2.49221	4.26209
TANKARD	2014_1	2014	Cont	77.5732	109.422	31.8491	77.7351	34.1847	16.8503	5.75631	505.332	192.029	0.380007	-6.32531	2.49221	4.26209
TANKARD	2014_2	2014	Salt	80.7251	107.827	27.1018	55.025	28.425	11.2202	3.45324	435.865	96.3439	0.221041	-6.32531	2.49221	4.26209
TAPHOUSE	2013_1	2013	Cont	95.5808	119.256	23.675	58.9525	36.072	13.5025	3.82423	361.151	69.6894	0.192965	-11.0299	-10.1723	-1.84555
TAPHOUSE	2013_2	2013	Salt	88.3469	112.644	24.2972	49.786	28.7294	10.6148	1.86106	284.132	39.3235	0.138399	-11.0299	-10.1723	-1.84555
TAPHOUSE	2014_1	2014	Cont	94.2308	123.051	28.8201	68.3062	37.099	14.5717	4.16456	401.961	97.4752	0.2425	-11.0299	-10.1723	-1.84555
TAPHOUSE	2014_2	2014	Salt	87.5603	114.83	27.2698	55.1276	28.7569	9.26703	2.23965	334.169	30.7879	0.0921327	-11.0299	-10.1723	-1.84555
TARDUS	2013_1	2013	Cont	84.6288	111.587	26.9587	63.6743	34.5638	14.1059	4.69824	508.904	174.046	0.342002	-1.76759	6.26821	-4.67346
TARDUS	2013_2	2013	Salt	77.7304	103.343	25.6127	55.9239	31.3313	11.537	2.11704	397.94	103.001	0.258837	-1.76759	6.26821	-4.67346
TARDUS	2014_1	2014	Cont	78.5291	111.069	32.5402	73.8431	35.5024	16.8192	5.48565	518.466	170.568	0.328986	-1.76759	6.26821	-4.67346
TARDUS	2014_2	2014	Salt	74.8067	105.775	30.9678	61.9904	31.569	11.1657	3.2342	449.088	86.3174	0.192206	-1.76759	6.26821	-4.67346
TARTAN	2013_1	2013	Cont	83.2734	112.79	29.5166	65.9241	41.8403	15.6005	3.945	504.79	204.915	0.40594	-9.91141	-3.41739	-0.682901
TARTAN	2013_2	2013	Salt	75.2389	101.747	26.5082	54.1306	38.5338	12.8635	3.02003	385.092	147.041	0.381833	-9.91141	-3.41739	-0.682901
TARTAN	2014_1	2014	Cont	81.9545	112.431	30.476	76.4606	42.9199	17.8988	4.85568	485.77	200.138	0.412001	-9.91141	-3.41739	-0.682901
TARTAN	2014_2	2014	Salt	71.944	104.683	32.7391	59.9805	39.1975	12.4117	3.20466	411.184	118.96	0.289312	-9.91141	-3.41739	-0.682901
TAVERN	2013_1	2013	Cont	86.9818	113.82	26.8386	58.4954	31.7109	15.4902	5.56292	665.019	169.586	0.255009	-9.74373	-9.63173	-3.87625
TAVERN	2013_2	2013	Salt	82.514	107.212	24.6984	50.394	29.416	12.028	3.39754	495.855	106.306	0.21439	-9.74373	-9.63173	-3.87625
TAVERN	2014_1	2014	Cont	89.4211	116.598	27.1772	67.7754	32.581	16.7759	6.56073	573.607	170.428	0.297116	-9.74373	-9.63173	-3.87625
TAVERN	2014_2	2014	Salt	80.0315	107.36	27.3287	55.8086	29.5529	10.9944	4.04791	490.435	90.032	0.183576	-9.74373	-9.63173	-3.87625
TELLUS	2013_1	2013	Cont	88.1844	116.147	27.9627	60.9826	40.3206	11.7575	3.00744	462.482	138.761	0.300036	12.7802	0.486892	2.65332
TELLUS	2013_2	2013	Salt	84.7978	111.535	26.7368	55.2976	34.6545	9.86712	2.33284	361.929	82.1819	0.227066	12.7802	0.486892	2.65332
TELLUS	2014_1	2014	Cont	87.6527	117.168	29.515	70.6994	41.4051	15.0552	3.97224	481.09	147.861	0.307346	12.7802	0.486892	2.65332
TELLUS	2014_2	2014	Salt	85.1793	112.986	27.8063	61.293	35.0561	10.4873	2.85655	412.072	71.6359	0.173843	12.7802	0.486892	2.65332
Terno	2013_1	2013	Cont	84.2328	112.091	27.8582	68.5997	45.5249	16.5516	4.74382	451.378	177.795	0.393894	5.27347	5.55016	3.91165
Terno	2013_2	2013	Salt	81.4193	104.858	23.4389	65.4287	39.2592	12.7228	2.63269	337.942	104.38	0.308871	5.27347	5.55016	3.91165
Terno	2014_1	2014	Cont	83.4594	113.533	30.0735	79.6326	46.7181	17.2829	5.49176	425.37	171.527	0.403242	5.27347	5.55016	3.91165
Terno	2014_2	2014	Salt	83.4908	109.589	26.0987	72.6209	39.9256	10.9098	3.24649	348.098	84.9117	0.24393	5.27347	5.55016	3.91165
THISTLE	2013_1	2013	Cont	94.0429	116.977	22.9342	62.897	39.3148	17.111	4.6095	487.561	186.682	0.382888	-9.23345	-10.4674	-4.30561
THISTLE	2013_2	2013	Salt	82.9394	105.09	22.1506	61.7854	32.9569	13.8435	2.34573	383.629	137.185	0.357599	-9.23345	-10.4674	-4.30561
THISTLE	2014_1	2014	Cont	91.0238	121.648	30.6244	72.9621	40.3899	19.0199	5.26723	508.114	187.756	0.369516	-9.23345	-10.4674	-4.30561
THISTLE	2014_2	2014	Salt	82.783	111.113	28.3303	68.5511	33.2485	12.955	3.08504	440.12	110.053	0.250052	-9.23345	-10.4674	-4.30561
THRIFT	2013_1	2013	Cont	96.9638	121.654	24.6899	63.4653	39.1358	9.79496	2.21404	403.391	92.8894	0.230271	-1.60978	-0.272962	5.2826
THRIFT	2013_2	2013	Salt	92.9704	117.038	24.0675	55.4818	29.6736	7.68878	1.70598	306.733	52.8622	0.172339	-1.60978	-0.272962	5.2826
THRIFT	2014_1	2014	Cont	98.2593	121.931	23.6717	73.5974	40.2524	11.8786	3.0055	405.04	114.19	0.281922	-1.60978	-0.272962	5.2826
THRIFT	2014_2	2014	Salt	92.4898	116.624	24.1338	61.4959	29.7283	7.50724	2.21673	331.405	44.0817	0.133014	-1.60978	-0.272962	5.2826
Thuringia	2013_1	2013	Cont	66.3691	102.329	35.9596	57.294	39.9442	17.0049	4.61559	487.553	213.634	0.438175	-0.437698	2.45649	4.55169
Thuringia	2013_2	2013	Salt	63.1076	90.3474	27.2398	54.6842	42.671	14.1862	2.86263	386.126	141.5	0.36646	-0.437698	2.45649	4.55169
Thuringia	2014_1	2014	Cont	65.1295	100.97	35.841	66.3925	40.9	20.3474	5.73337	515.723	204.071	0.395698	-0.437698	2.45649	4.55169
Thuringia	2014_2	2014	Salt	59.1041	91.6345	32.5304	60.6114	43.662	14.2518	3.78715	449.087	119.165	0.26535	-0.437698	2.45649	4.55169
TIMORI	2013_1	2013	Cont	87.0128	116.084	29.0712	58.9868	30.9795	13.6226	4.67023	465.396	161.103	0.346162	-2.96683	-6.61622	3.98699
TIMORI	2013_2	2013	Salt	84.0066	110.79	26.7837	47.1634	27.3114	10.6519	2.50999	351.04	95.8065	0.272922	-2.96683	-6.61622	3.98699
TIMORI	2014_1	2014	Cont	89.0832	117.184	28.1007	68.3346	31.8554	15.1376	5.37225	443.424	161.665	0.364583	-2.96683	-6.61622	3.98699
TIMORI	2014_2	2014	Salt	83.5387	112.385	28.8466	52.1926	27.3048	9.66566	3.17001	367.25	79.7614	0.217186	-2.96683	-6.61622	3.98699
TOBY	2013_1	2013	Cont	88.1639	115.653	27.4889	68.325	39.8478	12.1752	5.14533	388.482	93.1641	0.239816	-13.0034	-4.75565	0.0136358
TOBY	2013_2	2013	Salt	88.2851	113.721	25.4359	58.9226	23.5196	9.03446	1.96509	294.074	47.5975	0.161856	-13.0034	-4.75565	0.0136358
TOBY	2014_1	2014	Cont	89.5716	115.167	25.5949	79.2833	41.0774	13.2241	5.53327	389.708	111.323	0.285657	-13.0034	-4.75565	0.0136358
TOBY	2014_2	2014	Salt	90.1126	115.217	25.1041	65.3403	23.1161	7.85618	2.82159	315.595	37.9855	0.120362	-13.0034	-4.75565	0.0136358
TODDY	2013_1	2013	Cont	82.8665	112.81	29.9432	82.7869	40.1693	16.3914	4.26299	574.266	219.636	0.382464	-2.82648	-1.53573	6.38311
TODDY	2013_2	2013	Salt	81.8908	106.58	24.6891	62.4847	28.0442	13.293	2.58001	456.924	137.434	0.300781	-2.82648	-1.53573	6.38311
TODDY	2014_1	2014	Cont	84.2877	114.709	30.421	96.1746	41.3443	18.7386	5.20077	596.288	205.222	0.344167	-2.82648	-1.53573	6.38311
TODDY	2014_2	2014	Salt	82.7263	110.043	27.3172	69.3078	27.966	12.9212	3.36676	530.894	116.131	0.218746	-2.82648	-1.53573	6.38311
TOKEN	2013_1	2013	Cont	85.8057	112.618	26.8122	77.2254	39.4058	12.6901	3.91167	465.302	138.834	0.298375	-12.7266	-9.04396	-0.56267
TOKEN	2013_2	2013	Salt	81.2995	106.996	25.6965	56.9623	33.1379	10.23	2.42812	357.091	89.3085	0.2501	-12.7266	-9.04396	-0.56267
TOKEN	2014_1	2014	Cont	81.2439	113.6	32.3559	89.6605	40.4814	14.8365	4.65637	461.981	147.43	0.319126	-12.7266	-9.04396	-0.56267
TOKEN	2014_2	2014	Salt	83.1622	111.31	28.1476	63.1348	33.4414	9.74103	2.91	389.13	70.6918	0.181666	-12.7266	-9.04396	-0.56267
TORUP	2013_1	2013	Cont	85.9201	111.488	25.5679	55.9533	27.1545	14.884	4.33224	492.746	150.047	0.304511	3.25101	7.55638	-9.93942
TORUP	2013_2	2013	Salt	80.5212	104.433	23.9122	54.646	29.3906	11.9105	2.45999	390.069	93.9882	0.240953	3.25101	7.55638	-9.93942
TORUP	2014_1	2014	Cont	80.0759	109.761	29.6848	64.8279	27.8715	16.7698	5.20558	519.645	156.031	0.300265	3.25101	7.55638	-9.93942
TORUP	2014_2	2014	Salt	78.7084	105.804	27.0958	60.5704	29.5876	11.2024	3.27684	452.922	78.1839	0.172621	3.25101	7.55638	-9.93942
TOUCAN	2013_1	2013	Cont	91.1266	115.405	24.2789	56.8176	29.5181	14.5263	3.51908	375.777	74.5511	0.198392	-9.67464	-3.8362	0.744373
TOUCAN	2013_2	2013	Salt	86.4142	107.628	21.2137	56.7162	33.1927	11.8315	2.79057	287.319	34.1219	0.118759	-9.67464	-3.8362	0.744373
TOUCAN	2014_1	2014	Cont	91.2349	116.023	24.7885	65.8457	30.2597	16.1326	4.31286	388.913	98.4918	0.253249	-9.67464	-3.8362	0.744373
TOUCAN	2014_2	2014	Salt	91.0531	111.318	20.2648	62.886	33.6347	10.6411	2.81479	316.582	28.5014	0.0900286	-9.67464	-3.8362	0.744373
TRINIDAD	2013_1	2013	Cont	81.5457	118.57	37.0248	63.467	33.6882	13.5447	4.77586	486.021	150.223	0.309088	-1.16039	-0.226182	0.11929
TRINIDAD	2013_2	2013	Salt	84.692	111.224	26.532	50.1477	28.0835	11.0258	2.38128	394.862	93.3944	0.236524	-1.16039	-0.226182	0.11929
TRINIDAD	2014_1	2014	Cont	89.9751	119.216	29.241	73.5757	34.6443	16.5541	5.67186	544.687	157.9	0.289891	-1.16039	-0.226182	0.11929
TRINIDAD	2014_2	2014	Salt	87.1286	112.596	25.4672	55.5265	28.0964	11.5092	3.49812	483.447	81.8381	0.16928	-1.16039	-0.226182	0.11929
TROON	2013_1	2013	Cont	87.3025	114.248	26.9451	69.152	44.2305	14.3155	4.34678	535.184	195.197	0.364728	-5.39616	-4.81923	5.05153
TROON	2013_2	2013	Salt	85.2753	109.23	23.9548	62.0465	38.1469	11.2543	2.29591	400.349	107.899	0.269511	-5.39616	-4.81923	5.05153
TROON	2014_1	2014	Cont	90.286	116.548	26.2623	80.2622	45.3962	15.4784	5.017	484.925	181.015	0.373284	-5.39616	-4.81923	5.05153
TROON	2014_2	2014	Salt	86.2524	110.297	24.0448	68.8352	38.7499	9.93982	2.94628	405.59	88.6611	0.218598	-5.39616	-4.81923	5.05153
TROSA	2013_1	2013	Cont	86.4649	113.711	27.246	55.4133	37.6188	13.8258	3.88212	476.187	169.055	0.355019	1.54114	8.12832	-10.537
TROSA	2013_2	2013	Salt	80.6604	105.273	24.6129	49.7582	36.2551	10.902	2.64583	360.312	107.815	0.299225	1.54114	8.12832	-10.537
TROSA	2014_1	2014	Cont	85.1532	114.467	29.3138	64.1762	38.5891	15.4318	4.62826	454.855	168.626	0.370724	1.54114	8.12832	-10.537
TROSA	2014_2	2014	Salt	82.5079	110.497	27.9889	55.1011	36.81	9.95778	2.88363	379.086	86.8303	0.229052	1.54114	8.12832	-10.537
TUCSON	2013_1	2013	Cont	81.9706	114.054	32.0838	60.3756	45.4576	17.1956	5.21304	551.27	232.569	0.421878	-6.97315	-4.3376	0.0919669
TUCSON	2013_2	2013	Salt	80.4454	107.138	26.693	49.8282	33.6374	13.8623	2.58672	427.986	142.572	0.333124	-6.97315	-4.3376	0.0919669
TUCSON	2014_1	2014	Cont	85.2176	114.223	29.005	69.967	46.7299	19.474	6.056	544	213.424	0.392324	-6.97315	-4.3376	0.0919669
TUCSON	2014_2	2014	Salt	79.4821	108.014	28.5322	55.1729	33.895	13.3096	3.61603	472.763	121.265	0.256503	-6.97315	-4.3376	0.0919669
TURNBERRY	2013_1	2013	Cont	85.7002	112.846	27.146	53.006	44.624	13.1327	3.97364	453.768	119.077	0.262417	-9.45135	0.269863	-1.0016
TURNBERRY	2013_2	2013	Salt	82.422	106.183	23.7611	53.7871	40.8213	10.4667	2.77575	341.653	66.3692	0.194259	-9.45135	0.269863	-1.0016
TURNBERRY	2014_1	2014	Cont	86.4698	113.058	26.5878	61.3849	45.7643	14.7158	4.81421	432.946	130.44	0.301284	-9.45135	0.269863	-1.0016
TURNBERRY	2014_2	2014	Salt	84.1578	108.417	24.2592	59.6131	41.6139	9.42739	3.07106	356.663	53.7481	0.150697	-9.45135	0.269863	-1.0016
TYNE	2013_1	2013	Cont	86.6643	113.427	26.7625	53.5989	30.5548	15.4908	5.08155	545.393	164.779	0.302128	3.66183	-12.8042	-3.47058
TYNE	2013_2	2013	Salt	85.5853	108.728	23.1428	37.2586	26.3319	12.1583	3.31921	404.035	94.2119	0.233178	3.66183	-12.8042	-3.47058
TYNE	2014_1	2014	Cont	84.8635	112.299	27.4351	62.0036	31.4307	17.3643	5.83372	480.262	161.679	0.336649	3.66183	-12.8042	-3.47058
TYNE	2014_2	2014	Salt	90.7019	115.499	24.7975	41.115	26.2597	10.9192	3.40068	398.55	76.4946	0.191932	3.66183	-12.8042	-3.47058
TYRA	2013_1	2013	Cont	79.5295	111.314	31.7849	69.1428	42.749	15.0949	7.2488	501.997	181.18	0.360919	8.99744	-4.94347	-0.720505
TYRA	2013_2	2013	Salt	79.5112	107.11	27.5985	51.1911	26.1613	11.7755	3.52736	377.444	111.978	0.296674	8.99744	-4.94347	-0.720505
TYRA	2014_1	2014	Cont	80.3713	110.459	30.0878	80.2034	44.0381	16.3396	7.80234	466.842	176.07	0.377151	8.99744	-4.94347	-0.720505
TYRA	2014_2	2014	Salt	78.1047	107.621	29.5168	56.6867	25.9108	10.4609	4.07331	389.304	91.1431	0.234118	8.99744	-4.94347	-0.720505
UNION	2013_1	2013	Cont	91.6245	116.09	24.4654	64.7502	39.3376	10.1108	4.09422	432.494	122.226	0.282606	3.05117	4.87485	17.9568
UNION	2013_2	2013	Salt	86.2426	109.388	23.1456	58.508	42.2088	8.16556	2.15514	349.776	82.6408	0.236268	3.05117	4.87485	17.9568
UNION	2014_1	2014	Cont	88.92	115.724	26.8042	75.11	40.2797	12.8857	4.96599	490.748	139.721	0.28471	3.05117	4.87485	17.9568
UNION	2014_2	2014	Salt	86.2602	111.952	25.6922	64.8809	43.1743	8.71898	3.17221	427.991	69.8591	0.163226	3.05117	4.87485	17.9568
URSA	2013_1	2013	Cont	81.7687	107.266	25.4973	77.1548	37.0221	16.0956	4.28501	452.656	184.387	0.407344	-6.49178	10.1861	10.3961
URSA	2013_2	2013	Salt	81.8207	105.164	23.3429	55.2928	34.8409	13.0118	2.36284	349.666	98.6369	0.282089	-6.49178	10.1861	10.3961
URSA	2014_1	2014	Cont	82.083	109.82	27.7371	89.5707	37.9928	18.0734	4.95402	459.057	173.839	0.378688	-6.49178	10.1861	10.3961
URSA	2014_2	2014	Salt	84.9475	109.405	24.4571	61.2666	35.3009	12.2402	2.94554	387.598	83.7169	0.215989	-6.49178	10.1861	10.3961
URSEL	2013_1	2013	Cont	65.933	101.305	35.3722	78.3505	47.3779	20.8491	7.32882	549.172	287.482	0.523483	7.13975	-1.64773	7.2552
URSEL	2013_2	2013	Salt	63.6339	88.6153	24.9814	57.7805	38.6442	16.8315	3.06236	426.198	170.695	0.400507	7.13975	-1.64773	7.2552
URSEL	2014_1	2014	Cont	64.2456	97.1752	32.9296	90.977	48.6424	22.7265	8.20442	541.824	249.88	0.461183	7.13975	-1.64773	7.2552
URSEL	2014_2	2014	Salt	60.8139	87.4	26.5861	64.049	39.2405	15.8902	4.5738	470.516	146.392	0.31113	7.13975	-1.64773	7.2552
VADA	2013_1	2013	Cont	76.6711	104.683	28.0118	74.1856	33.4168	20.1255	4.03836	546.967	208.14	0.380534	6.87684	-9.32854	-2.36425
VADA	2013_2	2013	Salt	73.3853	98.5668	25.1815	59.0743	28.9903	15.894	2.31277	416.477	115.571	0.277497	6.87684	-9.32854	-2.36425
VADA	2014_1	2014	Cont	72.8917	106.585	33.6928	86.1228	34.3506	21.107	4.7199	515.674	191.557	0.371469	6.87684	-9.32854	-2.36425
VADA	2014_2	2014	Salt	73.0832	104.586	31.5026	65.5024	29.0729	13.9565	2.81174	440.038	98.5613	0.223984	6.87684	-9.32854	-2.36425
Valticky	2013_1	2013	Cont	94.8457	115.525	20.6795	61.8133	40.1927	12.4176	2.80171	342.645	82.3815	0.240428	7.2403	12.8601	1.91311
Valticky	2013_2	2013	Salt	85.4392	107.044	21.605	62.9222	32.3954	9.64519	2.17594	260.577	54.3721	0.208661	7.2403	12.8601	1.91311
Valticky	2014_1	2014	Cont	91.6313	117.368	25.7368	71.7026	41.3056	13.7663	3.69465	359.069	109.7	0.305514	7.2403	12.8601	1.91311
Valticky	2014_2	2014	Salt	84.8672	112.023	27.1559	69.8247	32.6341	8.65544	2.67104	286.43	44.3464	0.154825	7.2403	12.8601	1.91311
vankkuri	2013_1	2013	Cont	87.781	112.757	24.9759	58.6312	36.3536	11.637	2.65504	534.14	180.476	0.337881	14.7183	-0.995836	0.686409
vankkuri	2013_2	2013	Salt	82.7458	106.735	23.9895	55.7071	36.9601	10.262	2.40064	429.575	131.517	0.306157	14.7183	-0.995836	0.686409
vankkuri	2014_1	2014	Cont	83.713	111.499	27.7864	67.9574	37.271	15.5227	3.95323	575.475	187.195	0.325288	14.7183	-0.995836	0.686409
vankkuri	2014_2	2014	Salt	82.5815	109.968	27.3862	61.7544	37.5837	11.2251	3.25549	512.443	114.474	0.223388	14.7183	-0.995836	0.686409
VEGA	2013_1	2013	Cont	92.4462	116.876	24.4302	67.6839	37.0341	12.2865	4.70714	409.623	129.53	0.316216	14.0312	-3.54498	0.248221
VEGA	2013_2	2013	Salt	91.6257	116.511	24.8848	54.2938	27.7645	9.49817	2.18255	295.222	65.1015	0.220517	14.0312	-3.54498	0.248221
VEGA	2014_1	2014	Cont	90.6868	116.862	26.1751	78.5147	38.1075	14.1307	5.15576	360.32	135.132	0.375034	14.0312	-3.54498	0.248221
VEGA	2014_2	2014	Salt	93.5108	118.782	25.2714	60.161	27.7086	8.77131	2.73366	277.769	53.947	0.194215	14.0312	-3.54498	0.248221
VEGAS	2013_1	2013	Cont	87.7435	114.61	26.8662	61.7125	36.6988	14.066	3.52762	506.69	177	0.349326	-10.6358	3.89532	-5.58456
VEGAS	2013_2	2013	Salt	87.7712	112.125	24.3536	50.3658	30.1965	10.9356	2.57316	407.491	103.389	0.253721	-10.6358	3.89532	-5.58456
VEGAS	2014_1	2014	Cont	87.7443	115.329	27.5844	71.5294	37.7257	16.3595	4.75516	550.971	175.851	0.319165	-10.6358	3.89532	-5.58456
VEGAS	2014_2	2014	Salt	88.1226	113.571	25.4487	55.7729	30.3224	11.0149	3.5235	487.724	94.4465	0.193647	-10.6358	3.89532	-5.58456
VELVET	2013_1	2013	Cont	88.4498	114.266	25.8165	53.3306	42.2596	10.1364	2.63921	442.771	158.25	0.357409	-8.5421	-6.17029	2.94737
VELVET	2013_2	2013	Salt	88.6511	110.826	22.1753	51.306	26.3416	7.05151	0.94314	321.461	79.4643	0.247197	-8.5421	-6.17029	2.94737
VELVET	2014_1	2014	Cont	84.2818	111.393	27.1115	61.7527	43.5297	10.6796	3.19114	388.609	153.456	0.394884	-8.5421	-6.17029	2.94737
VELVET	2014_2	2014	Salt	91.7705	114.585	22.8147	56.836	26.1109	5.6301	1.94503	306.085	65.571	0.214225	-8.5421	-6.17029	2.94737
VIIVI	2013_1	2013	Cont	93.3086	118.366	25.0574	52.2508	39.5002	12.7024	2.88719	522.141	153.064	0.293148	8.25475	-0.821467	6.66929
VIIVI	2013_2	2013	Salt	86.0123	110.848	24.8357	55.5961	37.8694	10.7071	2.00258	405.288	110.022	0.271466	8.25475	-0.821467	6.66929
VIIVI	2014_1	2014	Cont	86.981	115.956	28.9747	60.5118	40.5105	15.7776	3.74552	520.237	162.758	0.312853	8.25475	-0.821467	6.66929
VIIVI	2014_2	2014	Salt	86.5051	111.412	24.9073	61.6385	38.5165	10.8321	2.60854	449.171	89.2004	0.198589	8.25475	-0.821467	6.66929
VILLA	2013_1	2013	Cont	94.9185	118.22	23.3011	64.9702	32.0717	13.9371	3.10272	340.86	95.8374	0.281163	6.79208	4.81562	11.7915
VILLA	2013_2	2013	Salt	89.79	110.77	20.9802	63.6376	35.6055	10.7849	1.87109	259.759	58.4937	0.225185	6.79208	4.81562	11.7915
VILLA	2014_1	2014	Cont	91.3608	117.626	26.2653	75.3895	32.8645	15.1482	3.73391	359.355	117.045	0.32571	6.79208	4.81562	11.7915
VILLA	2014_2	2014	Salt	89.3434	112.71	23.3665	70.6212	36.1885	9.72816	2.34782	287.037	47.2636	0.16466	6.79208	4.81562	11.7915
VISKOSA	2013_1	2013	Cont	95.3268	118.597	23.2699	56.6972	30.3656	13.0474	3.30434	394.29	86.9678	0.220568	-6.20649	3.74975	2.96009
VISKOSA	2013_2	2013	Salt	81.3017	105.396	24.0943	51.7849	30.1462	10.5484	1.66542	318.016	61.661	0.193892	-6.20649	3.74975	2.96009
VISKOSA	2014_1	2014	Cont	91.1457	118.125	26.9788	65.6833	31.1799	15.3024	3.81517	453.526	114.356	0.252149	-6.20649	3.74975	2.96009
VISKOSA	2014_2	2014	Salt	73.8392	105.874	32.0344	57.3676	30.3546	10.3309	2.27693	389.913	49.7316	0.127545	-6.20649	3.74975	2.96009
VIVENDI	2013_1	2013	Cont	86.4617	113.991	27.5292	57.0079	35.7727	14.5113	4.47309	498.927	196.371	0.393587	-5.21897	3.74074	0.415442
VIVENDI	2013_2	2013	Salt	79.6856	104.293	24.607	55.124	37.5582	12.3237	3.28366	386.148	140.451	0.363724	-5.21897	3.74074	0.415442
VIVENDI	2014_1	2014	Cont	86.1171	114.283	28.1661	66.0607	36.662	17.9369	5.86416	498.102	195.438	0.392365	-5.21897	3.74074	0.415442
VIVENDI	2014_2	2014	Salt	77.7103	106.235	28.5248	61.104	38.2332	12.6461	4.16257	426.603	117.034	0.27434	-5.21897	3.74074	0.415442
VOLLA	2013_1	2013	Cont	85.4674	112.602	27.1349	80.7273	39.1164	12.6938	3.88471	564.181	175.94	0.311849	6.40831	3.19053	9.1119
VOLLA	2013_2	2013	Salt	80.634	104.666	24.032	67.007	28.6915	9.57332	2.55611	461.608	98.216	0.212769	6.40831	3.19053	9.1119
VOLLA	2014_1	2014	Cont	84.8479	112.173	27.325	93.7913	40.2465	14.2063	4.91956	626.225	169.132	0.270082	6.40831	3.19053	9.1119
VOLLA	2014_2	2014	Salt	79.6604	106.726	27.0659	74.3714	28.6748	8.26107	3.27906	567.695	81.6893	0.143896	6.40831	3.19053	9.1119
VORTEX	2013_1	2013	Cont	86.9486	114.103	27.1541	59.0327	37.9932	14.2769	2.95916	471.643	164.617	0.349029	-8.6716	-6.8683	0.0852877
VORTEX	2013_2	2013	Salt	78.421	104.206	25.7848	51.0548	29.6834	11.6839	2.12303	367.198	117.143	0.319018	-8.6716	-6.8683	0.0852877
VORTEX	2014_1	2014	Cont	85.1865	112.31	27.123	68.4054	39.0711	16.3408	3.87966	482.874	171.007	0.354145	-8.6716	-6.8683	0.0852877
VORTEX	2014_2	2014	Salt	75.3787	104.566	29.1869	56.5474	29.7543	11.2422	2.77118	412.789	95.6703	0.231766	-8.6716	-6.8683	0.0852877
WAGGON	2013_1	2013	Cont	86.8461	113.233	26.3868	56.7875	34.7689	13.5411	3.42677	480.204	120.603	0.251149	-8.83734	-7.97444	-2.06428
WAGGON	2013_2	2013	Salt	83.5086	106.485	22.9765	65.3384	38.4585	10.5314	2.22035	358.316	60.7562	0.16956	-8.83734	-7.97444	-2.06428
WAGGON	2014_1	2014	Cont	85.5961	114.417	28.8211	65.8487	35.6113	14.7368	4.07622	442.532	128.882	0.291238	-8.83734	-7.97444	-2.06428
WAGGON	2014_2	2014	Salt	84.1263	111.134	27.0075	72.5353	39.2129	9.08812	2.52111	363.958	49.2013	0.135184	-8.83734	-7.97444	-2.06428
WALDEMAR SW 24960_04	2013_1	2013	Cont	84.3857	111.554	27.1686	60.0057	31.9186	14.1215	4.39265	392.569	136.477	0.34765	-1.85311	3.79826	-1.13066
WALDEMAR SW 24960_04	2013_2	2013	Salt	82.0159	106.64	24.624	49.2983	25.8853	11.1718	2.16492	295.195	80.6447	0.273191	-1.85311	3.79826	-1.13066
WALDEMAR SW 24960_04	2014_1	2014	Cont	78.9654	111.058	32.0928	69.533	32.8469	15.7668	5.12021	386.76	144.249	0.372967	-1.85311	3.79826	-1.13066
WALDEMAR SW 24960_04	2014_2	2014	Salt	85.6722	112.083	26.4109	54.5804	25.762	10.1451	3.04004	311.504	66.3156	0.212889	-1.85311	3.79826	-1.13066
WEITOR	2013_1	2013	Cont	82.4142	109.185	26.7707	55.0142	44.3744	14.4212	4.80936	488.269	202.925	0.415602	0.239532	6.49634	-7.4421
WEITOR	2013_2	2013	Salt	76.0924	101.223	25.1309	57	37.7333	11.8197	2.34254	375.223	128.012	0.341162	0.239532	6.49634	-7.4421
WEITOR	2014_1	2014	Cont	79.135	110.751	31.6159	63.7425	45.551	16.826	5.48242	481.435	192.902	0.400682	0.239532	6.49634	-7.4421
WEITOR	2014_2	2014	Salt	71.7713	103.188	31.4171	63.206	38.3041	11.3392	3.16282	408.576	105.983	0.259395	0.239532	6.49634	-7.4421
WELAM	2013_1	2013	Cont	94.1158	118.244	24.1282	56.8927	40.6826	10.7137	3.35709	438.51	109.241	0.249119	13.3871	-4.05351	-1.25222
WELAM	2013_2	2013	Salt	89.4185	112.844	23.4258	51.4976	27.0662	8.29942	1.62041	317.046	47.9136	0.151125	13.3871	-4.05351	-1.25222
WELAM	2014_1	2014	Cont	87.8117	115.452	27.6399	65.9102	41.8891	12.6831	4.02129	381.802	119.864	0.313943	13.3871	-4.05351	-1.25222
WELAM	2014_2	2014	Salt	87.5256	112.812	25.2868	57.0458	26.9098	7.68358	2.42714	298.709	40.9927	0.137233	13.3871	-4.05351	-1.25222
WESTMINSTER	2013_1	2013	Cont	80.7318	112.446	31.7142	62.9225	49.0636	13.435	3.56028	441.384	147.258	0.333627	-3.81344	8.25485	-2.29756
WESTMINSTER	2013_2	2013	Salt	80.0621	105.824	25.762	54.2966	33.0062	11.3681	2.50906	334.353	86.9555	0.260071	-3.81344	8.25485	-2.29756
WESTMINSTER	2014_1	2014	Cont	81.7463	113.791	32.0445	72.9587	50.4665	16.1312	4.53438	429.993	153.063	0.355967	-3.81344	8.25485	-2.29756
WESTMINSTER	2014_2	2014	Salt	80.0633	106.756	26.6929	60.1703	33.1688	11.1398	3.10551	355.057	74.6291	0.210189	-3.81344	8.25485	-2.29756
WICKET	2013_1	2013	Cont	88.9283	111.953	23.0245	58.8012	37.9495	11.4548	2.89181	522.757	139.606	0.267057	-9.94042	-12.1846	-4.30321
WICKET	2013_2	2013	Salt	86.0226	108.043	22.0205	51.0284	35.5295	8.96406	1.78263	388.964	85.3639	0.219465	-9.94042	-12.1846	-4.30321
WICKET	2014_1	2014	Cont	93.8967	118.5	24.6037	68.1351	38.9414	13.0469	3.52984	469.608	146.854	0.312715	-9.94042	-12.1846	-4.30321
WICKET	2014_2	2014	Salt	88.1411	111.709	23.5676	56.5181	36.0271	8.28133	2.28317	389.422	68.8231	0.176731	-9.94042	-12.1846	-4.30321
WIDRE	2013_1	2013	Cont	83.2256	111.03	27.8048	59.7116	42.7457	13.4186	4.31626	521.664	225.144	0.431588	-2.94777	6.80656	-4.29171
WIDRE	2013_2	2013	Salt	75.6703	100.925	25.2544	54.8426	33.3289	11.3446	3.19865	433.247	162.905	0.37601	-2.94777	6.80656	-4.29171
WIDRE	2014_1	2014	Cont	81.5266	110.616	29.089	69.2144	43.9311	16.5133	5.97273	606.051	219.289	0.361833	-2.94777	6.80656	-4.29171
WIDRE	2014_2	2014	Salt	71.987	103.527	31.5401	60.7855	33.6008	11.7742	4.55079	550.359	139.89	0.25418	-2.94777	6.80656	-4.29171
Wing	2013_1	2013	Cont	90.251	116	25.7487	65.4922	35.6771	14.0882	5.84891	541.153	181.799	0.335948	13.5869	-3.1182	0.183526
Wing	2013_2	2013	Salt	85.5883	109.783	24.1943	55.1481	29.8556	11.1992	3.00913	416.135	107.218	0.257652	13.5869	-3.1182	0.183526
Wing	2014_1	2014	Cont	83.7766	114.706	30.929	75.961	36.6746	16.5966	6.71737	523.675	176.984	0.337966	13.5869	-3.1182	0.183526
Wing	2014_2	2014	Salt	85.7769	111.989	26.212	61.1198	29.9706	10.8979	3.91387	450.345	92.4543	0.205297	13.5869	-3.1182	0.183526
WISA	2013_1	2013	Cont	91.1638	119.218	28.054	78.5572	41.9563	11.3965	3.83179	470.944	115.883	0.246066	5.35673	6.48005	10.9354
WISA	2013_2	2013	Salt	88.3676	114.817	26.4494	55.2439	29.3375	8.7907	2.09814	347.308	61.7713	0.177857	5.35673	6.48005	10.9354
WISA	2014_1	2014	Cont	95.0622	123.719	28.6572	91.2069	43.1728	12.7601	4.45666	423.44	128.014	0.302319	5.35673	6.48005	10.9354
WISA	2014_2	2014	Salt	89.3425	118.674	29.3313	61.2101	29.3293	7.74913	2.65196	342.863	51.6627	0.15068	5.35673	6.48005	10.9354
WREN	2013_1	2013	Cont	87.7021	117.805	30.1033	58.709	35.0791	14.9767	4.79973	507.733	160.312	0.31574	-0.408088	4.99811	-7.09477
WREN	2013_2	2013	Salt	88.2902	114.498	26.2079	49.941	23.5206	12.0319	1.92552	412.512	92.5049	0.224248	-0.408088	4.99811	-7.09477
WREN	2014_1	2014	Cont	88.2172	117.392	29.1746	68.0227	36.148	17.7293	5.46747	564.626	161.743	0.286461	-0.408088	4.99811	-7.09477
WREN	2014_2	2014	Salt	89.1683	116.168	27.0002	55.3014	23.182	11.9142	3.11286	503.656	80.6312	0.160092	-0.408088	4.99811	-7.09477
Z91_103_21	2013_1	2013	Cont	91.3501	115.081	23.731	55.0504	37.3439	11.0075	3.35123	499.026	169.548	0.339758	-4.81018	9.6287	-0.996553
Z91_103_21	2013_2	2013	Salt	88.7037	109.401	20.6977	47.97	32.1054	9.38882	2.5918	408.613	120.944	0.295988	-4.81018	9.6287	-0.996553
Z91_103_21	2014_1	2014	Cont	94.9915	117.801	22.8094	63.7448	38.365	14.5837	4.64607	566.304	177.882	0.31411	-4.81018	9.6287	-0.996553
Z91_103_21	2014_2	2014	Salt	89.4984	109.835	20.3363	53.1004	32.3616	10.2151	3.52244	506.95	105.274	0.207661	-4.81018	9.6287	-0.996553
Zenit	2013_1	2013	Cont	93.2426	118.167	24.9247	52.0991	37.9574	9.84646	3.24933	396.56	121.245	0.305742	6.89684	4.81118	2.12009
Zenit	2013_2	2013	Salt	85.7665	109.039	23.2724	52.0292	33.5373	7.37876	2.23968	317.419	65.4308	0.206134	6.89684	4.81118	2.12009
Zenit	2014_1	2014	Cont	92.2426	119.133	26.8908	60.3189	38.9784	11.8482	4.39589	448.177	132.261	0.295108	6.89684	4.81118	2.12009
Zenit	2014_2	2014	Salt	88.6601	117.581	28.9209	57.6469	33.8896	7.13701	3.19055	383.267	55.5181	0.144855	6.89684	4.81118	2.12009
Zephyr	2013_1	2013	Cont	78.3901	106.347	27.9566	69.6935	41.1447	15.9394	5.04551	609.908	213.834	0.3506	9.79842	-4.20446	5.46636
Zephyr	2013_2	2013	Salt	76.3063	100.118	23.8121	54.6618	29.7532	12.522	2.53858	456.474	127.202	0.278661	9.79842	-4.20446	5.46636
Zephyr	2014_1	2014	Cont	78.3166	105.914	27.5979	80.8614	42.3279	17.351	5.67622	539.486	197.748	0.366549	9.79842	-4.20446	5.46636
Zephyr	2014_2	2014	Salt	75.7891	103.113	27.3235	60.5702	29.7864	11.2937	3.20082	458.571	106.086	0.231339	9.79842	-4.20446	5.46636
