# Supplementary material for: Dissecting new genetic components of salinity tolerance in two-row spring barley at the vegetative and reproductive stages
Source: PLoS One. 2020 Jul 23;15(7):e0236037. doi: 10.1371/journal.pone.0236037 (PMC7377408; doi:10.1371/journal.pone.0236037)
Supplement: S3 Table — Results of the association analyses using the interaction model of the traits measured at a) The Plant Accelerator® and b) in the field. (XLSX) [file pone.0236037.s008.xlsx]

## Sheet: TPA
S3 Table. a) Results of the association analyses using the interaction model of the traits measured at The Plant Accelerator
snpid: marker ID; chrom: chromosome number, pos: position on the chromosome in cM, p_: p-value, vc_: variance component, eff_: effect; _marktrt: marker by treatment, _trt: treatment, conv: convergence of the model ,loglik: loglikelihood of the model
snpid	chrom	pos (cM)	trait	p_marktrt	p_mark	p_trt	p_pc1	p_pc2	p_pc3	vc_line	vc_resid	eff_marktrt	eff_mark	eff_trt	eff_pc1	eff_pc2	eff_pc3	eff_intercept	conv	loglik
11_10005	3H	59.55	AGR.1to4	0.692502	0.294863	0	0.101578	0.259534	0.000344032	0.545465	0.531395	-0.0508945	-0.0971048	-0.616396	0.031628	-0.00934829	0.00869035	3.08507	LogLikelihood Converged	-323.927
11_10006	1H	73.93	AGR.1to4	0.363884	0.0578087	0	0.100197	0.258029	0.000326919	0.53971	0.530355	-0.148352	0.360176	-0.632389	0.0283187	-0.00972478	0.00819333	2.96287	LogLikelihood Converged	-321.868
11_10011	3H	56.15	AGR.1to4	0.908497	0.0397365	0	0.0998653	0.257862	0.000323603	0.537709	0.531598	-0.0164906	-0.262813	-0.640511	0.0293146	-0.0121303	0.00975401	3.22492	LogLikelihood Converged	-322.216
11_10013	6H	45.23	AGR.1to4	0.417993	0.258748	0	0.101469	0.259327	0.000342324	0.545291	0.530638	0.128186	0.103485	-0.762177	0.031782	-0.0085711	0.011226	2.92732	LogLikelihood Converged	-323.14
11_10017	2H	70.29	AGR.1to4	0.685721	0.414782	0	0.101806	0.259762	0.000346844	0.546478	0.531417	0.0466289	-0.109406	-0.678003	0.0353542	-0.0059192	0.00953398	3.07097	LogLikelihood Converged	-324.368
11_10023	6H	21.81	AGR.1to4	0.230839	0.129765	0	0.100978	0.258654	0.000335678	0.543684	0.529209	0.14458	-0.244015	-0.747183	0.0348083	-0.00311565	0.00925017	3.17401	LogLikelihood Converged	-322.799
11_10024	5H	85.82	AGR.1to4	0.350195	0.42207	0	0.10197	0.259723	0.0003481	0.547855	0.52987	-0.1183	-0.0314972	-0.569789	0.0343876	-0.00966688	0.00924217	3.0366	LogLikelihood Converged	-323.824
11_10025	7H	12.63	AGR.1to4	0.50777	0.78923	0	0.102235	0.260093	0.00035181	0.548699	0.530704	-0.0968712	0.0173902	-0.635128	0.0342127	-0.00770088	0.00855768	3.01128	LogLikelihood Converged	-324.085
11_10028	4H	48.72	AGR.1to4	0.62838	0.489001	0	0.101933	0.259864	0.000348325	0.547121	0.53124	0.0573799	-0.105739	-0.675747	0.0360765	-0.00905344	0.00854839	3.05408	LogLikelihood Converged	-324.347
11_10030	1H	23.06	AGR.1to4	0.791388	0.377907	0	0.101802	0.259756	0.000346788	0.546468	0.531399	-0.0305149	-0.0777974	-0.638952	0.0321655	-0.00783861	0.0103869	3.05211	LogLikelihood Converged	-324.34
11_10040	6H	65.6	AGR.1to4	0.647155	0.873236	0	0.102114	0.260075	0.000350692	0.547834	0.53148	-0.0571992	0.0119709	-0.636223	0.0342364	-0.00742299	0.00911604	3.01093	LogLikelihood Converged	-324.509
11_10041	1H	134.45	AGR.1to4	0.146045	0.780263	0	0.102181	0.259717	0.000349892	0.549485	0.528223	0.166969	-0.118181	-0.735549	0.0352878	-0.00746919	0.00813941	3.07187	LogLikelihood Converged	-323.634
11_10043	1H	63.1	AGR.1to4	0.16852	0.245879	0	0.101376	0.259002	0.000340323	0.545623	0.528843	-0.167191	0.212485	-0.543312	0.0346652	-0.00916408	0.0103227	2.87426	LogLikelihood Converged	-323.068
11_10044	3H	118.73	AGR.1to4	0.273566	0.253391	0	0.10146	0.259204	0.000341787	0.545613	0.529765	0.194735	-0.291261	-0.677107	0.0363993	-0.00884764	0.0113234	3.04901	LogLikelihood Converged	-322.611
11_10046	4H	50.96	AGR.1to4	0.912166	0.48946	0	0.101958	0.259926	0.000348774	0.547117	0.53152	0.0146686	0.0791255	-0.664766	0.0355609	-0.00845636	0.00729217	2.9544	LogLikelihood Converged	-324.21
11_10056	7H	29.82	AGR.1to4	0.606777	0.207786	0	0.101354	0.259272	0.000341147	0.544589	0.53109	0.0653934	-0.17468	-0.673308	0.0333007	-0.00928494	0.0086123	3.06445	LogLikelihood Converged	-323.688
11_10058	5H	39.14	AGR.1to4	0.910682	0.527441	0	0.101983	0.259957	0.000349109	0.547207	0.531573	-0.0131519	-0.0962634	-0.648615	0.0318379	-0.00684592	0.0133673	3.05482	LogLikelihood Converged	-324.112
11_10061	6H	40.52	AGR.1to4	0.359861	0.592717	0	0.102143	0.25991	0.00035031	0.548579	0.529998	0.150191	-0.160395	-0.782253	0.0346288	-0.00704885	0.00738263	3.15117	LogLikelihood Converged	-323.447
11_10064	6H	20.87	AGR.1to4	0.380141	0.510471	0	0.102001	0.259806	0.000348691	0.547829	0.530274	0.163945	-0.200288	-0.671561	0.0348879	-0.00896063	0.00748834	3.03519	LogLikelihood Converged	-323.158
11_10065	2H	135.08	AGR.1to4	0.579401	0.836126	0	0.102221	0.260117	0.00035178	0.548514	0.530996	0.108778	-0.0920735	-0.752262	0.0341368	-0.00763008	0.00880115	3.0977	LogLikelihood Converged	-323.589
11_10072	2H	152.34	AGR.1to4	0.0900373	0.0103189	0	0.0986538	0.256045	0.000307537	0.534222	0.526951	-0.196259	0.368113	-0.569707	0.0386239	-0.00638047	0.0125038	2.8561	LogLikelihood Converged	-320.084
11_10075	1H	50.56	AGR.1to4	0.702609	0.360106	0	0.101713	0.259673	0.000345714	0.546055	0.531437	-0.0801986	-0.136246	-0.647202	0.0331851	-0.00804776	0.0107587	3.02589	LogLikelihood Converged	-323.071
11_10084	2H	49.51	AGR.1to4	0.462951	0.463808	0	0.101917	0.25978	0.000347863	0.547266	0.530715	-0.0853976	-0.0468667	-0.617159	0.0351361	-0.00760184	0.0120175	3.03484	LogLikelihood Converged	-324.053
11_10085	2H	156.72	AGR.1to4	0.808132	0.860559	0	0.102163	0.260135	0.000351349	0.548017	0.53157	0.0287857	-0.0347233	-0.671573	0.0338592	-0.00744404	0.00845199	3.03571	LogLikelihood Converged	-324.635
11_10092	2H	120.38	AGR.1to4	0.251669	0.02443	0	0.0996296	0.257278	0.000319609	0.537766	0.528925	-0.150825	0.391514	-0.541915	0.0314428	-0.0154881	0.0018016	2.72123	LogLikelihood Converged	-321.187
11_10093	4H	48.72	AGR.1to4	0.996168	0.788715	0	0.102154	0.260133	0.000351262	0.547954	0.531624	-0.000718802	-0.037976	-0.653226	0.0348179	-0.00683754	0.00925757	3.04552	LogLikelihood Converged	-324.17
11_10095	5H	121.9	AGR.1to4	0.881918	0.214773	0	0.101393	0.259356	0.000341785	0.544616	0.531439	0.0171198	-0.150032	-0.662399	0.0310019	-0.00296904	0.0088477	3.08778	LogLikelihood Converged	-323.915
11_10101	2H	157.79	AGR.1to4	0.435711	0.749963	0	0.102126	0.259985	0.000350447	0.548211	0.5307	0.100569	-0.090071	-0.726978	0.0342034	-0.00694771	0.00917129	3.08015	LogLikelihood Converged	-324.213
11_10107	6H	113.35	AGR.1to4	0.79463	0.0465474	0	0.100224	0.258127	0.000327494	0.539606	0.530897	-0.0354911	0.269431	-0.625978	0.034831	-0.00134331	0.00882176	2.80817	LogLikelihood Converged	-322.415
11_10109	2H	131.42	AGR.1to4	0.19025	0.00879572	0	0.0983585	0.256041	0.00030521	0.531979	0.529167	-0.326922	0.741445	-0.345839	0.0345114	-0.00744321	0.0118899	2.31506	LogLikelihood Converged	-319
11_10112	3H	10.66	AGR.1to4	0.616756	0.435509	0	0.101746	0.259719	0.000346166	0.546157	0.531541	-0.0720317	0.13601	-0.639611	0.0355844	-0.00767837	0.00834105	2.98687	LogLikelihood Converged	-323.943
11_10113	4H	14.82	AGR.1to4	0.758827	0.476353	0	0.101923	0.259881	0.000348308	0.546994	0.531443	-0.0382707	-0.0642011	-0.627124	0.0343989	-0.00714841	0.00698051	3.05853	LogLikelihood Converged	-324.282
11_10116	5H	38.18	AGR.1to4	0.74454	0.499358	0	0.101923	0.259889	0.000348338	0.546969	0.531504	0.0381032	0.0866358	-0.676162	0.0319662	-0.0067348	0.0134479	2.9649	LogLikelihood Converged	-324.071
11_10120	6H	5.72	AGR.1to4	0.465114	0.374836	0	0.101708	0.2596	0.000345397	0.546248	0.530918	0.0946023	0.0519932	-0.722162	0.0342632	-0.00677117	0.0101066	2.97734	LogLikelihood Converged	-323.908
11_10121	7H	0.54	AGR.1to4	0.241482	0.396339	0	0.101853	0.259533	0.000346381	0.547571	0.529298	0.166245	0.0213328	-0.78609	0.0331351	-0.00789526	0.009072	2.99684	LogLikelihood Converged	-323.347
11_10124	6H	65.66	AGR.1to4	0.74907	0.771369	0	0.102135	0.260097	0.000350955	0.547918	0.531498	0.0680841	-0.0893827	-0.659286	0.0341781	-0.00784115	0.0092963	3.02173	LogLikelihood Converged	-323.479
11_10128	2H	113.66	AGR.1to4	0.90773	0.518686	0	0.102045	0.259992	0.000349781	0.547572	0.531367	-0.0140821	0.0761102	-0.648891	0.0349895	-0.00690638	0.00908958	2.98852	LogLikelihood Converged	-324.494
11_10129	6H	40.52	AGR.1to4	0.567327	0.672222	0	0.102255	0.260106	0.000352029	0.548807	0.530655	0.0858015	-0.10452	-0.724212	0.0346508	-0.00692226	0.00781817	3.09988	LogLikelihood Converged	-323.956
11_10136	6H	24.28	AGR.1to4	0.104589	0.0544314	0	0.10048	0.257815	0.000328472	0.542553	0.526568	0.210795	-0.326394	-0.808733	0.0332276	-0.00677003	0.00784066	3.2544	LogLikelihood Converged	-321.423
11_10138	2H	94.8	AGR.1to4	0.690926	0.956704	0	0.102177	0.260129	0.000351447	0.548143	0.531418	-0.0537765	0.0356218	-0.612867	0.0342068	-0.00780041	0.00865603	2.98729	LogLikelihood Converged	-324.203
11_10143	7H	79.22	AGR.1to4	0.383869	0.837637	0	0.102104	0.259952	0.000350135	0.548146	0.530618	-0.100979	0.0265766	-0.609527	0.035039	-0.00658674	0.00848406	3.00248	LogLikelihood Converged	-324.174
11_10146	5H	114.01	AGR.1to4	0.0343249	0.220089	0	0.101446	0.25849	0.000338992	0.547778	0.524401	0.326089	-0.34005	-0.707327	0.0361745	-0.00862234	0.00748404	3.06942	LogLikelihood Converged	-321.234
11_10158	3H	61.59	AGR.1to4	0.46713	0.252764	0	0.101447	0.259333	0.000342157	0.545103	0.53085	-0.100533	-0.0915122	-0.574972	0.0318717	-0.00916709	0.00855683	3.08611	LogLikelihood Converged	-323.505
11_10161	5H	145.03	AGR.1to4	0.39379	0.563646	0	0.102145	0.259925	0.000350387	0.548551	0.530092	0.140566	-0.156095	-0.673715	0.0349048	-0.00782949	0.00921945	3.03643	LogLikelihood Converged	-323.568
11_10169	7H	94.95	AGR.1to4	0.726066	0.0928605	0	0.100615	0.258591	0.000332416	0.541115	0.531479	-0.0438126	0.224935	-0.622912	0.0347024	-0.00157056	0.00669811	2.85833	LogLikelihood Converged	-323.089
11_10174	7H	142.92	AGR.1to4	0.132337	0.548301	0	0.102112	0.259586	0.000348803	0.54938	0.527737	0.275312	-0.0469997	-0.898541	0.0343414	-0.00815536	0.00926378	3.05614	LogLikelihood Converged	-322.582
11_10175	6H	114.78	AGR.1to4	0.555145	0.602858	0	0.10219	0.260043	0.000351224	0.548514	0.530661	-0.0744411	0.0968578	-0.601195	0.0346981	-0.0068381	0.00851361	2.94588	LogLikelihood Converged	-324.32
11_10176	1H	58.41	AGR.1to4	0.778557	0.682493	0	0.102125	0.260079	0.000350805	0.547904	0.531431	-0.0463165	-0.0361449	-0.647129	0.0336527	-0.00829683	0.00905334	3.01959	LogLikelihood Converged	-323.958
11_10178	2H	39.67	AGR.1to4	0.857387	0.756304	0	0.102153	0.26012	0.0003512	0.547982	0.531539	-0.0285322	-0.030658	-0.629728	0.034356	-0.0077364	0.00813322	3.03996	LogLikelihood Converged	-324.059
11_10180	2H	20.09	AGR.1to4	0.420511	0.709035	0	0.102129	0.259971	0.000350423	0.548281	0.530566	0.0934052	-0.00828724	-0.694626	0.0333129	-0.00806929	0.00936784	3.01844	LogLikelihood Converged	-324.353
11_10182	7H	116.12	AGR.1to4	0.703736	0.818291	0	0.102208	0.26014	0.000351753	0.548339	0.531275	-0.0482147	-0.000533814	-0.639865	0.0340218	-0.00759927	0.00880819	3.01443	LogLikelihood Converged	-324.531
11_10186	1H	21.86	AGR.1to4	0.204603	0.998762	0	0.102156	0.259819	0.00035007	0.548966	0.529203	0.150595	-0.0779241	-0.710264	0.0342469	-0.00744985	0.00885094	3.04378	LogLikelihood Converged	-323.903
11_10189	6H	59.86	AGR.1to4	0.581957	0.255486	0	0.101488	0.259408	0.000342795	0.545182	0.53111	-0.108021	0.251619	-0.556463	0.0333168	-0.00744724	0.0103887	2.78766	LogLikelihood Converged	-322.944
11_10196	2H	73.47	AGR.1to4	0.467357	0.834426	0	0.102318	0.260132	0.000352677	0.549208	0.530374	0.0963522	-0.0766365	-0.677985	0.0337608	-0.00770276	0.00933921	3.03378	LogLikelihood Converged	-324.177
11_10208	4H	2.55	AGR.1to4	0.0280628	0.126792	0	0.101073	0.25802	0.000334128	0.546425	0.523637	0.378929	-0.436849	-0.70184	0.0348834	-0.0104931	0.00667695	3.06848	LogLikelihood Converged	-320.389
11_10209	7H	71.99	AGR.1to4	0.532986	0.108344	0	0.101133	0.258907	0.000337912	0.544063	0.529967	-0.0741294	0.237004	-0.607304	0.039825	-0.000748245	0.0068857	2.86506	LogLikelihood Converged	-323.099
11_10214	2H	91.54	AGR.1to4	0.930067	0.174976	0	0.101216	0.259188	0.000339666	0.543805	0.53149	0.0168823	0.217717	-0.668372	0.0326949	-0.00896022	0.00768058	2.81859	LogLikelihood Converged	-322.875
11_10216	2H	26.27	AGR.1to4	0.996793	0.765992	0	0.102171	0.260139	0.000351427	0.548056	0.531552	-0.000522438	-0.0348927	-0.653744	0.0341652	-0.00802276	0.00931209	3.02377	LogLikelihood Converged	-324.495
11_10217	5H	139.52	AGR.1to4	0.188836	0.0728823	0	0.100446	0.258077	0.000329146	0.541463	0.528826	0.156612	-0.335232	-0.75209	0.0442172	-0.0159471	0.0135707	3.22547	LogLikelihood Converged	-321.976
11_10220	6H	77.42	AGR.1to4	0.751635	0.216725	0	0.101231	0.259243	0.000339999	0.543746	0.531796	-0.0365861	0.148917	-0.633812	0.0375802	-0.00634991	0.00745456	2.93302	LogLikelihood Converged	-323.96
11_10221	4H	17.79	AGR.1to4	0.573623	0.460154	0	0.10182	0.259764	0.000346971	0.546579	0.531325	0.0664694	0.0488536	-0.694492	0.0329117	-0.00513436	0.00905137	2.98494	LogLikelihood Converged	-324.252
11_10223	4H	14.82	AGR.1to4	0.437403	0.626653	0	0.102134	0.259963	0.000350436	0.548343	0.530471	0.0925709	0.0033344	-0.712166	0.0347918	-0.00825011	0.00854769	3.01192	LogLikelihood Converged	-324.317
11_10224	3H	55.56	AGR.1to4	0.935505	0.572078	0	0.102062	0.260023	0.000350042	0.547596	0.531486	0.0123864	-0.085898	-0.664039	0.0341915	-0.00652668	0.00975435	3.08592	LogLikelihood Converged	-324.038
11_10227	6H	54.92	AGR.1to4	0.767757	0.927045	0	0.102165	0.260135	0.000351366	0.548032	0.531555	-0.0358965	0.0290965	-0.64162	0.0342374	-0.00783734	0.00890439	3.00454	LogLikelihood Converged	-324.602
11_10232	7H	26.03	AGR.1to4	0.892851	0.603323	0	0.102027	0.26001	0.000349692	0.547376	0.531643	0.0311903	0.0890078	-0.682934	0.0340746	-0.00723278	0.00919781	2.93133	LogLikelihood Converged	-323.279
11_10236	5H	162.41	AGR.1to4	0.227161	0.160391	0	0.101217	0.258865	0.000338466	0.544842	0.529003	-0.140648	0.239455	-0.595005	0.0297812	-0.00340321	0.00582812	2.91471	LogLikelihood Converged	-322.928
11_10244	6H	43.98	AGR.1to4	0.844137	0.337832	0	0.101782	0.259721	0.000346488	0.546429	0.531281	0.0226504	-0.111104	-0.664341	0.0328368	-0.00668267	0.00754795	3.06858	LogLikelihood Converged	-324.311
11_10247	4H	68.41	AGR.1to4	0.128555	0.94592	0	0.10189	0.259511	0.000346613	0.547926	0.528845	0.236194	-0.135362	-0.851436	0.0343489	-0.00758297	0.00882464	3.12836	LogLikelihood Converged	-323.037
11_10251	5H	146.54	AGR.1to4	0.73436	0.564203	0	0.102049	0.259991	0.000349807	0.547604	0.531329	0.0505877	0.0602069	-0.695338	0.0352125	-0.00771038	0.0107248	2.96519	LogLikelihood Converged	-323.948
11_10254	5H	159.3	AGR.1to4	0.346846	0.0955515	0	0.100756	0.258531	0.000333373	0.542385	0.529947	0.122571	-0.272716	-0.744159	0.0326401	-0.00170344	0.00723165	3.21547	LogLikelihood Converged	-322.643
11_10259	1H	49.36	AGR.1to4	0.828127	0.193876	0	0.101275	0.259248	0.000340387	0.544066	0.531498	-0.039844	-0.209766	-0.649753	0.0328795	-0.00839353	0.0126419	3.03873	LogLikelihood Converged	-322.922
11_10260	5H	35.51	AGR.1to4	0.467384	0.631764	0	0.10216	0.259996	0.00035078	0.548433	0.530528	-0.124297	-0.00640305	-0.637551	0.0348676	-0.00751961	0.0084289	3.01512	LogLikelihood Converged	-323.649
11_10261	4H	46.87	AGR.1to4	0.369406	0.778727	0	0.102313	0.260065	0.000352379	0.549385	0.529895	-0.120199	0.0974746	-0.562905	0.0339667	-0.00802466	0.00835312	2.9404	LogLikelihood Converged	-324.02
11_10262	4H	50.96	AGR.1to4	0.700611	0.14221	0	0.101053	0.258994	0.000337571	0.543179	0.531239	-0.0517779	-0.158546	-0.641234	0.0369994	-0.00919215	0.0055683	3.05133	LogLikelihood Converged	-323.285
11_10263	2H	113.66	AGR.1to4	0.473485	0.387078	0	0.101744	0.259635	0.000345829	0.54641	0.530911	-0.0957647	-0.0560111	-0.581542	0.0335563	-0.00626368	0.0102621	3.05721	LogLikelihood Converged	-323.847
11_10265	2H	69.12	AGR.1to4	0.873439	0.771196	0	0.102166	0.260132	0.000351364	0.548046	0.53153	0.0183791	0.0205492	-0.663584	0.0347883	-0.007165	0.00908719	3.00344	LogLikelihood Converged	-324.736
11_10269	4H	112.03	AGR.1to4	0.428019	0.318812	0	0.101717	0.259544	0.000345253	0.546491	0.530421	0.126993	-0.203442	-0.67344	0.0343347	-0.00672898	0.00921222	3.04584	LogLikelihood Converged	-323.353
11_10270	6H	58.68	AGR.1to4	0.193166	0.310895	0	0.101466	0.259164	0.000341684	0.545787	0.529408	0.150807	-0.186827	-0.739367	0.0350907	-0.00921884	0.00698229	3.11893	LogLikelihood Converged	-323.394
11_10275	1H	48.13	AGR.1to4	0.264998	0.580689	0	0.102132	0.259817	0.000349861	0.548794	0.529365	-0.145411	0.143294	-0.54681	0.0364254	-0.00718704	0.00954722	2.90887	LogLikelihood Converged	-323.708
11_10279	1H	75.46	AGR.1to4	0.225654	0.310458	0	0.101479	0.259218	0.000341999	0.545717	0.529721	0.230878	-0.290562	-0.677177	0.0332322	-0.0087897	0.00832638	3.04362	LogLikelihood Converged	-322.555
11_10280	3H	120.94	AGR.1to4	0.510406	0.407567	0	0.101865	0.259739	0.000347266	0.547003	0.530792	-0.13817	0.235457	-0.642631	0.0336503	-0.00579488	0.00721697	2.99502	LogLikelihood Converged	-322.98
11_10281	3H	61.59	AGR.1to4	0.759028	0.607809	0	0.102093	0.260036	0.00035036	0.547793	0.531347	0.0475711	0.0473192	-0.693423	0.0342374	-0.00857088	0.00813394	2.97469	LogLikelihood Converged	-324.007
11_10287	2H	82.17	AGR.1to4	0.146091	0.176773	0	0.101026	0.258642	0.000336036	0.54409	0.528751	0.218444	-0.300878	-0.833598	0.0323848	-0.0109271	0.0099538	3.26216	LogLikelihood Converged	-322.271
11_10297	2H	54.75	AGR.1to4	0.939664	0.428647	0	0.101851	0.25983	0.000347491	0.546604	0.5316	-0.0107381	0.105803	-0.64528	0.033848	-0.00845331	0.00986906	2.93066	LogLikelihood Converged	-324.065
11_10309	4H	67.05	AGR.1to4	0.501903	0.573788	0	0.102067	0.259936	0.000349755	0.547916	0.530774	-0.154628	-0.0292937	-0.643307	0.0345551	-0.00706461	0.00881477	3.0165	LogLikelihood Converged	-323.065
11_10310	5H	172.41	AGR.1to4	0.565997	0.178341	0	0.101221	0.259131	0.000339493	0.544025	0.531013	0.132191	-0.342699	-0.777687	0.0315695	-0.00835278	0.00799768	3.33425	LogLikelihood Converged	-322.359
11_10312	3H	110.33	AGR.1to4	0.453121	0.554942	0	0.102212	0.259997	0.000351234	0.548828	0.53014	-0.0902902	0.117655	-0.621895	0.0347773	-0.0050372	0.00842993	2.97289	LogLikelihood Converged	-324.136
11_10319	4H	6.41	AGR.1to4	0.435128	0.213715	0	0.101248	0.259145	0.000339776	0.544189	0.530913	-0.0911626	-0.0904473	-0.615742	0.0325182	-0.00339246	0.00903953	3.05287	LogLikelihood Converged	-323.633
11_10323	6H	53.58	AGR.1to4	0.741848	0.478091	0	0.101854	0.259836	0.000347541	0.546608	0.531623	-0.0407255	0.103691	-0.641182	0.0337664	-0.00986811	0.00936789	2.98128	LogLikelihood Converged	-324.3
11_10326	2H	4.06	AGR.1to4	0.000293116	0.160868	0	0.101483	0.25672	0.000332738	0.553646	0.510655	0.627591	-0.55801	-1.20568	0.0344918	-0.00481822	0.0111621	3.5061	LogLikelihood Converged	-316.5
11_10327	7H	32.59	AGR.1to4	0.515016	0.923972	0	0.1022	0.260087	0.000351479	0.548448	0.530926	0.112197	-0.0708694	-0.668186	0.0343909	-0.00760732	0.00888332	3.02363	LogLikelihood Converged	-323.787
11_10329	2H	155.32	AGR.1to4	0.335805	0.455779	0	0.101712	0.25957	0.000345311	0.546374	0.530654	0.119486	-0.163337	-0.69162	0.0307686	-0.00545929	0.00671739	3.0656	LogLikelihood Converged	-323.71
11_10331	6H	81.23	AGR.1to4	0.283845	0.0391851	0	0.100103	0.257771	0.000325221	0.539817	0.529091	0.14784	-0.323844	-0.685873	0.0319254	-0.00630235	0.00829214	3.08705	LogLikelihood Converged	-321.777
11_10334	4H	88.51	AGR.1to4	0.539429	0.581286	0	0.102058	0.259948	0.00034972	0.547806	0.530937	0.0984015	-0.128819	-0.737365	0.0339558	-0.0070963	0.00842348	3.12364	LogLikelihood Converged	-323.816
11_10335	3H	65.66	AGR.1to4	0.258729	0.151671	0	0.101086	0.258804	0.000337141	0.544039	0.529527	0.13098	-0.225798	-0.711798	0.0374703	-0.00308243	0.00835987	3.11265	LogLikelihood Converged	-323.056
11_10336	5H	147.19	AGR.1to4	0.694697	0.0137514	0	0.0990844	0.256973	0.000314157	0.534569	0.530744	-0.0620055	-0.34665	-0.602167	0.0283174	-0.00705552	0.00204495	3.30644	LogLikelihood Converged	-320.984
11_10338	1H	114.95	AGR.1to4	0.288946	0.367003	0	0.101575	0.259391	0.000343468	0.545896	0.530326	0.195849	-0.247543	-0.674709	0.0340938	-0.00786252	0.00849753	3.04098	LogLikelihood Converged	-322.928
11_10342	2H	45.01	AGR.1to4	0.777609	0.623448	0	0.102107	0.260052	0.000350542	0.547848	0.531366	0.0357033	0.0404128	-0.6644	0.0330303	-0.00847728	0.00800289	3.00244	LogLikelihood Converged	-324.391
11_10343	3H	155.65	AGR.1to4	0.845571	0.694979	0	0.102182	0.260126	0.000351477	0.548191	0.531356	-0.023945	0.0662444	-0.646007	0.0342112	-0.00674365	0.00700935	2.99243	LogLikelihood Converged	-324.349
11_10352	2H	113.68	AGR.1to4	0.460124	0.701413	0	0.102249	0.260064	0.000351815	0.548894	0.530379	-0.0881683	0.0867664	-0.621448	0.0342221	-0.00710429	0.00932401	2.98273	LogLikelihood Converged	-324.378
11_10355	6H	44.73	AGR.1to4	0.426614	0.458149	0	0.101914	0.259756	0.000347751	0.547321	0.530554	0.162002	0.057696	-0.801847	0.03354	-0.00829538	0.0101212	2.96151	LogLikelihood Converged	-323.036
11_10360	5H	111.25	AGR.1to4	0.457988	0.730428	0	0.102184	0.260029	0.000351115	0.548511	0.530599	0.176554	-0.160774	-0.819216	0.0339624	-0.0077099	0.00894928	3.16499	LogLikelihood Converged	-323.025
11_10363	5H	137.07	AGR.1to4	0.750618	0.170757	0	0.101391	0.259269	0.000341448	0.54488	0.530787	-0.0549368	0.237444	-0.605371	0.0359181	-0.00728349	0.01045	2.80719	LogLikelihood Converged	-323.01
11_10373	3H	62.26	AGR.1to4	0.464529	0.31353	0	0.101609	0.259492	0.000344141	0.545837	0.530838	-0.101632	-0.0747981	-0.573899	0.0320709	-0.00890246	0.00857365	3.07334	LogLikelihood Converged	-323.637
11_10376	2H	132.96	AGR.1to4	0.554141	0.700547	0	0.10222	0.260086	0.000351651	0.548605	0.530767	-0.0681055	0.078492	-0.619915	0.033785	-0.0082644	0.00781844	2.97508	LogLikelihood Converged	-324.466
11_10381	3H	126.69	AGR.1to4	0.976119	0.0255356	0	0.0993977	0.25742	0.000318242	0.53554	0.531779	-0.00816447	-0.528725	-0.653912	0.0351247	-0.00812204	0.010446	3.0389	LogLikelihood Converged	-320.613
11_10385	5H	144.81	AGR.1to4	0.699948	0.955285	0	0.10225	0.260176	0.000352258	0.548549	0.531227	0.0624667	-0.0402268	-0.663047	0.0343898	-0.00758766	0.00888485	3.02031	LogLikelihood Converged	-324.054
11_10387	4H	104.76	AGR.1to4	0.960565	0.1394	0	0.101043	0.259011	0.000337546	0.543045	0.53145	-0.00579255	-0.152986	-0.651457	0.0344463	-0.00664753	0.0115158	3.07764	LogLikelihood Converged	-323.662
11_10390	6H	121.81	AGR.1to4	0.936034	0.931692	0	0.102219	0.260185	0.000352021	0.548282	0.531533	0.00935681	-0.0136692	-0.657714	0.034346	-0.00755516	0.00873724	3.02006	LogLikelihood Converged	-324.784
11_10399	2H	42.78	AGR.1to4	0.73866	0.678583	0	0.102132	0.260075	0.000350845	0.547964	0.531355	-0.0440396	-0.0246647	-0.621	0.0341529	-0.00730828	0.00896307	3.03283	LogLikelihood Converged	-324.412
11_10400	6H	88.28	AGR.1to4	0.0523604	0.66769	0	0.101922	0.259199	0.000345701	0.549162	0.526213	0.23937	-0.171754	-0.729246	0.0350802	-0.00822862	0.00844377	3.06838	LogLikelihood Converged	-322.663
11_10401	5H	174.25	AGR.1to4	0.958651	0.713023	0	0.102145	0.260113	0.000351107	0.547944	0.531546	0.00794956	0.0509581	-0.655208	0.0332495	-0.00771397	0.00791597	3.0057	LogLikelihood Converged	-324.068
11_10405	5H	162.41	AGR.1to4	0.908408	0.441681	0	0.101947	0.259895	0.000348567	0.547132	0.531369	0.0206134	-0.137438	-0.656456	0.0341587	-0.00729562	0.0105581	3.03102	LogLikelihood Converged	-323.58
11_10409	4H	3.15	AGR.1to4	0.508416	0.348548	0	0.101722	0.25961	0.000345547	0.546321	0.530888	-0.106237	0.190365	-0.563773	0.0345935	-0.00923035	0.00790184	2.8523	LogLikelihood Converged	-323.465
11_10414	5H	82.92	AGR.1to4	0.826559	0.27992	0	0.101601	0.259556	0.000344316	0.545573	0.531389	-0.0270984	-0.103953	-0.644766	0.0361315	-0.00751103	0.00766669	3.04708	LogLikelihood Converged	-324.057
11_10419	1H	4.77	AGR.1to4	0.00770124	0.135007	0	0.100792	0.257406	0.000329549	0.546224	0.52109	0.305806	-0.312995	-0.823749	0.0330481	-0.0105204	0.00926965	3.18803	LogLikelihood Converged	-320.154
11_10422	2H	53.81	AGR.1to4	0.158243	0.819657	0	0.102101	0.259697	0.000349131	0.548939	0.528678	0.166873	-0.111554	-0.756931	0.0345133	-0.00756303	0.00823289	3.08253	LogLikelihood Converged	-323.676
11_10427	6H	33.55	AGR.1to4	0.30968	0.535944	0	0.10214	0.259849	0.000350053	0.548753	0.52955	-0.116961	0.129752	-0.597909	0.0338486	-0.00615228	0.00732209	2.95208	LogLikelihood Converged	-324.005
11_10429	2H	113.58	AGR.1to4	0.778662	0.365411	0	0.101801	0.259745	0.000346738	0.546496	0.531321	-0.0331871	0.128675	-0.633467	0.033525	-0.0110545	0.00644021	2.93501	LogLikelihood Converged	-324.144
11_10432	4H	47.66	AGR.1to4	0.50597	0.196127	0	0.101172	0.259106	0.000338983	0.543726	0.531198	-0.0951054	0.231564	-0.578319	0.0409286	-0.00776063	0.0101638	2.82897	LogLikelihood Converged	-323.205
11_10443	1H	136.36	AGR.1to4	0.786067	0.176743	0	0.101316	0.259239	0.000340704	0.544406	0.531123	0.0327989	-0.159241	-0.675334	0.0335238	-0.00848862	0.00985103	3.11843	LogLikelihood Converged	-323.778
11_10446	2H	128.4	AGR.1to4	0.202525	0.170512	0	0.101174	0.258823	0.000337949	0.544646	0.52901	0.167029	-0.247634	-0.777901	0.0320055	-0.00750757	0.00707778	3.19786	LogLikelihood Converged	-322.788
11_10451	7H	24.07	AGR.1to4	0.784269	0.970663	0	0.102253	0.260193	0.000352345	0.548514	0.531339	-0.0364321	0.023467	-0.626453	0.0343916	-0.00747625	0.00883343	2.99671	LogLikelihood Converged	-324.414
11_10454	7H	124.49	AGR.1to4	0.634655	0.375817	0	0.101726	0.259675	0.000345827	0.546142	0.531359	-0.0552632	-0.0616039	-0.622121	0.0336749	-0.00692197	0.00960237	3.04977	LogLikelihood Converged	-324.292
11_10455	6H	64.86	AGR.1to4	0.689876	0.51607	0	0.101982	0.259921	0.00034896	0.547309	0.53131	0.0524747	0.0490288	-0.692444	0.034549	-0.00682598	0.00985981	2.9786	LogLikelihood Converged	-324.239
11_10456	3H	56.15	AGR.1to4	0.825174	0.110242	0	0.100816	0.258786	0.000334817	0.542031	0.531448	-0.02655	-0.159355	-0.636589	0.0319561	-0.00770963	0.0115524	3.11795	LogLikelihood Converged	-323.404
11_10461	6H	47.75	AGR.1to4	0.973657	0.404587	0	0.101786	0.259777	0.000346733	0.546279	0.531683	-0.00696683	0.167853	-0.647606	0.0332631	-0.00872072	0.0104459	2.86028	LogLikelihood Converged	-323.194
11_10467	4H	64.79	AGR.1to4	0.971413	0.827408	0	0.102191	0.26016	0.000351683	0.548145	0.531557	0.00486426	0.0258306	-0.657602	0.0349889	-0.00783467	0.00843531	2.99429	LogLikelihood Converged	-324.376
11_10469	6H	70.51	AGR.1to4	0.240247	0.57372	0	0.102023	0.259719	0.000348549	0.548275	0.529439	0.148401	-0.0114314	-0.697032	0.0350672	-0.00630659	0.00849504	3.01808	LogLikelihood Converged	-323.741
11_10471	1H	85.52	AGR.1to4	0.322218	0.776725	0	0.102198	0.259958	0.000350969	0.548849	0.529944	0.179764	-0.0460056	-0.813244	0.0345405	-0.00794101	0.00908067	3.05486	LogLikelihood Converged	-323.363
11_10477	5H	96.77	AGR.1to4	0.773895	0.175468	0	0.101258	0.259199	0.000340058	0.544087	0.53126	0.0369097	-0.180511	-0.66399	0.0301552	-0.00841532	0.0108386	3.06543	LogLikelihood Converged	-323.583
11_10494	6H	40.52	AGR.1to4	0.193398	0.923275	0	0.102329	0.259909	0.000351915	0.550007	0.528572	-0.187964	0.108596	-0.61678	0.0344126	-0.00750885	0.00854422	2.99221	LogLikelihood Converged	-323.378
11_10496	6H	91.32	AGR.1to4	0.0589645	0.321846	0	0.101909	0.25907	0.000345102	0.549474	0.525322	0.221557	-0.00479644	-0.788758	0.0346108	-0.00872909	0.0112371	3.01685	LogLikelihood Converged	-322.434
11_10498	2H	54.75	AGR.1to4	0.731414	0.675131	0	0.102114	0.260062	0.000350641	0.54787	0.531389	-0.0541619	-0.0294583	-0.645185	0.0340673	-0.00799556	0.00901434	3.01903	LogLikelihood Converged	-324.046
11_10509	4H	48.72	AGR.1to4	0.18167	0.375333	0	0.101886	0.259456	0.000346367	0.548067	0.528458	-0.243835	0.270002	-0.436921	0.0350439	-0.0071048	0.00810173	2.77394	LogLikelihood Converged	-322.617
11_10510	4H	87.44	AGR.1to4	0.280418	0.245583	0	0.101404	0.259168	0.000341173	0.545302	0.529908	0.134562	0.0626487	-0.746723	0.032687	-0.00844785	0.0111268	2.97164	LogLikelihood Converged	-323.355
11_10513	6H	54.92	AGR.1to4	0.266787	0.791147	0	0.102088	0.25984	0.000349564	0.548384	0.529873	-0.128741	0.0950435	-0.597598	0.0344441	-0.0080079	0.00840505	2.97284	LogLikelihood Converged	-324.101
11_10515	3H	97.37	AGR.1to4	0.4613	0.977209	0	0.102179	0.260051	0.000351161	0.548402	0.530811	-0.0874764	0.0422172	-0.620791	0.0343698	-0.00751321	0.00888424	2.99836	LogLikelihood Converged	-324.368
11_10516	1H	62.5	AGR.1to4	0.219943	0.447865	0	0.101863	0.259541	0.000346497	0.54762	0.529287	-0.150513	0.161065	-0.55215	0.0344706	-0.00862176	0.00966714	2.90562	LogLikelihood Converged	-323.63
11_10518	5H	78.26	AGR.1to4	0.670357	0.119271	0	0.100949	0.258866	0.000336218	0.542786	0.531056	0.0493581	0.137287	-0.675236	0.0310146	-0.00892596	0.00706621	2.95456	LogLikelihood Converged	-323.471
11_10520	1H	50.86	AGR.1to4	0.443119	0.680814	0	0.102111	0.259965	0.000350245	0.548158	0.530666	-0.160982	0.000607409	-0.640599	0.0334457	-0.00797784	0.00980246	3.01445	LogLikelihood Converged	-323.155
11_10522	1H	96.57	AGR.1to4	0.584705	0.828548	0	0.102148	0.260073	0.000350974	0.548096	0.531211	0.0795906	-0.0714961	-0.718057	0.0345548	-0.00782689	0.00832631	3.07191	LogLikelihood Converged	-324.108
11_10524	5H	73.13	AGR.1to4	0.866707	0.0397688	0	0.100008	0.257947	0.000325075	0.538528	0.531163	-0.0193418	-0.20888	-0.643552	0.027399	-0.00481825	0.0101847	3.11765	LogLikelihood Converged	-322.641
11_10525	2H	41.88	AGR.1to4	0.308382	0.565182	0	0.102198	0.259895	0.00035072	0.549046	0.529462	0.209189	-0.214298	-0.845205	0.0342961	-0.00763327	0.00804824	3.21018	LogLikelihood Converged	-322.971
11_10527	4H	50.96	AGR.1to4	0.569311	0.536988	0	0.10206	0.259945	0.000349727	0.547836	0.530892	0.0705334	0.0370931	-0.70194	0.0356238	-0.00771626	0.00709026	2.98862	LogLikelihood Converged	-324.217
11_10536	5H	144.81	AGR.1to4	0.381164	0.0244186	0	0.0993657	0.257227	0.000317302	0.535911	0.530543	-0.103401	0.385174	-0.611673	0.0488747	-0.0155278	0.0177549	2.86423	LogLikelihood Converged	-321.512
11_10538	2H	115.68	AGR.1to4	0.58431	0.459481	0	0.101888	0.259809	0.000347723	0.546952	0.531158	-0.0663979	0.130632	-0.610121	0.0341685	-0.0100103	0.00623179	2.92753	LogLikelihood Converged	-324.091
11_10539	6H	45.89	AGR.1to4	0.466117	0.396928	0	0.101788	0.259665	0.000346324	0.546653	0.530806	0.125269	0.0725047	-0.763143	0.0319646	-0.00823127	0.0102863	2.9514	LogLikelihood Converged	-323.325
11_10547	7H	142.52	AGR.1to4	0.439867	0.712042	0	0.102157	0.259999	0.000350772	0.548402	0.530574	0.0930865	-0.0898318	-0.713897	0.0338964	-0.00809337	0.00798714	3.07195	LogLikelihood Converged	-324.284
11_10550	7H	127.46	AGR.1to4	0.440314	0.440438	0	0.101885	0.259737	0.000347428	0.547163	0.530623	-0.0966012	-0.0350586	-0.586246	0.0341002	-0.0084804	0.00836467	3.0388	LogLikelihood Converged	-324.051
11_10551	2H	144.58	AGR.1to4	0.0905612	0.0165138	0	0.0993908	0.256674	0.00031556	0.537857	0.526138	0.206759	-0.377152	-0.79248	0.0346639	-0.0078942	0.00338354	3.26729	LogLikelihood Converged	-320.357
11_10552	1H	54.36	AGR.1to4	0.912816	0.659264	0	0.102093	0.260067	0.000350477	0.547693	0.531586	0.0182041	0.0558958	-0.669391	0.0336233	-0.00830827	0.00906384	2.96633	LogLikelihood Converged	-323.962
11_10559	3H	24.35	AGR.1to4	0.665396	0.744278	0	0.102136	0.260076	0.00035088	0.547993	0.531328	0.0527545	0.00782376	-0.671485	0.0341095	-0.00720802	0.00917091	3.01185	LogLikelihood Converged	-324.545
11_10563	7H	101.28	AGR.1to4	0.622545	0.382684	0	0.101774	0.259706	0.000346362	0.546414	0.53123	0.0582663	0.0715175	-0.690185	0.0344282	-0.00523628	0.0065982	2.9697	LogLikelihood Converged	-324.141
11_10565	3H	19.18	AGR.1to4	0.0641629	0.138552	0	0.101099	0.258346	0.000335547	0.545589	0.525929	0.221236	-0.277138	-0.795939	0.031909	-0.00848347	0.0115254	3.19345	LogLikelihood Converged	-321.895
11_10566	2H	144.58	AGR.1to4	0.0140103	0.369058	0	0.102258	0.25883	0.000347163	0.552892	0.520847	0.360335	-0.302517	-0.947006	0.0355095	-0.00741863	0.00809449	3.26	LogLikelihood Converged	-320.92
11_10568	4H	50.96	AGR.1to4	0.711812	0.567563	0	0.102076	0.260004	0.000350088	0.547765	0.531229	-0.0506765	-0.0481864	-0.642149	0.0354441	-0.00843061	0.00753444	3.02488	LogLikelihood Converged	-324.153
11_10570	3H	132.77	AGR.1to4	0.686418	0.845644	0	0.10227	0.260178	0.000352439	0.548694	0.531093	0.0517878	0.000620792	-0.668295	0.0347886	-0.00871611	0.00903747	3.01385	LogLikelihood Converged	-324.27
11_10577	4H	47.66	AGR.1to4	0.645153	0.235488	0	0.101332	0.259306	0.000341088	0.544311	0.531519	-0.0641105	0.197189	-0.604002	0.0403268	-0.00799795	0.0103607	2.85947	LogLikelihood Converged	-323.5
11_10578	5H	75.06	AGR.1to4	0.0497179	0.330009	0	0.101167	0.258554	0.00033689	0.545445	0.527009	-0.305946	0.30257	-0.397148	0.036116	-0.00965949	0.00723502	2.75961	LogLikelihood Converged	-321.738
11_10580	5H	26.63	AGR.1to4	0.192473	0.262255	0	0.10134	0.259038	0.000340151	0.545231	0.529395	0.169589	0.0443048	-0.778298	0.0335865	-0.00483892	0.00930668	2.98231	LogLikelihood Converged	-323.062
11_10582	5H	145.24	AGR.1to4	0.234325	0.213696	0	0.101571	0.25918	0.000342639	0.546539	0.528735	-0.16455	0.238848	-0.525391	0.0369569	-0.00815988	0.00969934	2.82794	LogLikelihood Converged	-322.953
11_10584	3H	111.73	AGR.1to4	0.736782	0.736748	0	0.102197	0.260128	0.000351613	0.548297	0.53126	0.0387254	0.0169667	-0.67249	0.0348945	-0.0086343	0.00920658	3.006	LogLikelihood Converged	-324.613
11_10586	1H	122.36	AGR.1to4	0.532874	0.46112	0	0.101904	0.259801	0.000347831	0.547098	0.530978	0.126185	0.0683081	-0.665086	0.0327964	-0.0087982	0.00938778	3.0084	LogLikelihood Converged	-323.193
11_10588	4H	76.88	AGR.1to4	0.507434	0.494336	0	0.101934	0.259825	0.00034818	0.547251	0.530933	0.0879146	0.0376667	-0.719498	0.0350216	-0.00566022	0.00919217	2.98661	LogLikelihood Converged	-324.033
11_10589	5H	139.52	AGR.1to4	0.102739	0.0294471	0	0.0996204	0.257062	0.000318772	0.538378	0.527354	-0.193861	0.403535	-0.581042	0.0458425	-0.0175534	0.0143648	2.86374	LogLikelihood Converged	-320.775
11_10590	1H	136.24	AGR.1to4	0.569589	0.173348	0	0.1013	0.259172	0.000340316	0.544496	0.530731	-0.0679904	0.176942	-0.629311	0.0337376	-0.00825608	0.00989813	2.95016	LogLikelihood Converged	-323.662
11_10593	5H	153.94	AGR.1to4	0.81531	0.109343	0	0.10075	0.258742	0.000334099	0.541667	0.531608	0.0327811	-0.225697	-0.679742	0.0319322	-0.00329315	0.0076129	3.19243	LogLikelihood Converged	-323.056
11_10595	6H	95.09	AGR.1to4	0.293529	0.257842	0	0.101367	0.259171	0.000340874	0.545008	0.530217	0.142313	-0.214483	-0.686973	0.0324426	-0.00501786	0.00827084	3.06513	LogLikelihood Converged	-323.262
11_10597	1H	48.13	AGR.1to4	0.217242	0.26355	0	0.101575	0.259221	0.000342823	0.546438	0.529019	0.157901	-0.217489	-0.698459	0.0384673	-0.00685381	0.0105907	3.0756	LogLikelihood Converged	-323.131
11_10600	5H	156.98	AGR.1to4	0.359941	0.979907	0	0.102175	0.259988	0.000350884	0.548572	0.530358	0.119888	-0.0645391	-0.742347	0.0343258	-0.00751552	0.00873817	3.06151	LogLikelihood Converged	-323.991
11_10601	3H	47.23	AGR.1to4	0.77324	0.99437	0	0.102234	0.26018	0.000352129	0.54841	0.531382	-0.0402691	0.0216439	-0.645061	0.0343375	-0.00757433	0.00886937	3.00956	LogLikelihood Converged	-324.308
11_10606	4H	61.04	AGR.1to4	0.538359	0.470412	0	0.101861	0.259781	0.000347393	0.546837	0.531149	0.0708488	-0.118192	-0.689517	0.0340516	-0.0093857	0.00701992	3.07302	LogLikelihood Converged	-324.254
11_10608	6H	76.79	AGR.1to4	0.594923	0.115905	0	0.100703	0.258684	0.000333493	0.541488	0.531529	0.0665785	-0.217627	-0.673771	0.0387383	-0.00389846	0.00860259	3.08004	LogLikelihood Converged	-323.217
11_10610	4H	112.65	AGR.1to4	0.592699	0.0777553	0	0.100448	0.258395	0.000330315	0.540463	0.531248	-0.0618285	-0.15101	-0.625841	0.032794	-0.00391959	0.00757375	3.08402	LogLikelihood Converged	-323.09
11_10611	4H	108.91	AGR.1to4	0.865984	0.250304	0	0.101565	0.259506	0.000343819	0.545456	0.531279	0.0247213	-0.159235	-0.65865	0.0343879	-0.00608183	0.0087167	3.04521	LogLikelihood Converged	-323.668
11_10614	4H	86.56	AGR.1to4	0.89786	0.241977	0	0.101478	0.259445	0.000342849	0.544987	0.531471	-0.0159719	-0.122486	-0.648451	0.0320446	-0.00762995	0.0105228	3.0532	LogLikelihood Converged	-323.944
11_10621	5H	27.93	AGR.1to4	0.674246	0.789314	0	0.102196	0.260122	0.000351581	0.548305	0.531228	-0.055828	0.0602044	-0.611889	0.0346902	-0.00749976	0.00871505	2.96906	LogLikelihood Converged	-324.416
11_10627	4H	62.43	AGR.1to4	0.407944	0.98834	0	0.102029	0.259929	0.000349397	0.547644	0.531013	-0.108248	0.0542056	-0.625367	0.0342904	-0.00749126	0.00888929	3.00018	LogLikelihood Converged	-324.085
11_10628	3H	86.34	AGR.1to4	0.358999	0.447565	0	0.101755	0.259609	0.000345827	0.546574	0.530634	0.134708	-0.168538	-0.763029	0.0334706	-0.00841822	0.00825612	3.15091	LogLikelihood Converged	-323.61
11_10635	6H	59.86	AGR.1to4	0.521016	0.231119	0	0.101411	0.259309	0.000341764	0.544906	0.530937	-0.127802	0.274721	-0.538184	0.0332933	-0.00733547	0.0104226	2.76598	LogLikelihood Converged	-322.791
11_10638	2H	54.46	AGR.1to4	0.783167	0.357815	0	0.10174	0.259702	0.000346051	0.546164	0.531459	0.0491941	-0.174183	-0.659244	0.0332446	-0.00856954	0.010369	3.03523	LogLikelihood Converged	-323.448
11_10645	6H	114.13	AGR.1to4	0.761631	0.107168	0	0.100803	0.25876	0.000334607	0.542012	0.531348	-0.0445145	-0.196444	-0.645117	0.0368365	-0.00281801	0.00911266	3.0519	LogLikelihood Converged	-322.932
11_10646	3H	146.46	AGR.1to4	0.239975	0.0867803	0	0.100767	0.258404	0.000332997	0.542869	0.528898	-0.135753	0.254739	-0.578379	0.0296065	-0.0041951	0.00738868	2.87419	LogLikelihood Converged	-322.595
11_10648	2H	43.51	AGR.1to4	0.334768	0.403592	0	0.101924	0.259671	0.000347508	0.547666	0.529827	-0.112979	0.1652	-0.608273	0.032662	-0.00750535	0.00512935	2.9466	LogLikelihood Converged	-323.758
11_10651	2H	68.8	AGR.1to4	0.585962	0.795169	0	0.102184	0.260091	0.000351357	0.548313	0.531079	0.075619	-0.00624015	-0.712735	0.0340054	-0.00804252	0.00916992	3.01915	LogLikelihood Converged	-324.222
11_10654	1H	3.9	AGR.1to4	0.0403349	0.0510529	0	0.100075	0.257222	0.00032302	0.54134	0.525123	0.236323	-0.374171	-0.785631	0.0328786	-0.0122411	6.42e-05	3.2202	LogLikelihood Converged	-320.579
11_10656	2H	128.95	AGR.1to4	0.189636	0.719077	0	0.102347	0.25989	0.000351998	0.550205	0.528289	-0.157433	0.12022	-0.598022	0.0336956	-0.00796636	0.00884758	2.97191	LogLikelihood Converged	-323.804
11_10658	5H	128.58	AGR.1to4	0.148352	0.304166	0	0.101986	0.259401	0.000347013	0.549002	0.527283	0.167573	-0.230206	-0.725745	0.0371638	-0.0109976	0.0138781	3.11372	LogLikelihood Converged	-322.917
11_10661	5H	39.14	AGR.1to4	0.910682	0.527441	0	0.101983	0.259957	0.000349109	0.547207	0.531573	-0.0131519	-0.0962634	-0.648615	0.0318379	-0.00684592	0.0133673	3.05482	LogLikelihood Converged	-324.112
11_10667	4H	47.66	AGR.1to4	0.857433	0.507576	0	0.10197	0.259937	0.000348921	0.547173	0.531516	-0.0213702	-0.0678805	-0.645834	0.037866	-0.00825663	0.00814552	3.03883	LogLikelihood Converged	-324.383
11_10668	4H	43.15	AGR.1to4	0.867831	0.573653	0	0.102024	0.259996	0.000349616	0.547396	0.531563	-0.0203629	0.0726147	-0.647079	0.0326627	-0.00768511	0.0087368	2.99058	LogLikelihood Converged	-324.496
11_10669	6H	3.33	AGR.1to4	0.379064	0.455768	0	0.101811	0.259662	0.000346508	0.546834	0.530613	0.111234	0.0258567	-0.731999	0.03421	-0.00682336	0.00999891	2.99688	LogLikelihood Converged	-323.943
11_10671	5H	43.73	AGR.1to4	0.974494	0.481485	0	0.101945	0.259916	0.000348622	0.547045	0.531548	0.00368962	-0.111473	-0.655535	0.0372591	-0.00869033	0.0041638	3.07193	LogLikelihood Converged	-324.134
11_10672	3H	35.15	AGR.1to4	0.940374	0.654336	0	0.102085	0.260062	0.000350391	0.547649	0.531609	-0.00909041	-0.0448873	-0.650722	0.0355626	-0.00691777	0.0088964	3.02942	LogLikelihood Converged	-324.567
11_10676	6H	28.95	AGR.1to4	0.0149363	0.0402891	0	0.0999293	0.256704	0.000319992	0.541868	0.522283	-0.312782	0.390178	-0.56855	0.0350601	-0.00844455	0.00885858	2.90848	LogLikelihood Converged	-319.566
11_10679	2H	60.72	AGR.1to4	0.61037	0.720602	0	0.102158	0.260071	0.000351058	0.548184	0.531114	0.0651398	-0.0802873	-0.700582	0.0352057	-0.00652745	0.00969706	3.07217	LogLikelihood Converged	-324.276
11_10681	3H	149.93	AGR.1to4	0.923053	0.640674	0	0.102108	0.260072	0.000350632	0.547795	0.531509	0.0115251	-0.0649523	-0.661035	0.0333442	-0.00999169	0.008596	3.05522	LogLikelihood Converged	-324.444
11_10682	7H	0.51	AGR.1to4	0.480282	0.350019	0	0.101438	0.259423	0.00034242	0.544747	0.531609	0.0941774	-0.163702	-0.724749	0.0358603	-0.00963729	0.00978805	3.13737	LogLikelihood Converged	-323.791
11_10683	3H	76.09	AGR.1to4	0.296206	0.175896	0	0.101286	0.259011	0.000339595	0.544904	0.529599	0.120115	-0.209011	-0.714782	0.0345486	-0.00442932	0.0113933	3.12114	LogLikelihood Converged	-323.284
11_10687	7H	125.39	AGR.1to4	0.631349	0.709985	0	0.102126	0.260055	0.00035072	0.54799	0.531235	0.0557033	0.00895016	-0.678027	0.0340381	-0.00729768	0.00913559	3.01062	LogLikelihood Converged	-324.617
11_10688	5H	25.71	AGR.1to4	0.0451057	0.211499	0	0.101294	0.258477	0.000337668	0.546662	0.525451	0.230258	-0.253037	-0.759458	0.0325479	-0.00970166	0.0111202	3.13137	LogLikelihood Converged	-321.981
11_10694	3H	149.93	AGR.1to4	0.338558	0.836786	0	0.102163	0.259957	0.000350656	0.548581	0.530204	-0.110796	0.0812496	-0.604586	0.0342153	-0.00842698	0.00861341	2.97811	LogLikelihood Converged	-324.228
11_10700	7H	71.05	AGR.1to4	0.450335	0.292212	0	0.101701	0.259522	0.000345035	0.546438	0.530377	-0.0899395	0.176716	-0.597134	0.0377992	-0.00323585	0.00735514	2.90247	LogLikelihood Converged	-323.741
11_10702	3H	148.1	AGR.1to4	0.707496	0.313071	0	0.101661	0.259604	0.000345004	0.545871	0.53131	-0.0477642	0.137608	-0.639623	0.0334577	-0.00640691	0.00946419	2.97508	LogLikelihood Converged	-324.031
11_10705	5H	114.67	AGR.1to4	0.484386	0.615264	0	0.102013	0.259908	0.000349176	0.547591	0.530969	0.0805429	0.0161663	-0.695441	0.0330246	-0.00555979	0.00880954	3.00644	LogLikelihood Converged	-324.32
11_10707	2H	115.68	AGR.1to4	0.281152	0.230776	0	0.101677	0.25932	0.000344067	0.546902	0.529004	-0.148589	0.276146	-0.539083	0.0315178	-0.0134416	0.00397305	2.79865	LogLikelihood Converged	-322.841
11_10710	3H	37.45	AGR.1to4	0.490344	0.276244	0	0.101375	0.259324	0.000341516	0.544581	0.531331	0.0810232	-0.160663	-0.686693	0.0363709	-0.00458264	0.00868927	3.07902	LogLikelihood Converged	-323.891
11_10712	4H	106.11	AGR.1to4	0.545767	0.289894	0	0.101601	0.2595	0.000344102	0.545747	0.530965	0.104444	0.104952	-0.744848	0.0352965	-0.00672205	0.00799625	2.92262	LogLikelihood Converged	-323.263
11_10714	2H	146.49	AGR.1to4	0.873124	0.433941	0	0.101941	0.259885	0.00034847	0.547116	0.531336	-0.039695	0.191559	-0.651624	0.034666	-0.00750391	0.0079454	3.00323	LogLikelihood Converged	-322.957
11_10721	7H	52.52	AGR.1to4	0.817531	0.107745	0	0.100684	0.258696	0.00033338	0.541306	0.531764	0.0573721	-0.379743	-0.656965	0.0358361	-0.0059932	0.00984141	3.03606	LogLikelihood Converged	-321.961
11_10722	1H	123.14	AGR.1to4	0.716749	0.708008	0	0.102063	0.260035	0.000350094	0.547566	0.531568	-0.0720787	0.104403	-0.588275	0.034964	-0.00710686	0.00850856	2.91942	LogLikelihood Converged	-323.581
11_10723	4H	74.18	AGR.1to4	0.75941	0.579147	0	0.102063	0.260009	0.000349998	0.547654	0.531362	-0.039415	-0.0449472	-0.625228	0.0346989	-0.00706688	0.00779291	3.04683	LogLikelihood Converged	-324.352
11_10724	4H	72.82	AGR.1to4	0.970776	0.426409	0	0.101845	0.259826	0.000347422	0.546571	0.531614	-0.00472709	0.0992651	-0.652926	0.0363947	-0.00655031	0.0104393	2.98694	LogLikelihood Converged	-324.2
11_10726	7H	47.5	AGR.1to4	0.140795	0.0036452	0	0.0978533	0.255311	0.000298825	0.530431	0.527458	-0.183589	0.42138	-0.599294	0.0335181	-0.000928226	0.00666556	2.88657	LogLikelihood Converged	-319.361
11_10728	3H	60.5	AGR.1to4	0.507891	0.540128	0	0.101937	0.259846	0.000348286	0.547208	0.53107	-0.0777819	-0.0234744	-0.606925	0.0332931	-0.00737072	0.00937774	3.02896	LogLikelihood Converged	-324.361
11_10731	2H	113.58	AGR.1to4	0.886883	0.902575	0	0.102224	0.260183	0.000352058	0.548323	0.531485	0.0175241	-0.0225012	-0.66567	0.0343586	-0.00741537	0.00896273	3.02962	LogLikelihood Converged	-324.652
11_10733	2H	57.66	AGR.1to4	0.561781	0.228657	0	0.101406	0.259318	0.000341759	0.54484	0.531045	0.0992784	-0.239207	-0.666313	0.0331	-0.00891437	0.0110303	3.04594	LogLikelihood Converged	-323.097
11_10734	6H	96.65	AGR.1to4	0.445331	0.696316	0	0.102178	0.260012	0.000351003	0.548523	0.530512	-0.0899248	0.0892128	-0.618594	0.0347332	-0.00652016	0.00862226	2.97942	LogLikelihood Converged	-324.348
11_10736	5H	161.16	AGR.1to4	0.0922113	0.0302935	0	0.099414	0.256909	0.000316572	0.537289	0.527752	0.330559	-0.57114	-0.953411	0.0345582	-0.00581477	0.00327696	3.53068	LogLikelihood Converged	-319.925
11_10744	1H	23.44	AGR.1to4	0.304399	0.0314533	0	0.0997746	0.25751	0.000321607	0.538136	0.529595	0.138226	-0.34637	-0.759028	0.040623	-0.0069292	0.00416805	3.27593	LogLikelihood Converged	-321.594
11_10747	3H	92.44	AGR.1to4	0.644766	0.470955	0	0.10191	0.259846	0.000348062	0.547006	0.531273	0.102369	0.0952936	-0.74868	0.0364546	-0.00655868	0.00945164	2.92577	LogLikelihood Converged	-323.084
11_10748	6H	118.3	AGR.1to4	0.420646	0.502838	0	0.102031	0.259846	0.0003491	0.547928	0.530357	-0.113088	0.143057	-0.564623	0.0329684	-0.00812246	0.00840391	2.90166	LogLikelihood Converged	-323.862
11_10749	6H	53.58	AGR.1to4	0.564987	0.305834	0	0.1015	0.259459	0.000343089	0.545106	0.531418	-0.0707677	0.155333	-0.631312	0.0333793	-0.0108516	0.00966067	2.96395	LogLikelihood Converged	-323.926
11_10751	4H	76.88	AGR.1to4	0.0972941	0.0440175	0	0.100319	0.257619	0.000326435	0.541944	0.526294	-0.190085	0.308727	-0.560781	0.0362608	-0.00261419	0.00829313	2.8636	LogLikelihood Converged	-321.395
11_10753	3H	108.59	AGR.1to4	0.462316	0.986036	0	0.102374	0.260173	0.00035332	0.549503	0.530266	-0.0853657	0.0460809	-0.605296	0.0343739	-0.00755958	0.00879344	2.98824	LogLikelihood Converged	-324.46
11_10754	3H	118.73	AGR.1to4	0.280157	0.546629	0	0.101914	0.259685	0.000347476	0.547546	0.530009	0.180057	-0.18825	-0.678637	0.0354162	-0.00821528	0.0102952	3.04051	LogLikelihood Converged	-323.222
11_10756	4H	47.66	AGR.1to4	0.607695	0.392188	0	0.101864	0.259763	0.000347344	0.546914	0.530991	-0.0630054	-0.0734523	-0.63341	0.0387595	-0.00924392	0.00836828	3.03689	LogLikelihood Converged	-324.051
11_10757	1H	32.45	AGR.1to4	0.647198	0.861596	0	0.102164	0.260104	0.000351232	0.548116	0.531333	-0.0646762	0.0129818	-0.640118	0.0342511	-0.00754029	0.00893065	3.01183	LogLikelihood Converged	-324.303
11_10764	1H	44.56	AGR.1to4	0.0772012	0.920482	0	0.102159	0.259512	0.000348922	0.549971	0.526818	-0.217301	0.125091	-0.505862	0.0347498	-0.00743619	0.00897345	2.929	LogLikelihood Converged	-323.046
11_10770	2H	154.72	AGR.1to4	0.182761	0.210946	0	0.100718	0.258573	0.000333212	0.541957	0.530564	-0.225103	0.315931	-0.624422	0.0298186	-0.00938568	0.00790277	2.97259	LogLikelihood Converged	-322.327
11_10772	7H	43.37	AGR.1to4	0.23911	0.295209	0	0.101378	0.259158	0.000340917	0.545134	0.530032	0.147616	-0.202543	-0.756822	0.0326083	-0.0111864	0.0080397	3.15532	LogLikelihood Converged	-323.308
11_10778	5H	156.23	AGR.1to4	0.644691	0.124055	0	0.100948	0.258872	0.00033623	0.54276	0.531106	0.0545138	-0.239383	-0.686714	0.0298465	-0.00769362	0.00103689	3.16026	LogLikelihood Converged	-323.195
11_10780	2H	124.74	AGR.1to4	0.600371	0.894108	0	0.102228	0.260133	0.000351904	0.548517	0.531067	0.111514	-0.034351	-0.756414	0.0344344	-0.00757256	0.00890373	3.04603	LogLikelihood Converged	-323.455
11_10783	5H	119.9	AGR.1to4	0.0571266	0.975149	0	0.102405	0.259568	0.000351252	0.551669	0.525382	-0.242249	0.122202	-0.479674	0.0342509	-0.00748126	0.00880012	2.9264	LogLikelihood Converged	-322.718
11_10785	4H	81.36	AGR.1to4	0.946893	0.665588	0	0.102088	0.260067	0.000350435	0.547655	0.531624	0.016246	-0.102024	-0.6549	0.0346783	-0.00699701	0.00891763	3.02032	LogLikelihood Converged	-323.205
11_10787	2H	31.55	AGR.1to4	0.630047	0.756035	0	0.102125	0.260062	0.000350739	0.547957	0.531301	0.0796544	0.0101101	-0.664879	0.0342915	-0.00737697	0.00794744	3.01305	LogLikelihood Converged	-323.831
11_10789	1H	108.62	AGR.1to4	0.899194	0.467709	0	0.10183	0.259836	0.000347334	0.546429	0.531799	-0.0170282	0.0953946	-0.649451	0.0357075	-0.00826807	0.00884588	2.99105	LogLikelihood Converged	-324.224
11_10791	2H	151.71	AGR.1to4	0.639569	0.128171	0	0.100973	0.258896	0.000336532	0.542874	0.531104	0.054577	-0.213867	-0.685838	0.0362349	-0.00482791	0.0146227	3.13886	LogLikelihood Converged	-323.351
11_10793	4H	43.15	AGR.1to4	0.902089	0.961811	0	0.102212	0.26018	0.000351939	0.548243	0.531547	-0.017357	0.00293224	-0.650129	0.0344391	-0.0075891	0.00886044	3.01367	LogLikelihood Converged	-324.383
11_10797	7H	122	AGR.1to4	0.690319	0.267404	0	0.101647	0.259549	0.000344675	0.545944	0.530986	-0.0523115	0.158077	-0.639701	0.0357357	-0.00774784	0.0106612	2.97321	LogLikelihood Converged	-323.833
11_10799	6H	32.98	AGR.1to4	0.210299	0.683405	0	0.102226	0.259838	0.000350749	0.549447	0.528807	-0.18633	0.149067	-0.619736	0.0338355	-0.00755876	0.00862754	2.98698	LogLikelihood Converged	-323.435
11_10805	5H	111.91	AGR.1to4	0.704403	0.93164	0	0.102303	0.260209	0.000352839	0.548846	0.531079	0.0440596	-0.0321808	-0.67289	0.0343339	-0.00774592	0.00900011	3.0282	LogLikelihood Converged	-324.681
11_10815	6H	84.6	AGR.1to4	0.245582	0.302923	0	0.101268	0.259104	0.000339788	0.544464	0.530458	0.207377	-0.269482	-0.677973	0.034307	-0.00877738	0.00829924	3.04565	LogLikelihood Converged	-322.74
11_10817	6H	45.23	AGR.1to4	0.453724	0.17883	0	0.101166	0.25905	0.000338724	0.54386	0.530813	-0.126216	-0.146164	-0.637087	0.0310554	-0.00867571	0.0111628	3.03446	LogLikelihood Converged	-322.813
11_10818	2H	73.47	AGR.1to4	0.478967	0.980301	0	0.102331	0.260154	0.000352875	0.549235	0.530447	0.0954893	-0.0532481	-0.676617	0.0342597	-0.00758416	0.00894275	3.027	LogLikelihood Converged	-324.181
11_10819	5H	128.58	AGR.1to4	0.246068	0.563476	0	0.102224	0.259848	0.000350767	0.549397	0.528902	0.163231	-0.160262	-0.688415	0.0345962	-0.00863796	0.010147	3.04881	LogLikelihood Converged	-323.496
11_10820	5H	143.66	AGR.1to4	0.973516	0.242354	0	0.101427	0.259417	0.000342303	0.544683	0.531646	-0.00431615	-0.147187	-0.65054	0.0319792	-0.00546597	0.00570338	3.12194	LogLikelihood Converged	-323.776
11_10821	3H	118.73	AGR.1to4	0.708514	0.427452	0	0.101926	0.259848	0.000348202	0.547118	0.531171	-0.051078	0.133692	-0.641679	0.0332429	-0.00680626	0.00637769	2.98337	LogLikelihood Converged	-323.963
11_10825	3H	37.45	AGR.1to4	0.340998	0.324922	0	0.101748	0.259512	0.000345399	0.546835	0.529934	0.113602	-0.172894	-0.726049	0.035528	-0.00467317	0.00691467	3.12361	LogLikelihood Converged	-323.709
11_10826	2H	143.39	AGR.1to4	0.00945052	0.124431	0	0.101446	0.257868	0.000336676	0.54975	0.519652	-0.40254	0.418453	-0.588818	0.0365157	-0.00789502	0.00804085	2.94641	LogLikelihood Converged	-319.694
11_10828	6H	121.81	AGR.1to4	0.584302	0.660929	0	0.10204	0.259976	0.000349673	0.547582	0.531285	-0.0647109	-0.0120612	-0.628518	0.0338867	-0.00735233	0.0082394	3.01949	LogLikelihood Converged	-324.504
11_10829	4H	65.73	AGR.1to4	0.680728	0.781927	0	0.102164	0.260103	0.000351237	0.548126	0.531321	0.0480976	0.00350943	-0.68187	0.0336947	-0.0076488	0.00876369	3.01262	LogLikelihood Converged	-324.655
11_10830	1H	85.46	AGR.1to4	0.731056	0.225133	0	0.10147	0.259398	0.000342605	0.545075	0.531172	0.0507563	-0.183959	-0.663046	0.0346633	-0.00952711	0.008679	3.04844	LogLikelihood Converged	-323.521
11_10834	5H	87.9	AGR.1to4	0.538195	0.166783	0	0.101141	0.259051	0.000338521	0.54367	0.531005	0.0720651	-0.195813	-0.683363	0.0278297	-0.00922016	0.01074	3.09599	LogLikelihood Converged	-323.531
11_10837	2H	43.21	AGR.1to4	0.973686	0.539944	0	0.102028	0.259992	0.000349628	0.547437	0.531502	0.00406068	0.0714069	-0.656883	0.0340434	-0.00946286	0.00768635	2.96542	LogLikelihood Converged	-324.39
11_10839	3H	65.66	AGR.1to4	0.937511	0.0481426	0	0.100085	0.258065	0.00032613	0.538739	0.531485	0.00984995	0.218795	-0.661699	0.0338609	-0.0028131	0.00810825	2.86174	LogLikelihood Converged	-322.665
11_10840	5H	43.73	AGR.1to4	0.891874	0.31419	0	0.101646	0.259621	0.000344942	0.545704	0.531552	0.0157146	-0.161163	-0.66204	0.0383987	-0.00944706	0.00251252	3.09965	LogLikelihood Converged	-323.888
11_10841	7H	7.97	AGR.1to4	0.168755	0.137559	0	0.101109	0.258661	0.000336796	0.544663	0.528264	-0.167481	-0.069822	-0.542226	0.0343028	-0.00802082	0.00812579	3.06098	LogLikelihood Converged	-322.669
11_10843	7H	128.83	AGR.1to4	0.862209	0.226955	0	0.101311	0.25932	0.00034096	0.544107	0.531784	0.0200165	0.112979	-0.663164	0.0325265	-0.00937005	0.00916703	2.96047	LogLikelihood Converged	-324.059
11_10846	4H	59.27	AGR.1to4	0.60115	0.606071	0	0.102073	0.259987	0.000350001	0.547801	0.531116	0.0726599	0.0285466	-0.669695	0.0326489	-0.00789971	0.00858479	3.0085	LogLikelihood Converged	-324.123
11_10851	7H	7.97	AGR.1to4	0.598604	0.366519	0	0.101744	0.25967	0.000345968	0.546303	0.531176	-0.0631366	-0.0623843	-0.631178	0.0326399	-0.00779361	0.00856232	3.03685	LogLikelihood Converged	-324.187
11_10853	7H	99.13	AGR.1to4	0.525244	0.0175032	0	0.0992725	0.257125	0.000316194	0.535524	0.530473	0.0766646	-0.313568	-0.703727	0.0326081	-0.00400774	0.00258173	3.21829	LogLikelihood Converged	-321.626
11_10854	1H	115.75	AGR.1to4	0.609465	0.629468	0	0.102068	0.259993	0.000349984	0.547744	0.531201	0.107969	0.0271885	-0.662857	0.034545	-0.00713266	0.00889269	3.01168	LogLikelihood Converged	-323.388
11_10855	5H	121.9	AGR.1to4	0.90334	0.934155	0	0.102191	0.260166	0.000351706	0.548128	0.5316	-0.0163039	-0.00285513	-0.649802	0.0343745	-0.0077262	0.00913157	3.01505	LogLikelihood Converged	-324.348
11_10861	7H	119.9	AGR.1to4	0.85581	0.773016	0	0.102152	0.260122	0.000351203	0.54797	0.53156	-0.0214217	-0.0187676	-0.6408	0.0347272	-0.00728575	0.00896442	3.02563	LogLikelihood Converged	-324.71
11_10863	3H	39.35	AGR.1to4	0.724756	0.128285	0	0.100663	0.258725	0.000333312	0.541054	0.532145	-0.0413836	0.188637	-0.637137	0.0336906	-0.0109845	0.0117816	2.93901	LogLikelihood Converged	-323.496
11_10869	5H	154.86	AGR.1to4	0.981441	0.378599	0	0.101803	0.259771	0.000346849	0.546424	0.53151	0.00375433	0.128629	-0.65408	0.0334912	-0.00673819	0.00730602	2.99529	LogLikelihood Converged	-323.707
11_10873	1H	20.15	AGR.1to4	0.573597	0.583911	0	0.101966	0.259905	0.000348765	0.547247	0.531297	-0.0731761	0.101194	-0.634462	0.0351656	-0.00822448	0.00890511	2.9872	LogLikelihood Converged	-324.264
11_10876	2H	100.58	AGR.1to4	0.682087	0.715448	0	0.102092	0.260047	0.000350397	0.547752	0.531439	0.0471871	-0.0640732	-0.676991	0.0336306	-0.00785921	0.00801163	3.04557	LogLikelihood Converged	-324.598
11_10882	6H	40.52	AGR.1to4	0.962268	0.317208	0	0.101601	0.2596	0.000344481	0.545433	0.531725	-0.00725502	-0.13613	-0.652616	0.0332349	-0.0088037	0.0105251	3.0377	LogLikelihood Converged	-323.703
11_10885	7H	124.63	AGR.1to4	0.652089	0.219119	0	0.101316	0.259277	0.000340841	0.544282	0.531417	-0.052448	0.150564	-0.630876	0.0335202	-0.00726181	0.00907417	2.94974	LogLikelihood Converged	-323.955
11_10886	3H	10.66	AGR.1to4	0.897689	0.822057	0	0.102177	0.260148	0.000351519	0.548081	0.531567	0.0148149	-0.0341244	-0.661316	0.0334101	-0.0072591	0.00944065	3.03212	LogLikelihood Converged	-324.633
11_10890	1H	73.93	AGR.1to4	0.84401	0.355614	0	0.101826	0.259761	0.000347011	0.546631	0.531261	0.022666	-0.106546	-0.665378	0.0359665	-0.00790127	0.00780748	3.06826	LogLikelihood Converged	-324.354
11_10891	2H	31.78	AGR.1to4	0.713853	0.613813	0	0.102023	0.259986	0.000349561	0.547416	0.531497	0.0457106	-0.0815522	-0.668111	0.0341104	-0.00874018	0.00955012	3.03973	LogLikelihood Converged	-324.411
11_10893	3H	149.93	AGR.1to4	0.177321	0.375371	0	0.101669	0.259313	0.000343972	0.546861	0.529014	-0.157663	0.182981	-0.589568	0.0333525	-0.0110444	0.00859754	2.93955	LogLikelihood Converged	-323.387
11_10894	7H	0.54	AGR.1to4	0.67975	0.650595	0	0.102108	0.260042	0.000350514	0.547892	0.531275	0.0599992	0.026584	-0.702201	0.0340955	-0.00790383	0.00896449	2.99277	LogLikelihood Converged	-324.169
11_10895	1H	0.65	AGR.1to4	0.0582106	0.00980232	0	0.0984937	0.255782	0.000305382	0.533832	0.526166	0.314645	-0.55153	-0.698683	0.0411932	-0.00637839	0.0124988	3.0916	LogLikelihood Converged	-318.934
11_10901	5H	142.51	AGR.1to4	0.883532	0.327951	0	0.10167	0.259647	0.000345242	0.545804	0.531568	0.0194977	-0.13818	-0.668389	0.0326519	-0.00569802	0.00615717	3.1178	LogLikelihood Converged	-323.922
11_10902	5H	145.03	AGR.1to4	0.699948	0.955285	0	0.10225	0.260176	0.000352258	0.548549	0.531227	-0.0624667	0.0402268	-0.60058	0.0343898	-0.00758766	0.00888485	2.98008	LogLikelihood Converged	-324.054
11_10909	2H	61.01	AGR.1to4	0.598251	0.420687	0	0.101805	0.259741	0.000346753	0.546533	0.531268	0.0679234	-0.130149	-0.702685	0.0337697	-0.00745346	0.00718407	3.10848	LogLikelihood Converged	-324.078
11_10911	1H	117.77	AGR.1to4	0.733242	0.985897	0	0.10223	0.260171	0.000352067	0.548414	0.531338	-0.0725736	0.0347752	-0.586993	0.0343547	-0.0075145	0.00883615	2.98226	LogLikelihood Converged	-323.507
11_10914	4H	50.96	AGR.1to4	0.514926	0.629123	0	0.10205	0.259948	0.000349651	0.547746	0.530996	0.125226	-0.14786	-0.665982	0.034903	-0.00778558	0.00851944	3.02869	LogLikelihood Converged	-323.479
11_10916	2H	116.92	AGR.1to4	0.314364	0.136396	0	0.101073	0.258816	0.000337076	0.543898	0.529722	0.125144	-0.268154	-0.69308	0.0331059	-0.0120872	0.00290957	3.09562	LogLikelihood Converged	-322.828
11_10918	3H	117.09	AGR.1to4	0.340695	0.525184	0	0.101966	0.259762	0.000348222	0.547701	0.530203	0.130714	0.0115951	-0.754589	0.0349572	-0.0079333	0.0100567	3.00546	LogLikelihood Converged	-323.77
11_10919	2H	43.21	AGR.1to4	0.619297	0.262946	0	0.101512	0.259442	0.000343123	0.545252	0.531195	-0.0598206	0.173896	-0.632716	0.0317369	-0.00812161	0.00434461	2.95199	LogLikelihood Converged	-323.788
11_10926	3H	56.15	AGR.1to4	0.934751	0.113096	0	0.100825	0.258809	0.000334969	0.542024	0.531554	-0.0114891	-0.198673	-0.644619	0.0305613	-0.0110958	0.00932882	3.17102	LogLikelihood Converged	-323.116
11_10939	6H	33.55	AGR.1to4	0.664641	0.904513	0	0.102228	0.260152	0.000351971	0.548456	0.53121	-0.0562321	0.0149772	-0.638655	0.0344555	-0.00770809	0.00894129	3.01007	LogLikelihood Converged	-324.466
11_10942	4H	48.08	AGR.1to4	0.523263	0.423003	0	0.101839	0.259737	0.000347038	0.546812	0.530975	-0.0756553	0.127199	-0.607068	0.0363539	-0.00929309	0.00851635	2.935	LogLikelihood Converged	-324.179
11_10943	2H	16.88	AGR.1to4	0.395569	0.258405	0	0.101591	0.259389	0.000343601	0.546029	0.530183	0.0978261	-0.168229	-0.704989	0.0360896	-0.0060234	0.00742967	3.10134	LogLikelihood Converged	-323.788
11_10949	7H	0.26	AGR.1to4	0.975319	0.823579	0	0.102186	0.260157	0.000351624	0.548117	0.531569	0.00374144	-0.0259262	-0.655135	0.0348269	-0.00754865	0.00897382	3.02332	LogLikelihood Converged	-324.679
11_10956	7H	24.67	AGR.1to4	0.21843	0.523604	0	0.101847	0.259563	0.000346439	0.547422	0.529584	0.142925	-0.142113	-0.735079	0.0362066	-0.00713628	0.00807781	3.09461	LogLikelihood Converged	-323.79
11_10962	6H	53.38	AGR.1to4	0.492635	0.571885	0	0.102084	0.259942	0.000349928	0.548029	0.530689	0.0830748	-0.105332	-0.682041	0.0342028	-0.00626457	0.00858699	3.05047	LogLikelihood Converged	-324.295
11_10964	6H	59.32	AGR.1to4	0.0500511	0.0887297	0	0.100373	0.257666	0.000327051	0.542206	0.526247	0.243542	-0.315881	-0.824095	0.0347136	-0.00967245	0.00685699	3.23337	LogLikelihood Converged	-321.295
11_10965	7H	22.39	AGR.1to4	0.33225	0.0826212	0	0.100664	0.258414	0.000332178	0.542051	0.529756	0.113408	-0.247208	-0.720525	0.0405787	-0.0057754	0.00753699	3.15921	LogLikelihood Converged	-322.755
11_10971	7H	0.26	AGR.1to4	0.556755	0.764589	0	0.102317	0.26016	0.000352777	0.549114	0.530591	0.0677811	-0.0661929	-0.685353	0.0351013	-0.00733526	0.00884574	3.04512	LogLikelihood Converged	-324.574
11_10978	6H	93.75	AGR.1to4	0.075797	0.270048	0	0.101485	0.258841	0.00034064	0.546968	0.526782	-0.231653	0.253594	-0.482305	0.0322469	-0.00590029	0.00741792	2.8266	LogLikelihood Converged	-322.345
11_10985	1H	50.66	AGR.1to4	0.576895	0.162052	0	0.101108	0.259035	0.000338186	0.543467	0.531138	0.109476	-0.320373	-0.66451	0.0332659	-0.00884233	0.0130536	3.04637	LogLikelihood Converged	-322.52
11_10987	2H	41.76	AGR.1to4	0.84011	0.690285	0	0.102145	0.260101	0.000351056	0.547983	0.53145	-0.024946	-0.0326183	-0.64602	0.0342595	-0.0085036	0.00936525	3.02461	LogLikelihood Converged	-324.526
11_10988	2H	113.66	AGR.1to4	0.37853	0.401973	0	0.102056	0.259784	0.000349073	0.548315	0.52969	0.104301	-0.142972	-0.718586	0.0343746	-0.00634015	0.00975058	3.1034	LogLikelihood Converged	-324.001
11_10989	2H	113.68	AGR.1to4	0.38833	0.390637	0	0.102034	0.25977	0.000348828	0.548192	0.529747	-0.10202	0.143713	-0.614835	0.034344	-0.00630535	0.00974538	2.9597	LogLikelihood Converged	-324.003
11_10990	2H	113.68	AGR.1to4	0.589081	0.587642	0	0.102133	0.260014	0.000350617	0.548167	0.530875	0.0661783	-0.0932466	-0.698214	0.0344419	-0.00688485	0.00935008	3.07713	LogLikelihood Converged	-324.389
11_10995	5H	39.14	AGR.1to4	0.975742	0.230038	0	0.101439	0.259409	0.000342376	0.544799	0.531496	0.00355255	-0.187279	-0.655591	0.0308394	-0.00647718	0.0169128	3.09455	LogLikelihood Converged	-323.656
11_10996	2H	55.67	AGR.1to4	0.189168	0.394423	0	0.101933	0.259509	0.00034697	0.548252	0.528515	0.190343	-0.218896	-0.80662	0.03543	-0.00700578	0.0060774	3.18913	LogLikelihood Converged	-323.011
11_11015	2H	58.06	AGR.1to4	0.768807	0.746146	0	0.102176	0.260121	0.000351402	0.548152	0.531376	-0.0360951	-0.0189639	-0.641981	0.0338023	-0.00822668	0.00952707	3.02072	LogLikelihood Converged	-324.511
11_11019	4H	120.61	AGR.1to4	0.485575	0.125886	0	0.10101	0.258859	0.000336701	0.543276	0.530534	-0.0808396	0.203645	-0.608614	0.0345813	-0.006602	0.0119423	2.90118	LogLikelihood Converged	-323.351
11_11021	3H	92.44	AGR.1to4	0.644766	0.470955	0	0.10191	0.259846	0.000348062	0.547006	0.531273	0.102369	0.0952936	-0.74868	0.0364546	-0.00655868	0.00945164	2.92577	LogLikelihood Converged	-323.084
11_11023	2H	146.38	AGR.1to4	0.073239	0.0659846	0	0.100026	0.25748	0.000323545	0.540148	0.527461	0.205704	-0.297369	-0.760616	0.0327199	-0.0118584	0.00921394	3.16912	LogLikelihood Converged	-321.507
11_11031	7H	3.04	AGR.1to4	0.356652	0.353256	0	0.101954	0.259673	0.000347772	0.547891	0.529611	-0.106139	0.151154	-0.597984	0.0318451	-0.0070225	0.00919054	2.93522	LogLikelihood Converged	-323.935
11_11042	4H	48.72	AGR.1to4	0.192421	0.693306	0	0.1023	0.259859	0.000351466	0.549938	0.528415	-0.193223	0.155459	-0.618263	0.0338811	-0.00730406	0.0097147	2.98617	LogLikelihood Converged	-323.328
11_11048	5H	21.49	AGR.1to4	0.653036	0.953174	0	0.102269	0.260176	0.000352421	0.54869	0.531089	-0.0525221	0.0212902	-0.63197	0.034298	-0.00763053	0.00889895	3.00549	LogLikelihood Converged	-324.664
11_11067	6H	56.74	AGR.1to4	0.130434	0.138684	0	0.100948	0.258483	0.000334795	0.544001	0.528125	-0.178463	0.250557	-0.586075	0.0344101	-0.00974297	0.00673864	2.91768	LogLikelihood Converged	-322.503
11_11073	2H	42.5	AGR.1to4	0.557708	0.742181	0	0.102232	0.260103	0.000351821	0.548643	0.530805	-0.0821162	0.00281193	-0.589382	0.0340707	-0.00761677	0.00871966	3.01211	LogLikelihood Converged	-324.211
11_11080	5H	120.56	AGR.1to4	0.0394018	0.636105	0	0.102278	0.259318	0.000349203	0.551499	0.524424	0.256391	-0.190332	-0.731349	0.0345884	-0.00856059	0.0100396	3.07207	LogLikelihood Converged	-322.333
11_11092	5H	129.72	AGR.1to4	0.400645	0.814361	0	0.102165	0.259998	0.000350841	0.548468	0.530506	-0.128736	0.0999015	-0.547037	0.0341303	-0.00817739	0.00939302	2.93192	LogLikelihood Converged	-323.754
11_11097	6H	45.23	AGR.1to4	0.468185	0.250922	0	0.101442	0.259328	0.000342106	0.545084	0.53085	-0.12343	-0.119485	-0.637798	0.0313213	-0.00849922	0.0108322	3.03045	LogLikelihood Converged	-323.05
11_11098	7H	56.31	AGR.1to4	0.0778506	0.0783687	0	0.100441	0.257816	0.000328155	0.542252	0.526874	0.283341	-0.413214	-0.69691	0.0403849	-0.00469737	0.0107231	3.07613	LogLikelihood Converged	-320.965
11_11100	2H	85.21	AGR.1to4	0.549933	0.948158	0	0.1021	0.26004	0.000350432	0.547835	0.531321	-0.07417	0.0314228	-0.602928	0.0343439	-0.00760011	0.00876588	2.99277	LogLikelihood Converged	-324.459
11_11105	1H	134.45	AGR.1to4	0.286836	0.113827	0	0.10104	0.258713	0.000336412	0.543972	0.529184	0.164838	-0.306686	-0.680876	0.0354947	-0.0058418	0.00626778	3.06432	LogLikelihood Converged	-322.383
11_11111	6H	126.5	AGR.1to4	0.835443	0.89697	0	0.102213	0.260172	0.000351922	0.54828	0.531476	0.0271111	0.000907155	-0.673708	0.0342378	-0.0077636	0.00867738	3.01372	LogLikelihood Converged	-324.52
11_11114	4H	50.58	AGR.1to4	0.394209	0.813318	0	0.102292	0.260073	0.000352219	0.549195	0.530118	0.12336	-0.032003	-0.75291	0.0347363	-0.00792003	0.00830995	3.03991	LogLikelihood Converged	-323.887
11_11118	2H	116.58	AGR.1to4	0.988781	0.911954	0	0.10221	0.260179	0.000351919	0.548228	0.531562	-0.001746	0.0131296	-0.653259	0.0342449	-0.00745059	0.00897113	3.01027	LogLikelihood Converged	-324.645
11_11141	3H	121.76	AGR.1to4	0.510406	0.407567	0	0.101865	0.259739	0.000347266	0.547003	0.530792	0.13817	-0.235457	-0.780801	0.0336503	-0.00579488	0.00721697	3.23048	LogLikelihood Converged	-322.98
11_11147	6H	83.3	AGR.1to4	0.271533	0.755388	0	0.101911	0.259729	0.000347623	0.547386	0.530367	-0.206248	0.160142	-0.469128	0.0343868	-0.00795713	0.00876603	2.87071	LogLikelihood Converged	-323.192
11_11159	5H	44.83	AGR.1to4	0.665928	0.126715	0	0.100906	0.258858	0.000335833	0.542487	0.531318	0.0606789	-0.226772	-0.666339	0.0318781	-0.00966371	0.00650041	3.06252	LogLikelihood Converged	-323.126
11_11172	3H	118.73	AGR.1to4	0.595177	0.76191	0	0.102154	0.260071	0.000351023	0.548152	0.531147	0.0737707	0.00703363	-0.67018	0.0337027	-0.00676268	0.00773098	3.01283	LogLikelihood Converged	-324.051
11_11180	4H	41.7	AGR.1to4	0.417524	0.152159	0	0.101285	0.259054	0.000339746	0.544757	0.52994	0.111154	-0.233478	-0.677943	0.0329706	-0.004654	0.00894237	3.06806	LogLikelihood Converged	-323.103
11_11185	5H	143.66	AGR.1to4	0.508504	0.854714	0	0.102042	0.259982	0.000349714	0.547581	0.531312	0.0765927	-0.0186681	-0.688055	0.0338189	-0.00694719	0.00858917	3.02278	LogLikelihood Converged	-324.452
11_11186	4H	114.45	AGR.1to4	0.66336	0.373675	0	0.101765	0.259705	0.000346282	0.546347	0.531293	0.051008	0.0681235	-0.683912	0.0327823	-0.00570135	0.00836103	2.97474	LogLikelihood Converged	-324.256
11_11187	6H	115.9	AGR.1to4	0.426281	0.818555	0	0.102224	0.26005	0.000351547	0.54875	0.53046	0.118618	-0.093909	-0.675297	0.0339242	-0.0078587	0.00854363	3.03107	LogLikelihood Converged	-323.938
11_11198	5H	36.87	AGR.1to4	0.890351	0.729051	0	0.102132	0.260105	0.000350959	0.547869	0.531582	-0.016108	-0.0447215	-0.647188	0.0332654	-0.00714504	0.0111069	3.03354	LogLikelihood Converged	-324.314
11_11200	5H	99.06	AGR.1to4	0.174932	0.124274	0	0.100765	0.258426	0.000333062	0.542787	0.529076	0.169851	-0.303916	-0.704483	0.0375537	-0.0147159	0.0041702	3.10358	LogLikelihood Converged	-322.304
11_11205	6H	49.1	AGR.1to4	0.69237	0.627833	0	0.102063	0.260011	0.000350009	0.547649	0.531377	-0.0834458	0.135532	-0.577242	0.0339911	-0.0083184	0.00954219	2.88992	LogLikelihood Converged	-323.366
11_11207	4H	55.99	AGR.1to4	0.171252	0.380197	0	0.101548	0.259231	0.000342639	0.546204	0.529297	0.167073	-0.184351	-0.709415	0.0338188	-0.00731945	0.0107037	3.07641	LogLikelihood Converged	-323.339
11_11219	7H	71.99	AGR.1to4	0.353203	0.148637	0	0.101195	0.258949	0.000338596	0.544404	0.529819	0.112046	-0.239927	-0.69274	0.0389967	-0.00156314	0.00646676	3.09712	LogLikelihood Converged	-323.076
11_11221	5H	43.87	AGR.1to4	0.454527	0.0714376	0	0.10042	0.258293	0.000329715	0.540574	0.53068	0.0923631	-0.243572	-0.682885	0.0318391	-0.0100259	0.00840034	3.09254	LogLikelihood Converged	-322.775
11_11222	7H	2.78	AGR.1to4	0.72692	0.660885	0	0.102103	0.260051	0.000350506	0.547823	0.531386	0.0431076	0.0262198	-0.667629	0.0353878	-0.00754898	0.00929976	3.00578	LogLikelihood Converged	-324.494
11_11224	4H	61.46	AGR.1to4	0.791309	0.736262	0	0.102195	0.260135	0.000351623	0.548257	0.531333	0.0307099	0.022705	-0.667256	0.0341371	-0.00814441	0.00782149	3.00428	LogLikelihood Converged	-324.592
11_11236	2H	113.48	AGR.1to4	0.345026	0.626429	0	0.102033	0.259841	0.000349102	0.547962	0.530301	-0.116879	0.124526	-0.57398	0.0341585	-0.00888082	0.00705248	2.92859	LogLikelihood Converged	-323.921
11_11240	5H	43.87	AGR.1to4	0.14228	0.61863	0	0.102011	0.259568	0.000347869	0.548665	0.52837	0.259931	-0.210375	-0.685057	0.0344616	-0.00791309	0.00992374	3.04052	LogLikelihood Converged	-322.697
11_11243	7H	108.76	AGR.1to4	0.922405	0.246481	0	0.101472	0.259448	0.000342811	0.544932	0.531539	0.011579	0.126553	-0.661216	0.0345593	-0.00408875	0.00663933	2.93519	LogLikelihood Converged	-323.984
11_11249	5H	52.03	AGR.1to4	0.110962	0.463803	0	0.101931	0.259381	0.000346462	0.548647	0.527542	-0.182918	0.17866	-0.562292	0.0360223	-0.00860029	0.00670851	2.92386	LogLikelihood Converged	-323.159
11_11250	2H	100.57	AGR.1to4	0.851347	0.740886	0	0.102121	0.260097	0.000350838	0.547813	0.531604	0.0215985	-0.0472791	-0.664302	0.0336957	-0.00785149	0.00806591	3.03707	LogLikelihood Converged	-324.669
11_11260	5H	39.88	AGR.1to4	0.221724	0.564436	0	0.101879	0.259604	0.000346872	0.547545	0.529642	0.14791	0.000904851	-0.704514	0.0311549	-0.00712945	0.0108539	3.01523	LogLikelihood Converged	-323.559
11_11262	2H	143.47	AGR.1to4	0.00464667	0.0604876	0	0.100681	0.256899	0.000326801	0.546984	0.518069	-0.47112	0.517179	-0.589482	0.0366977	-0.0087128	0.00906578	2.94377	LogLikelihood Converged	-318.347
11_11273	5H	95.39	AGR.1to4	0.227674	0.123769	0	0.10078	0.258512	0.000333501	0.542623	0.529627	0.147895	-0.279305	-0.701607	0.0390274	-0.0137236	0.00506211	3.10322	LogLikelihood Converged	-322.582
11_11275	7H	134.43	AGR.1to4	0.901468	0.95768	0	0.102217	0.260183	0.000352001	0.548276	0.53153	0.0173536	-0.0160206	-0.667407	0.034363	-0.00759584	0.00897579	3.02693	LogLikelihood Converged	-324.348
11_11276	3H	69.71	AGR.1to4	0.0259822	0.348757	0	0.101693	0.258675	0.000341771	0.549076	0.523941	-0.265291	0.0399442	-0.557682	0.035365	-0.0062211	0.00937714	3.00135	LogLikelihood Converged	-321.828
11_11277	1H	95.36	AGR.1to4	0.407702	0.330912	0	0.101845	0.259622	0.000346648	0.547224	0.530044	-0.124228	0.197603	-0.551144	0.0340634	-0.0100417	0.00898028	2.85177	LogLikelihood Converged	-323.442
11_11292	4H	84.94	AGR.1to4	0.777636	0.616946	0	0.10205	0.260016	0.000349915	0.547535	0.531511	-0.0454839	-0.0495813	-0.647192	0.0340121	-0.00655958	0.00860014	3.02169	LogLikelihood Converged	-323.951
11_11294	6H	92.65	AGR.1to4	0.142516	0.082108	0	0.100331	0.257959	0.000327769	0.540961	0.528796	-0.168862	0.273998	-0.574994	0.0313069	-0.00899026	0.00516861	2.88636	LogLikelihood Converged	-322.174
11_11302	2H	53.81	AGR.1to4	0.18581	0.898208	0	0.10213	0.259771	0.000349662	0.548922	0.529028	0.15605	-0.0949721	-0.749301	0.0344212	-0.00754187	0.00846029	3.07176	LogLikelihood Converged	-323.813
11_11312	6H	54.16	AGR.1to4	0.65443	0.456149	0	0.101804	0.259776	0.000346879	0.546418	0.531539	0.0544095	-0.112201	-0.68999	0.0337462	-0.00957971	0.00964223	3.08847	LogLikelihood Converged	-324.277
11_11323	2H	107.07	AGR.1to4	0.250192	0.113078	0	0.100762	0.2585	0.000333313	0.542531	0.529663	0.149973	-0.26387	-0.692599	0.0334271	-0.00557523	0.011151	3.08465	LogLikelihood Converged	-322.634
11_11328	3H	129.46	AGR.1to4	0.0921116	0.0504618	0	0.100251	0.257605	0.000325835	0.541471	0.526706	0.437685	-0.681674	-0.675736	0.0327933	-0.00963164	0.0065817	3.0487	LogLikelihood Converged	-319.866
11_11329	6H	68.05	AGR.1to4	0.513336	0.948255	0	0.102159	0.260062	0.000351035	0.548219	0.531042	-0.0837111	0.0514499	-0.630273	0.0343506	-0.00746947	0.00896579	3.00006	LogLikelihood Converged	-324.374
11_11343	7H	85.42	AGR.1to4	0.740451	0.429664	0	0.101831	0.259797	0.000347188	0.546555	0.531498	-0.0404678	-0.0702496	-0.640088	0.0351459	-0.00490427	0.00830508	3.03797	LogLikelihood Converged	-324.255
11_11346	2H	103.02	AGR.1to4	0.157877	0.780091	0	0.102205	0.259756	0.000350253	0.549546	0.52834	0.169554	-0.120226	-0.713716	0.0337884	-0.00707961	0.00936634	3.05674	LogLikelihood Converged	-323.65
11_11348	7H	56.31	AGR.1to4	0.752628	0.829379	0	0.102187	0.260138	0.000351565	0.548188	0.531415	0.0859309	0.00954695	-0.735742	0.0342914	-0.0076322	0.00912242	3.00517	LogLikelihood Converged	-323
11_11349	6H	68.78	AGR.1to4	0.713093	0.593647	0	0.102083	0.260017	0.000350204	0.547779	0.531276	-0.0482793	-0.0366481	-0.641022	0.0338033	-0.00749645	0.00798906	3.02428	LogLikelihood Converged	-324.331
11_11350	5H	83.36	AGR.1to4	0.126689	0.525368	0	0.101997	0.259491	0.000347454	0.548802	0.527887	-0.175336	0.158615	-0.567305	0.0325945	-0.00873495	0.00940421	2.93654	LogLikelihood Converged	-323.405
11_11355	5H	68.46	AGR.1to4	0.668458	0.909356	0	0.102183	0.260125	0.000351486	0.548201	0.531345	-0.0501687	0.0383573	-0.624148	0.0340656	-0.00733676	0.00894125	2.99179	LogLikelihood Converged	-324.633
11_11361	5H	92.83	AGR.1to4	0.641477	0.363671	0	0.101758	0.259689	0.000346157	0.546347	0.531217	0.0547287	-0.132265	-0.675715	0.0300975	-0.00861656	0.00992509	3.06819	LogLikelihood Converged	-324.153
11_11365	2H	125.75	AGR.1to4	0.300119	0.0543538	0	0.100387	0.258075	0.000328648	0.541018	0.529259	0.143284	-0.374638	-0.685721	0.0311979	-0.0146514	0.00115689	3.09561	LogLikelihood Converged	-321.82
11_11375	5H	112.7	AGR.1to4	0.44845	0.977608	0	0.102247	0.260087	0.000351885	0.548807	0.530569	0.194611	-0.103879	-0.83807	0.0342959	-0.00759697	0.00885952	3.1125	LogLikelihood Converged	-322.917
11_11380	2H	147.13	AGR.1to4	0.4058	0.0180638	0	0.0989728	0.256892	0.000312988	0.533972	0.530979	-0.103007	0.312298	-0.584292	0.0351197	-0.00682861	0.0124064	2.80146	LogLikelihood Converged	-321.538
11_11394	3H	69.57	AGR.1to4	0.159568	0.075696	0	0.100559	0.258108	0.000330191	0.542225	0.528209	-0.163301	0.282196	-0.585077	0.0366007	-0.0029738	0.012163	2.89525	LogLikelihood Converged	-322.151
11_11398	4H	75.68	AGR.1to4	0.729009	0.500331	0	0.101963	0.259911	0.000348766	0.547202	0.531372	-0.0617388	0.134649	-0.599396	0.0343667	-0.00730838	0.00879679	2.89593	LogLikelihood Converged	-323.682
11_11400	2H	55.67	AGR.1to4	0.99719	0.839366	0	0.10218	0.260155	0.000351564	0.548076	0.531601	0.000866287	0.0419486	-0.653974	0.03456	-0.00743289	0.00880556	3.01179	LogLikelihood Converged	-323.309
11_11406	6H	5.72	AGR.1to4	0.155637	0.8732	0	0.102199	0.259758	0.00035021	0.549491	0.528405	-0.180301	0.113017	-0.602125	0.034386	-0.007933	0.00854837	2.98195	LogLikelihood Converged	-323.558
11_11410	3H	149.93	AGR.1to4	0.105902	0.286753	0	0.101704	0.259103	0.000343481	0.547803	0.527131	0.252087	-0.275789	-0.864945	0.0337138	-0.00633612	0.00778333	3.24489	LogLikelihood Converged	-322.323
11_11411	3H	149.93	AGR.1to4	0.702549	0.692175	0	0.102124	0.260067	0.000350745	0.547933	0.531346	0.0459876	-0.0740567	-0.683492	0.0336566	-0.00962939	0.00870011	3.06211	LogLikelihood Converged	-324.397
11_11431	4H	59.27	AGR.1to4	0.422322	0.793547	0	0.102029	0.259924	0.000349382	0.547666	0.530968	0.102566	-0.0876549	-0.727494	0.0350161	-0.00814793	0.00809343	3.0771	LogLikelihood Converged	-324.113
11_11432	5H	35.51	AGR.1to4	0.329286	0.422714	0	0.101879	0.259651	0.000347049	0.547394	0.530004	-0.121478	-0.0265192	-0.616117	0.0337092	-0.0076988	0.00733145	3.02276	LogLikelihood Converged	-323.831
11_11435	2H	78.66	AGR.1to4	0.338723	0.679986	0	0.102299	0.260016	0.000352066	0.549437	0.52962	-0.125725	0.118086	-0.560389	0.0330806	-0.00785829	0.00988863	2.92713	LogLikelihood Converged	-323.917
11_11436	3H	143.56	AGR.1to4	0.756109	0.328793	0	0.101713	0.259659	0.000345663	0.546099	0.531331	-0.0513647	-0.126068	-0.609643	0.033966	-0.00597762	0.00669153	3.12269	LogLikelihood Converged	-323.495
11_11440	7H	128.83	AGR.1to4	0.842299	0.273583	0	0.101429	0.259445	0.00034243	0.544611	0.531844	0.0229275	-0.124387	-0.664757	0.0327613	-0.00947912	0.00928698	3.0755	LogLikelihood Converged	-324.18
11_11453	3H	7.08	AGR.1to4	0.628252	0.446602	0	0.10177	0.259743	0.000346463	0.546264	0.531543	0.0560546	-0.129869	-0.684671	0.0379225	-0.00836899	0.00555654	3.08432	LogLikelihood Converged	-324.135
11_11458	6H	77.42	AGR.1to4	0.751635	0.216725	0	0.101231	0.259243	0.000339999	0.543746	0.531796	0.0365861	-0.148917	-0.670398	0.0375802	-0.00634991	0.00745456	3.08194	LogLikelihood Converged	-323.96
11_11459	6H	69.58	AGR.1to4	0.596989	0.269136	0	0.101508	0.259439	0.000343078	0.545229	0.531206	0.125162	-0.292887	-0.662337	0.0334221	-0.00855461	0.0101875	3.03377	LogLikelihood Converged	-322.612
11_11470	4H	86.37	AGR.1to4	0.076829	0.093612	0	0.100816	0.258104	0.000332308	0.544202	0.526225	0.210445	-0.289692	-0.787194	0.0319417	-0.0108163	0.00770434	3.19788	LogLikelihood Converged	-321.755
11_11473	5H	79.07	AGR.1to4	0.821265	0.308278	0	0.10166	0.259618	0.000345055	0.545824	0.53142	-0.0450277	-0.156174	-0.649654	0.0332695	-0.00583344	0.00881515	3.02906	LogLikelihood Converged	-323.165
11_11479	6H	13.44	AGR.1to4	0.573431	0.322891	0	0.101762	0.259639	0.000346	0.546533	0.530809	0.117193	0.118496	-0.761206	0.0357501	-0.00763207	0.0096307	2.90605	LogLikelihood Converged	-322.994
11_11480	2H	107.07	AGR.1to4	0.290217	0.146893	0	0.100991	0.258767	0.000336205	0.543429	0.529968	0.137466	-0.241253	-0.689815	0.03344	-0.00566026	0.0109298	3.07938	LogLikelihood Converged	-322.944
11_11481	1H	123.96	AGR.1to4	0.825278	0.421215	0	0.101874	0.259831	0.000347697	0.546778	0.531433	0.0274265	-0.10194	-0.672521	0.0344447	-0.00788603	0.00972613	3.08465	LogLikelihood Converged	-324.316
11_11484	1H	43.99	AGR.1to4	0.228789	0.0886618	0	0.100589	0.258287	0.000331087	0.541881	0.529354	-0.235751	0.442151	-0.44083	0.0330114	-0.00897277	0.0140708	2.61636	LogLikelihood Converged	-321.481
11_11486	2H	130.89	AGR.1to4	0.0804951	0.937517	0	0.102273	0.259598	0.000350237	0.55057	0.526611	-0.302389	0.141722	-0.389342	0.0341337	-0.0076197	0.00869508	2.89075	LogLikelihood Converged	-322.425
11_11489	5H	159.99	AGR.1to4	0.574554	0.21154	0	0.101087	0.259102	0.000338258	0.543091	0.531814	0.139598	-0.341916	-0.661659	0.0352993	-0.00843907	0.00907398	3.03358	LogLikelihood Converged	-322.351
11_11490	5H	139.87	AGR.1to4	0.933784	0.122919	0	0.100977	0.258929	0.000336686	0.5428	0.531325	-0.00956931	-0.202024	-0.648813	0.0415684	-0.00974096	0.0157474	3.11394	LogLikelihood Converged	-323.339
11_11495	7H	5.03	AGR.1to4	0.978787	0.0325706	0	0.0995563	0.257604	0.000320174	0.536167	0.531979	-0.00507717	-0.379372	-0.649804	0.0267577	-0.0114763	0.00749778	3.35586	LogLikelihood Converged	-321.467
11_11497	5H	140.93	AGR.1to4	0.687237	0.121992	0	0.100933	0.258868	0.000336093	0.542662	0.531186	-0.106434	0.418676	-0.648198	0.0320347	-0.00905588	0.00781266	2.99364	LogLikelihood Converged	-321.859
11_11500	4H	70.92	AGR.1to4	0.302679	0.445544	0	0.10199	0.259709	0.000348228	0.548055	0.529612	0.121006	-0.141956	-0.726614	0.034282	-0.00685018	0.00960941	3.10006	LogLikelihood Converged	-323.948
11_11503	3H	110.33	AGR.1to4	0.635994	0.97655	0	0.10233	0.26021	0.000353083	0.549048	0.530886	-0.0557462	0.0251017	-0.631804	0.034333	-0.00775339	0.00884889	3.00423	LogLikelihood Converged	-324.549
11_11506	5H	42.37	AGR.1to4	0.875696	0.895333	0	0.10218	0.260155	0.000351564	0.548077	0.5316	0.0183568	0.01061	-0.664747	0.0337622	-0.00724537	0.00962495	3.00826	LogLikelihood Converged	-324.357
11_11507	5H	107.74	AGR.1to4	0.25861	0.643039	0	0.102052	0.259779	0.000349027	0.548305	0.529678	0.130468	-0.120357	-0.712722	0.0348289	-0.00938804	0.00851161	3.06826	LogLikelihood Converged	-323.945
11_11509	1H	134.45	AGR.1to4	0.237827	0.256475	0	0.101705	0.259321	0.00034431	0.547116	0.528793	-0.173912	0.243821	-0.51236	0.0358843	-0.00571281	0.00711051	2.81553	LogLikelihood Converged	-322.942
11_11516	3H	149.93	AGR.1to4	0.998074	0.479956	0	0.101915	0.259897	0.00034829	0.546876	0.53163	-0.000296826	-0.0777092	-0.654073	0.033332	-0.00629886	0.00903806	3.03992	LogLikelihood Converged	-324.414
11_11528	1H	118.31	AGR.1to4	0.204229	0.45149	0	0.101878	0.259531	0.000346584	0.547768	0.529091	-0.240377	0.254807	-0.629544	0.0329856	-0.00854886	0.00903876	2.98869	LogLikelihood Converged	-322.735
11_11533	2H	83.17	AGR.1to4	0.779543	0.180182	0	0.101207	0.259177	0.000339544	0.543769	0.531474	-0.0322538	0.168056	-0.636774	0.0314224	-0.00467561	0.0121129	2.92982	LogLikelihood Converged	-323.768
11_11534	6H	109.08	AGR.1to4	0.614377	0.0213725	0	0.0997038	0.257493	0.000320975	0.537648	0.530007	-0.0581904	0.270796	-0.620774	0.0348457	-0.00163948	0.00837033	2.86738	LogLikelihood Converged	-322.013
11_20001	4H	25.23	AGR.1to4	0.947174	0.258315	0	0.101579	0.259528	0.000344021	0.54549	0.531347	0.00769794	-0.133374	-0.657066	0.0341639	-0.0099863	0.00561926	3.07133	LogLikelihood Converged	-324.041
11_20002	3H	53.64	AGR.1to4	0.982335	0.0516902	0	0.100157	0.258136	0.000326978	0.539068	0.531473	-0.00264167	0.210387	-0.652627	0.0309557	-0.00802859	0.0119528	2.93806	LogLikelihood Converged	-322.831
11_20003	5H	111.25	AGR.1to4	0.588886	0.860209	0	0.102214	0.260118	0.000351724	0.548457	0.531059	-0.123048	0.0264338	-0.645403	0.0345006	-0.00754083	0.00883317	3.01228	LogLikelihood Converged	-323.289
11_20005	6H	115.9	AGR.1to4	0.374247	0.82781	0	0.102249	0.260035	0.000351704	0.54899	0.530152	0.116394	-0.0866359	-0.684091	0.0338035	-0.00767132	0.00869257	3.03666	LogLikelihood Converged	-324.129
11_20008	5H	131.06	AGR.1to4	0.899278	0.885936	0	0.102189	0.260161	0.000351669	0.548125	0.531583	-0.0190332	0.0302764	-0.650383	0.033916	-0.00756407	0.00854443	3.00892	LogLikelihood Converged	-324.18
11_20010	5H	9.44	AGR.1to4	0.528528	0.347848	0	0.10173	0.259622	0.00034566	0.54634	0.530925	0.0737581	-0.140179	-0.684035	0.0358105	-0.00590376	0.010378	3.07194	LogLikelihood Converged	-324.089
11_20012	4H	37.26	AGR.1to4	0.813322	0.0805255	0	0.100463	0.258463	0.000330693	0.540361	0.531657	-0.0535254	0.374993	-0.603883	0.0360096	-0.00928416	0.0099392	2.66509	LogLikelihood Converged	-321.911
11_20018	5H	83.36	AGR.1to4	0.138325	0.924884	0	0.102328	0.259805	0.000351501	0.550324	0.52779	0.172797	-0.100898	-0.725019	0.0338175	-0.00775788	0.00896646	3.056	LogLikelihood Converged	-323.6
11_20020	4H	50.96	AGR.1to4	0.717973	0.505652	0	0.102008	0.259939	0.00034926	0.547456	0.531246	0.0500927	0.0614621	-0.692821	0.0353943	-0.00874807	0.00742348	2.96587	LogLikelihood Converged	-324.081
11_20022	5H	167.48	AGR.1to4	0.326687	0.22411	0	0.101358	0.259154	0.000340732	0.544993	0.530155	-0.115272	0.201589	-0.607832	0.0326947	-0.00397715	0.00591108	2.93385	LogLikelihood Converged	-323.43
11_20029	6H	117.65	AGR.1to4	0.353912	0.405586	0	0.101901	0.259673	0.000347319	0.547487	0.530012	-0.128137	0.1695	-0.553959	0.0325402	-0.00826545	0.00839369	2.88249	LogLikelihood Converged	-323.665
11_20036	6H	105.09	AGR.1to4	0.495497	0.105138	0	0.100561	0.258528	0.000331737	0.540902	0.531408	0.0865641	-0.243686	-0.714899	0.0295871	-0.0126746	0.00819211	3.18795	LogLikelihood Converged	-322.98
11_20072	4H	61.04	AGR.1to4	0.789337	0.683961	0	0.102134	0.260086	0.000350905	0.547946	0.531421	0.0339055	0.0298536	-0.663628	0.0332253	-0.00816304	0.00851865	3.00583	LogLikelihood Converged	-324.458
11_20078	5H	145.24	AGR.1to4	0.234325	0.213696	0	0.101571	0.25918	0.000342639	0.546539	0.528735	0.16455	-0.238848	-0.689942	0.0369569	-0.00815988	0.00969934	3.06679	LogLikelihood Converged	-322.953
11_20080	2H	93.4	AGR.1to4	0.637568	0.121613	0	0.100949	0.258865	0.000336217	0.542796	0.531038	0.0568628	-0.200716	-0.673065	0.0363245	-0.0074839	0.0120668	3.08539	LogLikelihood Converged	-323.372
11_20086	2H	96.02	AGR.1to4	0.905135	0.244353	0	0.101479	0.259449	0.000342874	0.544983	0.531493	-0.0145643	-0.140426	-0.643125	0.0372491	-0.0047943	0.0125093	3.10912	LogLikelihood Converged	-323.842
11_20092	7H	99.13	AGR.1to4	0.785129	0.311475	0	0.101665	0.259619	0.000345098	0.545857	0.531392	0.0326286	-0.129372	-0.666007	0.032319	-0.00993063	0.00779648	3.06145	LogLikelihood Converged	-324.132
11_20093	3H	82.1	AGR.1to4	0.807664	0.806541	0	0.102157	0.260125	0.000351255	0.548001	0.531542	0.0345585	0.0122191	-0.681051	0.0342233	-0.00716595	0.00866909	3.00487	LogLikelihood Converged	-324.332
11_20099	2H	112.97	AGR.1to4	0.513666	0.163027	0	0.101115	0.259017	0.000338176	0.543574	0.530951	0.0896716	0.129175	-0.67413	0.0332166	-0.00563999	0.0114337	2.98595	LogLikelihood Converged	-323.234
11_20103	7H	93.02	AGR.1to4	0.441783	0.498003	0	0.101893	0.25977	0.000347626	0.547118	0.53082	-0.163617	0.213693	-0.503302	0.0351662	-0.0077206	0.0102091	2.81827	LogLikelihood Converged	-323.024
11_20104	5H	139.52	AGR.1to4	0.449984	0.369591	0	0.101704	0.259586	0.000345303	0.546257	0.530846	-0.0881678	0.163746	-0.61661	0.0387	-0.0110054	0.0112405	2.9456	LogLikelihood Converged	-323.85
11_20105	5H	43.17	AGR.1to4	0.712176	0.633268	0	0.102136	0.260061	0.000350827	0.54804	0.531216	0.0429731	0.0442313	-0.671799	0.0356045	-0.00833515	0.00628816	2.99503	LogLikelihood Converged	-324.3
11_20113	7H	45.88	AGR.1to4	0.0218562	0.0468971	0	0.100127	0.257014	0.000322697	0.542397	0.523139	0.263032	-0.33789	-0.774841	0.0308385	-0.00832708	0.0075854	3.16869	LogLikelihood Converged	-320.232
11_20114	4H	37.92	AGR.1to4	0.682853	0.530383	0	0.101972	0.25992	0.00034887	0.547241	0.53137	0.0925878	-0.17323	-0.660177	0.0347718	-0.00830529	0.00925682	3.02627	LogLikelihood Converged	-323.176
11_20117	7H	136.42	AGR.1to4	0.990606	0.527355	0	0.101991	0.259964	0.000349203	0.547242	0.531571	-0.0016682	-0.0846608	-0.652347	0.0349606	-0.00760376	0.0106069	3.08161	LogLikelihood Converged	-324.117
11_20118	6H	93.75	AGR.1to4	0.00886376	0.672843	0	0.102139	0.258718	0.000345723	0.552341	0.520891	-0.303333	0.201806	-0.529172	0.0347981	-0.00711009	0.00828514	2.93127	LogLikelihood Converged	-321.278
11_20119	4H	84.94	AGR.1to4	0.0373353	0.172228	0	0.101464	0.258458	0.000339026	0.548018	0.524018	0.238412	-0.268142	-0.766689	0.0336514	-0.0108498	0.00736955	3.14075	LogLikelihood Converged	-321.688
11_20125	1H	100.82	AGR.1to4	0.478594	0.179506	0	0.101355	0.25918	0.000340805	0.544887	0.530377	-0.0845956	0.191308	-0.599038	0.0316545	-0.00896741	0.011222	2.89392	LogLikelihood Converged	-323.548
11_20126	7H	27.68	AGR.1to4	0.538965	0.462346	0	0.10192	0.259814	0.000348025	0.547183	0.530953	0.104544	0.0578244	-0.744675	0.0344378	-0.00759176	0.00980361	2.96401	LogLikelihood Converged	-323.563
11_20129	5H	39.14	AGR.1to4	0.9359	0.38459	0	0.101791	0.259766	0.000346731	0.546348	0.531565	0.00941782	0.137588	-0.659597	0.0308882	-0.0065954	0.0151364	2.93501	LogLikelihood Converged	-323.934
11_20131	2H	51.44	AGR.1to4	0.189168	0.394423	0	0.101933	0.259509	0.00034697	0.548252	0.528515	-0.190343	0.218896	-0.616277	0.03543	-0.00700578	0.0060774	2.97023	LogLikelihood Converged	-323.011
11_20132	5H	174.99	AGR.1to4	0.890552	0.95404	0	0.102194	0.260167	0.000351734	0.548144	0.531591	0.0201293	-0.00298413	-0.657651	0.0342848	-0.0075397	0.00882083	3.01495	LogLikelihood Converged	-324.333
11_20135	4H	50.96	AGR.1to4	0.81695	0.647989	0	0.102125	0.260076	0.000350789	0.547913	0.531407	0.0339705	0.047301	-0.681291	0.0349015	-0.00848027	0.00766484	2.97563	LogLikelihood Converged	-324.1
11_20138	1H	135.65	AGR.1to4	0.356341	0.0908366	0	0.100739	0.258511	0.000333161	0.542321	0.529921	0.108349	-0.230598	-0.718879	0.0341146	-0.00866282	0.0107207	3.15364	LogLikelihood Converged	-322.923
11_20141	2H	127	AGR.1to4	0.11757	0.016375	0	0.0993402	0.256724	0.000315331	0.537312	0.526902	0.212807	-0.496289	-0.703367	0.0295935	-0.0171189	-0.00183551	3.12656	LogLikelihood Converged	-320.104
11_20145	4H	1.15	AGR.1to4	0.245532	0.953989	0	0.101954	0.259746	0.000348054	0.547657	0.530175	0.137144	-0.0635944	-0.737821	0.0342697	-0.00715035	0.00885113	3.05372	LogLikelihood Converged	-323.927
11_20149	1H	93.64	AGR.1to4	0.369233	0.251187	0	0.101648	0.259399	0.000344124	0.546433	0.529827	0.133791	-0.224224	-0.677432	0.0337937	-0.0102718	0.00891704	3.05486	LogLikelihood Converged	-323.216
11_20150	7H	40.39	AGR.1to4	0.824587	0.693083	0	0.102217	0.260144	0.000351848	0.548395	0.531237	0.0261431	-0.0607932	-0.6697	0.0346284	-0.00650248	0.00762891	3.05101	LogLikelihood Converged	-324.521
11_20153	1H	100.82	AGR.1to4	0.504553	0.175211	0	0.101328	0.259168	0.000340538	0.544725	0.530484	-0.0798266	0.191359	-0.601788	0.0313223	-0.00910696	0.01125	2.89337	LogLikelihood Converged	-323.549
11_20159	3H	4.86	AGR.1to4	0.552436	0.430173	0	0.101721	0.259679	0.000345809	0.546096	0.531426	0.06897	-0.139901	-0.69269	0.0378449	-0.00825696	0.00540187	3.09156	LogLikelihood Converged	-324.055
11_20162	7H	23.12	AGR.1to4	0.160122	0.415544	0	0.101547	0.259231	0.000342628	0.546192	0.529311	-0.18245	0.197511	-0.519732	0.03567	-0.00968166	0.00728569	2.86847	LogLikelihood Converged	-323.166
11_20169	1H	97.22	AGR.1to4	0.452038	0.924831	0	0.102169	0.260039	0.000351033	0.548369	0.530789	0.10312	-0.0658121	-0.733406	0.034343	-0.00768214	0.00864804	3.06518	LogLikelihood Converged	-324.126
11_20170	7H	142.62	AGR.1to4	0.189743	0.43252	0	0.101953	0.259545	0.000347283	0.548294	0.528635	-0.289196	0.00324485	-0.63241	0.0339951	-0.00833985	0.00910815	3.0144	LogLikelihood Converged	-322.363
11_20172	3H	15.68	AGR.1to4	0.685175	0.449844	0	0.101842	0.259803	0.000347307	0.546619	0.531463	-0.0471997	0.102617	-0.626797	0.0345531	-0.00843542	0.00976423	2.95576	LogLikelihood Converged	-324.416
11_20173	2H	41.18	AGR.1to4	0.313105	0.994848	0	0.102064	0.259883	0.00034953	0.548065	0.530388	0.136966	-0.0723956	-0.758634	0.0343689	-0.00754892	0.00886331	3.06989	LogLikelihood Converged	-323.987
11_20178	4H	75.38	AGR.1to4	0.652214	0.589693	0	0.102063	0.25999	0.000349924	0.547713	0.531217	0.0915438	0.0495546	-0.737286	0.0352333	-0.00759007	0.00906869	2.96893	LogLikelihood Converged	-323.429
11_20182	2H	115.45	AGR.1to4	0.988961	0.944384	0	0.102214	0.260183	0.000351973	0.548248	0.531561	-0.00168133	0.00953285	-0.652711	0.0342403	-0.0078239	0.00867039	3.00798	LogLikelihood Converged	-324.554
11_20192	7H	26.68	AGR.1to4	0.020685	0.103873	0	0.100137	0.257263	0.000323668	0.54168	0.524967	0.267233	-0.315365	-0.769352	0.0372647	-0.0116047	0.00684506	3.14938	LogLikelihood Converged	-320.755
11_20193	3H	39.35	AGR.1to4	0.885561	0.990194	0	0.102216	0.260181	0.000351979	0.548268	0.531531	-0.0166672	0.00999225	-0.646329	0.0343164	-0.00755239	0.00881669	3.00984	LogLikelihood Converged	-324.723
11_20197	4H	72.17	AGR.1to4	0.939913	0.240764	0	0.101433	0.259417	0.000342358	0.544726	0.531607	-0.00991707	0.150967	-0.651757	0.0371306	-0.00565541	0.0111773	2.9753	LogLikelihood Converged	-323.785
11_20206	5H	3.38	AGR.1to4	0.399385	0.343546	0	0.101643	0.259501	0.000344463	0.546064	0.530653	0.102355	-0.159267	-0.721592	0.0352623	-0.00773535	0.0108905	3.11986	LogLikelihood Converged	-323.86
11_20210	4H	21.57	AGR.1to4	0.253642	0.111072	0	0.100704	0.258462	0.000332689	0.542208	0.529814	-0.148716	0.270507	-0.614122	0.0356466	-0.012339	0.00808715	2.94199	LogLikelihood Converged	-322.589
11_20211	6H	118.3	AGR.1to4	0.428452	0.701625	0	0.102179	0.260005	0.000350986	0.548555	0.530447	-0.103755	0.0992003	-0.576989	0.0334565	-0.00778574	0.00859885	2.94082	LogLikelihood Converged	-324.161
11_20215	2H	135.08	AGR.1to4	0.603368	0.810791	0	0.102211	0.260116	0.000351686	0.548442	0.531061	0.100514	-0.092671	-0.744473	0.0340963	-0.00763296	0.00878496	3.09795	LogLikelihood Converged	-323.628
11_20220	1H	105.23	AGR.1to4	0.270871	0.835118	0	0.102244	0.259947	0.000351324	0.549237	0.529508	0.154688	-0.107635	-0.686609	0.0339271	-0.00777512	0.00915257	3.03708	LogLikelihood Converged	-323.757
11_20225	7H	7.97	AGR.1to4	0.929377	0.427711	0	0.101827	0.259814	0.000347227	0.546472	0.53166	0.0108139	-0.0901917	-0.657639	0.0344739	-0.00855678	0.00857733	3.04448	LogLikelihood Converged	-324.385
11_20226	5H	1.17	AGR.1to4	0.824942	0.359118	0	0.101735	0.259706	0.000346027	0.546118	0.531521	0.02595	-0.116319	-0.669152	0.035136	-0.00717549	0.0114126	3.08405	LogLikelihood Converged	-324.249
11_20229	1H	71.82	AGR.1to4	0.593423	0.481899	0	0.101837	0.259791	0.000347227	0.546624	0.531405	0.0619553	-0.110195	-0.688842	0.0351319	-0.00891609	0.0105065	3.07635	LogLikelihood Converged	-324.327
11_20230	7H	77.77	AGR.1to4	0.895213	0.705181	0	0.102125	0.260096	0.000350864	0.547844	0.531569	0.0336291	0.0670478	-0.685651	0.033916	-0.00720811	0.00871631	2.95095	LogLikelihood Converged	-323.146
11_20232	6H	0	AGR.1to4	0.273383	0.702417	0	0.102176	0.259886	0.000350504	0.548911	0.529557	-0.13936	0.0275534	-0.554431	0.0345614	-0.00634808	0.0089334	2.99437	LogLikelihood Converged	-323.886
11_20242	7H	2.78	AGR.1to4	0.350391	0.475965	0	0.101842	0.259671	0.000346813	0.547045	0.530445	-0.219788	-0.0262857	-0.448218	0.034714	-0.00734703	0.00892721	3.03862	LogLikelihood Converged	-322.719
11_20247	7H	104.26	AGR.1to4	0.765695	0.342186	0	0.101723	0.259677	0.000345809	0.546113	0.531398	-0.0349455	-0.0919933	-0.633374	0.0347401	-0.00604076	0.00583058	3.06822	LogLikelihood Converged	-324.163
11_20252	3H	7.11	AGR.1to4	0.967735	0.468022	0	0.101958	0.259918	0.000348747	0.547144	0.531459	0.00484117	-0.0934607	-0.655622	0.0318376	-0.00695963	0.011407	3.04943	LogLikelihood Converged	-324.298
11_20259	5H	114.67	AGR.1to4	0.400245	0.716856	0	0.102181	0.259992	0.000350955	0.548609	0.530339	0.222201	-0.196149	-0.864794	0.0338571	-0.00774651	0.0089761	3.20061	LogLikelihood Converged	-322.727
11_20265	5H	45.81	AGR.1to4	0.676183	0.381155	0	0.101825	0.25975	0.000346962	0.546658	0.531186	-0.0515892	-0.0720659	-0.636811	0.0325626	-0.00896192	0.00754887	3.03774	LogLikelihood Converged	-324.16
11_20266	6H	59.32	AGR.1to4	0.082036	0.183154	0	0.101033	0.258472	0.000335461	0.544685	0.527393	0.21637	-0.261029	-0.804941	0.0346242	-0.00918881	0.00725862	3.19546	LogLikelihood Converged	-322.256
11_20269	4H	47.66	AGR.1to4	0.159263	0.43951	0	0.102053	0.259558	0.000348186	0.549014	0.527976	-0.209959	0.217433	-0.61589	0.0333017	-0.00677795	0.0105056	2.97578	LogLikelihood Converged	-322.95
11_20272	4H	112.65	AGR.1to4	0.566543	0.227932	0	0.10141	0.259321	0.000341802	0.544859	0.531041	-0.0681327	-0.0917215	-0.628107	0.0327827	-0.00562405	0.00826101	3.04963	LogLikelihood Converged	-323.85
11_20289	4H	50.04	AGR.1to4	0.221998	0.593406	0	0.102272	0.259858	0.00035122	0.549731	0.528615	0.142487	-0.0137881	-0.737602	0.0367179	-0.00785745	0.00832851	3.02141	LogLikelihood Converged	-323.807
11_20291	6H	48.41	AGR.1to4	0.871588	0.543573	0	0.101982	0.25996	0.000349111	0.54719	0.531602	-0.0319627	-0.0980706	-0.650956	0.0336628	-0.0084722	0.0102065	3.02358	LogLikelihood Converged	-323.458
11_20293	2H	148.36	AGR.1to4	0.735509	0.743089	0	0.10217	0.260112	0.000351313	0.548139	0.531345	-0.075876	-0.0218961	-0.648231	0.0342448	-0.00767735	0.00915785	3.01617	LogLikelihood Converged	-323.389
11_20294	6H	6.4	AGR.1to4	0.681172	0.881393	0	0.102287	0.260191	0.000352636	0.548784	0.53106	-0.0966895	0.0795721	-0.647584	0.0342703	-0.00754049	0.00860197	3.00901	LogLikelihood Converged	-323.288
11_20298	5H	114.67	AGR.1to4	0.0589221	0.246838	0	0.101513	0.258749	0.000340532	0.547472	0.525868	-0.289267	0.310124	-0.412916	0.0361421	-0.00856213	0.00758845	2.75542	LogLikelihood Converged	-321.78
11_20300	5H	111.91	AGR.1to4	0.660231	0.386798	0	0.101871	0.259779	0.000347463	0.546919	0.531055	0.0566662	-0.127798	-0.669256	0.0357721	-0.0083952	0.00879599	3.0491	LogLikelihood Converged	-324.114
11_20306	5H	43.73	AGR.1to4	0.147196	0.333054	0	0.101677	0.259231	0.000343732	0.54719	0.528315	0.183361	0.0162663	-0.783437	0.0319919	-0.00860154	0.00722746	3.00379	LogLikelihood Converged	-323.058
11_20309	5H	161.5	AGR.1to4	0.598416	0.977733	0	0.102248	0.260149	0.000352133	0.548619	0.531034	-0.0747721	0.0419291	-0.638271	0.0342702	-0.00754413	0.00873344	3.00531	LogLikelihood Converged	-324.103
11_20315	6H	24.23	AGR.1to4	0.326824	0.293399	0	0.101796	0.259503	0.000345775	0.54723	0.529501	0.129592	-0.188654	-0.750446	0.0333818	-0.0067296	0.00804977	3.15488	LogLikelihood Converged	-323.506
11_20320	5H	88.55	AGR.1to4	0.903632	0.743566	0	0.102121	0.260102	0.000350861	0.547801	0.531639	0.0144241	-0.0440598	-0.662821	0.0336121	-0.00849548	0.00900641	3.04207	LogLikelihood Converged	-324.62
11_20324	5H	145.03	AGR.1to4	0.138892	0.066795	0	0.100629	0.258067	0.000330621	0.542892	0.527361	-0.21371	0.346965	-0.481501	0.038189	-0.00777985	0.0103583	2.73504	LogLikelihood Converged	-321.58
11_20327	5H	82.92	AGR.1to4	0.75467	0.40601	0	0.101846	0.259795	0.000347319	0.546681	0.531366	0.0383518	0.0695658	-0.679308	0.035484	-0.00741794	0.00803015	2.96739	LogLikelihood Converged	-324.292
11_20329	6H	53.58	AGR.1to4	0.653475	0.384985	0	0.101689	0.259663	0.000345473	0.545901	0.531548	-0.054221	0.124998	-0.635172	0.0336293	-0.0099014	0.00965699	2.97072	LogLikelihood Converged	-324.193
11_20332	5H	42.37	AGR.1to4	0.179228	0.293335	0	0.101461	0.259123	0.000341491	0.545884	0.529127	0.164777	0.0573243	-0.707223	0.0285049	-0.00634126	0.0123312	2.99773	LogLikelihood Converged	-322.998
11_20333	3H	56.15	AGR.1to4	0.941864	0.0960226	0	0.100704	0.258681	0.000333486	0.541507	0.531493	0.00878295	0.176551	-0.656756	0.0320312	-0.00780037	0.0117958	2.95304	LogLikelihood Converged	-323.311
11_20334	5H	149.55	AGR.1to4	0.55433	0.727961	0	0.102033	0.259976	0.000349609	0.547527	0.531339	0.0683779	-0.0886429	-0.684861	0.0324461	-0.00622009	0.00701485	3.05447	LogLikelihood Converged	-324.175
11_20336	6H	73.36	AGR.1to4	0.216598	0.404673	0	0.10183	0.259492	0.000346023	0.547522	0.529161	0.166584	0.0158242	-0.693271	0.0352545	-0.00597414	0.00853395	3.01112	LogLikelihood Converged	-323.364
11_20342	6H	100.29	AGR.1to4	0.335467	0.389135	0	0.101694	0.25952	0.000344967	0.546393	0.530412	-0.13842	0.179234	-0.625744	0.0340783	-0.00765854	0.00808262	2.97818	LogLikelihood Converged	-323.535
11_20343	3H	120.94	AGR.1to4	0.438359	0.500436	0	0.102001	0.259837	0.000348808	0.547732	0.530508	0.168644	-0.22353	-0.80981	0.0335415	-0.00626068	0.00771333	3.22097	LogLikelihood Converged	-322.955
11_20346	6H	82.72	AGR.1to4	0.640112	0.96176	0	0.10224	0.260155	0.00035209	0.548537	0.531147	-0.0735046	0.0322807	-0.64205	0.0342936	-0.00745931	0.00880131	3.00937	LogLikelihood Converged	-324.058
11_20347	5H	111.25	AGR.1to4	0.756916	0.512172	0	0.102098	0.260005	0.000350286	0.547933	0.531068	0.0358389	-0.0876389	-0.669468	0.0339006	-0.0086994	0.00982313	3.05362	LogLikelihood Converged	-324.508
11_20355	6H	107.63	AGR.1to4	0.662837	0.298826	0	0.101675	0.25959	0.000345072	0.546024	0.531095	-0.0686631	0.177387	-0.595702	0.0348578	-0.00827264	0.00915725	2.86504	LogLikelihood Converged	-323.57
11_20358	4H	75.99	AGR.1to4	0.63022	0.277681	0	0.101529	0.259471	0.000343381	0.545291	0.531287	-0.0709902	-0.111722	-0.640129	0.035102	-0.00408723	0.0091053	3.03587	LogLikelihood Converged	-323.556
11_20361	4H	53.23	AGR.1to4	0.407216	0.149577	0	0.10095	0.258835	0.000336118	0.542897	0.530806	-0.144473	0.294719	-0.526764	0.0361128	-0.00724762	0.00766573	2.75581	LogLikelihood Converged	-322.618
11_20366	2H	128.95	AGR.1to4	0.41511	0.69171	0	0.102183	0.259997	0.000350986	0.548606	0.530363	-0.164803	0.156671	-0.639183	0.0341071	-0.00807424	0.00901472	3.0005	LogLikelihood Converged	-323.284
11_20367	5H	55.75	AGR.1to4	0.33129	0.833795	0	0.102252	0.260006	0.000351615	0.549103	0.529907	0.20378	-0.143674	-0.670497	0.0340401	-0.00779466	0.00883805	3.02616	LogLikelihood Converged	-323.111
11_20370	5H	48.16	AGR.1to4	0.773841	0.0595155	0	0.100229	0.258211	0.000327838	0.539373	0.531508	0.0406103	-0.262932	-0.661832	0.0313227	-0.0100709	0.00583513	3.06946	LogLikelihood Converged	-322.562
11_20372	5H	43.73	AGR.1to4	0.905989	0.638061	0	0.102086	0.260057	0.000350376	0.547672	0.531561	0.0136079	-0.0801151	-0.660583	0.0360957	-0.00834242	0.00568315	3.0543	LogLikelihood Converged	-324.27
11_20373	1H	0	AGR.1to4	0.855668	0.158455	0	0.101035	0.25904	0.000337587	0.542891	0.531733	-0.0239224	-0.151114	-0.647929	0.0335299	-0.00767926	0.00704814	3.05301	LogLikelihood Converged	-323.535
11_20375	5H	128.58	AGR.1to4	0.246068	0.563476	0	0.102224	0.259848	0.000350767	0.549397	0.528902	-0.163231	0.160262	-0.525183	0.0345962	-0.00863796	0.010147	2.88855	LogLikelihood Converged	-323.496
11_20379	6H	102.25	AGR.1to4	0.338574	0.024771	0	0.0991375	0.257061	0.000314889	0.534695	0.531012	0.117749	-0.317538	-0.732578	0.0282683	-0.0129521	0.0095367	3.23016	LogLikelihood Converged	-321.663
11_20383	1H	130.56	AGR.1to4	0.99842	0.977188	0	0.102207	0.26018	0.000351905	0.548208	0.531586	-0.000238193	0.00330568	-0.653708	0.0342419	-0.00763317	0.0088651	3.01317	LogLikelihood Converged	-324.676
11_20384	4H	78.72	AGR.1to4	0.0138762	0.570291	0	0.102065	0.258802	0.000345412	0.551516	0.522085	-0.29575	0.216889	-0.552202	0.0348546	-0.00892271	0.00832302	2.93958	LogLikelihood Converged	-321.507
11_20386	5H	21.49	AGR.1to4	0.811134	0.363958	0	0.101814	0.259756	0.000346893	0.546559	0.531311	-0.0281152	-0.0949935	-0.636783	0.0336257	-0.00706376	0.00539291	3.07111	LogLikelihood Converged	-324.175
11_20387	2H	56.75	AGR.1to4	0.237831	0.399942	0	0.10193	0.259579	0.000347214	0.548013	0.529065	-0.165472	0.204693	-0.618016	0.0354866	-0.00681524	0.00577058	2.96919	LogLikelihood Converged	-323.22
11_20392	5H	52.03	AGR.1to4	0.0898309	0.415448	0	0.101865	0.259246	0.000345392	0.548577	0.527005	-0.194581	0.193672	-0.557045	0.0361757	-0.00876989	0.00652943	2.91688	LogLikelihood Converged	-322.932
11_20394	2H	26.23	AGR.1to4	0.428944	0.562496	0	0.101894	0.259789	0.000347706	0.547064	0.530958	0.0996672	-0.122073	-0.723664	0.0354347	-0.00772458	0.0104191	3.10036	LogLikelihood Converged	-324.067
11_20396	5H	42.37	AGR.1to4	0.859183	0.867935	0	0.102171	0.260146	0.00035146	0.548042	0.531596	-0.0207027	-0.0149185	-0.645126	0.0336373	-0.00722404	0.00988602	3.02091	LogLikelihood Converged	-324.345
11_20409	3H	126.69	AGR.1to4	0.383113	0.0160727	0	0.0990583	0.256888	0.000313655	0.534638	0.530299	0.179244	-0.521298	-0.66888	0.0333098	-0.0102351	0.00827172	3.05882	LogLikelihood Converged	-320.411
11_20410	3H	37.45	AGR.1to4	0.323673	0.28341	0	0.10165	0.2594	0.000344138	0.546442	0.529821	-0.117948	0.185404	-0.611257	0.0357138	-0.00445269	0.00675404	2.94667	LogLikelihood Converged	-323.582
11_20411	4H	25.23	AGR.1to4	0.737289	0.0925835	0	0.100693	0.25864	0.00033325	0.541556	0.531262	-0.0408182	-0.185846	-0.625714	0.0323104	-0.00629804	0.00296519	3.13727	LogLikelihood Converged	-323.096
11_20412	4H	50.96	AGR.1to4	0.713418	0.238653	0	0.101479	0.259417	0.000342754	0.545083	0.53125	-0.0490321	-0.122414	-0.641624	0.0363972	-0.00904975	0.00623862	3.04361	LogLikelihood Converged	-323.689
11_20415	6H	14.94	AGR.1to4	0.748582	0.963338	0	0.102204	0.260157	0.00035178	0.548255	0.531433	0.0511851	-0.0191247	-0.661641	0.0342942	-0.00747532	0.00892965	3.0174	LogLikelihood Converged	-324.034
11_20434	1H	85.27	AGR.1to4	0.456248	0.930576	0	0.102232	0.260081	0.000351738	0.548718	0.530629	0.126453	-0.0521971	-0.763476	0.0343859	-0.00774244	0.00891676	3.05955	LogLikelihood Converged	-323.751
11_20440	1H	29.26	AGR.1to4	0.677734	0.728269	0	0.102151	0.260086	0.000351054	0.548082	0.531283	0.0479389	0.0121289	-0.679166	0.0354091	-0.00729345	0.00842517	3.00763	LogLikelihood Converged	-324.612
11_20441	5H	46.1	AGR.1to4	0.496351	0.50164	0	0.10209	0.259921	0.000349893	0.548143	0.530478	0.103385	-0.148354	-0.671268	0.0331934	-0.00866418	0.00785521	3.03972	LogLikelihood Converged	-323.772
11_20449	5H	78.26	AGR.1to4	0.41449	0.790568	0	0.10217	0.260007	0.000350914	0.548479	0.530532	-0.099021	0.0799426	-0.619971	0.0341577	-0.00763665	0.00917962	2.98717	LogLikelihood Converged	-324.34
11_20450	4H	50.96	AGR.1to4	0.965622	0.436417	0	0.101888	0.259858	0.000347918	0.546799	0.531533	0.00627804	0.105765	-0.65869	0.0352729	-0.00893243	0.00682381	2.92848	LogLikelihood Converged	-323.95
11_20451	4H	62.43	AGR.1to4	0.780536	0.746757	0	0.102101	0.260077	0.000350585	0.547723	0.531602	0.0372097	0.0234201	-0.681735	0.0335855	-0.00696199	0.00973372	2.99708	LogLikelihood Converged	-324.307
11_20453	4H	55.34	AGR.1to4	0.45241	0.690132	0	0.102044	0.259931	0.00034954	0.547759	0.530907	0.106085	0.0026233	-0.675947	0.0347613	-0.00735936	0.00750272	3.0139	LogLikelihood Converged	-323.909
11_20461	5H	39.14	AGR.1to4	0.842906	0.388395	0	0.10178	0.259755	0.0003466	0.546303	0.531562	-0.0230852	-0.12655	-0.644246	0.0313307	-0.00654421	0.0149874	3.06987	LogLikelihood Converged	-323.948
11_20465	6H	81.98	AGR.1to4	0.5486	0.595525	0	0.10208	0.25997	0.000349993	0.547905	0.530936	0.071391	0.0192703	-0.698474	0.0355072	-0.0071469	0.00848943	3.00206	LogLikelihood Converged	-324.408
11_20467	6H	105.24	AGR.1to4	0.0979299	0.0169499	0	0.0989747	0.25645	0.000311468	0.535388	0.527597	-0.19632	0.350691	-0.530793	0.0353361	-0.00458239	0.00683854	2.79402	LogLikelihood Converged	-320.556
11_20468	6H	66.3	AGR.1to4	0.566268	0.586363	0	0.102008	0.259929	0.000349219	0.54749	0.531165	0.118413	-0.159476	-0.66416	0.0340054	-0.00819531	0.00967541	3.02848	LogLikelihood Converged	-323.307
11_20472	4H	50.96	AGR.1to4	0.965622	0.436417	0	0.101888	0.259858	0.000347918	0.546799	0.531533	-0.00627804	-0.105765	-0.652412	0.0352729	-0.00893243	0.00682381	3.03425	LogLikelihood Converged	-323.95
11_20476	2H	61.01	AGR.1to4	0.907967	0.833028	0	0.102198	0.260163	0.000351756	0.548192	0.531522	-0.0158269	0.0352953	-0.650239	0.0346581	-0.00712288	0.0084511	3.00606	LogLikelihood Converged	-324.38
11_20479	1H	0	AGR.1to4	0.927749	0.418742	0	0.101775	0.259777	0.00034664	0.546195	0.531768	0.0117389	0.0869627	-0.662429	0.0337609	-0.00779695	0.0076635	2.9508	LogLikelihood Converged	-324.238
11_20482	4H	54.28	AGR.1to4	0.978859	0.946556	0	0.102208	0.26018	0.000351908	0.548215	0.531577	0.00511332	-0.014042	-0.654287	0.0343692	-0.00749832	0.00878618	3.01571	LogLikelihood Converged	-323.784
11_20493	6H	0.5	AGR.1to4	0.661654	0.983304	0	0.102184	0.260126	0.000351493	0.5482	0.531351	-0.0505324	0.0284444	-0.62672	0.0343258	-0.00755633	0.00888847	2.99899	LogLikelihood Converged	-324.722
11_20494	2H	143.39	AGR.1to4	0.00945052	0.124431	0	0.101446	0.257868	0.000336676	0.54975	0.519652	-0.40254	0.418453	-0.588818	0.0365157	-0.00789502	0.00804085	2.94641	LogLikelihood Converged	-319.694
11_20495	7H	16.97	AGR.1to4	0.354831	0.563195	0	0.10189	0.25974	0.000347478	0.547189	0.53061	0.13497	-0.145948	-0.763173	0.0349681	-0.00784873	0.00937386	3.13256	LogLikelihood Converged	-323.758
11_20496	4H	48.72	AGR.1to4	0.571549	0.692924	0	0.102206	0.260082	0.000351508	0.548508	0.530842	0.0667432	0.0123542	-0.694501	0.0365045	-0.00799259	0.00849732	3.00611	LogLikelihood Converged	-324.39
11_20497	5H	75.38	AGR.1to4	0.644171	0.80551	0	0.10215	0.260088	0.000351051	0.54806	0.531318	-0.0546357	0.00126646	-0.620214	0.0343251	-0.00731598	0.00940706	3.01369	LogLikelihood Converged	-324.562
11_20498	2H	105.18	AGR.1to4	0.363576	0.686921	0	0.102051	0.259881	0.0003494	0.547967	0.530474	-0.104566	0.0123356	-0.602246	0.0348745	-0.00702545	0.00937067	3.00821	LogLikelihood Converged	-324.292
11_20501	5H	43.87	AGR.1to4	0.227443	0.32647	0	0.101495	0.259243	0.000342231	0.545757	0.529797	0.218485	-0.273474	-0.678934	0.0345334	-0.00814691	0.0110054	3.04652	LogLikelihood Converged	-322.654
11_20502	1H	2.99	AGR.1to4	0.406598	0.568934	0	0.102059	0.259881	0.000349471	0.54803	0.530411	0.0993405	0.00691306	-0.690035	0.0339098	-0.00755118	0.00897173	3.01152	LogLikelihood Converged	-324.246
11_20509	1H	136.36	AGR.1to4	0.437537	0.917377	0	0.102262	0.260089	0.000352024	0.548918	0.530466	-0.0979097	0.0626539	-0.584797	0.0341094	-0.00773032	0.00894421	2.97024	LogLikelihood Converged	-324.31
11_20514	1H	47.82	AGR.1to4	0.207055	0.169561	0	0.101217	0.258854	0.000338426	0.544873	0.528926	0.159854	-0.248812	-0.700635	0.0394438	-0.00664998	0.0111255	3.08668	LogLikelihood Converged	-322.794
11_20521	3H	74.32	AGR.1to4	0.479659	0.619315	0	0.102099	0.25996	0.00035012	0.548082	0.530717	0.156864	-0.179483	-0.799238	0.0333981	-0.00787496	0.00932637	3.18101	LogLikelihood Converged	-323.112
11_20523	3H	110.33	AGR.1to4	0.485794	0.926096	0	0.102352	0.260169	0.000353114	0.549349	0.5304	0.0870521	-0.0558458	-0.714222	0.0343862	-0.00728612	0.0088308	3.05301	LogLikelihood Converged	-324.306
11_20526	5H	78.26	AGR.1to4	0.127079	0.480782	0	0.101991	0.25947	0.000347323	0.548827	0.527765	-0.19427	0.0224035	-0.598595	0.0329055	-0.00735756	0.00908381	3.00873	LogLikelihood Converged	-323.2
11_20529	3H	9.21	AGR.1to4	0.362179	0.392429	0	0.101563	0.259461	0.000343635	0.545584	0.530951	-0.104997	0.162771	-0.603648	0.0379941	-0.00856706	0.00553824	2.93491	LogLikelihood Converged	-323.812
11_20531	6H	98.68	AGR.1to4	0.246642	0.678688	0	0.102122	0.259818	0.000349772	0.548712	0.529447	0.147604	-0.123455	-0.759408	0.0345752	-0.00691682	0.00897255	3.10276	LogLikelihood Converged	-323.843
11_20534	7H	2.11	AGR.1to4	0.730823	0.239411	0	0.10149	0.259428	0.000342884	0.545129	0.531253	-0.0416492	-0.102014	-0.638976	0.033195	-0.00763393	0.00969588	3.05016	LogLikelihood Converged	-323.974
11_20536	5H	158.02	AGR.1to4	0.211777	0.19638	0	0.101281	0.258945	0.000339302	0.545071	0.529137	0.147095	-0.259207	-0.711485	0.0288626	-0.00350706	0.00298065	3.11525	LogLikelihood Converged	-322.848
11_20537	6H	126.5	AGR.1to4	0.445699	0.243531	0	0.101495	0.259341	0.000342599	0.545445	0.530548	0.175556	-0.322914	-0.665283	0.0342678	-0.00727405	0.00875947	3.03593	LogLikelihood Converged	-322.485
11_20545	5H	144.09	AGR.1to4	0.236077	0.624868	0	0.101896	0.259651	0.00034719	0.547518	0.529882	0.136351	-0.130034	-0.723976	0.0363867	-0.00884309	0.0100891	3.08142	LogLikelihood Converged	-323.815
11_20546	5H	153.3	AGR.1to4	0.812925	0.269226	0	0.101608	0.259547	0.000344336	0.545648	0.531274	-0.0328581	-0.131182	-0.646797	0.035608	-0.0085892	0.0119297	3.04358	LogLikelihood Converged	-323.708
11_20549	5H	84.81	AGR.1to4	0.986006	0.279447	0	0.101513	0.259511	0.000343393	0.545043	0.531712	0.00214381	-0.132401	-0.654853	0.0391732	-0.00994365	0.00781807	3.05684	LogLikelihood Converged	-323.988
11_20551	5H	127.83	AGR.1to4	0.810238	0.88815	0	0.102155	0.260132	0.000351267	0.547962	0.531613	0.027744	-0.0308348	-0.666613	0.0348646	-0.00806648	0.00877222	3.02848	LogLikelihood Converged	-324.615
11_20552	3H	23.87	AGR.1to4	0.135418	0.337805	0	0.101467	0.259077	0.000341367	0.546071	0.528736	0.254938	-0.277052	-0.686798	0.0336844	-0.00884551	0.00866592	3.05012	LogLikelihood Converged	-322.458
11_20557	4H	15.73	AGR.1to4	0.333997	0.858594	0	0.102266	0.260019	0.000351789	0.549169	0.529903	-0.114165	0.0404102	-0.609834	0.034427	-0.00789048	0.00871502	2.99858	LogLikelihood Converged	-324.264
11_20558	6H	109.08	AGR.1to4	0.281252	0.262377	0	0.101503	0.259249	0.000342316	0.545799	0.529779	0.222165	0.0881814	-0.857101	0.0353049	-0.00754723	0.00964082	2.93343	LogLikelihood Converged	-322.444
11_20560	5H	145.85	AGR.1to4	0.358698	0.0801987	0	0.100631	0.258404	0.00033187	0.541834	0.529927	0.107384	-0.315117	-0.716395	0.0451226	-0.0147173	0.0159861	3.20019	LogLikelihood Converged	-322.468
11_20561	2H	156.72	AGR.1to4	0.350588	0.446385	0	0.101711	0.259575	0.000345323	0.546347	0.530706	0.115207	-0.16089	-0.69094	0.0308384	-0.00556477	0.00676262	3.0659	LogLikelihood Converged	-323.755
11_20562	2H	10.2	AGR.1to4	0.444411	0.231305	0	0.10116	0.259118	0.000338932	0.543598	0.531382	0.0885151	-0.185805	-0.702507	0.0346431	-0.0105843	0.0125938	3.11709	LogLikelihood Converged	-323.66
11_20563	2H	9.41	AGR.1to4	0.771396	0.324091	0	0.10168	0.259637	0.000345292	0.545913	0.531416	-0.0359724	-0.0921822	-0.642437	0.0353157	-0.00764622	0.0106992	3.04381	LogLikelihood Converged	-324.108
11_20568	5H	132.87	AGR.1to4	0.234873	0.0191643	0	0.0996371	0.257176	0.000319309	0.538145	0.528093	-0.136743	0.402325	-0.580233	0.0440745	-0.0121015	0.0212362	2.79959	LogLikelihood Converged	-321.044
11_20571	5H	35.51	AGR.1to4	0.500107	0.440954	0	0.10185	0.259744	0.000347159	0.546874	0.530945	0.0892573	-0.137479	-0.720446	0.033922	-0.00856096	0.00980635	3.11725	LogLikelihood Converged	-323.999
11_20572	6H	53.58	AGR.1to4	0.564987	0.305834	0	0.1015	0.259459	0.000343089	0.545106	0.531418	0.0707677	-0.155333	-0.70208	0.0333793	-0.0108516	0.00966067	3.11928	LogLikelihood Converged	-323.926
11_20577	6H	68.78	AGR.1to4	0.790305	0.730641	0	0.10214	0.2601	0.00035101	0.547949	0.53148	-0.0343411	-0.0216664	-0.644254	0.0340167	-0.00763394	0.00825708	3.02039	LogLikelihood Converged	-324.47
11_20580	4H	62.43	AGR.1to4	0.874877	0.829267	0	0.102191	0.260156	0.00035167	0.548162	0.531521	0.0203963	0.0150778	-0.659345	0.0337133	-0.00784808	0.00865546	3.01031	LogLikelihood Converged	-324.5
11_20590	2H	140.57	AGR.1to4	0.595063	0.112236	0	0.100964	0.258835	0.000336228	0.543	0.530703	0.0616523	-0.236015	-0.688664	0.0392562	-0.00245208	0.0146011	3.14802	LogLikelihood Converged	-323.167
11_20594	1H	134.45	AGR.1to4	0.257464	0.121917	0	0.101112	0.25875	0.00033716	0.54441	0.528915	-0.177958	0.314322	-0.503967	0.0353164	-0.00551121	0.0061095	2.74931	LogLikelihood Converged	-322.323
11_20595	3H	11.84	AGR.1to4	0.726158	0.855268	0	0.102109	0.260088	0.000350701	0.547755	0.531618	-0.0420703	0.0419851	-0.638748	0.0348498	-0.00784774	0.00884545	2.99926	LogLikelihood Converged	-324.616
11_20600	6H	53.58	AGR.1to4	0.640712	0.396599	0	0.101708	0.259679	0.000345687	0.545991	0.531527	-0.0564832	0.124135	-0.634553	0.033676	-0.00985451	0.00966608	2.97142	LogLikelihood Converged	-324.198
11_20602	2H	58.06	AGR.1to4	0.752192	0.437697	0	0.101787	0.259776	0.000346738	0.546288	0.531671	-0.0394789	0.111098	-0.641476	0.0344461	-0.00757029	0.00688981	2.97984	LogLikelihood Converged	-324.236
11_20605	3H	148.76	AGR.1to4	0.801188	0.731623	0	0.102126	0.260093	0.000350859	0.547863	0.531533	-0.0295478	0.0562156	-0.636335	0.0346226	-0.0059982	0.00911896	2.9811	LogLikelihood Converged	-324.543
11_20607	3H	30.31	AGR.1to4	0.174337	0.113933	0	0.100918	0.258492	0.000334578	0.543743	0.528422	0.161675	-0.253236	-0.75577	0.0337179	-0.00890879	0.00625193	3.17375	LogLikelihood Converged	-322.552
11_20609	2H	0	AGR.1to4	0.552448	0.779363	0	0.102181	0.260076	0.00035127	0.548339	0.530982	-0.106718	0.101436	-0.641378	0.0345816	-0.00743446	0.00821352	3.00232	LogLikelihood Converged	-323.649
11_20612	3H	123.02	AGR.1to4	0.509718	0.340722	0	0.101754	0.259624	0.00034588	0.546521	0.530755	0.081794	-0.166932	-0.679209	0.0365085	-0.00914378	0.0124273	3.06717	LogLikelihood Converged	-323.814
11_20617	1H	26.94	AGR.1to4	0.385071	0.0814354	0	0.100525	0.258362	0.000330834	0.541158	0.530408	0.137181	-0.324955	-0.769167	0.0393994	-0.00740586	0.00626023	3.28701	LogLikelihood Converged	-322.239
11_20620	6H	67.7	AGR.1to4	0.759546	0.675898	0	0.102134	0.26008	0.000350882	0.547967	0.531372	-0.0376385	-0.0252803	-0.641519	0.033974	-0.00777807	0.00845446	3.0227	LogLikelihood Converged	-324.553
11_20623	7H	100.33	AGR.1to4	0.626838	0.0114407	0	0.098782	0.256703	0.000310814	0.533116	0.530984	-0.0583756	0.324417	-0.632555	0.0306138	-0.00368421	0.00190401	2.89863	LogLikelihood Converged	-321.337
11_20625	1H	104.9	AGR.1to4	0.638402	0.426167	0	0.101857	0.259788	0.000347382	0.546783	0.531233	0.0543103	0.0520824	-0.68328	0.0355334	-0.00764258	0.00902006	2.98572	LogLikelihood Converged	-324.387
11_20628	3H	96.92	AGR.1to4	0.318268	0.135681	0	0.100924	0.258725	0.000335488	0.543047	0.53016	-0.209377	0.384222	-0.461593	0.0341585	-0.0096801	0.009787	2.66153	LogLikelihood Converged	-321.998
11_20636	6H	67.1	AGR.1to4	0.900027	0.97645	0	0.102194	0.260169	0.000351747	0.548144	0.531598	0.0329962	-0.00908067	-0.655454	0.0343103	-0.00755437	0.00882419	3.01485	LogLikelihood Converged	-323.166
11_20637	5H	105.34	AGR.1to4	0.232821	0.536593	0	0.101816	0.259568	0.00034619	0.547171	0.529853	-0.145883	0.156697	-0.555859	0.0352647	-0.00997529	0.00705045	2.90832	LogLikelihood Converged	-323.591
11_20644	5H	153.73	AGR.1to4	0.791192	0.870993	0	0.102179	0.260143	0.000351519	0.548112	0.531514	-0.0305098	-0.00694109	-0.638959	0.0335037	-0.00702345	0.00813575	3.01789	LogLikelihood Converged	-324.432
11_20645	5H	65.54	AGR.1to4	0.853939	0.866964	0	0.102196	0.260161	0.000351733	0.548185	0.531521	-0.0219852	-0.00728116	-0.645719	0.0346949	-0.00779944	0.00912167	3.01688	LogLikelihood Converged	-324.654
11_20646	5H	147.19	AGR.1to4	0.418223	0.873306	0	0.102157	0.26001	0.000350812	0.548368	0.530657	0.133486	-0.0924714	-0.768292	0.0340333	-0.00753543	0.00841355	3.09324	LogLikelihood Converged	-323.661
11_20647	3H	41	AGR.1to4	0.460504	0.856267	0	0.102241	0.260083	0.000351817	0.548774	0.530583	0.114368	-0.0857872	-0.74929	0.0343772	-0.00805956	0.00894582	3.08604	LogLikelihood Converged	-323.89
11_20651	6H	53.58	AGR.1to4	0.476296	0.977739	0	0.102285	0.260125	0.000352364	0.548981	0.530566	0.0855291	-0.0480042	-0.684334	0.0343397	-0.00751614	0.00883015	3.03102	LogLikelihood Converged	-324.441
11_20653	5H	111.25	AGR.1to4	0.237483	0.673423	0	0.10211	0.259798	0.000349594	0.548683	0.529388	-0.171967	0.144611	-0.515002	0.0347405	-0.00807883	0.00836061	2.89729	LogLikelihood Converged	-323.54
11_20656	6H	53.38	AGR.1to4	0.198352	0.310567	0	0.101783	0.259369	0.000345158	0.547558	0.528571	0.236852	-0.30197	-0.864491	0.0359883	-0.0060081	0.00616786	3.28248	LogLikelihood Converged	-322.424
11_20659	3H	90.41	AGR.1to4	0.185651	0.0734103	0	0.100278	0.25797	0.00032737	0.540517	0.529287	0.23404	-0.415845	-0.860181	0.0300435	-0.00947734	0.00571855	3.38021	LogLikelihood Converged	-321.425
11_20671	7H	56.31	AGR.1to4	0.0535766	0.015261	0	0.0989297	0.256184	0.000310188	0.535888	0.525912	-0.32444	0.552253	-0.373779	0.0436016	-0.00407397	0.0105452	2.53548	LogLikelihood Converged	-319.193
11_20673	6H	67.4	AGR.1to4	0.544245	0.976472	0	0.102134	0.26006	0.000350809	0.548036	0.531212	-0.0788621	0.0453468	-0.632688	0.0343208	-0.00749385	0.00893775	3.0025	LogLikelihood Converged	-324.37
11_20674	2H	55.65	AGR.1to4	0.820104	0.663974	0	0.102105	0.260068	0.000350588	0.547787	0.531497	0.0356049	0.0407948	-0.683616	0.0340466	-0.00797507	0.00906315	2.98016	LogLikelihood Converged	-324.088
11_20676	5H	131.46	AGR.1to4	0.380599	0.548384	0	0.102219	0.259957	0.000351141	0.54901	0.529778	-0.127264	0.147023	-0.551326	0.0346624	-0.00838594	0.010157	2.89615	LogLikelihood Converged	-323.724
11_20681	2H	156.86	AGR.1to4	0.151081	0.226024	0	0.101128	0.258789	0.000337439	0.544403	0.529102	0.178966	-0.252644	-0.709303	0.0294435	-0.00441489	0.00550042	3.09194	LogLikelihood Converged	-322.712
11_20686	5H	153.3	AGR.1to4	0.824958	0.440255	0	0.101748	0.259764	0.00034636	0.546031	0.531872	0.0275807	-0.121315	-0.672769	0.0330606	-0.00668465	0.0052244	3.09766	LogLikelihood Converged	-324.097
11_20687	6H	123.49	AGR.1to4	0.898767	0.698807	0	0.102141	0.260106	0.000351045	0.547942	0.531512	-0.0163252	-0.0356165	-0.649119	0.0340855	-0.00811391	0.00840978	3.02427	LogLikelihood Converged	-324.503
11_20689	4H	74.26	AGR.1to4	0.769184	0.196028	0	0.101331	0.259277	0.000340965	0.544394	0.531305	0.036783	-0.164811	-0.679421	0.0349556	-0.0071532	0.00658872	3.129	LogLikelihood Converged	-323.743
11_20691	7H	128.53	AGR.1to4	0.592948	0.0480313	0	0.100084	0.258006	0.000325912	0.53892	0.53104	0.0635619	-0.240464	-0.692526	0.0333489	-0.0108725	0.00785981	3.16418	LogLikelihood Converged	-322.654
11_20694	3H	73.27	AGR.1to4	0.515638	0.318503	0	0.101699	0.259575	0.000345215	0.546256	0.530794	0.0762639	-0.148376	-0.699702	0.0351334	-0.00528569	0.0103433	3.10338	LogLikelihood Converged	-324.012
11_20695	3H	76.09	AGR.1to4	0.296206	0.175896	0	0.101286	0.259011	0.000339595	0.544904	0.529599	-0.120115	0.209011	-0.594668	0.0345486	-0.00442932	0.0113933	2.91213	LogLikelihood Converged	-323.284
11_20697	5H	38.6	AGR.1to4	0.763149	0.0465729	0	0.100015	0.257993	0.000325294	0.538432	0.531466	-0.0352744	-0.274832	-0.639397	0.028974	-0.00542562	0.0210675	3.13088	LogLikelihood Converged	-322.402
11_20704	3H	64.72	AGR.1to4	0.370312	0.840662	0	0.102192	0.259999	0.000351075	0.548674	0.530301	0.151212	-0.0445305	-0.674	0.0336182	-0.00769432	0.00883191	3.02085	LogLikelihood Converged	-323.574
11_20709	6H	65.6	AGR.1to4	0.589796	0.820753	0	0.102174	0.260089	0.000351261	0.54824	0.531144	0.117927	-0.104075	-0.66268	0.0341937	-0.0078032	0.0091675	3.0223	LogLikelihood Converged	-323.328
11_20712	1H	30.55	AGR.1to4	0.467046	0.421096	0	0.101781	0.259675	0.000346301	0.546564	0.530941	-0.101388	0.151785	-0.631913	0.0357798	-0.00839459	0.00910492	2.98082	LogLikelihood Converged	-323.846
11_20713	5H	48.59	AGR.1to4	0.386976	0.126652	0	0.101187	0.258917	0.000338404	0.544444	0.529633	0.10069	-0.211799	-0.696282	0.0300261	-0.00740445	0.00951575	3.10491	LogLikelihood Converged	-323.232
11_20715	2H	139.63	AGR.1to4	0.245924	0.370689	0	0.101909	0.259556	0.000346941	0.54792	0.529054	-0.209943	0.255438	-0.629886	0.0361465	-0.00854262	0.00793374	2.98475	LogLikelihood Converged	-322.807
11_20718	4H	72.17	AGR.1to4	0.739692	0.497375	0	0.101979	0.259922	0.000348942	0.547289	0.531333	-0.05656	-0.0749147	-0.64655	0.0354405	-0.00794792	0.00805573	3.02361	LogLikelihood Converged	-323.724
11_20720	6H	52.68	AGR.1to4	0.587286	0.615653	0	0.102124	0.260017	0.000350555	0.548094	0.530961	-0.082721	0.111154	-0.639414	0.0345267	-0.00704143	0.0081218	2.995	LogLikelihood Converged	-323.953
11_20725	6H	105.09	AGR.1to4	0.0979299	0.0169499	0	0.0989747	0.25645	0.000311468	0.535388	0.527597	0.19632	-0.350691	-0.727112	0.0353361	-0.00458239	0.00683854	3.14471	LogLikelihood Converged	-320.556
11_20728	6H	92.65	AGR.1to4	0.000424582	0.0747105	0	0.100026	0.255682	0.000317146	0.54582	0.513806	-0.416134	0.407987	-0.504126	0.0358428	-0.0061079	0.00569076	2.86672	LogLikelihood Converged	-317.007
11_20729	5H	33.96	AGR.1to4	0.705688	0.105383	0	0.100821	0.258755	0.000334744	0.542167	0.531173	0.0553305	0.177872	-0.698204	0.0340697	-0.00843005	0.00702081	2.87029	LogLikelihood Converged	-322.958
11_20732	4H	79.59	AGR.1to4	0.279055	0.00205502	0	0.0972937	0.254955	0.000293368	0.527279	0.52902	-0.124413	0.381851	-0.591142	0.0333404	-0.00545961	0.00324652	2.82797	LogLikelihood Converged	-319.512
11_20737	5H	42.37	AGR.1to4	0.464412	0.253291	0	0.101415	0.259312	0.000341812	0.544926	0.530935	-0.0867037	-0.102799	-0.599873	0.0277424	-0.00608073	0.0121222	3.08028	LogLikelihood Converged	-323.619
11_20740	4H	64.79	AGR.1to4	0.34135	0.948596	0	0.102231	0.260009	0.000351448	0.548936	0.530088	0.10956	-0.0504896	-0.71092	0.0342402	-0.00756594	0.00879232	3.04116	LogLikelihood Converged	-324.356
11_20742	3H	19.18	AGR.1to4	0.369738	0.251363	0	0.101536	0.25933	0.000342903	0.545793	0.530151	0.107473	-0.18664	-0.722376	0.0323567	-0.00714437	0.01182	3.13488	LogLikelihood Converged	-323.596
11_20743	6H	43.98	AGR.1to4	0.256486	0.438401	0	0.101912	0.259611	0.000347181	0.547771	0.529451	-0.201763	-0.0299246	-0.630122	0.0330928	-0.00850217	0.0106059	3.01761	LogLikelihood Converged	-322.92
11_20744	6H	69.58	AGR.1to4	0.596989	0.269136	0	0.101508	0.259439	0.000343078	0.545229	0.531206	-0.125162	0.292887	-0.537175	0.0334221	-0.00855461	0.0101875	2.74088	LogLikelihood Converged	-322.612
11_20750	7H	55.46	AGR.1to4	0.568976	0.473051	0	0.101928	0.259835	0.000348172	0.547176	0.531055	-0.171143	-0.0984087	-0.647079	0.0344355	-0.00754462	0.00976428	3.01837	LogLikelihood Converged	-322.477
11_20754	1H	97.22	AGR.1to4	0.584705	0.828548	0	0.102148	0.260073	0.000350974	0.548096	0.531211	-0.0795906	0.0714961	-0.638467	0.0345548	-0.00782689	0.00832631	3.00042	LogLikelihood Converged	-324.108
11_20762	4H	84.36	AGR.1to4	0.417951	0.634053	0	0.10209	0.259927	0.000349911	0.548119	0.530529	-0.124293	-0.00122738	-0.632972	0.0339924	-0.00698065	0.00883119	3.01424	LogLikelihood Converged	-323.794
11_20765	4H	75.88	AGR.1to4	0.33179	0.147947	0	0.100971	0.258792	0.00033613	0.543191	0.53032	0.137769	0.119017	-0.762421	0.0351046	-0.00276254	0.00914547	2.92105	LogLikelihood Converged	-322.818
11_20766	5H	35.51	AGR.1to4	0.538566	0.639865	0	0.102086	0.259983	0.000350102	0.547914	0.530987	-0.0755802	0.0900025	-0.629184	0.0336312	-0.00810554	0.00905729	2.9852	LogLikelihood Converged	-324.383
11_20769	1H	88.42	AGR.1to4	0.687001	0.269583	0	0.101639	0.259545	0.000344598	0.545896	0.53102	-0.0605116	0.179465	-0.603433	0.0337227	-0.00996155	0.00875683	2.86692	LogLikelihood Converged	-323.581
11_20771	7H	77.77	AGR.1to4	0.520395	0.324451	0	0.101633	0.259541	0.000344523	0.54586	0.531034	0.0764253	-0.168798	-0.701176	0.0304421	-0.0124491	0.0105017	3.12048	LogLikelihood Converged	-323.832
11_20772	1H	136.25	AGR.1to4	0.796666	0.187929	0	0.101243	0.259214	0.000339988	0.543925	0.531488	-0.0314516	-0.123434	-0.643402	0.0357713	-0.0067282	0.00884245	3.05525	LogLikelihood Converged	-323.809
11_20778	3H	76.09	AGR.1to4	0.115712	0.0262175	0	0.0996249	0.257063	0.00031881	0.538412	0.527322	-0.180563	0.334018	-0.560851	0.033393	-0.00326768	0.0136305	2.84401	LogLikelihood Converged	-321.055
11_20781	2H	85.21	AGR.1to4	0.540042	0.329076	0	0.101504	0.259473	0.000343172	0.545095	0.531488	-0.0810591	0.163843	-0.593266	0.0326936	-0.00727931	0.0113221	2.89322	LogLikelihood Converged	-323.805
11_20782	4H	47.87	AGR.1to4	0.829458	0.355593	0	0.101671	0.259664	0.000345319	0.545761	0.531688	-0.0299918	0.142969	-0.630593	0.0389734	-0.00777703	0.00994337	2.90194	LogLikelihood Converged	-323.863
11_20783	6H	88.28	AGR.1to4	0.243563	0.589521	0	0.102119	0.259788	0.000349636	0.548787	0.52924	0.140283	-0.13274	-0.744337	0.0351519	-0.0068524	0.00773439	3.09941	LogLikelihood Converged	-323.841
11_20784	6H	68.78	AGR.1to4	0.31277	0.457745	0	0.101829	0.259624	0.000346523	0.547096	0.530183	0.125767	0.0204074	-0.69207	0.0352848	-0.00592341	0.00824109	3.00864	LogLikelihood Converged	-323.831
11_20786	5H	172.72	AGR.1to4	0.666718	0.354919	0	0.101663	0.25963	0.000345118	0.545806	0.531489	0.0521385	0.0792549	-0.672081	0.0315613	-0.00510351	0.00867182	2.98731	LogLikelihood Converged	-324.117
11_20790	7H	46.09	AGR.1to4	0.0531226	0.245845	0	0.101565	0.258745	0.000340956	0.547878	0.525448	-0.229631	0.243037	-0.509174	0.0321217	-0.00930868	0.00819257	2.86093	LogLikelihood Converged	-322.186
11_20794	3H	25.66	AGR.1to4	0.237917	0.705949	0	0.102243	0.259889	0.000351085	0.549409	0.529075	-0.153506	0.03116	-0.541058	0.0350204	-0.00715854	0.00775637	2.99135	LogLikelihood Converged	-323.696
11_20795	5H	85.22	AGR.1to4	0.934501	0.404703	0	0.10181	0.259791	0.000346991	0.546418	0.531607	-0.0101432	-0.0981863	-0.650777	0.0381946	-0.00952581	0.00800349	3.04452	LogLikelihood Converged	-324.19
11_20797	3H	3.91	AGR.1to4	0.784248	0.295382	0	0.101674	0.25961	0.000345138	0.545953	0.531255	-0.0440862	-0.152322	-0.616188	0.0373265	-0.00663365	0.00518988	3.14298	LogLikelihood Converged	-323.393
11_20798	1H	50.56	AGR.1to4	0.406566	0.969951	0	0.102217	0.260045	0.00035147	0.548715	0.530471	-0.177295	0.0989426	-0.639829	0.0344193	-0.00760518	0.00875055	3.00643	LogLikelihood Converged	-323.152
11_20805	5H	92.71	AGR.1to4	0.779102	0.300962	0	0.101731	0.25965	0.000345776	0.546262	0.531126	0.0348878	-0.135411	-0.664378	0.0312031	-0.00847364	0.00969667	3.05698	LogLikelihood Converged	-324.05
11_20810	1H	50.56	AGR.1to4	0.342941	0.580615	0	0.102042	0.259831	0.000349132	0.548058	0.530158	-0.202532	-0.00649869	-0.637815	0.0333279	-0.00804221	0.0100573	3.01506	LogLikelihood Converged	-322.91
11_20824	7H	97.42	AGR.1to4	0.541176	0.44525	0	0.101929	0.259812	0.000348087	0.547256	0.530869	0.0916724	-0.163026	-0.670622	0.0331947	-0.00939336	0.00660786	3.04303	LogLikelihood Converged	-323.666
11_20826	5H	151.61	AGR.1to4	0.400277	0.240405	0	0.101311	0.259197	0.000340498	0.544495	0.530845	-0.101974	0.189061	-0.618848	0.0309454	-0.00493051	0.00717446	2.95005	LogLikelihood Converged	-323.58
11_20829	5H	150.48	AGR.1to4	0.899272	0.867187	0	0.102193	0.260162	0.000351711	0.548155	0.531559	0.0149431	0.0177099	-0.659627	0.0336649	-0.00743027	0.00782077	3.0074	LogLikelihood Converged	-324.357
11_20835	6H	54.92	AGR.1to4	0.740516	0.967954	0	0.102166	0.260132	0.000351365	0.548048	0.531528	-0.0403451	0.0256277	-0.64021	0.0342836	-0.00767874	0.00887653	3.00583	LogLikelihood Converged	-324.591
11_20840	1H	136.1	AGR.1to4	0.464935	0.907684	0	0.102189	0.260057	0.000351273	0.548464	0.530775	-0.0934441	0.0615503	-0.586731	0.0341111	-0.00770414	0.00893825	2.97029	LogLikelihood Converged	-324.327
11_20841	5H	38.18	AGR.1to4	0.704767	0.20685	0	0.101288	0.259255	0.000340521	0.544138	0.53146	-0.0440072	-0.175015	-0.634765	0.030475	-0.00592209	0.0175736	3.09305	LogLikelihood Converged	-323.497
11_20845	5H	30.28	AGR.1to4	0.545072	0.751993	0	0.10219	0.260074	0.000351342	0.548413	0.530902	0.078436	-0.077114	-0.674883	0.0345986	-0.00756698	0.0085002	3.03488	LogLikelihood Converged	-324.348
11_20847	7H	124.68	AGR.1to4	0.651017	0.547588	0	0.101983	0.259925	0.000348983	0.547306	0.531331	0.0525611	0.0340007	-0.676444	0.0338827	-0.00710771	0.00933323	2.99985	LogLikelihood Converged	-324.516
11_20850	5H	81.46	AGR.1to4	0.856613	0.399421	0	0.101865	0.259816	0.00034756	0.546757	0.531385	0.0208496	0.0829523	-0.663338	0.0310288	-0.00943937	0.00955658	2.9762	LogLikelihood Converged	-324.345
11_20851	3H	131.33	AGR.1to4	0.814944	0.540231	0	0.102011	0.25997	0.000349399	0.547375	0.531466	0.0581873	-0.166951	-0.657161	0.0335144	-0.00855309	0.00830307	3.02372	LogLikelihood Converged	-323.038
11_20858	3H	0	AGR.1to4	0.891393	0.301508	0	0.101591	0.259576	0.000344305	0.54543	0.531622	-0.0157857	0.143932	-0.645671	0.0300773	-0.00545732	0.0131907	2.93803	LogLikelihood Converged	-324.007
11_20864	2H	31.99	AGR.1to4	0.755101	0.466513	0	0.101956	0.259896	0.000348649	0.547198	0.531308	-0.0384867	-0.0630836	-0.641883	0.0341374	-0.00919061	0.00983767	3.03432	LogLikelihood Converged	-324.316
11_20868	6H	119.1	AGR.1to4	0.523272	0.847964	0	0.102232	0.260105	0.000351827	0.548638	0.530817	0.14167	-0.110001	-0.785177	0.0342869	-0.00765471	0.00884594	3.11632	LogLikelihood Converged	-323.295
11_20873	5H	16.76	AGR.1to4	0.792152	0.529353	0	0.101993	0.259952	0.000349181	0.5473	0.53146	-0.0314304	-0.0486458	-0.634083	0.0337746	-0.00749695	0.00906941	3.04512	LogLikelihood Converged	-324.525
11_20876	5H	145.85	AGR.1to4	0.306026	0.058756	0	0.10036	0.258089	0.000328477	0.540762	0.529581	0.119861	-0.346632	-0.724068	0.0460868	-0.0155816	0.0168256	3.21988	LogLikelihood Converged	-322.096
11_20877	3H	72.09	AGR.1to4	0.245811	0.101005	0	0.100798	0.25848	0.000333532	0.542863	0.529244	-0.135039	0.246933	-0.5974	0.0350259	-0.00381533	0.011301	2.91111	LogLikelihood Converged	-322.724
11_20882	6H	4.06	AGR.1to4	0.327862	0.320076	0	0.101452	0.259313	0.000342129	0.545203	0.530663	-0.130117	0.1911	-0.556308	0.0345685	-0.00878137	0.0112734	2.87168	LogLikelihood Converged	-323.487
11_20883	5H	108.46	AGR.1to4	0.669233	0.571192	0	0.101972	0.259932	0.00034892	0.547206	0.531459	0.0500531	-0.0984221	-0.674101	0.0357839	-0.0102072	0.00752107	3.05368	LogLikelihood Converged	-324.309
11_20884	5H	121.9	AGR.1to4	0.90334	0.934155	0	0.102191	0.260166	0.000351706	0.548128	0.5316	0.0163039	0.00285513	-0.666105	0.0343745	-0.0077262	0.00913157	3.01219	LogLikelihood Converged	-324.348
11_20886	6H	1.4	AGR.1to4	0.687213	0.997965	0	0.102187	0.260135	0.000351551	0.548198	0.531389	-0.0465154	0.0239868	-0.628735	0.0343288	-0.00757603	0.00887134	3.0013	LogLikelihood Converged	-324.737
11_20892	6H	68.05	AGR.1to4	0.848534	0.366102	0	0.101671	0.259673	0.000345349	0.545727	0.531764	0.0220094	-0.106998	-0.664491	0.0356355	-0.00602045	0.0101885	3.06679	LogLikelihood Converged	-324.344
11_20894	5H	0	AGR.1to4	0.390844	0.340431	0	0.101749	0.25956	0.000345593	0.546692	0.530292	-0.101727	0.160442	-0.615016	0.0352774	-0.00702891	0.011395	2.95402	LogLikelihood Converged	-323.857
11_20895	2H	133.56	AGR.1to4	0.237792	0.18352	0	0.101035	0.258806	0.00033672	0.543638	0.529937	0.267157	-0.405257	-0.67221	0.0347799	-0.00802423	0.0106958	3.04269	LogLikelihood Converged	-321.872
11_20896	7H	76.99	AGR.1to4	0.879429	0.311591	0	0.101633	0.25961	0.00034479	0.545642	0.531565	-0.0186168	0.144555	-0.647314	0.0299994	-0.0122264	0.0102785	2.96779	LogLikelihood Converged	-323.952
11_20897	5H	167.48	AGR.1to4	0.447895	0.235609	0	0.101375	0.259258	0.000341271	0.544792	0.530824	0.0900399	-0.18322	-0.709626	0.0328201	-0.00424346	0.00637464	3.12793	LogLikelihood Converged	-323.663
11_20906	4H	60.83	AGR.1to4	0.672523	0.597185	0	0.102014	0.259967	0.000349419	0.547415	0.531411	-0.0486827	0.085025	-0.629673	0.0341362	-0.00892669	0.00750217	2.97151	LogLikelihood Converged	-324.472
11_20908	1H	118.31	AGR.1to4	0.947409	0.812162	0	0.102201	0.260164	0.000351789	0.548212	0.531509	0.0135234	-0.0508096	-0.666246	0.0338451	-0.00798628	0.00900462	3.06079	LogLikelihood Converged	-323.614
11_20915	1H	136.15	AGR.1to4	0.569589	0.173348	0	0.1013	0.259172	0.000340316	0.544496	0.530731	0.0679904	-0.176942	-0.697301	0.0337376	-0.00825608	0.00989813	3.1271	LogLikelihood Converged	-323.662
11_20920	3H	130.49	AGR.1to4	0.603723	0.551366	0	0.102023	0.259938	0.000349379	0.547571	0.531125	0.102227	-0.155803	-0.746276	0.0347255	-0.00685369	0.00902067	3.15549	LogLikelihood Converged	-323.425
11_20921	1H	104.23	AGR.1to4	0.332258	0.257263	0	0.101615	0.259358	0.000343681	0.546307	0.529765	-0.113774	0.176663	-0.608511	0.0352285	-0.00804871	0.00741219	2.9429	LogLikelihood Converged	-323.66
11_20922	2H	61.44	AGR.1to4	0.961287	0.610638	0	0.102081	0.260049	0.00035031	0.547666	0.531531	-0.00560488	0.0552843	-0.650903	0.0350009	-0.00689327	0.00925501	2.9848	LogLikelihood Converged	-324.665
11_20923	2H	100.96	AGR.1to4	0.520145	0.62262	0	0.102136	0.260002	0.000350603	0.548234	0.530754	-0.100284	0.121733	-0.569578	0.034294	-0.00670261	0.00935117	2.91244	LogLikelihood Converged	-323.868
11_20929	2H	53.6	AGR.1to4	0.206353	0.95376	0	0.102139	0.259811	0.000349893	0.548865	0.529264	-0.149768	0.0839018	-0.59712	0.0343779	-0.00751352	0.00864718	2.98196	LogLikelihood Converged	-323.892
11_20931	3H	69.57	AGR.1to4	0.0831543	0.506925	0	0.102016	0.25936	0.000347119	0.549367	0.526735	0.314597	-0.269324	-0.689345	0.0364136	-0.00713786	0.0088368	3.04474	LogLikelihood Converged	-322.134
11_20934	5H	149.13	AGR.1to4	0.726528	0.0309557	0	0.0999144	0.257782	0.000323718	0.538339	0.530612	-0.0470049	0.323893	-0.64256	0.0291379	-0.00502364	0.00125003	2.93615	LogLikelihood Converged	-321.961
11_20936	6H	42	AGR.1to4	0.517883	0.96953	0	0.102246	0.260118	0.000351997	0.548699	0.530817	-0.169711	0.0979529	-0.645205	0.0343681	-0.00755725	0.00875005	3.00936	LogLikelihood Converged	-322.93
11_20939	4H	44.46	AGR.1to4	0.969701	0.568333	0	0.101992	0.25998	0.00034927	0.5472	0.531683	0.00517495	-0.0713074	-0.65772	0.0334318	-0.0070116	0.00896967	3.06933	LogLikelihood Converged	-324.31
11_20940	1H	122.36	AGR.1to4	0.300355	0.491235	0	0.102029	0.259753	0.000348724	0.548207	0.529658	-0.120349	0.137233	-0.601862	0.0339688	-0.00804913	0.0105251	2.95587	LogLikelihood Converged	-323.964
11_20943	2H	149.07	AGR.1to4	0.054228	0.0800654	0	0.100562	0.257778	0.000329013	0.543297	0.525662	-0.22925	0.304494	-0.570225	0.0362792	-0.00651455	0.0109764	2.90417	LogLikelihood Converged	-321.359
11_20944	3H	115.71	AGR.1to4	0.908568	0.109938	0	0.10098	0.258894	0.000336586	0.542939	0.531028	0.0276865	-0.345903	-0.654912	0.0343194	-0.0091474	0.00945813	3.03551	LogLikelihood Converged	-322.076
11_20946	6H	53.58	AGR.1to4	0.726925	0.414757	0	0.101759	0.259741	0.000346362	0.546183	0.531617	-0.0429545	0.116518	-0.640247	0.0336921	-0.0102065	0.00936387	2.97644	LogLikelihood Converged	-324.224
11_20952	3H	137.21	AGR.1to4	0.915809	0.979778	0	0.10222	0.260186	0.000352032	0.548285	0.531534	-0.0143197	0.00416238	-0.642878	0.034324	-0.00751231	0.00879089	3.01115	LogLikelihood Converged	-324.415
11_20955	2H	113.37	AGR.1to4	0.546179	0.404898	0	0.101789	0.259704	0.000346481	0.546532	0.531104	-0.0796455	-0.0586641	-0.594405	0.0339507	-0.00633315	0.0101503	3.05859	LogLikelihood Converged	-323.979
11_20958	5H	39.14	AGR.1to4	0.980387	0.336597	0	0.101718	0.259688	0.00034581	0.546042	0.531517	-0.00288215	0.158466	-0.652333	0.0306615	-0.00667854	0.0157938	2.92241	LogLikelihood Converged	-323.856
11_20959	1H	115.75	AGR.1to4	0.325393	0.855431	0	0.102102	0.25991	0.00034996	0.548268	0.530308	-0.169549	0.117119	-0.505817	0.0342569	-0.0075746	0.00884508	2.91185	LogLikelihood Converged	-323.53
11_20962	7H	135.64	AGR.1to4	0.617559	0.677973	0	0.102154	0.260061	0.000350981	0.548181	0.531073	0.0682314	-0.0885691	-0.706179	0.034613	-0.00773567	0.00986348	3.08266	LogLikelihood Converged	-324.199
11_20971	1H	89.75	AGR.1to4	0.402302	0.42934	0	0.101879	0.259705	0.000347256	0.547217	0.530427	-0.141807	-0.0435353	-0.634713	0.0344041	-0.00892129	0.0090102	3.02016	LogLikelihood Converged	-323.378
11_20974	4H	90.63	AGR.1to4	0.222079	0.866115	0	0.102205	0.259868	0.000350681	0.549185	0.529206	-0.239161	0.14892	-0.437435	0.0342994	-0.0074988	0.00899839	2.88009	LogLikelihood Converged	-322.997
11_20975	7H	55.46	AGR.1to4	0.0428708	0.00833431	0	0.0982457	0.255464	0.000302373	0.532941	0.525642	0.323636	-0.567351	-0.703738	0.042938	-0.00324332	0.013258	3.10147	LogLikelihood Converged	-318.576
11_20976	3H	10.66	AGR.1to4	0.519061	0.814721	0	0.10207	0.259999	0.000350016	0.547736	0.531234	0.123555	-0.104296	-0.765038	0.0343918	-0.00770625	0.00856294	3.10808	LogLikelihood Converged	-323.578
11_20980	5H	30.28	AGR.1to4	0.565896	0.950809	0	0.102241	0.260133	0.00035201	0.548614	0.530967	0.0746897	-0.0463289	-0.673724	0.0344033	-0.00756256	0.00877447	3.02648	LogLikelihood Converged	-324.406
11_20987	5H	35.51	AGR.1to4	0.379477	0.798753	0	0.102293	0.260062	0.000352189	0.549238	0.530027	0.147294	-0.11427	-0.781036	0.0340647	-0.00758636	0.00894262	3.11317	LogLikelihood Converged	-323.657
11_20988	5H	147.86	AGR.1to4	0.22404	0.962723	0	0.102401	0.259999	0.000352884	0.55027	0.528715	-0.152736	0.0839871	-0.608292	0.0342392	-0.00756748	0.00878393	2.98909	LogLikelihood Converged	-323.816
11_20990	1H	75.46	AGR.1to4	0.845713	0.922496	0	0.102201	0.260167	0.000351793	0.5482	0.531532	-0.0452907	0.0428764	-0.6115	0.0342552	-0.00766749	0.00892687	2.97432	LogLikelihood Converged	-323.37
11_20993	7H	26.68	AGR.1to4	0.0306815	0.094413	0	0.100047	0.257315	0.000323122	0.540833	0.526039	0.248639	-0.308303	-0.766793	0.0376135	-0.0114884	0.00714167	3.15314	LogLikelihood Converged	-321.035
11_20994	2H	147.52	AGR.1to4	0.115887	0.367406	0	0.101746	0.259223	0.000344286	0.547736	0.527738	0.227135	-0.239134	-0.836179	0.0366288	-0.00820872	0.0102775	3.20655	LogLikelihood Converged	-322.668
11_20996	6H	92.1	AGR.1to4	0.185374	0.436329	0	0.102032	0.25959	0.00034813	0.548756	0.528375	0.205167	0.0068583	-0.687636	0.0316325	-0.00914818	0.00873395	3.0134	LogLikelihood Converged	-322.965
11_20998	7H	111.98	AGR.1to4	0.317155	0.0425545	0	0.100009	0.257771	0.000324453	0.539096	0.529812	0.115602	-0.297934	-0.706334	0.0346772	0.00156693	0.0060215	3.14927	LogLikelihood Converged	-322.11
11_21008	3H	147.44	AGR.1to4	0.911229	0.975144	0	0.102204	0.260175	0.000351855	0.548196	0.531576	0.0153899	-0.012133	-0.665731	0.0343277	-0.00769451	0.00884215	3.02373	LogLikelihood Converged	-324.362
11_21011	5H	39.14	AGR.1to4	0.950388	0.234821	0	0.101433	0.25941	0.00034233	0.544747	0.531554	0.00724773	0.187314	-0.658325	0.0303437	-0.00641263	0.0173911	2.90911	LogLikelihood Converged	-323.632
11_21012	5H	156.98	AGR.1to4	0.947072	0.208226	0	0.101362	0.259331	0.000341432	0.544459	0.531483	-0.00781698	0.174963	-0.650248	0.0306248	-0.00760158	0.00258826	2.94456	LogLikelihood Converged	-323.704
11_21015	2H	25.6	AGR.1to4	0.485557	0.622485	0	0.101965	0.259881	0.000348659	0.54731	0.531125	-0.0873651	0.10434	-0.627133	0.0352403	-0.00768666	0.0101293	2.98286	LogLikelihood Converged	-324.202
11_21018	5H	147.19	AGR.1to4	0.621763	0.204863	0	0.101467	0.259343	0.000342372	0.54523	0.530769	-0.0585058	-0.115702	-0.631497	0.037368	-0.0113402	0.0106573	3.05783	LogLikelihood Converged	-323.731
11_21024	5H	145.24	AGR.1to4	0.109912	0.0884375	0	0.100907	0.258259	0.00033363	0.544403	0.526719	-0.223047	0.327177	-0.478338	0.0378706	-0.00824846	0.00984633	2.75696	LogLikelihood Converged	-321.695
11_21025	6H	89.64	AGR.1to4	0.287769	0.813753	0	0.102236	0.259955	0.000351282	0.549142	0.529642	-0.133841	0.0976016	-0.614038	0.0347709	-0.00713592	0.0082297	2.98478	LogLikelihood Converged	-323.945
11_21027	3H	10.09	AGR.1to4	0.812596	0.626082	0	0.102057	0.260027	0.000350012	0.547547	0.531551	-0.0274856	-0.0429118	-0.641618	0.0325287	-0.00722294	0.0102601	3.03403	LogLikelihood Converged	-324.511
11_21032	6H	9.96	AGR.1to4	0.0436345	0.0673932	0	0.100785	0.257787	0.000330888	0.544971	0.524039	-0.463859	0.597476	-0.621706	0.0363698	-0.00991675	0.00840766	2.97247	LogLikelihood Converged	-319.728
11_21037	2H	86.54	AGR.1to4	0.991054	0.292682	0	0.101627	0.259594	0.000344682	0.545649	0.531485	0.00164557	0.142519	-0.654247	0.0321705	-0.0103732	0.00939606	2.98741	LogLikelihood Converged	-323.72
11_21041	5H	143.66	AGR.1to4	0.809573	0.271379	0	0.101536	0.259505	0.000343565	0.545236	0.531492	-0.0318097	0.159169	-0.645599	0.0323655	-0.00557678	0.00580671	2.97334	LogLikelihood Converged	-323.794
11_21048	1H	23.85	AGR.1to4	0.125299	0.240374	0	0.100867	0.258586	0.000334504	0.543057	0.529528	-0.20971	0.259729	-0.606166	0.035671	-0.0110246	0.00810733	2.95451	LogLikelihood Converged	-322.548
11_21050	7H	14.13	AGR.1to4	0.320472	0.380026	0	0.101807	0.259573	0.000346138	0.547094	0.529951	-0.15053	-0.038252	-0.627444	0.0339661	-0.00808684	0.00776514	3.02099	LogLikelihood Converged	-323.381
11_21056	4H	2.55	AGR.1to4	0.322013	0.844186	0	0.102076	0.25989	0.000349655	0.548131	0.530353	0.127342	-0.0878662	-0.689098	0.034406	-0.00782273	0.0087277	3.03877	LogLikelihood Converged	-324.069
11_21057	1H	71.82	AGR.1to4	0.120374	0.729825	0	0.102137	0.25962	0.000349142	0.549457	0.527815	0.186549	-0.0618637	-0.719757	0.034219	-0.0075312	0.0089198	3.03549	LogLikelihood Converged	-323.482
11_21061	5H	89.09	AGR.1to4	0.831583	0.525271	0	0.101948	0.259928	0.000348694	0.547031	0.531615	0.0293582	-0.100943	-0.660342	0.0353555	-0.00970441	0.00791894	3.03638	LogLikelihood Converged	-324.121
11_21065	5H	17.87	AGR.1to4	0.875796	0.901291	0	0.102225	0.260183	0.000352066	0.548332	0.531475	-0.0235849	0.033006	-0.649614	0.0344528	-0.00732136	0.00825792	3.00829	LogLikelihood Converged	-324.018
11_21067	1H	2.13	AGR.1to4	0.700106	0.381517	0	0.101793	0.259736	0.000346633	0.546459	0.53132	-0.0533634	-0.0792763	-0.612505	0.0355125	-0.00626158	0.0085495	3.07579	LogLikelihood Converged	-323.98
11_21069	6H	63.16	AGR.1to4	0.65014	0.676298	0	0.102123	0.26005	0.000350672	0.547978	0.531227	-0.105537	-0.0324684	-0.646993	0.034593	-0.00762121	0.00903386	3.01622	LogLikelihood Converged	-323.218
11_21071	4H	47.87	AGR.1to4	0.737504	0.307445	0	0.101552	0.259538	0.000343826	0.545252	0.531627	-0.0464292	0.163894	-0.617929	0.0393949	-0.00788377	0.0101226	2.88609	LogLikelihood Converged	-323.747
11_21073	4H	47.66	AGR.1to4	0.607695	0.392188	0	0.101864	0.259763	0.000347344	0.546914	0.530991	0.0630054	0.0734523	-0.696416	0.0387595	-0.00924392	0.00836828	2.96344	LogLikelihood Converged	-324.051
11_21077	5H	132.87	AGR.1to4	0.877912	0.819256	0	0.102185	0.260151	0.000351601	0.548132	0.53153	-0.0246923	-0.0204412	-0.632837	0.0337047	-0.00779899	0.00879956	3.03179	LogLikelihood Converged	-324.083
11_21087	4H	55.34	AGR.1to4	0.467587	0.974623	0	0.10208	0.259993	0.000350086	0.547834	0.531113	0.101491	-0.0562482	-0.675823	0.0342202	-0.0075764	0.00899433	3.02699	LogLikelihood Converged	-324.015
11_21088	2H	128.95	AGR.1to4	0.107529	0.268041	0	0.101802	0.259151	0.000344496	0.548401	0.526751	-0.194937	0.219711	-0.587965	0.0324897	-0.00842544	0.0089187	2.94031	LogLikelihood Converged	-322.807
11_21095	1H	35.59	AGR.1to4	0.215857	0.344237	0	0.101772	0.259414	0.000345236	0.54733	0.529003	0.159481	-0.19778	-0.697829	0.0377865	-0.00682934	0.0102639	3.06889	LogLikelihood Converged	-323.292
11_21096	2H	56.05	AGR.1to4	0.198324	0.873217	0	0.102107	0.259775	0.000349484	0.548739	0.529227	0.147856	-0.0592096	-0.727897	0.0340828	-0.00751624	0.00928326	3.04369	LogLikelihood Converged	-323.856
11_21099	2H	155.32	AGR.1to4	0.149304	0.575588	0	0.101538	0.259276	0.000342721	0.545985	0.529716	0.248451	-0.22477	-0.870933	0.0320289	-0.00836775	0.0081058	3.21091	LogLikelihood Converged	-322.737
11_21101	3H	47.39	AGR.1to4	0.884199	0.689045	0	0.102141	0.260102	0.000351033	0.547953	0.531488	0.0196386	-0.0660482	-0.668637	0.0345159	-0.00627807	0.010035	3.06491	LogLikelihood Converged	-324.244
11_21103	7H	87.07	AGR.1to4	0.21915	0.137128	0	0.100883	0.258598	0.000334678	0.54314	0.529496	0.384121	-0.607163	-0.666869	0.0346665	-0.00747577	0.0103845	3.03582	LogLikelihood Converged	-320.972
11_21104	7H	119.04	AGR.1to4	0.445899	0.375075	0	0.10172	0.259598	0.000345486	0.546344	0.530812	-0.0885293	0.137094	-0.603997	0.0347993	-0.00891337	0.00944459	2.93656	LogLikelihood Converged	-324.103
11_21108	5H	173.77	AGR.1to4	0.37006	0.381591	0	0.101728	0.259562	0.000345415	0.546519	0.530473	-0.17092	-0.0738917	-0.500227	0.033271	-0.00496978	0.0106261	3.08149	LogLikelihood Converged	-322.912
11_21111	4H	88.51	AGR.1to4	0.682829	0.938294	0	0.10222	0.260153	0.000351906	0.548391	0.531279	-0.0644709	0.044327	-0.643612	0.0342577	-0.00750369	0.00878245	3.00734	LogLikelihood Converged	-324.104
11_21120	3H	63.56	AGR.1to4	0.671665	0.229804	0	0.101403	0.25935	0.000341851	0.544715	0.531313	0.0702535	0.152132	-0.663186	0.0295707	-0.00841834	0.00893496	2.99427	LogLikelihood Converged	-323.206
11_21121	5H	49.71	AGR.1to4	0.558016	0.361225	0	0.101617	0.259574	0.000344518	0.545638	0.531404	0.0975625	-0.187947	-0.667675	0.0342813	-0.00773265	0.0107237	3.0412	LogLikelihood Converged	-323.45
11_21122	4H	28.78	AGR.1to4	0.955986	0.622313	0	0.102065	0.260042	0.000350139	0.547561	0.531603	0.00723587	0.0615417	-0.655532	0.0343731	-0.00668846	0.00718977	2.99804	LogLikelihood Converged	-324.293
11_21124	6H	54.16	AGR.1to4	0.342169	0.230814	0	0.10154	0.259288	0.000342784	0.54596	0.529796	-0.18478	0.329731	-0.635669	0.0364764	-0.00586974	0.00494321	2.98149	LogLikelihood Converged	-322.45
11_21126	1H	73.93	AGR.1to4	0.895628	0.882522	0	0.102195	0.260165	0.000351734	0.548161	0.531562	-0.0172525	-0.00806852	-0.641007	0.0341004	-0.00753152	0.0088964	3.02038	LogLikelihood Converged	-324.534
11_21134	1H	46.26	AGR.1to4	0.158396	0.195144	0	0.101504	0.258995	0.00034138	0.546622	0.527819	0.245186	-0.331851	-0.869004	0.0368393	-0.00861577	0.00730937	3.3043	LogLikelihood Converged	-322.145
11_21136	2H	90.28	AGR.1to4	0.901546	0.93441	0	0.102223	0.260186	0.000352061	0.548311	0.531508	-0.0245761	-0.00169968	-0.631529	0.0342117	-0.00778897	0.00882149	3.01581	LogLikelihood Converged	-323.679
11_21138	5H	159.83	AGR.1to4	0.293599	0.11798	0	0.100869	0.258624	0.000334656	0.542947	0.529808	0.209733	-0.398795	-0.844523	0.0350575	-0.00633075	0.00520819	3.37609	LogLikelihood Converged	-321.881
11_21141	5H	157.48	AGR.1to4	0.579079	0.312616	0	0.101483	0.25946	0.000342945	0.544976	0.531549	0.0647109	-0.165234	-0.690821	0.0314429	-0.00709402	0.00420024	3.10943	LogLikelihood Converged	-323.883
11_21145	3H	40	AGR.1to4	0.336974	0.740174	0	0.102224	0.25998	0.000351279	0.548978	0.529915	0.147591	-0.124223	-0.776573	0.0344153	-0.0084727	0.00902329	3.11774	LogLikelihood Converged	-323.678
11_21150	5H	73.88	AGR.1to4	0.349657	0.148765	0	0.101128	0.258906	0.000337874	0.544035	0.52999	0.123217	0.100898	-0.744825	0.0318263	-0.00797328	0.00976455	2.94092	LogLikelihood Converged	-323.073
11_21151	4H	74.78	AGR.1to4	0.858453	0.87862	0	0.102207	0.260169	0.000351857	0.548241	0.531501	-0.0221574	-0.00549626	-0.638577	0.0344486	-0.00754507	0.00860033	3.01807	LogLikelihood Converged	-324.615
11_21153	2H	43.02	AGR.1to4	0.626191	0.219403	0	0.101369	0.259303	0.000341387	0.544602	0.531215	-0.0682468	-0.133824	-0.6002	0.034378	-0.00753143	0.0048174	3.11847	LogLikelihood Converged	-323.437
11_21155	5H	172.11	AGR.1to4	0.701522	0.221615	0	0.101443	0.259371	0.000342273	0.544956	0.531168	0.0686719	-0.240055	-0.714757	0.0345978	-0.00653867	0.00589262	3.22585	LogLikelihood Converged	-323.05
11_21160	7H	122	AGR.1to4	0.997372	0.606922	0	0.102058	0.260033	0.000350044	0.547533	0.531594	-0.000446107	-0.0630982	-0.653144	0.0351853	-0.00762009	0.00970678	3.06247	LogLikelihood Converged	-324.324
11_21168	5H	87.9	AGR.1to4	0.879253	0.603392	0	0.102066	0.260033	0.000350119	0.547601	0.531524	-0.0189389	-0.0539408	-0.647974	0.0365298	-0.00874858	0.00843656	3.0303	LogLikelihood Converged	-324.397
11_21174	1H	8.69	AGR.1to4	0.144654	0.613649	0	0.102104	0.25963	0.000348901	0.549177	0.528138	-0.338421	0.273903	-0.337642	0.0348881	-0.00757516	0.00923531	2.75866	LogLikelihood Converged	-322.208
11_21178	7H	71.99	AGR.1to4	0.404168	0.134882	0	0.101099	0.258893	0.000337579	0.543849	0.530118	0.100918	-0.242583	-0.688542	0.0392882	-0.00120117	0.00626489	3.09726	LogLikelihood Converged	-323.071
11_21181	2H	140.67	AGR.1to4	0.252222	0.667684	0	0.102418	0.260006	0.000353056	0.550373	0.528646	-0.168675	0.15067	-0.516532	0.0357838	-0.00614796	0.00896896	2.8916	LogLikelihood Converged	-323.451
11_21184	2H	113.48	AGR.1to4	0.688833	0.226353	0	0.101414	0.259356	0.000341964	0.544776	0.531279	0.0520494	0.115376	-0.667534	0.0340074	-0.00603268	0.0107898	2.98423	LogLikelihood Converged	-323.731
11_21187	2H	27.79	AGR.1to4	0.304532	0.0487132	0	0.0998236	0.257693	0.000322658	0.537929	0.53062	0.121411	-0.26758	-0.700559	0.0383597	-0.00695119	0.00922642	3.11669	LogLikelihood Converged	-322.3
11_21191	4H	55	AGR.1to4	0.167148	0.263956	0	0.101439	0.259058	0.000341059	0.545918	0.528803	0.240359	-0.296544	-0.683313	0.0352165	-0.00724497	0.00789342	3.05066	LogLikelihood Converged	-322.425
11_21197	3H	53.34	AGR.1to4	0.644821	0.0592934	0	0.100318	0.258238	0.000328672	0.539969	0.531036	-0.0658121	0.281014	-0.639859	0.0307749	-0.012087	0.00888376	2.95741	LogLikelihood Converged	-322.46
11_21200	5H	43.87	AGR.1to4	0.426686	0.0297449	0	0.0996091	0.257475	0.000320141	0.536983	0.530586	0.0995164	-0.289631	-0.683523	0.031281	-0.00995495	0.00774403	3.10283	LogLikelihood Converged	-321.985
11_21201	7H	87.12	AGR.1to4	0.230999	0.0930003	0	0.100518	0.258262	0.000330416	0.541424	0.529696	0.391764	-0.68326	-0.665833	0.0345965	-0.00756477	0.0104725	3.0364	LogLikelihood Converged	-320.62
11_21204	6H	7.8	AGR.1to4	0.0299469	0.886172	0	0.10217	0.259196	0.000347808	0.551059	0.524315	-0.302677	0.177427	-0.588949	0.0343943	-0.00803032	0.00870082	2.97654	LogLikelihood Converged	-322.029
11_21207	5H	32.95	AGR.1to4	0.184563	0.648108	0	0.102145	0.259739	0.000349669	0.549138	0.528671	-0.182083	0.152578	-0.512754	0.034493	-0.00735509	0.0080461	2.8956	LogLikelihood Converged	-323.465
11_21212	3H	106.38	AGR.1to4	0.887665	0.498192	0	0.102012	0.259961	0.000349377	0.547416	0.531385	-0.016297	0.0802542	-0.645302	0.0352411	-0.00634647	0.00982681	2.97209	LogLikelihood Converged	-324.526
11_21215	5H	39.14	AGR.1to4	0.910682	0.527441	0	0.101983	0.259957	0.000349109	0.547207	0.531573	0.0131519	0.0962634	-0.661767	0.0318379	-0.00684592	0.0133673	2.95856	LogLikelihood Converged	-324.112
11_21224	6H	75.5	AGR.1to4	0.248968	0.0297882	0	0.0993848	0.257194	0.000317339	0.536163	0.530144	-0.13917	0.317404	-0.562583	0.0413656	-0.00281007	0.0088528	2.80673	LogLikelihood Converged	-321.648
11_21226	1H	8.78	AGR.1to4	0.350076	0.531996	0	0.101764	0.259647	0.000346052	0.546527	0.53085	-0.107602	0.123423	-0.601408	0.0339922	-0.00855646	0.0102743	2.95453	LogLikelihood Converged	-324.121
11_21228	4H	3.75	AGR.1to4	0.373812	0.319582	0	0.101922	0.259639	0.000347369	0.547756	0.529591	0.102298	-0.157828	-0.703808	0.0333177	-0.00556422	0.00760703	3.09102	LogLikelihood Converged	-323.884
11_21229	7H	116.12	AGR.1to4	0.296266	0.489843	0	0.101923	0.259683	0.000347544	0.547621	0.529924	0.120187	-0.140987	-0.715803	0.032647	-0.00929075	0.0104986	3.08765	LogLikelihood Converged	-323.92
11_21238	2H	113.68	AGR.1to4	0.43438	0.368054	0	0.10189	0.259693	0.000347304	0.547343	0.530245	0.0944279	-0.145323	-0.715362	0.0345506	-0.00643476	0.00967432	3.10949	LogLikelihood Converged	-323.999
11_21241	5H	121.22	AGR.1to4	0.484386	0.615264	0	0.102013	0.259908	0.000349176	0.547591	0.530969	-0.0805429	-0.0161663	-0.614898	0.0330246	-0.00555979	0.00880954	3.02261	LogLikelihood Converged	-324.32
11_21242	2H	77.81	AGR.1to4	0.628173	0.771654	0	0.102121	0.260062	0.0003507	0.547927	0.531329	0.0968514	0.00123628	-0.662601	0.0339046	-0.00772996	0.00889601	3.01437	LogLikelihood Converged	-323.552
11_21247	5H	114.67	AGR.1to4	0.751855	0.947675	0	0.102219	0.260167	0.000351955	0.548344	0.531389	0.0890863	-0.0611942	-0.738982	0.0343296	-0.0075412	0.00875819	3.07277	LogLikelihood Converged	-322.951
11_21250	2H	146.68	AGR.1to4	0.181669	0.885424	0	0.102046	0.259711	0.000348712	0.548473	0.529205	-0.182873	0.114975	-0.512652	0.0341431	-0.00799687	0.00852924	2.92528	LogLikelihood Converged	-323.458
11_21251	2H	71.42	AGR.1to4	0.190329	0.868356	0	0.102279	0.259869	0.000351323	0.549748	0.528649	-0.199239	0.128204	-0.619494	0.0347498	-0.00748175	0.00834714	2.992	LogLikelihood Converged	-323.318
11_21258	2H	69.34	AGR.1to4	0.88439	0.796033	0	0.102176	0.260143	0.000351485	0.548085	0.531538	0.0167835	0.0179907	-0.662785	0.0347152	-0.0072102	0.00904975	3.00474	LogLikelihood Converged	-324.748
11_21260	5H	42.37	AGR.1to4	0.295795	0.263726	0	0.101412	0.259208	0.000341393	0.545236	0.530154	0.125328	0.0817423	-0.698617	0.0279433	-0.00631793	0.0122148	2.98721	LogLikelihood Converged	-323.341
11_21261	2H	27.14	AGR.1to4	0.240965	0.455964	0	0.101715	0.25948	0.000344998	0.546684	0.529941	-0.134925	0.148583	-0.58462	0.0359775	-0.00747744	0.0100606	2.93835	LogLikelihood Converged	-323.809
11_21265	2H	27.14	AGR.1to4	0.30667	0.987157	0	0.102123	0.259914	0.000350155	0.548416	0.530178	0.123467	-0.0658957	-0.696725	0.0343424	-0.00750481	0.00891877	3.03752	LogLikelihood Converged	-324.128
11_21267	3H	149.93	AGR.1to4	0.328565	0.608903	0	0.101941	0.259766	0.00034802	0.547496	0.530424	0.122944	-0.122117	-0.740219	0.0331893	-0.00745645	0.00948457	3.10055	LogLikelihood Converged	-324.009
11_21270	7H	55.29	AGR.1to4	0.122076	0.00328368	0	0.0972907	0.254879	0.000293095	0.527498	0.528465	0.236343	-0.549216	-0.695174	0.043705	-0.00328889	0.0143122	3.10887	LogLikelihood Converged	-318.695
11_21272	3H	139.02	AGR.1to4	0.676413	0.161269	0	0.101162	0.259095	0.00033886	0.543686	0.531189	-0.0550802	0.195132	-0.639729	0.0322411	-0.00506916	0.00985491	2.96539	LogLikelihood Converged	-323.448
11_21273	4H	55.34	AGR.1to4	0.416122	0.797688	0	0.102069	0.259946	0.000349808	0.547901	0.530832	0.115428	-0.0221972	-0.677625	0.0345795	-0.007416	0.00800356	3.01921	LogLikelihood Converged	-323.898
11_21274	2H	140.57	AGR.1to4	0.860176	0.371278	0	0.101733	0.259716	0.000346049	0.546067	0.531622	0.0209865	-0.109029	-0.66698	0.0332995	-0.0098127	0.00804786	3.08265	LogLikelihood Converged	-324.283
11_21275	5H	49.71	AGR.1to4	0.761483	0.317267	0	0.101725	0.259657	0.000345753	0.546191	0.531232	0.0381653	-0.131071	-0.665086	0.0327773	-0.00906592	0.00901633	3.05397	LogLikelihood Converged	-324.086
11_21294	3H	88.58	AGR.1to4	0.342975	0.824846	0	0.102024	0.259873	0.000349144	0.547793	0.53061	-0.127839	0.0954845	-0.623323	0.0337108	-0.00809471	0.00884038	2.99196	LogLikelihood Converged	-323.978
11_21296	4H	55.34	AGR.1to4	0.45241	0.690132	0	0.102044	0.259931	0.00034954	0.547759	0.530907	-0.106085	-0.0026233	-0.569862	0.0347613	-0.00735936	0.00750272	3.01652	LogLikelihood Converged	-323.909
11_21303	4H	48.72	AGR.1to4	0.0833791	0.934509	0	0.102584	0.259805	0.00035372	0.552286	0.525836	-0.199947	0.0945665	-0.5663	0.0346716	-0.00768573	0.00880079	2.97226	LogLikelihood Converged	-323.228
11_21304	2H	36.58	AGR.1to4	0.774858	0.534489	0	0.10201	0.259962	0.000349358	0.547394	0.531409	-0.0378284	-0.0541701	-0.644413	0.033963	-0.00878715	0.00887481	3.02775	LogLikelihood Converged	-324.285
11_21305	3H	68.78	AGR.1to4	0.133435	0.046094	0	0.100115	0.257609	0.000324733	0.54042	0.527766	-0.173998	0.311124	-0.580052	0.037161	-0.00254953	0.0125282	2.882	LogLikelihood Converged	-321.611
11_21307	7H	0.44	AGR.1to4	0.861601	0.446987	0	0.101965	0.259905	0.000348758	0.547234	0.531313	-0.050456	0.217975	-0.651842	0.0347883	-0.0077403	0.00816101	3.0051	LogLikelihood Converged	-322.677
11_21310	6H	59.86	AGR.1to4	0.581957	0.255486	0	0.101488	0.259408	0.000342795	0.545182	0.53111	0.108021	-0.251619	-0.664484	0.0333168	-0.00744724	0.0103887	3.03928	LogLikelihood Converged	-322.944
11_21312	1H	50.56	AGR.1to4	0.793263	0.307805	0	0.101595	0.259574	0.000344325	0.545465	0.531576	-0.0560424	-0.172126	-0.649332	0.0332476	-0.00797988	0.0110038	3.02835	LogLikelihood Converged	-322.974
11_21314	5H	85.82	AGR.1to4	0.516404	0.836346	0	0.102333	0.260163	0.000352922	0.549219	0.530503	-0.0890496	0.0727436	-0.633545	0.0337342	-0.00721694	0.00904907	2.99796	LogLikelihood Converged	-324.165
11_21315	2H	125.75	AGR.1to4	0.85118	0.0674009	0	0.100323	0.258321	0.000329017	0.539743	0.531634	0.0237786	0.201893	-0.670168	0.0383675	-0.00323627	0.0102359	2.87144	LogLikelihood Converged	-322.886
11_21318	5H	40.96	AGR.1to4	0.402543	0.12377	0	0.100828	0.258697	0.000334588	0.542406	0.530673	-0.0998423	-0.149706	-0.590423	0.0255571	-0.00574826	0.0135866	3.11194	LogLikelihood Converged	-322.987
11_21324	5H	22.15	AGR.1to4	0.491633	0.957653	0	0.102273	0.260124	0.000352253	0.54889	0.530652	-0.086217	0.0382597	-0.627794	0.0344329	-0.00761825	0.00874509	3.00251	LogLikelihood Converged	-324.341
11_21325	5H	112.7	AGR.1to4	0.5897	0.342559	0	0.101502	0.259499	0.000343252	0.544992	0.53171	0.084843	-0.189598	-0.725786	0.0366915	-0.00631632	0.0063007	3.17293	LogLikelihood Converged	-323.503
11_21326	7H	38.53	AGR.1to4	0.336645	0.166241	0	0.100981	0.258839	0.000336389	0.543122	0.530598	0.157012	-0.282323	-0.67647	0.0368016	-0.00823122	0.0101333	3.05504	LogLikelihood Converged	-322.683
11_21332	4H	68.41	AGR.1to4	0.128555	0.94592	0	0.10189	0.259511	0.000346613	0.547926	0.528845	-0.236194	0.135362	-0.615241	0.0343489	-0.00758297	0.00882464	2.993	LogLikelihood Converged	-323.037
11_21340	2H	105.18	AGR.1to4	0.727197	0.416994	0	0.101811	0.259775	0.000346938	0.546475	0.531479	-0.0464568	0.120646	-0.618317	0.0337348	-0.00685008	0.0100257	2.92419	LogLikelihood Converged	-324.124
11_21344	5H	45.81	AGR.1to4	0.771243	0.295204	0	0.101669	0.259605	0.000345076	0.545932	0.531252	0.0364502	-0.13713	-0.664783	0.0323622	-0.00937407	0.00810573	3.05607	LogLikelihood Converged	-324.03
11_21346	2H	148.36	AGR.1to4	0.662277	0.18294	0	0.101209	0.259159	0.000339495	0.543839	0.531327	-0.0503955	-0.108443	-0.627558	0.032037	-0.00685651	0.00930408	3.0723	LogLikelihood Converged	-323.831
11_21348	3H	86.95	AGR.1to4	0.270994	0.709721	0	0.102036	0.259798	0.000348961	0.548123	0.529944	-0.133287	0.109471	-0.607959	0.033344	-0.00782472	0.0087857	2.97674	LogLikelihood Converged	-324.012
11_21350	5H	39.14	AGR.1to4	0.867804	0.271899	0	0.101527	0.259506	0.000343493	0.545164	0.53157	-0.0193713	-0.167249	-0.645856	0.0304922	-0.00629086	0.016757	3.08822	LogLikelihood Converged	-323.719
11_21351	2H	86.54	AGR.1to4	0.828953	0.273429	0	0.101501	0.259487	0.000343199	0.545022	0.531627	0.033073	-0.171985	-0.681262	0.0316862	-0.0100824	0.00930773	3.1573	LogLikelihood Converged	-323.572
11_21353	4H	67.41	AGR.1to4	0.307122	0.568488	0	0.101984	0.259762	0.000348376	0.547841	0.530063	0.131577	-0.00314875	-0.690076	0.0356069	-0.00739733	0.00953915	3.01455	LogLikelihood Converged	-323.886
11_21354	1H	1.37	AGR.1to4	0.979459	0.299823	0	0.101558	0.259558	0.000343955	0.545236	0.531733	-0.00352049	-0.125675	-0.653179	0.0335568	-0.0077964	0.00704873	3.04298	LogLikelihood Converged	-323.91
11_21355	5H	139.52	AGR.1to4	0.215667	0.512579	0	0.101981	0.259639	0.000347876	0.548208	0.529142	-0.169676	0.169986	-0.522795	0.0358224	-0.00804732	0.00995005	2.88343	LogLikelihood Converged	-323.436
11_21357	1H	50.56	AGR.1to4	0.588965	0.282121	0	0.101614	0.259516	0.000344276	0.5458	0.530984	-0.107608	-0.149052	-0.644174	0.0328345	-0.00826199	0.011681	3.02894	LogLikelihood Converged	-322.918
11_21359	4H	15.3	AGR.1to4	0.290053	0.304754	0	0.101616	0.259369	0.000343736	0.546283	0.529841	0.168067	0.0536185	-0.795781	0.0334139	-0.00787072	0.00855541	2.96912	LogLikelihood Converged	-323.098
11_21361	1H	52.87	AGR.1to4	0.728397	0.606094	0	0.102049	0.260003	0.000349853	0.547563	0.531426	0.0863298	0.0772375	-0.735109	0.033485	-0.00825775	0.0101177	2.9418	LogLikelihood Converged	-323.001
11_21362	3H	155.92	AGR.1to4	0.481374	0.607617	0	0.102208	0.260025	0.000351312	0.548707	0.530389	0.0897808	-0.115903	-0.718043	0.0345049	-0.00652072	0.00676768	3.09664	LogLikelihood Converged	-324.045
11_21363	7H	128.83	AGR.1to4	0.563953	0.0483462	0	0.0998145	0.257833	0.000323086	0.537413	0.531763	0.0665177	-0.238196	-0.685255	0.0313869	-0.0114734	0.00961686	3.12919	LogLikelihood Converged	-322.688
11_21366	2H	27.14	AGR.1to4	0.345327	0.446428	0	0.101717	0.259575	0.000345375	0.546394	0.530659	0.108682	-0.136469	-0.706465	0.0360306	-0.00740732	0.0100292	3.08052	LogLikelihood Converged	-324.041
11_21370	2H	130.89	AGR.1to4	0.278128	0.842869	0	0.102348	0.26002	0.000352507	0.549799	0.529278	0.129428	-0.0442277	-0.73596	0.0340653	-0.00723608	0.00927839	3.04204	LogLikelihood Converged	-324.022
11_21373	1H	91.91	AGR.1to4	0.498848	0.182734	0	0.101361	0.259199	0.000340934	0.54488	0.530469	0.0971293	-0.221814	-0.672588	0.0338999	-0.0105062	0.00880589	3.05865	LogLikelihood Converged	-323.241
11_21374	4H	25.23	AGR.1to4	0.618257	0.188271	0	0.101272	0.259195	0.00034016	0.544205	0.531124	0.0602056	0.128411	-0.674145	0.0327621	-0.00634489	0.00442362	2.96965	LogLikelihood Converged	-323.597
11_21377	2H	8.46	AGR.1to4	0.946515	0.502568	0	0.102063	0.259998	0.000349958	0.547689	0.531279	-0.00815008	0.0874074	-0.651143	0.0346483	-0.00504946	0.0072171	2.98454	LogLikelihood Converged	-324.33
11_21381	3H	97.86	AGR.1to4	0.461385	0.783581	0	0.102104	0.25999	0.000350277	0.548026	0.530905	-0.144554	0.122615	-0.640083	0.0346121	-0.00735182	0.00876618	3.00269	LogLikelihood Converged	-323.447
11_21384	1H	134.45	AGR.1to4	0.153692	0.978156	0	0.102084	0.259688	0.000348948	0.548837	0.528737	-0.238323	0.121732	-0.448133	0.0343325	-0.00737974	0.00884861	2.90883	LogLikelihood Converged	-322.996
11_21385	4H	21.06	AGR.1to4	0.792693	0.408461	0	0.101814	0.259783	0.000346993	0.546474	0.531515	-0.0302869	0.113311	-0.638749	0.0352631	-0.00971626	0.00622383	2.95838	LogLikelihood Converged	-324.283
11_21388	2H	57.66	AGR.1to4	0.260029	0.739414	0	0.102011	0.259776	0.000348658	0.547998	0.529971	0.1305	-0.103401	-0.726881	0.034729	-0.0076653	0.00809773	3.07179	LogLikelihood Converged	-324.064
11_21390	5H	96.06	AGR.1to4	0.368298	0.57807	0	0.101959	0.259797	0.000348292	0.547534	0.530527	0.117629	0.0061803	-0.740486	0.0324654	-0.00789736	0.00952037	3.01021	LogLikelihood Converged	-323.946
11_21391	5H	30.28	AGR.1to4	0.920808	0.992339	0	0.102202	0.260175	0.000351841	0.548185	0.531586	-0.0134523	0.00817471	-0.650603	0.0343037	-0.00758505	0.00885129	3.0124	LogLikelihood Converged	-324.495
11_21392	1H	109.28	AGR.1to4	0.61062	0.0052551	0	0.0979831	0.25592	0.000301875	0.529495	0.531099	0.0612048	-0.352536	-0.692694	0.0263847	-0.0161473	0.0106738	3.24268	LogLikelihood Converged	-320.653
11_21395	7H	0.26	AGR.1to4	0.98665	0.935492	0	0.102209	0.26018	0.000351922	0.548223	0.531571	0.00201928	0.0076423	-0.655123	0.0345013	-0.00757122	0.00888768	3.00935	LogLikelihood Converged	-324.706
11_21397	4H	28.78	AGR.1to4	0.925542	0.0214904	0	0.0992073	0.25724	0.000316076	0.534659	0.531849	0.0216433	-0.482776	-0.654964	0.0362364	-0.0101289	0.0115302	3.04628	LogLikelihood Converged	-320.777
11_21404	6H	82.72	AGR.1to4	0.83596	0.807975	0	0.102185	0.260146	0.000351579	0.548148	0.531489	-0.0243861	-0.0129817	-0.644093	0.0348858	-0.00733187	0.00867266	3.0194	LogLikelihood Converged	-324.695
11_21405	3H	117.09	AGR.1to4	0.240579	0.448566	0	0.102034	0.259674	0.000348463	0.548499	0.52901	-0.172329	0.192427	-0.621286	0.0334055	-0.00732882	0.00715285	2.97774	LogLikelihood Converged	-323.291
11_21406	2H	130.38	AGR.1to4	0.299637	0.0774175	0	0.100653	0.258358	0.000331885	0.542148	0.529408	0.125941	-0.259118	-0.737756	0.0290998	-0.00783345	0.00779469	3.18637	LogLikelihood Converged	-322.588
11_21414	2H	156.94	AGR.1to4	0.451153	0.796914	0	0.102238	0.26007	0.000351747	0.548798	0.530501	-0.0918431	0.0169569	-0.592755	0.0336722	-0.00746037	0.00815852	3.00317	LogLikelihood Converged	-324.268
11_21419	7H	0	AGR.1to4	0.50824	0.784151	0	0.10214	0.260034	0.000350758	0.548162	0.530969	0.0763239	-0.0672762	-0.694335	0.0341804	-0.00793051	0.00878654	3.04994	LogLikelihood Converged	-324.56
11_21421	5H	81.68	AGR.1to4	0.201689	0.695997	0	0.102265	0.259852	0.000351139	0.549696	0.528625	-0.14755	0.120735	-0.571858	0.0325402	-0.0082759	0.00908087	2.94739	LogLikelihood Converged	-323.825
11_21422	5H	108.48	AGR.1to4	0.729129	0.510503	0	0.102008	0.259944	0.000349278	0.547443	0.531278	0.0416324	0.0576532	-0.668161	0.0348611	-0.0104721	0.00879488	2.99359	LogLikelihood Converged	-324.323
11_21426	5H	18.41	AGR.1to4	0.884167	0.512949	0	0.101976	0.259945	0.000348998	0.547189	0.531535	-0.0171084	-0.0574181	-0.643813	0.0338413	-0.00752877	0.0089694	3.04865	LogLikelihood Converged	-324.568
11_21428	3H	126.69	AGR.1to4	0.383113	0.0160727	0	0.0990583	0.256888	0.000313655	0.534638	0.530299	-0.179244	0.521298	-0.489636	0.0333098	-0.0102351	0.00827172	2.53752	LogLikelihood Converged	-320.411
11_21437	7H	9.89	AGR.1to4	0.140121	0.0545406	0	0.100451	0.25789	0.000328505	0.54209	0.527366	-0.375191	0.623234	-0.633826	0.0355404	-0.00705902	0.00695129	2.98037	LogLikelihood Converged	-320.303
11_21443	7H	0.51	AGR.1to4	0.813047	0.884276	0	0.102242	0.260186	0.000352226	0.548454	0.531368	0.0275784	-0.0297975	-0.665415	0.0339861	-0.0074522	0.0086571	3.02686	LogLikelihood Converged	-324.719
11_21447	5H	38.18	AGR.1to4	0.710178	0.175265	0	0.101152	0.259122	0.000338881	0.543526	0.531471	0.0430361	0.189753	-0.67774	0.0305753	-0.005814	0.0183006	2.91219	LogLikelihood Converged	-323.383
11_21448	7H	87.12	AGR.1to4	0.509455	0.641402	0	0.102058	0.259954	0.000349742	0.547788	0.530982	-0.0809397	-0.0119565	-0.627179	0.034762	-0.00597648	0.00849519	3.01853	LogLikelihood Converged	-324.287
11_21452	5H	144.81	AGR.1to4	0.335793	0.621727	0	0.102208	0.259942	0.000350994	0.548978	0.529743	0.157174	-0.151888	-0.676566	0.0348462	-0.00774914	0.00917302	3.03633	LogLikelihood Converged	-323.532
11_21453	2H	155.32	AGR.1to4	0.173429	0.643094	0	0.101641	0.259406	0.000344084	0.546353	0.529936	0.232187	-0.199448	-0.85594	0.0324145	-0.00828039	0.00823995	3.18816	LogLikelihood Converged	-322.918
11_21467	6H	113.35	AGR.1to4	0.157081	0.601048	0	0.102125	0.259664	0.000349208	0.549223	0.528248	0.230279	-0.0454486	-0.687394	0.0346453	-0.00680764	0.00892103	3.02083	LogLikelihood Converged	-322.987
11_21473	6H	52.68	AGR.1to4	0.58777	0.701218	0	0.10218	0.260073	0.000351254	0.548341	0.530969	-0.0826146	0.0951303	-0.639462	0.034525	-0.00717167	0.00823875	2.99774	LogLikelihood Converged	-324
11_21480	5H	68.9	AGR.1to4	0.828703	0.750255	0	0.102174	0.260129	0.000351415	0.548113	0.531449	-0.025689	0.0479398	-0.637764	0.0335367	-0.00723911	0.00925869	2.98485	LogLikelihood Converged	-324.64
11_21481	4H	50.96	AGR.1to4	0.572638	0.316136	0	0.101645	0.259561	0.000344702	0.545888	0.531096	-0.149133	-0.159678	-0.646621	0.0354517	-0.00672661	0.00898853	3.02192	LogLikelihood Converged	-322.484
11_21502	3H	64.72	AGR.1to4	0.583853	0.0811848	0	0.100561	0.258476	0.000331549	0.541067	0.531012	0.0636145	-0.221816	-0.682767	0.0380594	-0.00278371	0.00813843	3.11046	LogLikelihood Converged	-323.07
11_21504	4H	63.69	AGR.1to4	0.141145	0.414132	0	0.101475	0.259146	0.000341696	0.545912	0.529207	-0.171095	0.179108	-0.581161	0.035655	-0.00680434	0.0108259	2.93889	LogLikelihood Converged	-323.311
11_21508	5H	44.83	AGR.1to4	0.698185	0.798874	0	0.10217	0.260113	0.00035132	0.548136	0.531354	0.0615529	-0.0677552	-0.6634	0.0341372	-0.00761772	0.00925285	3.02512	LogLikelihood Converged	-324.053
11_21513	3H	104.75	AGR.1to4	0.650038	0.540577	0	0.102037	0.259956	0.000349574	0.547625	0.531153	0.0525379	0.0387184	-0.682651	0.0334521	-0.00918193	0.00818598	2.99294	LogLikelihood Converged	-324.456
11_21523	3H	147.06	AGR.1to4	0.646999	0.42889	0	0.101891	0.259813	0.000347771	0.546965	0.531165	0.0527319	-0.108323	-0.680015	0.0339414	-0.00895165	0.00934719	3.06886	LogLikelihood Converged	-324.385
11_21536	5H	42.37	AGR.1to4	0.160478	0.386678	0	0.101648	0.259277	0.000343661	0.546818	0.528895	0.173478	0.0298393	-0.708446	0.0295043	-0.0068212	0.0119236	3.00657	LogLikelihood Converged	-323.064
12_10016	5H	139.52	AGR.1to4	0.0921866	0.0129372	0	0.0988579	0.256261	0.000309888	0.535096	0.527044	0.204586	-0.488866	-0.78826	0.0507103	-0.0207881	0.0155474	3.3374	LogLikelihood Converged	-319.856
12_10032	4H	112.65	AGR.1to4	0.873907	0.919491	0	0.102201	0.260169	0.00035181	0.548196	0.531549	-0.0236299	0.025271	-0.649471	0.0342872	-0.00754727	0.00883102	3.00971	LogLikelihood Converged	-324.299
12_10034	5H	43.87	AGR.1to4	0.317097	0.295783	0	0.101541	0.259338	0.00034298	0.545805	0.530177	-0.183948	0.269356	-0.490603	0.034706	-0.00839919	0.0111542	2.77565	LogLikelihood Converged	-322.775
12_10036	7H	0.26	AGR.1to4	0.598612	0.376332	0	0.101803	0.259713	0.000346637	0.546615	0.53106	-0.0968671	0.203065	-0.64272	0.0370534	-0.00929845	0.00946286	2.99162	LogLikelihood Converged	-323.276
12_10051	6H	114.78	AGR.1to4	0.943464	0.124271	0	0.100976	0.258932	0.000336689	0.542781	0.531357	0.0107594	0.211072	-0.662403	0.0367232	-0.00298902	0.00882943	2.84028	LogLikelihood Converged	-323.024
12_10063	4H	37.92	AGR.1to4	0.804943	0.564879	0	0.10203	0.25999	0.000349637	0.547458	0.531471	0.0653031	0.103129	-0.715935	0.0347474	-0.00819024	0.00929835	2.91615	LogLikelihood Converged	-322.94
12_10077	5H	84.81	AGR.1to4	0.748589	0.517448	0	0.102016	0.259955	0.000349388	0.547467	0.531305	-0.0396488	-0.0602768	-0.641387	0.0373033	-0.00912504	0.00814805	3.03237	LogLikelihood Converged	-324.273
12_10103	3H	2.52	AGR.1to4	0.303373	0.986572	0	0.102005	0.259838	0.000348841	0.547754	0.53049	-0.118916	0.0597664	-0.58901	0.0342504	-0.00750521	0.00888075	2.98175	LogLikelihood Converged	-323.895
12_10114	3H	39.35	AGR.1to4	0.885561	0.990194	0	0.102216	0.260181	0.000351979	0.548268	0.531531	0.0166672	-0.00999225	-0.662996	0.0343164	-0.00755239	0.00881669	3.01983	LogLikelihood Converged	-324.723
12_10134	3H	89	AGR.1to4	0.189264	0.258844	0	0.101373	0.259049	0.00034047	0.545443	0.529236	0.246691	-0.326402	-0.875039	0.0317327	-0.00919558	0.00696146	3.30658	LogLikelihood Converged	-322.276
12_10149	1H	105.23	AGR.1to4	0.137846	0.717232	0	0.102418	0.259836	0.000352398	0.550915	0.52734	-0.251067	0.187675	-0.435968	0.0332821	-0.00802282	0.00943362	2.85175	LogLikelihood Converged	-322.806
12_10151	2H	122.56	AGR.1to4	0.0654463	0.0706508	0	0.10018	0.257562	0.000325097	0.541069	0.52691	-0.236004	0.426796	-0.482602	0.0306673	-0.0157231	-0.00139897	2.70317	LogLikelihood Converged	-320.886
12_10207	1H	123.96	AGR.1to4	0.842787	0.218396	0	0.101399	0.259361	0.000341858	0.544647	0.531432	-0.0243841	0.145074	-0.645642	0.0345561	-0.00811062	0.0100941	2.96754	LogLikelihood Converged	-323.911
12_10218	7H	28.46	AGR.1to4	0.997522	0.104706	0	0.100691	0.258702	0.000333463	0.541342	0.531755	0.000588704	-0.273219	-0.654408	0.036785	-0.00698886	0.00999563	3.04197	LogLikelihood Converged	-322.494
12_10271	4H	81.77	AGR.1to4	0.319713	0.570792	0	0.101981	0.259772	0.000348383	0.547784	0.530162	-0.133683	0.142128	-0.62117	0.034104	-0.00969331	0.00903258	2.97969	LogLikelihood Converged	-323.754
12_10393	6H	70.51	AGR.1to4	0.630775	0.23572	0	0.10144	0.259369	0.000342238	0.544934	0.531184	-0.0664754	-0.112162	-0.601776	0.0355993	-0.00552844	0.00887053	3.10195	LogLikelihood Converged	-323.615
12_10406	7H	5.57	AGR.1to4	0.723772	0.731026	0	0.102044	0.260029	0.00034991	0.547441	0.531667	0.0857055	-0.116787	-0.658941	0.0344507	-0.00780172	0.00877519	3.02127	LogLikelihood Converged	-323.216
12_10408	5H	79.77	AGR.1to4	0.696093	0.449023	0	0.101925	0.259857	0.000348231	0.547086	0.531241	0.046917	0.0553506	-0.68408	0.0333677	-0.00836654	0.00886792	2.97889	LogLikelihood Converged	-324.369
12_10420	1H	0	AGR.1to4	0.633193	0.94183	0	0.102139	0.26009	0.000350964	0.547972	0.531413	-0.0573642	0.0213083	-0.633308	0.0343979	-0.00739056	0.00900205	3.00675	LogLikelihood Converged	-324.534
12_10430	2H	10.19	AGR.1to4	0.0991512	0.230052	0	0.101204	0.258708	0.000337772	0.545242	0.5279	-0.356458	0.42393	-0.324327	0.0332788	-0.0104501	0.00803	2.62226	LogLikelihood Converged	-321.443
12_10447	2H	145.99	AGR.1to4	0.648368	0.528281	0	0.102084	0.25998	0.000350069	0.547907	0.530981	0.105533	-0.184788	-0.752388	0.0347018	-0.00740759	0.0079122	3.18666	LogLikelihood Converged	-323.101
12_10487	2H	146.68	AGR.1to4	0.101659	0.765116	0	0.102109	0.259555	0.000348658	0.549456	0.527523	0.231769	-0.160406	-0.83762	0.0349521	-0.00763641	0.00916108	3.14202	LogLikelihood Converged	-323.002
12_10491	1H	49.68	AGR.1to4	0.218865	0.756341	0	0.102182	0.259836	0.000350363	0.549115	0.52913	-0.278061	0.208522	-0.634507	0.0348741	-0.00750318	0.00823146	2.9996	LogLikelihood Converged	-322.609
12_10499	5H	25.71	AGR.1to4	0.491404	0.642424	0	0.102109	0.259978	0.000350277	0.548102	0.530779	-0.105031	-0.0121283	-0.566595	0.03436	-0.00735079	0.00794759	3.02473	LogLikelihood Converged	-323.864
12_10500	4H	54.18	AGR.1to4	0.485374	0.562819	0	0.102038	0.259907	0.000349395	0.547788	0.53077	-0.130916	0.164409	-0.640167	0.0338554	-0.00824003	0.00927464	2.99725	LogLikelihood Converged	-323.431
12_10506	1H	50.63	AGR.1to4	0.762993	0.927119	0	0.102222	0.260169	0.000351986	0.548354	0.53139	0.0347447	-0.00630157	-0.671626	0.0345052	-0.00777561	0.0092474	3.01751	LogLikelihood Converged	-324.507
12_10530	5H	24.64	AGR.1to4	0.268005	0.927894	0	0.102209	0.259929	0.000350952	0.549025	0.529639	-0.176951	0.10256	-0.503923	0.0342776	-0.00763109	0.00903841	2.92796	LogLikelihood Converged	-323.469
12_10535	1H	87.39	AGR.1to4	0.829576	0.44845	0	0.101965	0.259903	0.000348749	0.547243	0.531294	-0.0323346	0.117984	-0.626786	0.0341175	-0.00912397	0.00865283	2.9174	LogLikelihood Converged	-323.964
12_10543	7H	109.34	AGR.1to4	0.459548	0.125272	0	0.101006	0.258842	0.000336609	0.543299	0.530437	-0.121099	0.287259	-0.635636	0.0357277	-0.00630733	0.0109348	2.97342	LogLikelihood Converged	-322.64
12_10579	2H	133.74	AGR.1to4	0.282083	0.464808	0	0.101785	0.259572	0.000345942	0.546922	0.530119	-0.267076	0.298838	-0.40181	0.0344504	-0.00798525	0.00969377	2.73258	LogLikelihood Converged	-322.429
12_10583	3H	90.95	AGR.1to4	0.229725	0.0995966	0	0.100556	0.258306	0.000330888	0.541571	0.529748	-0.220112	0.397257	-0.629909	0.0305577	-0.00968141	0.00572769	2.9702	LogLikelihood Converged	-321.746
12_10636	1H	4.75	AGR.1to4	0.462857	0.638966	0	0.102116	0.259968	0.0003503	0.548187	0.530649	-0.131142	-0.00507159	-0.53815	0.0342447	-0.00708705	0.00943935	3.0188	LogLikelihood Converged	-323.545
12_10652	7H	100.97	AGR.1to4	0.507159	0.736642	0	0.10209	0.259994	0.000350173	0.547904	0.531048	0.0861178	-0.00025025	-0.716831	0.0344132	-0.00615335	0.00819691	3.01452	LogLikelihood Converged	-324.143
12_10666	4H	84.94	AGR.1to4	0.417951	0.634053	0	0.10209	0.259927	0.000349911	0.548119	0.530529	0.124293	0.00122738	-0.757265	0.0339924	-0.00698065	0.00883119	3.01301	LogLikelihood Converged	-323.794
12_10674	5H	70.23	AGR.1to4	0.730551	0.16439	0	0.101183	0.259125	0.000339147	0.543748	0.531263	-0.0753394	-0.235189	-0.583407	0.0350348	-0.00977978	0.00982456	3.23226	LogLikelihood Converged	-322.484
12_10693	1H	126.53	AGR.1to4	0.174562	0.489944	0	0.101666	0.25937	0.000344163	0.54666	0.529469	0.305722	-0.29672	-0.938193	0.0347284	-0.0074948	0.00935021	3.29051	LogLikelihood Converged	-322.331
12_10704	6H	104.45	AGR.1to4	0.471091	0.122507	0	0.101038	0.258861	0.000336942	0.543484	0.530336	-0.124819	0.301335	-0.544745	0.0350703	-0.0101217	0.00830246	2.75049	LogLikelihood Converged	-322.54
12_10719	2H	70.29	AGR.1to4	0.0771492	0.456682	0	0.102187	0.259419	0.000348806	0.550479	0.525896	0.307383	-0.274374	-0.691743	0.0335428	-0.00744393	0.00857414	3.04807	LogLikelihood Converged	-322.166
12_10735	2H	96.08	AGR.1to4	0.781953	0.59859	0	0.10205	0.26001	0.00034989	0.547548	0.531475	-0.0387327	0.104353	-0.644923	0.0349882	-0.00560879	0.0110222	2.99246	LogLikelihood Converged	-323.983
12_10752	5H	93.44	AGR.1to4	0.123298	0.143075	0	0.100776	0.258368	0.000332939	0.543054	0.528551	0.197196	-0.300994	-0.708284	0.0375992	-0.0134827	0.00530425	3.09639	LogLikelihood Converged	-322.161
12_10758	6H	59.86	AGR.1to4	0.819638	0.504372	0	0.101964	0.259928	0.000348837	0.547157	0.53149	0.0447553	-0.138352	-0.658295	0.0337485	-0.00748616	0.00972782	3.02804	LogLikelihood Converged	-323.493
12_10857	5H	174.99	AGR.1to4	0.124652	0.1005	0	0.100624	0.258165	0.000330935	0.542543	0.528146	-0.258035	0.405636	-0.431402	0.0341008	-0.00997262	0.0143278	2.6654	LogLikelihood Converged	-321.398
12_10864	5H	32.12	AGR.1to4	0.946575	0.835826	0	0.102197	0.260165	0.000351757	0.548182	0.531541	0.0143284	0.033037	-0.667101	0.0344118	-0.00765868	0.00920182	2.98395	LogLikelihood Converged	-323.526
12_10888	7H	139.14	AGR.1to4	0.227747	0.820491	0	0.102188	0.25986	0.000350503	0.54908	0.529274	0.299267	-0.20438	-0.936037	0.0342976	-0.00757068	0.00873056	3.20706	LogLikelihood Converged	-322.536
12_10897	7H	98.59	AGR.1to4	0.695208	0.455288	0	0.101934	0.259865	0.000348333	0.547123	0.531241	-0.0576537	0.139404	-0.607407	0.0332867	-0.00933837	0.00679334	2.90069	LogLikelihood Converged	-323.84
12_10904	5H	137.07	AGR.1to4	0.166491	0.00255309	0	0.0973129	0.254896	0.00029332	0.527613	0.528426	-0.170372	0.585197	-0.597505	0.0566517	-0.025524	0.0172296	2.82441	LogLikelihood Converged	-318.801
12_10910	6H	47.75	AGR.1to4	0.76691	0.63499	0	0.102114	0.260058	0.000350622	0.547881	0.531359	0.0761599	-0.153101	-0.725868	0.0345759	-0.00719311	0.00773892	3.1591	LogLikelihood Converged	-322.983
12_10923	5H	36.87	AGR.1to4	0.959503	0.904553	0	0.102198	0.260171	0.000351785	0.548164	0.531588	0.00597593	0.0155415	-0.657425	0.033902	-0.00743263	0.00962835	3.00518	LogLikelihood Converged	-324.353
12_10927	2H	58.66	AGR.1to4	0.315311	0.561505	0	0.101927	0.259731	0.000347767	0.547502	0.53026	0.182684	-0.19299	-0.674001	0.0337466	-0.00855659	0.00823173	3.03554	LogLikelihood Converged	-323.22
12_10936	2H	86.3	AGR.1to4	0.54749	0.216334	0	0.101296	0.259228	0.000340487	0.544283	0.531196	0.09075	-0.219515	-0.728502	0.031337	-0.0104198	0.00939263	3.19541	LogLikelihood Converged	-323.278
12_10937	2H	153.66	AGR.1to4	0.861842	0.447984	0	0.101778	0.25979	0.000346711	0.546172	0.531849	-0.0377598	0.172144	-0.651167	0.0319952	-0.00909299	0.00860262	3.00133	LogLikelihood Converged	-323.195
12_10950	2H	146.68	AGR.1to4	0.171612	0.504065	0	0.101941	0.259542	0.000347166	0.548212	0.528701	0.198603	-0.192952	-0.813941	0.0359661	-0.00742112	0.00977205	3.17011	LogLikelihood Converged	-323.159
12_10969	2H	86.54	AGR.1to4	0.810873	0.283046	0	0.101525	0.25951	0.000343488	0.545135	0.531616	0.0369029	-0.172106	-0.684558	0.0317704	-0.0100589	0.00934366	3.15793	LogLikelihood Converged	-323.576
12_10973	7H	123.45	AGR.1to4	0.165089	0.13594	0	0.10144	0.258857	0.000340312	0.546568	0.52725	0.313366	-0.459045	-0.945397	0.0324499	-0.00921606	0.00847677	3.4416	LogLikelihood Converged	-321.391
12_10979	7H	33.25	AGR.1to4	0.856318	0.309303	0	0.101668	0.259628	0.000345154	0.545852	0.531435	-0.0347807	0.190557	-0.650023	0.0334175	-0.00764859	0.00791341	2.99547	LogLikelihood Converged	-323.249
12_11018	5H	167.51	AGR.1to4	0.898181	0.32983	0	0.101713	0.259676	0.000345728	0.546044	0.531464	-0.0242475	-0.163058	-0.631887	0.0333168	-0.00684775	0.00649416	3.16069	LogLikelihood Converged	-323.258
12_11047	3H	131.36	AGR.1to4	0.932003	0.994248	0	0.102212	0.260182	0.000351951	0.548239	0.531562	-0.0230961	0.0138396	-0.6527	0.0343291	-0.00757125	0.00885118	3.01368	LogLikelihood Converged	-323.069
12_11144	1H	85.27	AGR.1to4	0.822442	0.304307	0	0.101695	0.259637	0.000345423	0.546033	0.531295	-0.03429	0.156802	-0.625111	0.03445	-0.00950084	0.00873362	2.88419	LogLikelihood Converged	-323.689
12_11154	3H	129.46	AGR.1to4	0.947878	0.0734421	0	0.100389	0.258398	0.000329842	0.540007	0.531715	0.0178281	-0.437346	-0.65501	0.0353817	-0.00793542	0.0100649	3.0346	LogLikelihood Converged	-321.491
12_11169	1H	50.56	AGR.1to4	0.533791	0.361314	0	0.101716	0.259626	0.000345556	0.546224	0.531056	0.124405	0.109795	-0.766819	0.0330868	-0.0081672	0.0111956	2.91498	LogLikelihood Converged	-323.021
12_11192	5H	174.25	AGR.1to4	0.473663	0.153502	0	0.101241	0.259059	0.000339391	0.544404	0.530313	-0.113872	0.264101	-0.636329	0.033771	-0.00428872	0.00951597	2.97402	LogLikelihood Converged	-322.867
12_11208	3H	135.64	AGR.1to4	0.763371	0.872758	0	0.102167	0.260132	0.000351367	0.548055	0.531518	0.0454361	-0.0465461	-0.69124	0.03433	-0.00733846	0.00843956	3.05259	LogLikelihood Converged	-324.135
12_11311	1H	3.25	AGR.1to4	0.476567	0.077515	0	0.100464	0.258358	0.000330314	0.540701	0.530847	0.129368	-0.355275	-0.768384	0.0317624	-0.0100158	0.00699709	3.32942	LogLikelihood Converged	-322.068
12_11318	5H	31.42	AGR.1to4	0.764572	0.191965	0	0.101295	0.259248	0.000340552	0.544213	0.531353	0.0730253	-0.324289	-0.72217	0.0314703	-0.00919228	0.00869553	3.31986	LogLikelihood Converged	-322.389
12_11322	3H	86.08	AGR.1to4	0.0463506	0.303775	0	0.10163	0.258798	0.000341699	0.548203	0.525362	0.289275	-0.295508	-0.709796	0.0318056	-0.00911904	0.01173	3.0729	LogLikelihood Converged	-321.729
12_11368	2H	147.52	AGR.1to4	0.80278	0.877128	0	0.102161	0.260134	0.000351325	0.548002	0.531582	-0.067605	0.0723274	-0.589376	0.0343123	-0.00765045	0.00904602	2.94546	LogLikelihood Converged	-323.06
12_11443	1H	122.43	AGR.1to4	0.212101	0.949068	0	0.10222	0.259869	0.000350813	0.549297	0.529098	0.162754	-0.0763727	-0.773658	0.0343688	-0.00759623	0.0088036	3.07006	LogLikelihood Converged	-323.741
12_11535	5H	111.25	AGR.1to4	0.967493	0.546566	0	0.102045	0.260005	0.000349828	0.547528	0.531471	0.00841628	0.107199	-0.661479	0.0349311	-0.00728688	0.00967912	2.91628	LogLikelihood Converged	-323.445
12_20016	7H	0.4	AGR.1to4	0.382039	0.699867	0	0.101854	0.259774	0.000347305	0.546805	0.531148	0.134312	-0.123081	-0.765543	0.0343457	-0.00810709	0.00913002	3.11687	LogLikelihood Converged	-323.783
12_20143	4H	67.41	AGR.1to4	0.441733	0.931137	0	0.102322	0.260129	0.000352696	0.549247	0.53032	-0.195036	0.12444	-0.643193	0.0342478	-0.00773145	0.00887883	3.00775	LogLikelihood Converged	-322.944
12_20183	2H	132.74	AGR.1to4	0.552968	0.568458	0	0.102004	0.259915	0.00034913	0.547499	0.531095	0.0690391	-0.105119	-0.693389	0.0341942	-0.00933233	0.00698009	3.07379	LogLikelihood Converged	-324.285
12_20201	7H	0.76	AGR.1to4	0.122611	0.79168	0	0.102072	0.259596	0.000348497	0.549043	0.528117	-0.275841	0.186383	-0.41025	0.0336888	-0.0073799	0.0085191	2.84974	LogLikelihood Converged	-322.679
12_20295	2H	119.59	AGR.1to4	0.0926404	0.0402836	0	0.100188	0.257491	0.0003249	0.54135	0.526312	0.230748	-0.44648	-0.705941	0.0305001	-0.0152527	3.79e-05	3.11263	LogLikelihood Converged	-320.687
12_20323	1H	89.75	AGR.1to4	0.5216	0.497892	0	0.101971	0.259856	0.00034862	0.54744	0.530884	-0.0963775	0.141062	-0.574317	0.0342833	-0.00887101	0.008692	2.89816	LogLikelihood Converged	-323.836
12_20359	5H	74.16	AGR.1to4	0.434511	0.546898	0	0.10202	0.259865	0.000349072	0.547782	0.530584	-0.149505	-0.0272603	-0.51912	0.0348737	-0.00724675	0.00975158	3.03919	LogLikelihood Converged	-323.287
12_20416	5H	43.73	AGR.1to4	0.269157	0.510685	0	0.10181	0.259595	0.000346246	0.54704	0.530107	0.210568	-0.220165	-0.675307	0.0344829	-0.00774554	0.0102077	3.03747	LogLikelihood Converged	-322.944
12_20463	6H	54.96	AGR.1to4	0.870181	0.846166	0	0.102215	0.260172	0.000351937	0.548292	0.531465	-0.0231462	-0.0128528	-0.635662	0.0343756	-0.00817329	0.0089962	3.02422	LogLikelihood Converged	-324.321
12_20518	2H	145.94	AGR.1to4	0.28501	0.260417	0	0.10162	0.259323	0.00034359	0.546456	0.52946	-0.168396	0.254226	-0.626882	0.0375953	-0.0081251	0.0108698	2.97408	LogLikelihood Converged	-322.916
12_20632	1H	89.75	AGR.1to4	0.425308	0.239433	0	0.101606	0.259394	0.000343741	0.546124	0.530111	-0.120457	0.224151	-0.553732	0.0338419	-0.010546	0.00889729	2.82932	LogLikelihood Converged	-323.235
12_20649	2H	113.84	AGR.1to4	0.20691	0.135576	0	0.10133	0.258855	0.000339379	0.545733	0.528073	-0.178477	0.367165	-0.51332	0.0307523	-0.0151892	0.00117953	2.72157	LogLikelihood Converged	-322.106
12_20816	5H	158.72	AGR.1to4	0.244101	0.181405	0	0.101209	0.258918	0.0003386	0.544611	0.529473	0.136692	-0.259996	-0.708771	0.0287411	-0.00370702	0.00254193	3.11793	LogLikelihood Converged	-322.895
12_20832	7H	117.29	AGR.1to4	0.682174	0.307294	0	0.101686	0.25961	0.000345242	0.54605	0.531156	-0.065379	0.180528	-0.643259	0.0351033	-0.00668843	0.0103623	2.98703	LogLikelihood Converged	-323.529
12_20839	7H	0.68	AGR.1to4	0.36378	0.274745	0	0.101525	0.259344	0.000342865	0.545665	0.530343	0.18503	-0.288485	-0.670358	0.0338407	-0.00830125	0.00930137	3.03967	LogLikelihood Converged	-322.663
12_20867	5H	156.98	AGR.1to4	0.144323	0.110158	0	0.100733	0.258308	0.000332367	0.542919	0.528416	-0.172168	0.314206	-0.548821	0.0275875	-0.00290759	0.001597	2.82125	LogLikelihood Converged	-322.13
12_20985	2H	70.29	AGR.1to4	0.787501	0.0594823	0	0.100235	0.258217	0.000327916	0.539406	0.531502	-0.0499644	0.344865	-0.608802	0.0355612	-0.00222615	0.00922075	2.70739	LogLikelihood Converged	-322.019
12_21009	5H	158.02	AGR.1to4	0.211777	0.19638	0	0.101281	0.258945	0.000339302	0.545071	0.529137	-0.147095	0.259207	-0.56439	0.0288626	-0.00350706	0.00298065	2.85604	LogLikelihood Converged	-322.848
12_21157	5H	58.03	AGR.1to4	0.631277	0.751174	0	0.102177	0.260094	0.000351313	0.548254	0.53115	0.126005	0.00802863	-0.660182	0.0347735	-0.00710479	0.00891311	3.01389	LogLikelihood Converged	-322.993
12_21208	7H	104.26	AGR.1to4	0.904825	0.736323	0	0.102152	0.26012	0.000351197	0.54798	0.531541	-0.023642	0.073775	-0.632555	0.0340878	-0.0082148	0.00833012	2.94727	LogLikelihood Converged	-323.614
12_21288	2H	61.01	AGR.1to4	0.904487	0.993071	0	0.102229	0.260191	0.000352135	0.548341	0.531503	-0.0218228	0.00974851	-0.634441	0.0342961	-0.00758559	0.00883938	3.00571	LogLikelihood Converged	-323.875
12_21372	5H	36.21	AGR.1to4	0.847159	0.0461635	0	0.100123	0.258068	0.000326457	0.539025	0.531213	-0.0378341	-0.352647	-0.619873	0.0280289	-0.0131685	0.00942755	3.33401	LogLikelihood Converged	-321.667
12_21471	5H	114.67	AGR.1to4	0.0720825	0.528555	0	0.10206	0.25935	0.000347455	0.549737	0.526318	0.282006	-0.237686	-0.698434	0.0353014	-0.00800933	0.00787569	3.05131	LogLikelihood Converged	-322.36
12_30003	5H	155.83	AGR.1to4	0.399119	0.844092	0	0.102185	0.260013	0.000351064	0.54857	0.53047	0.16129	-0.0476928	-0.79885	0.0342905	-0.00770924	0.00928254	3.05714	LogLikelihood Converged	-323.364
12_30007	5H	52.03	AGR.1to4	0.102848	0.595955	0	0.10208	0.259502	0.000348207	0.549405	0.527334	-0.187169	0.157825	-0.559125	0.035524	-0.00831058	0.00728242	2.93338	LogLikelihood Converged	-323.227
12_30021	6H	53.38	AGR.1to4	0.163172	0.150263	0	0.101246	0.258763	0.000338333	0.545385	0.528008	-0.247609	0.378748	-0.62402	0.0368083	-0.00532802	0.00468133	2.96832	LogLikelihood Converged	-321.816
12_30025	6H	113.35	AGR.1to4	0.406056	0.158648	0	0.101184	0.258998	0.000338689	0.544168	0.530274	-0.0995468	0.200702	-0.589214	0.0344363	-0.00547107	0.00788257	2.88587	LogLikelihood Converged	-323.397
12_30040	7H	23.12	AGR.1to4	0.876824	0.6134	0	0.102074	0.260041	0.000350214	0.547635	0.531524	0.0189109	0.0490471	-0.660211	0.0329619	-0.0090446	0.00852257	2.99793	LogLikelihood Converged	-324.476
12_30042	2H	61.01	AGR.1to4	0.179888	0.226708	0	0.101297	0.258949	0.000339456	0.545186	0.52904	0.17862	-0.239289	-0.787838	0.0334237	-0.00669055	0.00645498	3.19403	LogLikelihood Converged	-322.845
12_30062	5H	137.07	AGR.1to4	0.652191	0.171499	0	0.101432	0.259275	0.000341822	0.545177	0.530519	0.0824351	-0.269956	-0.662336	0.0363725	-0.00647082	0.0111673	3.04472	LogLikelihood Converged	-322.822
12_30065	7H	32.59	AGR.1to4	0.639697	0.902044	0	0.102191	0.260122	0.00035154	0.548269	0.531264	0.0761945	-0.0559022	-0.665029	0.0343878	-0.00756432	0.00888818	3.0227	LogLikelihood Converged	-324.007
12_30067	5H	113.36	AGR.1to4	0.236996	0.863103	0	0.10227	0.259928	0.000351474	0.549495	0.529165	0.295148	-0.186048	-0.932299	0.0340965	-0.00762865	0.00891136	3.18966	LogLikelihood Converged	-322.544
12_30080	5H	52.03	AGR.1to4	0.565918	0.559703	0	0.101962	0.259891	0.000348678	0.547258	0.531225	0.0664109	0.0288143	-0.683871	0.0323559	-0.00721351	0.00971907	3.00187	LogLikelihood Converged	-324.406
12_30083	7H	26.03	AGR.1to4	0.717754	0.927197	0	0.102248	0.260177	0.000352238	0.548525	0.531254	-0.0597728	0.0439799	-0.645345	0.034212	-0.00756486	0.00873196	3.00804	LogLikelihood Converged	-324.004
12_30096	3H	119.45	AGR.1to4	0.353434	0.0255589	0	0.0996485	0.257398	0.000320189	0.537527	0.529702	0.118037	-0.356348	-0.738345	0.0302507	-0.00391197	0.000664116	3.26848	LogLikelihood Converged	-321.532
12_30097	2H	127	AGR.1to4	0.110936	0.00914749	0	0.098786	0.256151	0.000308941	0.534895	0.526753	-0.215698	0.525303	-0.489065	0.0292425	-0.01788	-0.00248662	2.60946	LogLikelihood Converged	-319.567
12_30098	5H	84.1	AGR.1to4	0.117069	0.911731	0	0.102337	0.259758	0.000351399	0.550546	0.527354	-0.182446	0.107727	-0.547119	0.033751	-0.00777279	0.00898826	2.95145	LogLikelihood Converged	-323.475
12_30105	5H	35.51	AGR.1to4	0.788261	0.311816	0	0.101677	0.259627	0.000345233	0.545923	0.531363	0.0381179	0.112152	-0.683586	0.0320137	-0.00814863	0.00686759	2.92582	LogLikelihood Converged	-323.799
12_30118	1H	17.87	AGR.1to4	0.53524	0.946649	0	0.102062	0.26001	0.000349993	0.547638	0.531386	-0.0882999	0.0385241	-0.635558	0.0341369	-0.0073596	0.00876317	3.00699	LogLikelihood Converged	-324.121
12_30120	6H	51.56	AGR.1to4	0.503153	0.664283	0	0.102165	0.260023	0.00035093	0.548382	0.530705	0.0816112	-0.0907682	-0.680853	0.0342704	-0.00655479	0.00858361	3.04451	LogLikelihood Converged	-324.356
12_30130	3H	55.56	AGR.1to4	0.950122	0.0397186	0	0.0998637	0.257862	0.000323592	0.537694	0.531616	-0.00902773	-0.264537	-0.646446	0.0301037	-0.011766	0.00966325	3.227	LogLikelihood Converged	-322.222
12_30132	2H	4.06	AGR.1to4	0.229759	0.507721	0	0.102028	0.259685	0.000348456	0.548422	0.529136	0.16728	-0.00460987	-0.784659	0.0349088	-0.00768064	0.0096399	3.01776	LogLikelihood Converged	-323.482
12_30133	6H	47.75	AGR.1to4	0.292437	0.667746	0	0.102156	0.259884	0.000350323	0.548763	0.529697	0.191689	-0.0198576	-0.824056	0.0337712	-0.00824656	0.00999114	3.03164	LogLikelihood Converged	-323.146
12_30135	3H	155.74	AGR.1to4	0.774593	0.942284	0	0.10226	0.260195	0.000352417	0.548562	0.531301	-0.0336624	0.0274156	-0.640313	0.0342394	-0.0074992	0.00844355	3.00316	LogLikelihood Converged	-324.458
12_30136	4H	67.41	AGR.1to4	0.45586	0.463381	0	0.101875	0.25975	0.000347388	0.54704	0.530805	0.0961362	0.0339494	-0.680374	0.0359058	-0.00742954	0.00969574	3.00436	LogLikelihood Converged	-324.026
12_30137	3H	132.5	AGR.1to4	0.158673	0.598939	0	0.101948	0.259557	0.000347287	0.54822	0.528761	0.284623	-0.248872	-0.679075	0.0334312	-0.00869595	0.0079861	3.03612	LogLikelihood Converged	-322.491
12_30143	7H	34.84	AGR.1to4	0.886073	0.30299	0	0.101645	0.25961	0.000344895	0.545733	0.531475	-0.02715	0.186638	-0.650697	0.033217	-0.00742829	0.00797705	2.99537	LogLikelihood Converged	-323.269
12_30144	6H	55.46	AGR.1to4	0.771372	0.178004	0	0.10115	0.259137	0.000338918	0.543464	0.531597	0.0592717	-0.277064	-0.659326	0.0344934	-0.0086901	0.0107575	3.03857	LogLikelihood Converged	-322.698
12_30147	1H	70.15	AGR.1to4	0.1642	0.401207	0	0.101844	0.259416	0.000345858	0.547876	0.528466	-0.17287	0.000494028	-0.53483	0.0337574	-0.00751464	0.0094642	3.01328	LogLikelihood Converged	-323.353
12_30150	4H	12.33	AGR.1to4	0.273476	0.768483	0	0.102256	0.259948	0.000351432	0.549324	0.529427	0.196422	-0.14673	-0.827341	0.0342144	-0.0074109	0.00866137	3.14382	LogLikelihood Converged	-323.284
12_30151	6H	98.68	AGR.1to4	0.0115059	0.029587	0	0.0994169	0.256184	0.000314052	0.539604	0.522215	-0.293654	0.381391	-0.479692	0.0299173	-0.00816816	0.00578431	2.78832	LogLikelihood Converged	-319.238
12_30152	2H	122.26	AGR.1to4	0.1524	0.158709	0	0.101196	0.258728	0.000337783	0.545117	0.528117	-0.178862	0.273237	-0.529623	0.0322096	-0.0123698	0.00526663	2.82273	LogLikelihood Converged	-322.478
12_30155	2H	10.5	AGR.1to4	0.247334	0.316575	0	0.101557	0.259298	0.000342968	0.54606	0.529742	0.183098	-0.234771	-0.808689	0.0338566	-0.00873408	0.00913481	3.21266	LogLikelihood Converged	-323.022
12_30158	4H	84.94	AGR.1to4	0.23936	0.880419	0	0.102064	0.259803	0.000349216	0.548314	0.529779	-0.139986	0.0557645	-0.565804	0.0342696	-0.00741266	0.00919455	2.97963	LogLikelihood Converged	-323.953
12_30162	5H	147.19	AGR.1to4	0.643493	0.663891	0	0.102134	0.260052	0.000350774	0.548054	0.53116	-0.0854322	0.115883	-0.644355	0.03337	-0.00747515	0.00837432	3.00168	LogLikelihood Converged	-323.634
12_30164	7H	106.42	AGR.1to4	0.134021	0.165819	0	0.101194	0.2587	0.000337664	0.545191	0.527917	0.210177	-0.279422	-0.819663	0.0323925	-0.00751174	0.00936744	3.23497	LogLikelihood Converged	-322.348
12_30165	5H	145.03	AGR.1to4	0.92947	0.692434	0	0.102138	0.260104	0.000351006	0.547921	0.531525	0.0166691	0.0559428	-0.668689	0.0342136	-0.00789699	0.00896509	2.96423	LogLikelihood Converged	-323.762
12_30167	5H	16.46	AGR.1to4	0.775099	0.754317	0	0.102202	0.260141	0.000351708	0.548297	0.531318	-0.0428118	0.0738433	-0.646062	0.0345985	-0.0069321	0.00740916	3.0006	LogLikelihood Converged	-323.97
12_30169	5H	111.25	AGR.1to4	0.0261319	0.425611	0	0.101946	0.258885	0.000344714	0.550341	0.523628	-0.373395	0.319146	-0.330116	0.0344011	-0.00871618	0.00763163	2.73689	LogLikelihood Converged	-321.251
12_30183	5H	137.07	AGR.1to4	0.0520657	0.1761	0	0.10127	0.258456	0.000337387	0.546543	0.525475	-0.224047	0.271694	-0.528115	0.0398138	-0.0115214	0.00847211	2.86137	LogLikelihood Converged	-321.889
12_30186	6H	51.54	AGR.1to4	0.140382	0.456565	0	0.102056	0.25953	0.000348103	0.549128	0.527735	0.334629	-0.330344	-0.965309	0.0351444	-0.00716044	0.00689763	3.32121	LogLikelihood Converged	-322.002
12_30192	3H	23.17	AGR.1to4	0.313156	0.592161	0	0.102278	0.259957	0.000351653	0.549456	0.529338	-0.158309	0.0115752	-0.520969	0.0349327	-0.00771545	0.00865951	3.00393	LogLikelihood Converged	-323.56
12_30193	5H	39.14	AGR.1to4	0.754624	0.894945	0	0.102168	0.260132	0.000351374	0.548057	0.531518	-0.0367688	0.0394936	-0.639136	0.0348738	-0.00789388	0.00803103	2.99823	LogLikelihood Converged	-324.321
12_30214	5H	42.37	AGR.1to4	0.873478	0.888979	0	0.102178	0.260153	0.000351543	0.54807	0.5316	0.0186644	0.0117447	-0.664874	0.0337384	-0.00723119	0.00968527	3.00764	LogLikelihood Converged	-324.354
12_30222	5H	131.21	AGR.1to4	0.478236	0.906419	0	0.102262	0.260108	0.000352099	0.548854	0.530619	-0.0832241	0.0570395	-0.603986	0.0345119	-0.00807001	0.00881234	2.98002	LogLikelihood Converged	-324.388
12_30239	4H	113.4	AGR.1to4	0.944299	0.780938	0	0.102184	0.260149	0.000351577	0.548126	0.531525	0.00808235	-0.0339176	-0.657357	0.034163	-0.00776624	0.00946973	3.02994	LogLikelihood Converged	-324.716
12_30240	2H	156.72	AGR.1to4	0.392988	0.050252	0	0.100031	0.257898	0.000325084	0.538859	0.530615	-0.164671	0.41052	-0.638268	0.035171	-0.00644806	0.00809362	2.9736	LogLikelihood Converged	-321.536
12_30241	1H	29.56	AGR.1to4	0.80684	0.706632	0	0.10214	0.260098	0.000351005	0.547959	0.531459	-0.0437088	-0.0349907	-0.615306	0.0346709	-0.00743748	0.00885156	3.04509	LogLikelihood Converged	-323.853
12_30251	2H	58.66	AGR.1to4	0.828932	0.667718	0	0.1021	0.260067	0.000350542	0.547753	0.531526	0.0252252	0.0320586	-0.664411	0.0346659	-0.00711607	0.00815696	3.00069	LogLikelihood Converged	-324.646
12_30254	6H	56.49	AGR.1to4	0.386695	0.448002	0	0.101816	0.259666	0.000346566	0.546859	0.530607	-0.0998665	0.131171	-0.6075	0.0348077	-0.00887401	0.00784583	2.95306	LogLikelihood Converged	-324.115
12_30259	2H	57.66	AGR.1to4	0.561781	0.228657	0	0.101406	0.259318	0.000341759	0.54484	0.531045	0.0992784	-0.239207	-0.666313	0.0331	-0.00891437	0.0110303	3.04594	LogLikelihood Converged	-323.097
12_30271	3H	147.6	AGR.1to4	0.455486	0.769631	0	0.102169	0.260025	0.000350978	0.548413	0.530682	0.0859308	-0.0773827	-0.695623	0.0340798	-0.00868708	0.00861774	3.05178	LogLikelihood Converged	-324.411
12_30276	3H	110.33	AGR.1to4	0.579741	0.900891	0	0.102336	0.260194	0.00035307	0.549145	0.530717	0.0670691	-0.0496721	-0.697776	0.0344373	-0.00707486	0.00875064	3.04692	LogLikelihood Converged	-324.413
12_30278	3H	83.43	AGR.1to4	0.202937	0.704341	0	0.10205	0.259722	0.000348786	0.54847	0.529256	-0.224586	0.179143	-0.62674	0.03348	-0.00819558	0.00921235	2.99304	LogLikelihood Converged	-323.047
12_30297	3H	10.09	AGR.1to4	0.47504	0.859481	0	0.102138	0.260026	0.000350707	0.548167	0.530931	-0.0830871	0.0227078	-0.618154	0.0336697	-0.0074034	0.00929391	3.00491	LogLikelihood Converged	-324.373
12_30308	7H	122.57	AGR.1to4	0.883844	0.681516	0	0.102129	0.260093	0.000350891	0.547888	0.531509	-0.0190174	-0.0408513	-0.648645	0.0344563	-0.00690281	0.00778008	3.02518	LogLikelihood Converged	-324.394
12_30310	2H	128.4	AGR.1to4	0.0632546	0.413383	0	0.102263	0.259378	0.0003493	0.551189	0.525004	0.219676	-0.221367	-0.735911	0.0343292	-0.00955084	0.0053236	3.09575	LogLikelihood Converged	-322.502
12_30311	6H	54.68	AGR.1to4	0.231306	0.432459	0	0.102014	0.259642	0.000348171	0.548451	0.528913	0.212726	-0.256078	-0.841084	0.0360407	-0.00634743	0.00581178	3.23905	LogLikelihood Converged	-322.724
12_30314	5H	65.54	AGR.1to4	0.32845	0.801506	0	0.102093	0.259901	0.000349839	0.548224	0.530307	0.194569	-0.0577241	-0.830419	0.0341794	-0.00795332	0.00904213	3.06686	LogLikelihood Converged	-323.211
12_30317	6H	45.23	AGR.1to4	0.451674	0.29427	0	0.10157	0.259444	0.000343626	0.545691	0.530767	0.128047	0.101042	-0.765213	0.0316043	-0.00840405	0.0106222	2.92691	LogLikelihood Converged	-323.141
12_30325	3H	89.66	AGR.1to4	0.305789	0.457639	0	0.101852	0.259632	0.000346744	0.547242	0.530073	0.156813	-0.186284	-0.784009	0.032943	-0.00774844	0.0073705	3.16881	LogLikelihood Converged	-323.387
12_30328	4H	38.58	AGR.1to4	0.0247287	0.00607288	0	0.0980619	0.255043	0.000299535	0.532866	0.523848	-0.285743	0.467791	-0.573488	0.0256296	-0.0112191	0.00953839	2.88444	LogLikelihood Converged	-318.335
12_30329	7H	21.08	AGR.1to4	0.443579	0.0421054	0	0.100016	0.257857	0.000324819	0.538878	0.530413	-0.0895629	0.266794	-0.616499	0.0417185	-0.0052168	0.00751706	2.90307	LogLikelihood Converged	-322.378
12_30336	1H	42.29	AGR.1to4	0.00526396	0.341173	0	0.101497	0.25798	0.000337519	0.549781	0.520124	-0.347142	0.290923	-0.410473	0.0375338	-0.00701055	0.00997194	2.81044	LogLikelihood Converged	-320.276
12_30341	2H	140.17	AGR.1to4	0.320866	0.987294	0	0.102315	0.260046	0.00035232	0.549462	0.529732	0.268262	-0.136564	-0.66653	0.0344394	-0.00762288	0.00882364	3.02072	LogLikelihood Converged	-322.631
12_30342	3H	100.07	AGR.1to4	0.81369	0.205432	0	0.101393	0.259336	0.000341711	0.54468	0.531284	0.057128	0.239407	-0.657337	0.0349029	-0.00760839	0.00747012	2.99966	LogLikelihood Converged	-322.499
12_30346	6H	59.86	AGR.1to4	0.521016	0.231119	0	0.101411	0.259309	0.000341764	0.544906	0.530937	-0.127802	0.274721	-0.538184	0.0332933	-0.00733547	0.0104226	2.76598	LogLikelihood Converged	-322.791
12_30350	1H	50.56	AGR.1to4	0.260417	0.993925	0	0.102227	0.259934	0.000351127	0.549147	0.529538	0.260098	-0.136226	-0.896645	0.0343569	-0.00766214	0.00881796	3.14146	LogLikelihood Converged	-322.725
12_30354	5H	38.18	AGR.1to4	0.959795	0.938503	0	0.102201	0.260175	0.000351829	0.548177	0.531592	-0.00592504	-0.0089712	-0.651442	0.0340452	-0.00749184	0.00935312	3.01806	LogLikelihood Converged	-324.353
12_30355	6H	114.78	AGR.1to4	0.959922	0.134684	0	0.101045	0.259001	0.000337526	0.54309	0.53136	-0.00757107	-0.205417	-0.652193	0.036713	-0.0031549	0.00888504	3.05099	LogLikelihood Converged	-323.102
12_30361	6H	38.94	AGR.1to4	0.77142	0.216273	0	0.101119	0.259176	0.000338801	0.5431	0.532138	0.0781613	-0.326614	-0.65704	0.0341274	-0.00898296	0.00898211	3.03017	LogLikelihood Converged	-322.341
12_30362	7H	102.94	AGR.1to4	0.707069	0.670699	0	0.10208	0.260036	0.00035025	0.547699	0.531439	0.0488518	0.0308457	-0.689722	0.0344296	-0.00581588	0.00804759	2.99164	LogLikelihood Converged	-324.263
12_30368	7H	106.5	AGR.1to4	0.439084	0.856301	0	0.102247	0.260076	0.000351847	0.548846	0.530479	0.101736	-0.0732816	-0.729242	0.0340897	-0.00750075	0.00881032	3.06861	LogLikelihood Converged	-324.236
12_30375	3H	110.33	AGR.1to4	0.810294	0.881054	0	0.102255	0.260193	0.000352364	0.548527	0.531327	0.0282383	0.0028393	-0.6708	0.0343261	-0.00821683	0.00895225	3.01253	LogLikelihood Converged	-324.621
12_30377	5H	110.59	AGR.1to4	0.190112	0.783459	0	0.101941	0.259648	0.000347567	0.547869	0.529521	-0.16033	0.0517571	-0.60098	0.0340969	-0.00761208	0.00955488	2.99753	LogLikelihood Converged	-323.713
12_30378	2H	156.86	AGR.1to4	0.750996	0.854698	0	0.102211	0.260155	0.000351836	0.548315	0.531366	0.037875	-0.0425319	-0.667789	0.0347732	-0.00779427	0.00953262	3.03019	LogLikelihood Converged	-324.505
12_30380	7H	122.36	AGR.1to4	0.662771	0.0881102	0	0.100835	0.258695	0.000334637	0.542464	0.530608	-0.0567619	0.236556	-0.638714	0.036823	-0.0064291	0.0127456	2.95189	LogLikelihood Converged	-322.962
12_30382	5H	174.99	AGR.1to4	0.902205	0.781027	0	0.102167	0.260136	0.000351386	0.548039	0.531556	0.0175298	0.0259214	-0.657372	0.0342293	-0.00718433	0.00897918	3.00914	LogLikelihood Converged	-324.337
12_30395	6H	54.96	AGR.1to4	0.862374	0.612382	0	0.102007	0.259998	0.000349474	0.547262	0.531702	0.0236939	-0.076703	-0.672437	0.0341593	-0.00915925	0.00917052	3.07316	LogLikelihood Converged	-324.278
12_30400	5H	133.52	AGR.1to4	0.905771	0.0376798	0	0.099934	0.257885	0.000324248	0.538159	0.531255	-0.0140053	0.274585	-0.645116	0.0392355	-0.0127968	0.0170325	2.84603	LogLikelihood Converged	-322.388
12_30419	7H	79.22	AGR.1to4	0.995831	0.0855305	0	0.100562	0.258556	0.000331846	0.540819	0.531616	0.000717733	0.22827	-0.65459	0.0371946	-0.00156289	0.00680662	2.83764	LogLikelihood Converged	-322.889
12_30420	2H	40.33	AGR.1to4	0.402542	0.446333	0	0.102015	0.259799	0.000348781	0.547957	0.530114	0.184087	0.0461427	-0.667811	0.0333243	-0.00863791	0.00852018	3.01036	LogLikelihood Converged	-322.887
12_30423	3H	106.38	AGR.1to4	0.997457	0.640122	0	0.102113	0.260077	0.000350696	0.547819	0.531508	-0.000367116	-0.0499134	-0.653734	0.0349967	-0.00660479	0.00956753	3.0392	LogLikelihood Converged	-324.648
12_30424	2H	7.75	AGR.1to4	0.560372	0.549304	0	0.101847	0.259814	0.000347392	0.546622	0.531509	0.0671863	-0.106839	-0.685389	0.0350437	-0.00931002	0.0108335	3.06494	LogLikelihood Converged	-324.294
12_30427	4H	50.58	AGR.1to4	0.518847	0.428171	0	0.101892	0.259771	0.000347621	0.547108	0.530833	-0.0880103	-0.0574789	-0.633635	0.037261	-0.00771485	0.00978948	3.02678	LogLikelihood Converged	-323.879
12_30430	6H	51.56	AGR.1to4	0.589639	0.809591	0	0.102204	0.260107	0.000351596	0.548419	0.531045	0.0789749	-0.00781767	-0.717738	0.0342803	-0.00787708	0.00927815	3.02044	LogLikelihood Converged	-324.118
12_30432	2H	43.91	AGR.1to4	0.184046	0.647866	0	0.102239	0.259798	0.000350709	0.549675	0.528399	-0.184482	0.040365	-0.613204	0.0349873	-0.00750892	0.00937137	3.00576	LogLikelihood Converged	-323.44
12_30441	6H	52.73	AGR.1to4	0.58777	0.701218	0	0.10218	0.260073	0.000351254	0.548341	0.530969	0.0826146	-0.0951303	-0.722077	0.034525	-0.00717167	0.00823875	3.09287	LogLikelihood Converged	-324
12_30444	1H	130.52	AGR.1to4	0.768438	0.266071	0	0.101521	0.259484	0.000343363	0.54519	0.531446	0.0421811	-0.169401	-0.687564	0.0354676	-0.00442023	0.00943036	3.14973	LogLikelihood Converged	-323.664
12_30454	5H	38.18	AGR.1to4	0.756038	0.317554	0	0.101629	0.259598	0.000344713	0.545653	0.531498	-0.0362528	-0.137378	-0.638626	0.0311028	-0.00642312	0.0156462	3.07403	LogLikelihood Converged	-323.816
12_30455	4H	59.96	AGR.1to4	0.815482	0.746615	0	0.10219	0.260137	0.000351583	0.548211	0.531387	-0.0270172	-0.0220641	-0.638996	0.0342594	-0.00813627	0.00798128	3.02629	LogLikelihood Converged	-324.632
12_30456	5H	96.89	AGR.1to4	0.172177	0.0154457	0	0.0990097	0.256618	0.000312326	0.535126	0.528604	0.15788	-0.355117	-0.740852	0.0318878	-0.0171224	0.00712229	3.21122	LogLikelihood Converged	-320.852
12_30459	2H	113.69	AGR.1to4	0.174926	0.283136	0	0.101749	0.259285	0.000344546	0.547565	0.528184	0.18667	-0.260811	-0.695924	0.0322701	-0.0119952	0.00528094	3.07185	LogLikelihood Converged	-322.732
12_30473	6H	51.56	AGR.1to4	0.758759	0.489544	0	0.101916	0.259883	0.000348253	0.546934	0.531509	0.0607225	-0.157251	-0.659659	0.0338841	-0.00863165	0.0100791	3.02919	LogLikelihood Converged	-323.393
12_30475	7H	71.99	AGR.1to4	0.383269	0.112703	0	0.100942	0.258725	0.000335641	0.543185	0.530024	0.104613	-0.2494	-0.691148	0.0393669	-0.00130152	0.00652595	3.10274	LogLikelihood Converged	-322.941
12_30476	4H	112.65	AGR.1to4	0.592699	0.0777553	0	0.100448	0.258395	0.000330315	0.540463	0.531248	0.0618285	0.15101	-0.68767	0.032794	-0.00391959	0.00757375	2.93301	LogLikelihood Converged	-323.09
12_30477	1H	61.41	AGR.1to4	0.219713	0.648453	0	0.102096	0.259761	0.000349327	0.548695	0.529207	-0.153004	0.129677	-0.547601	0.0346443	-0.00813396	0.00919332	2.9243	LogLikelihood Converged	-323.789
12_30478	1H	52.91	AGR.1to4	0.675472	0.986851	0	0.102201	0.260141	0.0003517	0.548288	0.531327	0.10687	-0.0597396	-0.754924	0.0343515	-0.00758449	0.00879114	3.07085	LogLikelihood Converged	-323.052
12_30480	2H	105.85	AGR.1to4	0.125519	0.861718	0	0.102203	0.259693	0.000349995	0.549733	0.527869	-0.186858	0.116937	-0.528743	0.0340442	-0.0073223	0.00913266	2.936	LogLikelihood Converged	-323.5
12_30494	5H	161.16	AGR.1to4	0.228981	0.36562	0	0.101827	0.259481	0.000345954	0.547533	0.529101	0.14872	-0.181511	-0.755702	0.0317215	-0.00569294	0.00859231	3.13913	LogLikelihood Converged	-323.478
12_30502	5H	174.99	AGR.1to4	0.60322	0.577288	0	0.102175	0.260041	0.000351088	0.548404	0.530763	0.0814707	-0.118062	-0.72213	0.0339293	-0.00726561	0.00877499	3.11351	LogLikelihood Converged	-323.916
12_30504	5H	163.08	AGR.1to4	0.90271	0.376551	0	0.10178	0.259752	0.000346587	0.546311	0.531541	-0.0144099	0.111596	-0.647901	0.0329412	-0.00505925	0.00660113	2.97043	LogLikelihood Converged	-324.241
12_30510	6H	48.41	AGR.1to4	0.854185	0.543027	0	0.101984	0.259959	0.000349122	0.547205	0.531584	-0.0374867	0.132577	-0.61974	0.0340313	-0.00845625	0.00978958	2.8934	LogLikelihood Converged	-323.427
12_30515	5H	43.87	AGR.1to4	0.784241	0.160429	0	0.101163	0.259115	0.000338944	0.543634	0.531329	-0.0323905	0.165088	-0.633485	0.0313592	-0.00962565	0.00848462	2.91359	LogLikelihood Converged	-323.723
12_30516	6H	42	AGR.1to4	0.809913	0.457448	0	0.101916	0.259875	0.000348222	0.546959	0.53145	0.0285998	0.069021	-0.671291	0.0338325	-0.00579427	0.00725803	2.97156	LogLikelihood Converged	-324.366
12_30521	6H	37.11	AGR.1to4	0.865261	0.692704	0	0.102141	0.260101	0.000351024	0.547952	0.531484	0.0201451	0.0324775	-0.66638	0.0347679	-0.00838009	0.00930726	2.99405	LogLikelihood Converged	-324.623
12_30524	5H	106.24	AGR.1to4	0.42174	0.747511	0	0.102043	0.259925	0.000349503	0.547767	0.530871	-0.0930875	0.00978357	-0.602111	0.0339493	-0.00600908	0.00910175	3.009	LogLikelihood Converged	-324.279
12_30530	7H	18.53	AGR.1to4	0.108795	0.697018	0	0.101875	0.259418	0.000346132	0.548105	0.528249	0.238584	-0.178005	-0.849075	0.0348496	-0.0080048	0.00910765	3.16049	LogLikelihood Converged	-322.938
12_30532	1H	100.82	AGR.1to4	0.148096	0.134296	0	0.1012	0.25867	0.000337597	0.545332	0.52764	-0.231632	0.347895	-0.45717	0.0309359	-0.00928382	0.0122132	2.72003	LogLikelihood Converged	-321.907
12_30533	5H	78.26	AGR.1to4	0.0514118	0.557474	0	0.102003	0.259211	0.000346437	0.549739	0.525693	-0.226937	0.182817	-0.560942	0.0361773	-0.00706656	0.00774274	2.9389	LogLikelihood Converged	-322.656
12_30538	5H	43.73	AGR.1to4	0.293481	0.862645	0	0.102294	0.260002	0.000351967	0.549437	0.52956	0.121951	-0.0397203	-0.706283	0.0347158	-0.00788126	0.00797672	3.0318	LogLikelihood Converged	-323.934
12_30540	4H	10.25	AGR.1to4	0.365874	0.343931	0	0.101911	0.259646	0.000347302	0.54765	0.529729	0.105848	-0.159109	-0.696635	0.0327171	-0.00563729	0.00722261	3.07888	LogLikelihood Converged	-323.861
12_30545	7H	42.71	AGR.1to4	0.024347	0.039856	0	0.0998267	0.256808	0.000319533	0.540758	0.52385	-0.263128	0.373775	-0.496225	0.0253519	-0.0115524	0.00621874	2.78918	LogLikelihood Converged	-320.04
12_30554	4H	82.16	AGR.1to4	0.823891	0.136838	0	0.101017	0.25898	0.000337216	0.54295	0.531403	0.0257913	0.149455	-0.668185	0.0352083	-0.00241053	0.00875564	2.932	LogLikelihood Converged	-323.599
12_30555	2H	107.07	AGR.1to4	0.215699	0.129599	0	0.100895	0.258583	0.00033472	0.543279	0.52929	0.160811	-0.261198	-0.696005	0.0335207	-0.00559334	0.0110818	3.08468	LogLikelihood Converged	-322.641
12_30556	5H	128.58	AGR.1to4	0.139848	0.254676	0	0.101869	0.259261	0.000345486	0.548559	0.527092	0.17098	-0.248323	-0.727769	0.0375832	-0.0114428	0.0144625	3.12226	LogLikelihood Converged	-322.747
12_30569	6H	50.81	AGR.1to4	0.687167	0.912482	0	0.102203	0.260142	0.000351721	0.548298	0.531324	-0.0937104	0.0235072	-0.566202	0.03442	-0.00738992	0.00869954	2.99248	LogLikelihood Converged	-323.279
12_30571	3H	30.31	AGR.1to4	0.423593	0.127399	0	0.100889	0.258756	0.000335311	0.54268	0.530666	-0.116786	0.263758	-0.63116	0.0326835	-0.0114772	0.00932313	2.96367	LogLikelihood Converged	-322.82
12_30575	5H	39.14	AGR.1to4	0.910682	0.527441	0	0.101983	0.259957	0.000349109	0.547207	0.531573	0.0131519	0.0962634	-0.661767	0.0318379	-0.00684592	0.0133673	2.95856	LogLikelihood Converged	-324.112
12_30576	7H	48.79	AGR.1to4	0.524529	0.0302596	0	0.0995896	0.257515	0.000320128	0.536704	0.531046	-0.0733437	0.2597	-0.615061	0.0318533	-0.00356773	0.0092228	2.87993	LogLikelihood Converged	-322.263
12_30577	5H	167.48	AGR.1to4	0.509439	0.986093	0	0.102279	0.260136	0.000352353	0.548898	0.530698	-0.0799283	0.0435938	-0.60135	0.0343199	-0.00764481	0.00892568	2.98598	LogLikelihood Converged	-324.298
12_30580	5H	133.52	AGR.1to4	0.37447	0.0421297	0	0.100049	0.257836	0.000325015	0.539197	0.530002	-0.103965	0.324987	-0.592117	0.0399045	-0.0125263	0.0180446	2.82247	LogLikelihood Converged	-322.07
12_30584	4H	84.01	AGR.1to4	0.272729	0.420421	0	0.101841	0.259574	0.000346433	0.547346	0.529708	0.267028	-0.307942	-0.669801	0.0347064	-0.00739169	0.00961561	3.03283	LogLikelihood Converged	-322.38
12_30590	5H	111.25	AGR.1to4	0.822302	0.696773	0	0.102211	0.260141	0.00035179	0.548363	0.531257	0.0259912	-0.0546032	-0.665288	0.0341007	-0.00825594	0.00944135	3.03896	LogLikelihood Converged	-324.669
12_30591	5H	2.28	AGR.1to4	0.0817777	0.169669	0	0.101015	0.258436	0.000335178	0.544659	0.527259	-0.258068	0.315583	-0.44334	0.034715	-0.00924602	0.0110347	2.75759	LogLikelihood Converged	-321.826
12_30593	7H	130.16	AGR.1to4	0.957118	0.309674	0	0.101558	0.259566	0.00034398	0.545206	0.531798	-0.00619712	-0.101104	-0.650488	0.0328928	-0.00931199	0.0092758	3.0638	LogLikelihood Converged	-324.281
12_30594	3H	62.34	AGR.1to4	0.136705	0.168776	0	0.101338	0.258802	0.000339255	0.545969	0.5276	-0.172177	0.24018	-0.55702	0.0326382	-0.00463451	0.0115435	2.88047	LogLikelihood Converged	-322.675
12_30596	6H	54.68	AGR.1to4	0.55245	0.315872	0	0.101521	0.259477	0.000343337	0.545214	0.53139	0.0732433	-0.154628	-0.703975	0.0334345	-0.0107997	0.00967886	3.1193	LogLikelihood Converged	-323.931
12_30597	4H	50.96	AGR.1to4	0.858919	0.411959	0	0.101767	0.259763	0.000346515	0.546175	0.531724	-0.0244496	0.112607	-0.648202	0.0328699	-0.00676454	0.00909533	2.98926	LogLikelihood Converged	-324.099
12_30598	2H	119.48	AGR.1to4	0.239143	0.109775	0	0.100664	0.258417	0.000332192	0.542048	0.52977	-0.135839	0.248512	-0.580488	0.0342842	-0.010359	0.00456241	2.87831	LogLikelihood Converged	-322.749
12_30605	4H	48.72	AGR.1to4	0.147371	0.768935	0	0.102451	0.259887	0.000352885	0.551009	0.527476	0.168502	-0.0543128	-0.751772	0.0356524	-0.0077772	0.00859377	3.04509	LogLikelihood Converged	-323.609
12_30609	3H	48.71	AGR.1to4	0.965503	0.564732	0	0.10202	0.259996	0.000349573	0.547363	0.531593	-0.00498307	0.0639432	-0.651081	0.0335695	-0.00712218	0.0100561	2.98344	LogLikelihood Converged	-324.596
12_30611	5H	111.25	AGR.1to4	0.158013	0.553795	0	0.102015	0.259583	0.000347958	0.548651	0.528448	0.199454	-0.178455	-0.695415	0.0346456	-0.00826315	0.00815842	3.05119	LogLikelihood Converged	-323.218
12_30620	4H	59.27	AGR.1to4	0.815482	0.746615	0	0.10219	0.260137	0.000351583	0.548211	0.531387	0.0270172	0.0220641	-0.666013	0.0342594	-0.00813627	0.00798128	3.00422	LogLikelihood Converged	-324.632
12_30622	3H	53.5	AGR.1to4	0.950122	0.0397186	0	0.0998637	0.257862	0.000323592	0.537694	0.531616	0.00902773	0.264537	-0.655474	0.0301037	-0.011766	0.00966325	2.96246	LogLikelihood Converged	-322.222
12_30630	7H	93.22	AGR.1to4	0.636683	0.161047	0	0.101105	0.259049	0.000338209	0.543396	0.531272	0.0578563	-0.20063	-0.672787	0.0358428	-0.00173988	0.0073064	3.08043	LogLikelihood Converged	-323.475
12_30631	2H	11.71	AGR.1to4	0.334499	0.646586	0	0.102052	0.25985	0.000349293	0.548074	0.530229	-0.145033	0.136884	-0.628092	0.0339819	-0.00819579	0.00895731	2.99018	LogLikelihood Converged	-323.718
12_30635	5H	125.2	AGR.1to4	0.275608	0.403443	0	0.101632	0.259437	0.000344123	0.546183	0.530246	-0.141562	0.170416	-0.55042	0.0363394	-0.0077603	0.00968851	2.88992	LogLikelihood Converged	-323.606
12_30636	2H	122.16	AGR.1to4	0.243663	0.312608	0	0.101601	0.259318	0.000343413	0.546331	0.52956	0.140453	-0.197991	-0.70331	0.0337923	-0.0100422	0.00549188	3.08277	LogLikelihood Converged	-323.38
12_30642	5H	147.19	AGR.1to4	0.72423	0.764339	0	0.10217	0.260113	0.000351326	0.548138	0.531354	-0.0587595	-0.018648	-0.645711	0.0349298	-0.00757721	0.00964611	3.01687	LogLikelihood Converged	-323.876
12_30644	5H	43.73	AGR.1to4	0.115343	0.34959	0	0.10171	0.259187	0.000343848	0.547582	0.527729	-0.195548	-0.00311068	-0.592927	0.0324005	-0.00855226	0.00741862	3.01621	LogLikelihood Converged	-322.95
12_30651	6H	7	AGR.1to4	0.321979	0.211632	0	0.101376	0.259145	0.000340859	0.545166	0.529942	0.151447	0.0900895	-0.778905	0.0343752	-0.004803	0.00975637	2.94113	LogLikelihood Converged	-322.96
12_30654	5H	35.51	AGR.1to4	0.533289	0.695285	0	0.102144	0.26003	0.000350784	0.548206	0.530911	-0.0728688	0.0778607	-0.623772	0.0340662	-0.00785126	0.00854055	2.9821	LogLikelihood Converged	-324.518
12_30655	4H	80.68	AGR.1to4	0.936023	0.491966	0	0.101977	0.25994	0.000348992	0.547217	0.531484	-0.0103235	-0.0743086	-0.646352	0.0349601	-0.00706677	0.00772481	3.06786	LogLikelihood Converged	-324.329
12_30657	2H	42.8	AGR.1to4	0.321466	0.983387	0	0.102349	0.260067	0.000352695	0.549651	0.52964	0.114093	-0.0614289	-0.70867	0.0343545	-0.00753893	0.00886824	3.04314	LogLikelihood Converged	-324.276
12_30658	6H	47.75	AGR.1to4	0.459764	0.327722	0	0.101649	0.259526	0.000344605	0.54603	0.530799	-0.12334	-0.0902132	-0.637007	0.0317949	-0.00832838	0.0106383	3.02706	LogLikelihood Converged	-323.255
12_30663	3H	88.58	AGR.1to4	0.301765	0.67175	0	0.101917	0.259745	0.000347735	0.54738	0.530445	-0.140464	0.127845	-0.621337	0.0332783	-0.00861444	0.00884149	2.98501	LogLikelihood Converged	-323.812
12_30665	6H	40.52	AGR.1to4	0.800065	0.180946	0	0.10132	0.25925	0.000340773	0.544395	0.531184	0.0291674	-0.153275	-0.667526	0.0322797	-0.00633703	0.00711831	3.09015	LogLikelihood Converged	-323.867
12_30666	5H	151.61	AGR.1to4	0.479013	0.390739	0	0.101811	0.259681	0.000346582	0.546775	0.530758	-0.0818212	0.180735	-0.60912	0.0288576	-0.00413881	0.00396617	2.91585	LogLikelihood Converged	-323.734
12_30668	5H	120.56	AGR.1to4	0.0571266	0.975149	0	0.102405	0.259568	0.000351252	0.551669	0.525382	0.242249	-0.122202	-0.721923	0.0342509	-0.00748126	0.00880012	3.0486	LogLikelihood Converged	-322.718
12_30678	2H	129.66	AGR.1to4	0.96398	0.516594	0	0.101987	0.259957	0.000349139	0.547234	0.531546	0.0122236	0.149869	-0.65437	0.0337456	-0.00863542	0.0093945	3.00731	LogLikelihood Converged	-322.881
12_30684	4H	48.72	AGR.1to4	0.772025	0.248243	0	0.101424	0.259405	0.000342234	0.544698	0.531577	-0.041682	-0.141729	-0.645665	0.0395849	-0.00724056	0.0104976	3.04181	LogLikelihood Converged	-323.551
12_30690	2H	128.95	AGR.1to4	0.353264	0.633176	0	0.102145	0.259919	0.000350363	0.548569	0.530047	0.213604	-0.209356	-0.853193	0.0339101	-0.00810108	0.00910142	3.20987	LogLikelihood Converged	-322.896
12_30691	2H	55.35	AGR.1to4	0.820104	0.663974	0	0.102105	0.260068	0.000350588	0.547787	0.531497	-0.0356049	-0.0407948	-0.648011	0.0340466	-0.00797507	0.00906315	3.02095	LogLikelihood Converged	-324.088
12_30693	4H	62.43	AGR.1to4	0.711021	0.776887	0	0.102092	0.260064	0.000350458	0.547695	0.531571	-0.0488698	-0.0119357	-0.6412	0.0336829	-0.00707582	0.00967701	3.01774	LogLikelihood Converged	-324.306
12_30696	2H	73.47	AGR.1to4	0.384949	0.819104	0	0.102373	0.260118	0.000353104	0.549674	0.529848	0.113432	-0.0883503	-0.683555	0.033679	-0.00774403	0.00943071	3.0376	LogLikelihood Converged	-324.069
12_30698	6H	86.28	AGR.1to4	0.865937	0.393329	0	0.101787	0.259765	0.000346695	0.546324	0.531584	0.0195062	-0.102535	-0.663716	0.0342349	-0.00599863	0.00702188	3.06947	LogLikelihood Converged	-324.364
12_30700	5H	43.73	AGR.1to4	0.443296	0.304614	0	0.101458	0.25938	0.000342436	0.545042	0.531124	0.0904608	-0.179253	-0.708807	0.0376803	-0.00910878	0.00468542	3.12222	LogLikelihood Converged	-323.725
12_30707	5H	33.45	AGR.1to4	0.588985	0.163001	0	0.101321	0.259173	0.000340496	0.544655	0.530575	-0.0660484	0.188705	-0.631488	0.0308058	-0.00941514	0.0079297	2.95178	LogLikelihood Converged	-323.544
12_30714	5H	11.18	AGR.1to4	0.749588	0.861846	0	0.102176	0.260134	0.000351454	0.548116	0.531468	-0.0372827	-0.00251437	-0.632079	0.034071	-0.00758352	0.00808619	3.01576	LogLikelihood Converged	-324.506
12_30715	1H	2.97	AGR.1to4	0.987118	0.840533	0	0.102184	0.260158	0.000351615	0.548102	0.531589	0.00282979	-0.0342526	-0.656312	0.0345378	-0.00749382	0.00838014	3.04426	LogLikelihood Converged	-323.898
12_30716	5H	155.35	AGR.1to4	0.324773	0.486235	0	0.102101	0.259817	0.000349591	0.548557	0.529599	0.185673	0.0282631	-0.673086	0.0331267	-0.0079647	0.00733199	3.01148	LogLikelihood Converged	-323.036
12_30717	5H	39.14	AGR.1to4	0.563241	0.245822	0	0.101408	0.259341	0.000341862	0.544783	0.531205	0.0685216	0.115749	-0.679633	0.0276434	-0.00587318	0.0123011	2.9726	LogLikelihood Converged	-323.691
12_30718	4H	81.36	AGR.1to4	0.325227	0.838838	0	0.102143	0.259934	0.000350402	0.548504	0.530179	0.129441	-0.0914928	-0.749807	0.0343172	-0.00822842	0.00885518	3.08193	LogLikelihood Converged	-323.971
12_30728	5H	39.14	AGR.1to4	0.995421	0.196171	0	0.10129	0.25927	0.000340594	0.544106	0.531558	0.000669144	0.209696	-0.654606	0.0294368	-0.00608971	0.0181815	2.89597	LogLikelihood Converged	-323.493
12_30736	3H	149.93	AGR.1to4	0.328565	0.608903	0	0.101941	0.259766	0.00034802	0.547496	0.530424	-0.122944	0.122117	-0.617275	0.0331893	-0.00745645	0.00948457	2.97843	LogLikelihood Converged	-324.009
12_30743	3H	76.09	AGR.1to4	0.115712	0.0262175	0	0.0996249	0.257063	0.00031881	0.538412	0.527322	0.180563	-0.334018	-0.741415	0.033393	-0.00326768	0.0136305	3.17802	LogLikelihood Converged	-321.055
12_30745	5H	47.26	AGR.1to4	0.289098	0.124741	0	0.101057	0.258755	0.000336715	0.54397	0.529376	-0.147674	0.270849	-0.539116	0.0313121	-0.00512532	0.0105956	2.804	LogLikelihood Converged	-322.652
12_30747	5H	43.73	AGR.1to4	0.256146	0.33063	0	0.101532	0.259304	0.000342778	0.545849	0.529979	0.135064	-0.196763	-0.738622	0.0377285	-0.00946383	0.0050836	3.13643	LogLikelihood Converged	-323.409
12_30748	2H	44.57	AGR.1to4	0.624432	0.410829	0	0.101853	0.259773	0.000347285	0.546799	0.531147	0.0649982	0.0639418	-0.70277	0.0339501	-0.00905407	0.00892513	2.96596	LogLikelihood Converged	-324.058
12_30749	6H	54.68	AGR.1to4	0.65443	0.456149	0	0.101804	0.259776	0.000346879	0.546418	0.531539	-0.0544095	0.112201	-0.63558	0.0337462	-0.00957971	0.00964223	2.97627	LogLikelihood Converged	-324.277
12_30750	1H	52.87	AGR.1to4	0.728397	0.606094	0	0.102049	0.260003	0.000349853	0.547563	0.531426	-0.0863298	-0.0772375	-0.648779	0.033485	-0.00825775	0.0101177	3.01904	LogLikelihood Converged	-323.001
12_30752	7H	42.71	AGR.1to4	0.0108594	0.00436846	0	0.0973142	0.254165	0.000290927	0.529929	0.522878	0.291588	-0.442736	-0.790458	0.0305323	-0.0118874	0.00618951	3.2206	LogLikelihood Converged	-317.57
12_30761	7H	125.74	AGR.1to4	0.895672	0.0228462	0	0.0995147	0.257449	0.000319288	0.536343	0.531109	0.0157625	0.23555	-0.658362	0.0319284	-0.0119878	0.00819278	2.93041	LogLikelihood Converged	-322.127
12_30764	4H	0	AGR.1to4	0.893797	0.822476	0	0.102175	0.260146	0.00035149	0.548067	0.531572	-0.0167267	-0.0177387	-0.642105	0.034514	-0.00709682	0.00841822	3.02665	LogLikelihood Converged	-324.547
12_30767	3H	146.46	AGR.1to4	0.26104	0.208333	0	0.101566	0.2592	0.000342673	0.546437	0.528928	-0.129256	0.201477	-0.591433	0.0318312	-0.00438467	0.00828072	2.91795	LogLikelihood Converged	-323.336
12_30769	5H	163.75	AGR.1to4	0.336183	0.170176	0	0.101118	0.258931	0.000337883	0.543878	0.530259	-0.113194	0.218357	-0.609004	0.0326264	-0.00354893	0.00556524	2.92786	LogLikelihood Converged	-323.248
12_30777	4H	46.87	AGR.1to4	0.848234	0.253601	0	0.10141	0.259412	0.000342143	0.544569	0.531738	0.0266477	-0.169081	-0.659908	0.0396122	-0.00797607	0.0102484	3.0505	LogLikelihood Converged	-323.657
12_30783	6H	40.52	AGR.1to4	0.359861	0.592717	0	0.102143	0.25991	0.00035031	0.548579	0.529998	-0.150191	0.160395	-0.632062	0.0346288	-0.00704885	0.00738263	2.99078	LogLikelihood Converged	-323.447
12_30785	3H	46.07	AGR.1to4	0.856165	0.614812	0	0.102076	0.260041	0.000350234	0.547653	0.531507	0.0209915	0.0468688	-0.663264	0.0336917	-0.00972084	0.00905564	2.99307	LogLikelihood Converged	-324.541
12_30793	4H	22.12	AGR.1to4	0.624714	0.894851	0	0.102136	0.260084	0.000350917	0.547973	0.531383	-0.072826	0.0571294	-0.640426	0.0345127	-0.00810243	0.00888759	3.0038	LogLikelihood Converged	-324.054
12_30795	5H	138.16	AGR.1to4	0.469649	0.615288	0	0.102095	0.259952	0.000350057	0.54808	0.530682	-0.098412	-0.0153439	-0.630771	0.0349594	-0.00839967	0.0101447	3.01779	LogLikelihood Converged	-323.998
12_30802	6H	53.08	AGR.1to4	0.19237	0.293141	0	0.101754	0.259326	0.000344751	0.547475	0.528462	0.226511	-0.295706	-0.851713	0.0360159	-0.00599284	0.00576981	3.2722	LogLikelihood Converged	-322.463
12_30804	6H	59.46	AGR.1to4	0.839006	0.475042	0	0.10193	0.259896	0.000348422	0.547	0.531502	-0.0404797	0.146053	-0.617299	0.0336556	-0.00747155	0.00976857	2.8823	LogLikelihood Converged	-323.437
12_30806	7H	88.11	AGR.1to4	0.414931	0.461159	0	0.101868	0.259723	0.000347228	0.547078	0.530644	-0.101933	-0.0356309	-0.622651	0.0346327	-0.00489594	0.00801076	3.02548	LogLikelihood Converged	-323.954
12_30817	1H	40.24	AGR.1to4	0.0298555	0.0113609	0	0.0985467	0.255638	0.000305307	0.534689	0.524677	0.259129	-0.398829	-0.819433	0.0350432	-0.00478974	0.00682596	3.27003	LogLikelihood Converged	-319.216
12_30821	1H	57.05	AGR.1to4	0.626222	0.639168	0	0.102113	0.260028	0.000350504	0.547973	0.531133	-0.0809459	-0.0285553	-0.64244	0.0332018	-0.00843745	0.00909361	3.01851	LogLikelihood Converged	-323.819
12_30822	2H	151.71	AGR.1to4	0.73335	0.448539	0	0.101931	0.259868	0.00034832	0.547095	0.531281	-0.0482548	-0.0737409	-0.615743	0.0343247	-0.0092473	0.00775188	3.07228	LogLikelihood Converged	-324.008
12_30824	4H	122.08	AGR.1to4	0.553122	0.14179	0	0.101094	0.258977	0.000337852	0.543549	0.530793	0.0687173	-0.190938	-0.684359	0.0344496	-0.00645748	0.0118068	3.09981	LogLikelihood Converged	-323.51
12_30827	7H	142.86	AGR.1to4	0.189743	0.43252	0	0.101953	0.259545	0.000347283	0.548294	0.528635	0.289196	-0.00324485	-0.921606	0.0339951	-0.00833985	0.00910815	3.01765	LogLikelihood Converged	-322.363
12_30829	3H	61.59	AGR.1to4	0.46713	0.252764	0	0.101447	0.259333	0.000342157	0.545103	0.53085	0.100533	0.0915122	-0.675506	0.0318717	-0.00916709	0.00855683	2.9946	LogLikelihood Converged	-323.505
12_30837	6H	53.58	AGR.1to4	0.64068	0.340411	0	0.101592	0.259568	0.000344281	0.545461	0.531556	0.0575528	-0.139894	-0.693317	0.0333612	-0.0104919	0.00959236	3.10928	LogLikelihood Converged	-324.054
12_30839	4H	50.96	AGR.1to4	0.918312	0.185158	0	0.10122	0.259207	0.000339766	0.543771	0.531608	0.0142851	-0.183494	-0.656796	0.0364085	-0.00892005	0.00537296	3.05339	LogLikelihood Converged	-323.469
12_30842	6H	17.87	AGR.1to4	0.564305	0.919129	0	0.102283	0.260157	0.00035247	0.54886	0.530833	-0.0665734	0.0244285	-0.623112	0.0342252	-0.00765398	0.00889173	3.0032	LogLikelihood Converged	-324.641
12_30843	6H	21.81	AGR.1to4	0.0819901	0.0527183	0	0.100206	0.257554	0.000325283	0.541291	0.526655	0.254842	-0.381293	-0.860127	0.0358472	-0.00490158	0.00884235	3.32376	LogLikelihood Converged	-320.947
12_30848	5H	92.83	AGR.1to4	0.835537	0.16555	0	0.101049	0.25906	0.000337783	0.542935	0.531781	0.026001	-0.178667	-0.67196	0.0332361	-0.0124797	0.00956614	3.13863	LogLikelihood Converged	-323.586
12_30855	5H	85.82	AGR.1to4	0.479535	0.541525	0	0.102174	0.259981	0.000350854	0.548592	0.530305	-0.0989908	0.131481	-0.632604	0.0325512	-0.00641471	0.00938132	2.9866	LogLikelihood Converged	-323.922
12_30857	6H	55.46	AGR.1to4	0.803706	0.888537	0	0.102173	0.260143	0.000351463	0.548067	0.531556	-0.0302814	0.00013635	-0.643524	0.0344468	-0.00718086	0.00875911	3.01442	LogLikelihood Converged	-324.617
12_30861	5H	126.84	AGR.1to4	0.137152	0.244902	0	0.101813	0.259209	0.00034481	0.548297	0.527117	0.20974	-0.276083	-0.819704	0.0317089	-0.00497292	0.0122467	3.23424	LogLikelihood Converged	-322.483
12_30873	4H	112.65	AGR.1to4	0.74064	0.175786	0	0.101111	0.259104	0.000338467	0.543272	0.53164	0.0398333	0.145013	-0.668501	0.0333223	-0.00698622	0.00376023	2.96164	LogLikelihood Converged	-323.608
12_30876	1H	18.04	AGR.1to4	0.531255	0.580055	0	0.101948	0.259876	0.000348498	0.547195	0.531221	-0.097212	-0.0243873	-0.637306	0.033388	-0.00627348	0.0084829	3.01939	LogLikelihood Converged	-323.844
12_30878	4H	48.72	AGR.1to4	0.432075	0.164867	0	0.101018	0.258922	0.000337002	0.543137	0.530956	0.11168	-0.252231	-0.67717	0.0413181	-0.00789419	0.0103523	3.06551	LogLikelihood Converged	-323.002
12_30893	7H	27.68	AGR.1to4	0.465749	0.281809	0	0.101554	0.259429	0.000343434	0.545616	0.530775	-0.119733	-0.0987301	-0.637023	0.035156	-0.00742208	0.0103899	3.02801	LogLikelihood Converged	-323.236
12_30894	7H	27.68	AGR.1to4	0.130475	0.214025	0	0.101504	0.258962	0.000341255	0.546727	0.527565	-0.439838	0.547977	-0.635708	0.0359814	-0.00715353	0.00712979	2.99139	LogLikelihood Converged	-321.015
12_30897	2H	88.37	AGR.1to4	0.587932	0.164109	0	0.101336	0.259183	0.000340657	0.544731	0.530548	-0.108277	0.304182	-0.64363	0.0323406	-0.00862403	0.0104837	2.98725	LogLikelihood Converged	-322.58
12_30901	2H	88.37	AGR.1to4	0.587932	0.164109	0	0.101336	0.259183	0.000340657	0.544731	0.530548	0.108277	-0.304182	-0.751908	0.0323406	-0.00862403	0.0104837	3.29143	LogLikelihood Converged	-322.58
12_30908	6H	71.55	AGR.1to4	0.387615	0.163502	0	0.101145	0.258972	0.000338262	0.543953	0.530368	0.11768	0.109602	-0.680677	0.0359397	-0.00501498	0.00880957	2.98952	LogLikelihood Converged	-323.116
12_30918	1H	12.07	AGR.1to4	0.045379	0.584612	0	0.102069	0.25922	0.000347035	0.550217	0.525256	0.233159	-0.17969	-0.748855	0.0346464	-0.00824478	0.00782492	3.0871	LogLikelihood Converged	-322.603
12_30919	1H	11.97	AGR.1to4	0.657716	0.594455	0	0.102009	0.259959	0.000349346	0.547401	0.531391	0.0554039	-0.088518	-0.692452	0.0344703	-0.00848175	0.00940803	3.07592	LogLikelihood Converged	-324.395
12_30920	3H	24.35	AGR.1to4	0.832432	0.956806	0	0.102205	0.260169	0.000351845	0.548227	0.531518	0.0259225	-0.00775778	-0.662354	0.034278	-0.00755571	0.00887499	3.01686	LogLikelihood Converged	-324.678
12_30921	3H	143.56	AGR.1to4	0.571517	0.832831	0	0.102206	0.260105	0.000351597	0.548436	0.531017	0.163715	-0.0333175	-0.810715	0.0344868	-0.00743864	0.00893879	3.04633	LogLikelihood Converged	-322.803
12_30926	3H	108.03	AGR.1to4	0.700777	0.107415	0	0.100777	0.258733	0.00033429	0.541898	0.53134	-0.075438	0.31338	-0.58529	0.0337245	-0.00866567	0.00993515	2.73096	LogLikelihood Converged	-322.393
12_30927	3H	111.73	AGR.1to4	0.219406	0.806365	0	0.102399	0.259979	0.000352785	0.550312	0.528585	0.178411	-0.127235	-0.797657	0.0342955	-0.00694045	0.00919284	3.11731	LogLikelihood Converged	-323.525
12_30929	5H	121.9	AGR.1to4	0.455969	0.581709	0	0.101982	0.259865	0.000348746	0.547493	0.530871	-0.0858782	-0.019307	-0.612593	0.0328996	-0.0053119	0.00877964	3.02412	LogLikelihood Converged	-324.255
12_30930	5H	121.9	AGR.1to4	0.0394018	0.636105	0	0.102278	0.259318	0.000349203	0.551499	0.524424	-0.256391	0.190332	-0.474958	0.0345884	-0.00856059	0.0100396	2.88174	LogLikelihood Converged	-322.333
12_30933	1H	6.28	AGR.1to4	0.703983	0.772841	0	0.102146	0.260096	0.000351052	0.548011	0.531401	0.0456941	-0.0542355	-0.683247	0.034482	-0.00799052	0.00878197	3.04913	LogLikelihood Converged	-324.618
12_30935	1H	136.36	AGR.1to4	0.2859	0.761634	0	0.102261	0.259962	0.000351523	0.549313	0.529501	-0.134975	0.104132	-0.558201	0.0337757	-0.00796514	0.00907867	2.94083	LogLikelihood Converged	-323.996
12_30939	6H	71.55	AGR.1to4	0.297928	0.112836	0	0.100838	0.258595	0.000334297	0.542809	0.529815	0.143068	0.121342	-0.685666	0.0360029	-0.00470789	0.00865648	2.98761	LogLikelihood Converged	-322.647
12_30940	6H	77.42	AGR.1to4	0.180911	0.462	0	0.101913	0.259522	0.000346852	0.548067	0.528754	-0.170048	0.0021493	-0.532224	0.0352415	-0.00594239	0.00832201	3.01325	LogLikelihood Converged	-323.412
12_30942	2H	135.08	AGR.1to4	0.864856	0.210781	0	0.101268	0.259272	0.000340416	0.543932	0.53174	0.033538	0.200181	-0.684362	0.0345255	-0.00594974	0.00956875	2.83315	LogLikelihood Converged	-322.94
12_30945	1H	3.44	AGR.1to4	0.293884	0.249752	0	0.101442	0.259209	0.000341657	0.545464	0.529935	-0.206488	0.308741	-0.634284	0.032619	-0.00876887	0.00771909	2.98513	LogLikelihood Converged	-322.51
12_30948	1H	19.56	AGR.1to4	0.288598	0.744588	0	0.102088	0.259854	0.000349618	0.548337	0.529985	-0.226586	0.172285	-0.445227	0.0344752	-0.00749495	0.00923977	2.85634	LogLikelihood Converged	-322.955
12_30950	1H	11.97	AGR.1to4	0.969248	0.0518467	0	0.100105	0.258104	0.000326436	0.538769	0.53163	-0.0083979	-0.368676	-0.653239	0.0372197	-0.00544123	0.00952812	3.042	LogLikelihood Converged	-321.652
12_30952	1H	11.17	AGR.1to4	0.864329	0.351195	0	0.101761	0.25972	0.000346297	0.546268	0.531436	0.0208011	-0.110876	-0.660598	0.0334442	-0.00605553	0.00879985	3.05244	LogLikelihood Converged	-324.251
12_30953	3H	37.85	AGR.1to4	0.326156	0.427686	0	0.101947	0.259693	0.000347792	0.547776	0.529815	-0.116343	0.151797	-0.609898	0.0352073	-0.00529334	0.00718646	2.95659	LogLikelihood Converged	-323.861
12_30956	6H	126.6	AGR.1to4	0.985569	0.74906	0	0.102144	0.26012	0.00035112	0.547914	0.531606	-0.00238389	0.0395059	-0.653243	0.0345808	-0.00704376	0.00930104	3.00427	LogLikelihood Converged	-324.461
12_30959	7H	0.26	AGR.1to4	0.833364	0.981355	0	0.102187	0.260158	0.000351641	0.54812	0.531575	-0.0242519	0.0102888	-0.642113	0.0343119	-0.00758185	0.00884618	3.00943	LogLikelihood Converged	-324.803
12_30960	3H	147.06	AGR.1to4	0.56923	0.195331	0	0.1012	0.259146	0.000339372	0.543813	0.531294	0.134746	-0.343307	-0.780175	0.0319402	-0.00904092	0.00792113	3.33607	LogLikelihood Converged	-322.358
12_30965	2H	112.97	AGR.1to4	0.0967096	0.417483	0	0.10182	0.259243	0.000344993	0.548241	0.527325	0.346198	-0.34888	-0.682343	0.0337638	-0.00994592	0.00693592	3.04237	LogLikelihood Converged	-321.807
12_30968	1H	0	AGR.1to4	0.10851	0.0685841	0	0.100379	0.257842	0.000327742	0.541699	0.527538	-0.331533	0.508204	-0.350623	0.0388729	-0.0069474	0.010217	2.54867	LogLikelihood Converged	-320.671
12_30969	1H	0	AGR.1to4	0.679704	0.330795	0	0.101687	0.259629	0.000345326	0.545994	0.531301	-0.0476634	-0.0748317	-0.628824	0.0357073	-0.00747885	0.007618	3.05333	LogLikelihood Converged	-324.24
12_30972	3H	120.55	AGR.1to4	0.298392	0.068977	0	0.100413	0.25817	0.000329206	0.540912	0.529791	0.142422	-0.313419	-0.686032	0.0373251	-0.0089484	0.0139359	3.08698	LogLikelihood Converged	-322.187
12_30973	3H	124.62	AGR.1to4	0.768499	0.501298	0	0.101931	0.259898	0.000348435	0.546994	0.531521	0.0497538	0.0788137	-0.660592	0.0337291	-0.00761761	0.0072993	3.00329	LogLikelihood Converged	-323.73
12_30974	7H	139.12	AGR.1to4	0.590878	0.773073	0	0.102172	0.260082	0.000351221	0.548251	0.5311	-0.106247	0.00226581	-0.643973	0.0343819	-0.00710612	0.00895586	3.0139	LogLikelihood Converged	-323.528
12_30975	5H	1.28	AGR.1to4	0.78268	0.947871	0	0.102219	0.260171	0.000351973	0.548327	0.531427	0.0746553	-0.0238451	-0.724896	0.0343442	-0.007585	0.00886288	3.03705	LogLikelihood Converged	-323.084
12_30976	5H	1.17	AGR.1to4	0.993451	0.569445	0	0.102019	0.259998	0.000349579	0.547355	0.531609	-0.000969451	-0.0638473	-0.653191	0.0347033	-0.00717451	0.0104458	3.05363	LogLikelihood Converged	-324.516
12_30978	5H	1.17	AGR.1to4	0.812102	0.369657	0	0.101756	0.259724	0.000346272	0.546215	0.531508	-0.027923	0.115553	-0.642494	0.0351548	-0.00718535	0.0113957	2.96839	LogLikelihood Converged	-324.258
12_30979	5H	1.17	AGR.1to4	0.887291	0.275126	0	0.101536	0.259516	0.000343611	0.5452	0.531581	0.0165893	0.112863	-0.660514	0.0351434	-0.00731	0.0118631	2.96848	LogLikelihood Converged	-324.097
12_30987	4H	86.56	AGR.1to4	0.602018	0.714651	0	0.102098	0.260029	0.000350378	0.547854	0.531257	0.0614401	0.00838375	-0.677926	0.0341652	-0.00728284	0.00971626	3.01138	LogLikelihood Converged	-324.501
12_30988	4H	86.56	AGR.1to4	0.680355	0.613999	0	0.102065	0.260005	0.000349997	0.547677	0.531322	-0.0953705	0.153599	-0.647405	0.0353398	-0.00815795	0.00875844	3.00394	LogLikelihood Converged	-323.189
12_30990	4H	86.37	AGR.1to4	0.885364	0.11871	0	0.100967	0.258909	0.000336533	0.542791	0.531244	0.0194823	-0.196859	-0.657744	0.032884	-0.00867446	0.0109955	3.06196	LogLikelihood Converged	-323.261
12_30994	4H	65.73	AGR.1to4	0.457612	0.614064	0	0.102071	0.259931	0.000349769	0.547964	0.530702	-0.094578	0.109736	-0.626537	0.0328081	-0.00744929	0.009863	2.98333	LogLikelihood Converged	-324.135
12_30995	4H	50.96	AGR.1to4	0.750717	0.214151	0	0.101384	0.259333	0.000341631	0.544623	0.531331	0.0425992	0.134269	-0.685944	0.0364408	-0.00896959	0.00604172	2.91181	LogLikelihood Converged	-323.621
12_30999	7H	65.37	AGR.1to4	0.351665	0.344387	0	0.101585	0.259434	0.000343713	0.545836	0.530576	-0.108495	0.176852	-0.607589	0.0306454	-0.011831	0.0109174	2.94032	LogLikelihood Converged	-323.694
12_31022	5H	1.07	AGR.1to4	0.956683	0.488092	0	0.101937	0.259914	0.000348553	0.546996	0.531589	-0.00635776	0.0811082	-0.651104	0.0349064	-0.00731104	0.0108219	2.98136	LogLikelihood Converged	-324.453
12_31023	5H	1.28	AGR.1to4	0.931467	0.82478	0	0.102179	0.260151	0.000351547	0.548084	0.531578	-0.0100415	-0.0190055	-0.647979	0.0343962	-0.00740409	0.00939054	3.02548	LogLikelihood Converged	-324.693
12_31033	5H	44.83	AGR.1to4	0.839499	0.0666897	0	0.100335	0.258324	0.000329129	0.539829	0.531562	0.0291126	-0.255125	-0.659125	0.031381	-0.00959712	0.00558972	3.06547	LogLikelihood Converged	-322.639
12_31041	5H	119.02	AGR.1to4	0.129351	0.902438	0	0.101908	0.259521	0.000346804	0.548025	0.528794	0.191744	-0.085978	-0.789613	0.0341888	-0.00746642	0.00908867	3.07554	LogLikelihood Converged	-323.405
12_31044	6H	99.33	AGR.1to4	0.601761	0.517932	0	0.101784	0.259777	0.000346711	0.546262	0.531699	-0.129772	0.207775	-0.646435	0.0337073	-0.00821862	0.00888454	3.00258	LogLikelihood Converged	-322.936
12_31055	7H	71.99	AGR.1to4	0.450335	0.292212	0	0.101701	0.259522	0.000345035	0.546438	0.530377	0.0899395	-0.176716	-0.687073	0.0377992	-0.00323585	0.00735514	3.07919	LogLikelihood Converged	-323.741
12_31081	1H	136.36	AGR.1to4	0.304402	0.986375	0	0.10229	0.260016	0.000351989	0.549366	0.529693	0.12662	-0.0673243	-0.694259	0.0342899	-0.00760122	0.00886383	3.03604	LogLikelihood Converged	-324.147
12_31086	4H	14.82	AGR.1to4	0.753919	0.727703	0	0.102145	0.260097	0.000351048	0.548001	0.531416	0.0647332	-0.0957351	-0.712978	0.0345565	-0.00753643	0.00886518	3.10191	LogLikelihood Converged	-323.548
12_31088	6H	72.35	AGR.1to4	0.369302	0.288303	0	0.101596	0.259406	0.000343705	0.546014	0.530272	-0.117671	-0.0662218	-0.566411	0.0356133	-0.00538542	0.00804082	3.06382	LogLikelihood Converged	-323.555
12_31094	5H	8.5	AGR.1to4	0.411531	0.178874	0	0.101082	0.258975	0.000337744	0.543461	0.530873	-0.0965239	0.200269	-0.615165	0.0360678	-0.00769468	0.0124404	2.9351	LogLikelihood Converged	-323.457
12_31095	2H	115.82	AGR.1to4	0.239136	0.267049	0	0.10182	0.259405	0.000345613	0.547726	0.528568	-0.167475	0.289722	-0.521258	0.0317706	-0.0130532	0.00322783	2.78254	LogLikelihood Converged	-322.709
12_31115	6H	99.33	AGR.1to4	0.571743	0.811131	0	0.102219	0.260111	0.000351739	0.548522	0.530959	0.0912191	-0.0802952	-0.731246	0.0344088	-0.00742883	0.00857065	3.08236	LogLikelihood Converged	-323.936
12_31126	6H	115.9	AGR.1to4	0.774779	0.783559	0	0.102173	0.260127	0.000351398	0.548114	0.531437	-0.0590883	0.0808087	-0.599765	0.0339396	-0.00736348	0.00908783	2.94051	LogLikelihood Converged	-323.555
12_31137	7H	76.99	AGR.1to4	0.879429	0.311591	0	0.101633	0.25961	0.00034479	0.545642	0.531565	0.0186168	-0.144555	-0.665931	0.0299994	-0.0122264	0.0102785	3.11234	LogLikelihood Converged	-323.952
12_31144	1H	4.75	AGR.1to4	0.600339	0.236818	0	0.101405	0.25934	0.000341831	0.544759	0.531225	-0.0718755	0.192416	-0.63788	0.0356445	-0.00855026	0.00561255	2.9695	LogLikelihood Converged	-323.545
12_31148	4H	69.7	AGR.1to4	0.737297	0.0876253	0	0.100603	0.258566	0.000332232	0.541104	0.53138	0.0448538	-0.23257	-0.688433	0.0369574	-0.00670409	0.0123566	3.18985	LogLikelihood Converged	-322.963
12_31151	4H	112.65	AGR.1to4	0.614678	0.361893	0	0.101752	0.259676	0.000346051	0.546338	0.531168	0.0613645	0.0779506	-0.674614	0.0336904	-0.00752008	0.00580133	2.9875	LogLikelihood Converged	-324.038
12_31155	5H	36.87	AGR.1to4	0.742048	0.737811	0	0.10211	0.260075	0.000350656	0.5478	0.531515	0.0387858	0.0298515	-0.677369	0.0330987	-0.00713766	0.0108354	2.99677	LogLikelihood Converged	-324.289
12_31156	4H	48.72	AGR.1to4	0.498401	0.847884	0	0.102243	0.260101	0.000351911	0.548735	0.530705	-0.102652	0.0816678	-0.569044	0.0339431	-0.0080529	0.00849776	2.94673	LogLikelihood Converged	-323.926
12_31160	1H	85.46	AGR.1to4	0.673009	0.186079	0	0.101326	0.259239	0.000340781	0.544476	0.531053	-0.0623114	0.204272	-0.602869	0.0346718	-0.00975622	0.00871587	2.84794	LogLikelihood Converged	-323.352
12_31161	3H	139.32	AGR.1to4	0.272538	0.178446	0	0.101269	0.258982	0.00033934	0.544866	0.529505	-0.15783	0.258438	-0.622447	0.032629	-0.00544039	0.0107302	2.96377	LogLikelihood Converged	-322.827
12_31164	4H	26.89	AGR.1to4	0.869144	0.571592	0	0.102028	0.259998	0.000349658	0.547421	0.531546	-0.0306266	0.108668	-0.626446	0.0340482	-0.00845673	0.00866067	2.91725	LogLikelihood Converged	-323.679
12_31165	5H	137.07	AGR.1to4	0.348162	0.0937839	0	0.1011	0.258739	0.000337012	0.544346	0.52893	-0.178093	0.381503	-0.492993	0.0367753	-0.00639321	0.0116639	2.67204	LogLikelihood Converged	-321.945
12_31166	7H	128.83	AGR.1to4	0.82872	0.249334	0	0.101398	0.259397	0.000341986	0.544523	0.531719	0.0249424	0.104875	-0.665592	0.0325955	-0.00936075	0.00915301	2.96402	LogLikelihood Converged	-324.115
12_31169	2H	53.95	AGR.1to4	0.762878	0.543093	0	0.101984	0.259948	0.000349083	0.547245	0.531493	0.0347545	0.0480344	-0.671316	0.0338272	-0.00576057	0.00953217	2.99063	LogLikelihood Converged	-324.514
12_31173	7H	3.04	AGR.1to4	0.489341	0.537056	0	0.101937	0.259837	0.000348252	0.547238	0.530999	0.0878973	0.0218075	-0.715953	0.0338899	-0.00724697	0.00820187	2.99949	LogLikelihood Converged	-324.193
12_31177	1H	40.16	AGR.1to4	0.618977	0.713714	0	0.102044	0.260001	0.000349806	0.547534	0.531447	0.104051	-0.124414	-0.662363	0.0344004	-0.00815325	0.00825459	3.02436	LogLikelihood Converged	-323.397
12_31178	6H	54.96	AGR.1to4	0.0957522	0.240303	0	0.101684	0.259008	0.000342949	0.547948	0.526561	-0.282974	0.351514	-0.616376	0.0360359	-0.0062314	0.00440545	2.96691	LogLikelihood Converged	-321.784
12_31180	2H	155.32	AGR.1to4	0.602163	0.188578	0	0.101167	0.259126	0.000339017	0.543625	0.53139	-0.0601231	0.176833	-0.622422	0.0362795	-0.0115626	0.010858	2.92104	LogLikelihood Converged	-323.723
12_31181	1H	101.25	AGR.1to4	0.339917	0.361944	0	0.101865	0.259611	0.000346774	0.547407	0.529814	0.111712	-0.15243	-0.720287	0.0348987	-0.00790929	0.00766329	3.10425	LogLikelihood Converged	-323.906
12_31183	5H	43.73	AGR.1to4	0.697026	0.572023	0	0.102112	0.260025	0.000350485	0.547978	0.531113	-0.0477637	-0.0480216	-0.621602	0.0357942	-0.00845894	0.00681471	3.04614	LogLikelihood Converged	-324.277
12_31186	4H	55.99	AGR.1to4	0.261932	0.891252	0	0.102034	0.259811	0.000348988	0.54806	0.530067	0.170535	-0.0655218	-0.683272	0.0343738	-0.00743763	0.00840779	3.02615	LogLikelihood Converged	-323.472
12_31194	2H	61.01	AGR.1to4	0.742008	0.965945	0	0.102211	0.26016	0.000351861	0.548302	0.531402	0.0491208	-0.0201578	-0.693953	0.0342341	-0.00767726	0.00876473	3.03097	LogLikelihood Converged	-324.149
12_31198	6H	115.05	AGR.1to4	0.414295	0.119971	0	0.101153	0.258896	0.000338047	0.544258	0.529723	-0.101287	0.226043	-0.583342	0.0344712	-0.0040481	0.00833067	2.85904	LogLikelihood Converged	-323.104
12_31199	7H	76.71	AGR.1to4	0.588446	0.248549	0	0.101447	0.259376	0.000342321	0.544963	0.531185	-0.0659138	0.187052	-0.631143	0.0290691	-0.0127605	0.0104219	2.95221	LogLikelihood Converged	-323.677
12_31200	4H	111.04	AGR.1to4	0.766232	0.753601	0	0.102169	0.260118	0.000351334	0.548113	0.531401	0.0414519	0.0162544	-0.662876	0.0342594	-0.0074925	0.00872948	3.01078	LogLikelihood Converged	-324.355
12_31202	5H	121.3	AGR.1to4	0.749236	0.678799	0	0.102188	0.260112	0.000351477	0.548278	0.53121	0.0491942	-0.0903476	-0.694786	0.0338214	-0.00625286	0.00991905	3.08994	LogLikelihood Converged	-323.957
12_31205	2H	83.17	AGR.1to4	0.704642	0.0985684	0	0.100748	0.258688	0.000333878	0.541819	0.531215	-0.0436607	0.208776	-0.63072	0.0307572	-0.00400512	0.0128493	2.9102	LogLikelihood Converged	-323.273
12_31206	5H	134.18	AGR.1to4	0.351017	0.0585546	0	0.100587	0.258266	0.000331001	0.54194	0.529199	0.107635	-0.310983	-0.702539	0.0410187	-0.0108978	0.017972	3.15649	LogLikelihood Converged	-322.305
12_31210	5H	174.25	AGR.1to4	0.741231	0.298526	0	0.101684	0.259612	0.000345238	0.546026	0.531193	-0.0402056	0.138534	-0.640418	0.031631	-0.00639905	0.00721579	2.96792	LogLikelihood Converged	-324.051
12_31211	7H	73.29	AGR.1to4	0.441316	0.295603	0	0.101731	0.25954	0.000345364	0.546618	0.530277	-0.0938345	0.180638	-0.591524	0.0375138	-0.00355789	0.0067881	2.89357	LogLikelihood Converged	-323.694
12_31217	5H	129.21	AGR.1to4	0.195456	0.671194	0	0.102049	0.259703	0.000348703	0.548523	0.529116	-0.206299	0.170392	-0.479436	0.0338267	-0.00864335	0.0100193	2.87116	LogLikelihood Converged	-323.105
12_31219	4H	112.65	AGR.1to4	0.419267	0.504705	0	0.102006	0.259831	0.000348824	0.547786	0.530428	0.0948116	0.0194436	-0.710415	0.0334758	-0.00674237	0.00876322	3.00335	LogLikelihood Converged	-324.227
12_31221	5H	138.16	AGR.1to4	0.693493	0.325225	0	0.10167	0.259617	0.000345131	0.5459	0.53134	-0.0510401	-0.0971114	-0.639711	0.0360389	-0.00843174	0.0115844	3.04072	LogLikelihood Converged	-323.92
12_31229	1H	89.75	AGR.1to4	0.47731	0.684997	0	0.102024	0.25993	0.000349358	0.547608	0.53105	0.192278	-0.197222	-0.837016	0.0341854	-0.00705226	0.00853757	3.20222	LogLikelihood Converged	-322.773
12_31230	3H	5.06	AGR.1to4	0.302809	0.364492	0	0.101493	0.259351	0.000342619	0.545394	0.530645	-0.118698	0.177059	-0.597082	0.0383688	-0.00877124	0.00535654	2.92795	LogLikelihood Converged	-323.645
12_31235	6H	90.92	AGR.1to4	0.244303	0.803789	0	0.102235	0.259908	0.000351089	0.549287	0.529282	-0.141825	0.0448485	-0.606401	0.0341171	-0.00793969	0.00935914	2.99897	LogLikelihood Converged	-323.922
12_31237	5H	121.9	AGR.1to4	0.484386	0.615264	0	0.102013	0.259908	0.000349176	0.547591	0.530969	0.0805429	0.0161663	-0.695441	0.0330246	-0.00555979	0.00880954	3.00644	LogLikelihood Converged	-324.32
12_31239	5H	165.29	AGR.1to4	0.375457	0.160006	0	0.101242	0.259017	0.000339249	0.54455	0.529979	-0.10199	0.232582	-0.60161	0.0288294	-0.00338316	0.00390368	2.89448	LogLikelihood Converged	-323.203
12_31240	5H	45.62	AGR.1to4	0.296567	0.101457	0	0.100861	0.258574	0.000334409	0.543052	0.529476	-0.136491	0.262412	-0.552754	0.0316084	-0.0102596	0.00777707	2.821	LogLikelihood Converged	-322.66
12_31241	7H	128.35	AGR.1to4	0.592281	0.709268	0	0.102131	0.260046	0.00035073	0.548056	0.531131	0.0729999	-0.0850567	-0.709602	0.034866	-0.00730379	0.00965827	3.07968	LogLikelihood Converged	-324.202
12_31242	3H	70.91	AGR.1to4	0.760642	0.280667	0	0.101537	0.259507	0.000343581	0.545233	0.531508	-0.0523956	0.194438	-0.608377	0.0372872	-0.00691223	0.00848018	2.84431	LogLikelihood Converged	-323.355
12_31246	4H	73.81	AGR.1to4	0.829584	0.741041	0	0.102141	0.260108	0.000351054	0.547936	0.531528	-0.0285693	-0.0292151	-0.632491	0.0353039	-0.0068739	0.0097463	3.03615	LogLikelihood Converged	-324.314
12_31250	6H	68.6	AGR.1to4	0.178166	0.282314	0	0.10149	0.259128	0.000341758	0.546087	0.52895	0.166198	0.0353734	-0.705863	0.0353356	-0.00536162	0.00800504	3.00398	LogLikelihood Converged	-323.16
12_31251	3H	129.62	AGR.1to4	0.48845	0.3733	0	0.101777	0.259653	0.000346179	0.546602	0.530801	0.154484	-0.258292	-0.665321	0.0333085	-0.00883186	0.00780026	3.03268	LogLikelihood Converged	-322.821
12_31257	5H	36.21	AGR.1to4	0.348235	0.541879	0	0.102021	0.259808	0.000348864	0.547969	0.530144	0.109841	-0.123411	-0.719173	0.033517	-0.00854192	0.00998848	3.08811	LogLikelihood Converged	-324.106
12_31261	7H	96.76	AGR.1to4	0.286855	0.910789	0	0.102133	0.2599	0.000350182	0.548536	0.529992	0.246249	-0.142612	-0.670163	0.0344694	-0.0075539	0.00899004	3.02441	LogLikelihood Converged	-322.821
12_31262	3H	82.1	AGR.1to4	0.438986	0.204609	0	0.101367	0.259208	0.000341017	0.544898	0.530491	0.124633	0.108988	-0.759059	0.0352333	-0.00829511	0.00835151	2.92202	LogLikelihood Converged	-323.061
12_31264	2H	119.39	AGR.1to4	0.396862	0.202705	0	0.10121	0.259083	0.000339222	0.544093	0.53073	0.09781	-0.19254	-0.699152	0.0344023	-0.00977885	0.0054447	3.10204	LogLikelihood Converged	-323.548
12_31268	2H	135.08	AGR.1to4	0.539007	0.195657	0	0.101252	0.259168	0.000339892	0.544141	0.531066	0.106464	0.141085	-0.746797	0.0353434	-0.00637449	0.00959418	2.89108	LogLikelihood Converged	-322.975
12_31271	5H	78.26	AGR.1to4	0.0779564	0.888841	0	0.102232	0.259559	0.00034973	0.550379	0.526624	0.22573	-0.102164	-0.816875	0.0340695	-0.00739356	0.00884922	3.08853	LogLikelihood Converged	-323.041
12_31272	1H	45.02	AGR.1to4	0.597249	0.091367	0	0.100587	0.258536	0.000331981	0.541074	0.531272	-0.0969451	0.34545	-0.568079	0.0325358	-0.00850486	0.013683	2.70896	LogLikelihood Converged	-322.235
12_31274	6H	48.41	AGR.1to4	0.838028	0.850504	0	0.102189	0.260153	0.000351646	0.548157	0.531516	0.0410381	0.0154177	-0.691166	0.0341089	-0.00786721	0.00926432	3.00027	LogLikelihood Converged	-323.586
12_31276	1H	36.69	AGR.1to4	0.243152	0.523691	0	0.101947	0.259657	0.00034766	0.547893	0.529538	-0.195945	0.196679	-0.627123	0.0351251	-0.00852759	0.00862788	2.98738	LogLikelihood Converged	-323.161
12_31279	5H	85.59	AGR.1to4	0.213112	0.650569	0	0.102103	0.259757	0.000349381	0.548766	0.529121	0.143162	-0.122456	-0.723183	0.0330221	-0.00837698	0.0091453	3.074	LogLikelihood Converged	-323.894
12_31283	6H	121.81	AGR.1to4	0.97597	0.920816	0	0.102208	0.260179	0.000351902	0.548217	0.531569	0.00388207	-0.0134549	-0.654854	0.0342787	-0.00772414	0.00873211	3.018	LogLikelihood Converged	-324.57
12_31284	2H	15.62	AGR.1to4	0.563778	0.706672	0	0.102132	0.260036	0.000350698	0.548091	0.531052	-0.082416	-0.0069311	-0.63698	0.035006	-0.00743822	0.00947466	3.01556	LogLikelihood Converged	-324.106
12_31285	7H	7.97	AGR.1to4	0.629838	0.30652	0	0.101616	0.259552	0.000344424	0.545696	0.531249	-0.0575956	-0.0772364	-0.632841	0.0324942	-0.00779933	0.00858412	3.04268	LogLikelihood Converged	-324.104
12_31286	5H	119.3	AGR.1to4	0.276205	0.586764	0	0.101896	0.259684	0.000347322	0.547415	0.530135	0.182909	-0.0132403	-0.811853	0.0352131	-0.00719902	0.00936141	3.02566	LogLikelihood Converged	-323.306
12_31288	2H	60.72	AGR.1to4	0.752192	0.437697	0	0.101787	0.259776	0.000346738	0.546288	0.531671	-0.0394789	0.111098	-0.641476	0.0344461	-0.00757029	0.00688981	2.97984	LogLikelihood Converged	-324.236
12_31289	6H	67.4	AGR.1to4	0.969731	0.635204	0	0.102126	0.260084	0.00035083	0.547896	0.53146	0.00474204	0.0492648	-0.657	0.0339373	-0.00787397	0.00842815	2.98029	LogLikelihood Converged	-324.545
12_31305	7H	30.48	AGR.1to4	0.448966	0.993659	0	0.102208	0.260064	0.000351464	0.548588	0.530681	0.125419	-0.0618675	-0.671402	0.0342946	-0.00757148	0.00881809	3.02335	LogLikelihood Converged	-323.792
12_31310	4H	50.96	AGR.1to4	0.814527	0.774189	0	0.1022	0.260148	0.000351714	0.548255	0.531392	0.0272087	0.0213516	-0.665803	0.035486	-0.00856628	0.00817861	3.00441	LogLikelihood Converged	-324.537
12_31312	5H	35.51	AGR.1to4	0.87241	0.64398	0	0.102084	0.260055	0.000350354	0.547665	0.531559	-0.0262657	0.0859997	-0.631485	0.0342468	-0.00797952	0.0101692	2.94118	LogLikelihood Converged	-323.902
12_31323	3H	71.87	AGR.1to4	0.131197	0.239731	0	0.101615	0.259065	0.000342581	0.547242	0.527519	0.177533	-0.215999	-0.762373	0.034269	-0.00612519	0.0102807	3.14683	LogLikelihood Converged	-322.927
12_31324	4H	0.7	AGR.1to4	0.485069	0.972557	0	0.102029	0.25997	0.000349553	0.547517	0.531322	0.0840427	-0.0397047	-0.708045	0.0342364	-0.0074304	0.00884752	3.04008	LogLikelihood Converged	-324.405
12_31326	5H	1.28	AGR.1to4	0.497566	0.334674	0	0.10162	0.259531	0.00034438	0.545792	0.53106	-0.0812508	0.151705	-0.624558	0.035505	-0.00744677	0.01137	2.95988	LogLikelihood Converged	-323.968
12_31327	2H	122.4	AGR.1to4	0.760328	0.306731	0	0.101761	0.25967	0.000346109	0.546424	0.531059	-0.0383418	0.137183	-0.641968	0.0342539	-0.00777544	0.00671223	2.9727	LogLikelihood Converged	-324.03
12_31329	3H	110.33	AGR.1to4	0.662983	0.880583	0	0.102302	0.260196	0.000352786	0.548884	0.530984	-0.0514049	0.0088468	-0.633711	0.0343164	-0.00823923	0.00895361	3.01066	LogLikelihood Converged	-324.548
12_31340	5H	43.87	AGR.1to4	0.227443	0.32647	0	0.101495	0.259243	0.000342231	0.545757	0.529797	-0.218485	0.273474	-0.460449	0.0345334	-0.00814691	0.0110054	2.77305	LogLikelihood Converged	-322.654
12_31346	3H	76.79	AGR.1to4	0.0927797	0.87619	0	0.102296	0.259655	0.000350647	0.55056	0.526877	0.230764	-0.102029	-0.83252	0.0346205	-0.00760832	0.00884388	3.0936	LogLikelihood Converged	-323.034
12_31350	7H	1.04	AGR.1to4	0.717134	0.441279	0	0.101923	0.259856	0.000348207	0.547072	0.53125	-0.0577345	-0.0833638	-0.604674	0.0364072	-0.00843421	0.00971828	3.08476	LogLikelihood Converged	-323.753
12_31351	7H	22.65	AGR.1to4	0.388034	0.520391	0	0.102058	0.25985	0.000349343	0.548117	0.530186	-0.231822	-0.0259818	-0.43335	0.0358424	-0.00821159	0.00856508	3.03827	LogLikelihood Converged	-322.54
12_31352	5H	170.79	AGR.1to4	0.669781	0.0576978	0	0.100278	0.25821	0.000328244	0.539753	0.531127	0.0802771	-0.37604	-0.726321	0.0350288	-0.0053751	0.00420386	3.35035	LogLikelihood Converged	-321.882
12_31353	6H	98.68	AGR.1to4	0.496313	0.717894	0	0.102185	0.260045	0.000351187	0.548468	0.530716	0.0799528	-0.0806146	-0.701952	0.0346933	-0.00663678	0.00861518	3.06288	LogLikelihood Converged	-324.427
12_31357	7H	63.39	AGR.1to4	0.392597	0.172832	0	0.101068	0.258944	0.000337513	0.543453	0.530743	0.158357	-0.309239	-0.670694	0.0348682	-0.00455694	0.00820202	3.04784	LogLikelihood Converged	-322.553
12_31360	4H	48.72	AGR.1to4	0.857433	0.507576	0	0.10197	0.259937	0.000348921	0.547173	0.531516	0.0213702	0.0678805	-0.667205	0.037866	-0.00825663	0.00814552	2.97095	LogLikelihood Converged	-324.383
12_31361	5H	70.89	AGR.1to4	0.751057	0.369865	0	0.101762	0.259719	0.000346307	0.54628	0.531422	0.0570106	0.115465	-0.660064	0.0354235	-0.00733119	0.0100745	3.00127	LogLikelihood Converged	-323.451
12_31362	4H	65.73	AGR.1to4	0.64278	0.764347	0	0.102192	0.260108	0.000351492	0.548319	0.53115	0.0567348	-0.0644478	-0.691694	0.0332701	-0.00759412	0.00941804	3.05771	LogLikelihood Converged	-324.463
12_31367	3H	94.29	AGR.1to4	0.438438	0.249712	0	0.101525	0.259363	0.000342934	0.545603	0.530489	0.12804	-0.231769	-0.763343	0.0356232	-0.00733143	0.00917766	3.21335	LogLikelihood Converged	-323.133
12_31374	7H	114.92	AGR.1to4	0.696303	0.175807	0	0.101248	0.259179	0.000339903	0.544076	0.531182	0.0645398	-0.234289	-0.708638	0.0354676	-0.00630783	0.010708	3.21612	LogLikelihood Converged	-323.075
12_31375	5H	147.19	AGR.1to4	0.811405	0.0405323	0	0.100182	0.258055	0.000326892	0.539515	0.530667	-0.0276845	-0.226067	-0.641382	0.0419259	-0.0132942	0.0127796	3.11228	LogLikelihood Converged	-322.537
12_31382	4H	46.87	AGR.1to4	0.658567	0.613934	0	0.102124	0.260037	0.000350629	0.548029	0.531114	-0.0522183	-0.0327028	-0.633604	0.0370406	-0.00815529	0.00840729	3.0262	LogLikelihood Converged	-324.406
12_31385	4H	60.62	AGR.1to4	0.532631	0.526642	0	0.101926	0.259844	0.000348191	0.547134	0.531137	-0.0718499	0.108634	-0.618133	0.0340978	-0.0090843	0.0072098	2.95967	LogLikelihood Converged	-324.309
12_31390	5H	38.18	AGR.1to4	0.841436	0.733972	0	0.102126	0.260098	0.00035088	0.547847	0.531573	0.0236434	0.0414809	-0.668329	0.0330853	-0.00716763	0.0111168	2.98958	LogLikelihood Converged	-324.261
12_31395	7H	88.11	AGR.1to4	0.620588	0.349463	0	0.101678	0.259623	0.000345224	0.545946	0.53132	-0.0604938	-0.0783409	-0.633619	0.034846	-0.00417607	0.00798753	3.04058	LogLikelihood Converged	-324.047
12_31402	2H	113.68	AGR.1to4	0.584474	0.57429	0	0.10218	0.260038	0.000351119	0.548455	0.530695	0.0650445	-0.0937519	-0.694628	0.0343604	-0.00666321	0.00945331	3.07333	LogLikelihood Converged	-324.421
12_31408	2H	57.66	AGR.1to4	0.907967	0.833028	0	0.102198	0.260163	0.000351756	0.548192	0.531522	0.0158269	-0.0352953	-0.666066	0.0346581	-0.00712288	0.0084511	3.04135	LogLikelihood Converged	-324.38
12_31409	3H	7.76	AGR.1to4	0.784885	0.381004	0	0.101872	0.2598	0.000347552	0.546858	0.53121	-0.0331973	0.129684	-0.63189	0.0309765	-0.00664382	0.0118861	2.93005	LogLikelihood Converged	-324.101
12_31411	7H	3.04	AGR.1to4	0.523481	0.959277	0	0.102259	0.260128	0.000352147	0.548765	0.530797	0.0735643	-0.0330377	-0.688484	0.0344221	-0.0076082	0.00889321	3.02946	LogLikelihood Converged	-324.574
12_31414	4H	50.96	AGR.1to4	0.859201	0.661142	0	0.102064	0.260046	0.000350152	0.547544	0.531639	-0.0231717	0.0636894	-0.647623	0.0333611	-0.00690427	0.00887724	2.99778	LogLikelihood Converged	-324.423
12_31417	5H	85.82	AGR.1to4	0.854262	0.445866	0	0.101897	0.259862	0.000348008	0.546853	0.531496	0.0215211	0.0708494	-0.662649	0.0337777	-0.00966628	0.00921606	2.98537	LogLikelihood Converged	-324.428
12_31422	4H	113.4	AGR.1to4	0.982198	0.686914	0	0.102134	0.260101	0.000350962	0.547896	0.531539	-0.00276135	-0.0442159	-0.652884	0.0340677	-0.00754812	0.00970426	3.02866	LogLikelihood Converged	-324.549
12_31423	5H	38.18	AGR.1to4	0.769669	0.165097	0	0.101115	0.259091	0.000338449	0.543337	0.531519	-0.0342023	-0.201279	-0.639616	0.0297609	-0.0057272	0.0184096	3.10114	LogLikelihood Converged	-323.348
12_31427	5H	70.23	AGR.1to4	0.373328	0.279422	0	0.10148	0.259328	0.000342425	0.545376	0.530556	0.107456	-0.174373	-0.691408	0.0318111	-0.00590281	0.00967422	3.07619	LogLikelihood Converged	-323.706
12_31428	3H	0.92	AGR.1to4	0.883123	0.45289	0	0.101906	0.259874	0.000348129	0.546884	0.531518	0.0174404	-0.102508	-0.664701	0.0365222	-0.00783102	0.0059952	3.07674	LogLikelihood Converged	-324.285
12_31432	6H	95.09	AGR.1to4	0.103493	0.925414	0	0.102302	0.259697	0.000350865	0.550473	0.527154	0.186949	-0.0870393	-0.743219	0.0343661	-0.00788978	0.00891706	3.05551	LogLikelihood Converged	-323.429
12_31433	6H	48.41	AGR.1to4	0.871588	0.543573	0	0.101982	0.25996	0.000349111	0.54719	0.531602	0.0319627	0.0980706	-0.682919	0.0336628	-0.0084722	0.0102065	2.92551	LogLikelihood Converged	-323.458
12_31441	7H	56.22	AGR.1to4	0.147947	0.0627594	0	0.100206	0.257803	0.000326178	0.5405	0.528556	-0.220384	0.378246	-0.471998	0.0401916	-0.00551254	0.0112387	2.70081	LogLikelihood Converged	-321.411
12_31444	6H	61.87	AGR.1to4	0.992596	0.661153	0	0.102093	0.26007	0.00035049	0.547685	0.531608	0.00182844	0.0758783	-0.655493	0.0339203	-0.00753088	0.00939873	2.94573	LogLikelihood Converged	-323.632
12_31446	2H	0	AGR.1to4	0.577344	0.467983	0	0.101909	0.259824	0.00034796	0.547064	0.531113	0.0958148	-0.158965	-0.737058	0.0336592	-0.00821454	0.00931277	3.153	LogLikelihood Converged	-323.591
12_31448	3H	4.51	AGR.1to4	0.324377	0.315137	0	0.101662	0.259437	0.000344379	0.546415	0.530014	-0.142849	-0.0798125	-0.538652	0.0366915	-0.00679828	0.00498005	3.0777	LogLikelihood Converged	-323.184
12_31450	7H	6.11	AGR.1to4	0.716544	0.533315	0	0.101929	0.259901	0.000348433	0.546972	0.531555	-0.0433662	0.0885852	-0.626194	0.033221	-0.00782452	0.00947571	2.95854	LogLikelihood Converged	-324.473
12_31458	4H	7.71	AGR.1to4	0.57301	0.0167704	0	0.099371	0.257188	0.000317206	0.536076	0.530204	0.06497	-0.289087	-0.688705	0.0306659	-0.00347735	0.00448095	3.1678	LogLikelihood Converged	-321.754
12_31461	2H	143.39	AGR.1to4	0.602985	0.322848	0	0.101796	0.25967	0.000346414	0.546699	0.530784	0.156239	-0.343676	-0.804298	0.035231	-0.00735729	0.00760346	3.34453	LogLikelihood Converged	-322.273
12_31462	4H	50.96	AGR.1to4	0.980606	0.203067	0	0.101302	0.259287	0.000340762	0.544142	0.531603	-0.00324639	0.161276	-0.651287	0.0366466	-0.00909655	0.00606484	2.89181	LogLikelihood Converged	-323.642
12_31473	3H	136.12	AGR.1to4	0.0172951	0.355351	0	0.101247	0.258257	0.00033646	0.547003	0.524126	-0.443888	0.399474	-0.25637	0.0333988	-0.00994671	0.00710654	2.65587	LogLikelihood Converged	-320.517
12_31474	2H	57.66	AGR.1to4	0.303234	0.829461	0	0.102106	0.259891	0.000349922	0.54836	0.53013	0.122315	-0.0865465	-0.730137	0.0344631	-0.00768203	0.0083866	3.06783	LogLikelihood Converged	-324.157
12_31475	3H	46.57	AGR.1to4	0.736485	0.283785	0	0.101689	0.2596	0.000345228	0.546098	0.531067	-0.0393886	0.139332	-0.637296	0.0335988	-0.00643712	0.0115893	2.95821	LogLikelihood Converged	-324.076
12_31479	6H	55.43	AGR.1to4	0.292585	0.819132	0	0.102106	0.25988	0.000349876	0.548393	0.530047	-0.12131	0.0867663	-0.597023	0.0344867	-0.00787441	0.00851737	2.97371	LogLikelihood Converged	-324.199
12_31481	5H	174.39	AGR.1to4	0.46915	0.311377	0	0.10161	0.259493	0.000344149	0.545839	0.530839	-0.115536	-0.104966	-0.555498	0.0340948	-0.00664827	0.00537349	3.10308	LogLikelihood Converged	-323.252
12_31484	3H	56.24	AGR.1to4	0.841081	0.817545	0	0.102212	0.260164	0.000351884	0.548296	0.531426	-0.0329568	0.0524776	-0.649134	0.0344813	-0.00704768	0.00919091	3.00694	LogLikelihood Converged	-324.006
12_31491	7H	130.9	AGR.1to4	0.454499	0.434638	0	0.101838	0.259712	0.000346934	0.546885	0.530787	0.112208	-0.160431	-0.745674	0.03396	-0.00821183	0.00935816	3.14611	LogLikelihood Converged	-323.704
12_31495	6H	109.08	AGR.1to4	0.794769	0.00214719	0	0.0973736	0.255249	0.000294944	0.526962	0.530639	0.0310869	0.318353	-0.672367	0.0366258	0.00135854	0.00891476	2.81341	LogLikelihood Converged	-320.006
12_31497	2H	10.19	AGR.1to4	0.590087	0.612006	0	0.102104	0.260004	0.000350338	0.547983	0.531015	-0.0676583	-0.0217805	-0.633586	0.0344432	-0.00783542	0.00955924	3.02084	LogLikelihood Converged	-324.355
12_31498	6H	121.06	AGR.1to4	0.722033	0.8918	0	0.102188	0.260138	0.000351572	0.54819	0.531414	-0.0471628	0.0409581	-0.641914	0.0344627	-0.00741208	0.00905281	3.00405	LogLikelihood Converged	-324.435
12_31500	3H	141.62	AGR.1to4	0.41956	0.222707	0	0.101428	0.259259	0.000341725	0.545195	0.530428	-0.120059	0.227062	-0.631754	0.0331204	-0.00553519	0.010468	2.97357	LogLikelihood Converged	-323.199
12_31506	2H	153.33	AGR.1to4	0.357698	0.424437	0	0.101672	0.259544	0.00034487	0.546146	0.530766	0.113822	-0.166492	-0.690162	0.0305108	-0.00546893	0.00659397	3.0672	LogLikelihood Converged	-323.723
12_31511	4H	6.66	AGR.1to4	0.59078	0.399722	0	0.101976	0.259833	0.000348576	0.547553	0.530668	0.0795945	-0.149097	-0.718466	0.0341999	-0.00729591	0.00865974	3.13582	LogLikelihood Converged	-323.825
12_31512	5H	38.18	AGR.1to4	0.74454	0.499358	0	0.101923	0.259889	0.000348338	0.546969	0.531504	-0.0381032	-0.0866358	-0.638059	0.0319662	-0.0067348	0.0134479	3.05154	LogLikelihood Converged	-324.071
12_31515	4H	59.27	AGR.1to4	0.890546	0.825698	0	0.102206	0.260166	0.000351837	0.548244	0.531484	-0.0159336	-0.0164903	-0.645079	0.0342644	-0.00796072	0.00823286	3.02328	LogLikelihood Converged	-324.671
12_31517	5H	42.37	AGR.1to4	0.982526	0.78596	0	0.102178	0.260147	0.00035152	0.548089	0.531554	0.00335806	-0.0450977	-0.656484	0.0347494	-0.00722907	0.00780651	3.05149	LogLikelihood Converged	-324.035
12_31521	5H	41.17	AGR.1to4	0.844672	0.124365	0	0.100942	0.258905	0.000336306	0.542612	0.531403	0.0238733	0.149028	-0.669618	0.0347534	-0.00836795	0.00819203	2.9156	LogLikelihood Converged	-323.522
12_31523	4H	81.3	AGR.1to4	0.798955	0.245184	0	0.101424	0.259405	0.000342236	0.544698	0.531579	0.0487692	-0.221624	-0.658808	0.0366233	-0.00747448	0.00905738	3.03621	LogLikelihood Converged	-323.084
12_31525	3H	118.07	AGR.1to4	0.656438	0.864671	0	0.102237	0.260152	0.000352055	0.548525	0.531145	0.0608564	-0.0557605	-0.700704	0.033953	-0.00725437	0.00824198	3.0572	LogLikelihood Converged	-324.186
12_31527	2H	152.34	AGR.1to4	0.19824	0.230877	0	0.101277	0.258971	0.000339365	0.54496	0.529363	0.148748	-0.208106	-0.720087	0.0340724	-0.0109485	0.010765	3.10766	LogLikelihood Converged	-323.193
12_31529	3H	73.69	AGR.1to4	0.147656	0.0266548	0	0.0996138	0.257139	0.00031899	0.538086	0.527986	-0.166342	0.326736	-0.56788	0.0329587	-0.00358993	0.0138754	2.84658	LogLikelihood Converged	-321.254
12_31535	7H	111.9	AGR.1to4	0.723892	0.152367	0	0.101098	0.259048	0.000338148	0.543348	0.531314	-0.0409378	0.185606	-0.631312	0.0342625	-0.00164179	0.00715871	2.91176	LogLikelihood Converged	-323.594
BK_01	1H	108.97	AGR.1to4	0.890951	0.997326	0	0.102214	0.26018	0.000351958	0.548255	0.53154	0.0235822	-0.0115105	-0.674346	0.0343131	-0.00759015	0.00884506	3.02433	LogLikelihood Converged	-323.921
BK_22	5H	92.83	AGR.1to4	0.668179	0.113022	0	0.100679	0.258682	0.000333284	0.541313	0.531692	-0.0535264	0.215627	-0.637433	0.0330084	-0.013132	0.00961784	2.94809	LogLikelihood Converged	-323.23
BK_23	5H	92.97	AGR.1to4	0.63744	0.90749	0	0.102281	0.260178	0.000352528	0.548776	0.531009	-0.0561123	0.0421152	-0.618599	0.0345781	-0.00726188	0.00876416	2.98787	LogLikelihood Converged	-324.564
SCRI_RS_10006	2H	147.63	AGR.1to4	0.82854	0.126841	0	0.10088	0.258871	0.000335658	0.542244	0.531616	0.024959	0.141113	-0.66646	0.0315186	-0.00685309	0.00911745	2.94649	LogLikelihood Converged	-323.629
SCRI_RS_10016	3H	131.33	AGR.1to4	0.922039	0.6163	0	0.102082	0.260049	0.000350315	0.547667	0.531531	-0.02373	-0.0964835	-0.652419	0.0337413	-0.00836744	0.00842338	3.02002	LogLikelihood Converged	-323.177
SCRI_RS_100278	4H	4.14	AGR.1to4	0.101743	0.222037	0	0.101029	0.258597	0.00033589	0.544257	0.52838	0.191229	-0.23563	-0.732008	0.033999	-0.0120517	0.00931019	3.11058	LogLikelihood Converged	-322.611
SCRI_RS_100476	2H	60.72	AGR.1to4	0.873439	0.771196	0	0.102166	0.260132	0.000351364	0.548046	0.53153	0.0183791	0.0205492	-0.663584	0.0347883	-0.007165	0.00908719	3.00344	LogLikelihood Converged	-324.736
SCRI_RS_100503	1H	57.05	AGR.1to4	0.411667	0.738095	0	0.10209	0.259946	0.000349988	0.548056	0.530681	0.154487	-0.139735	-0.669864	0.0336695	-0.00835845	0.00935546	3.029	LogLikelihood Converged	-323.371
SCRI_RS_100903	6H	74.88	AGR.1to4	0.329324	0.0400115	0	0.100109	0.257822	0.000325448	0.539696	0.52944	-0.135287	0.317408	-0.547345	0.0318409	-0.006463	0.00822085	2.76725	LogLikelihood Converged	-321.882
SCRI_RS_10111	7H	142.42	AGR.1to4	0.963618	0.435246	0	0.101843	0.259829	0.000347419	0.546544	0.531656	0.00704588	0.104115	-0.654598	0.0337633	-0.00849201	0.00794919	2.99675	LogLikelihood Converged	-323.905
SCRI_RS_101263	5H	40.22	AGR.1to4	0.249085	0.85419	0	0.102289	0.259952	0.00035173	0.549557	0.529216	-0.13476	0.08969	-0.598769	0.0339437	-0.00781384	0.0090853	2.97794	LogLikelihood Converged	-324.081
SCRI_RS_101389	4H	50.29	AGR.1to4	0.86757	0.45064	0	0.101844	0.259833	0.000347442	0.546542	0.531675	-0.0238536	0.119366	-0.634955	0.0382169	-0.007606	0.00960737	2.91863	LogLikelihood Converged	-323.96
SCRI_RS_101902	7H	0.26	AGR.1to4	0.0119364	0.174335	0	0.101051	0.257804	0.000333149	0.546943	0.522153	0.330619	-0.334181	-0.737602	0.0312796	-0.00854735	0.00706954	3.0986	LogLikelihood Converged	-320.443
SCRI_RS_10191	3H	17.18	AGR.1to4	0.422796	0.0506223	0	0.100169	0.258004	0.000326602	0.53958	0.530372	0.130444	-0.363567	-0.672466	0.0353145	-0.00136181	0.00824812	3.06795	LogLikelihood Converged	-321.842
SCRI_RS_101976	7H	0.26	AGR.1to4	0.0923562	0.182421	0	0.101006	0.258493	0.000335319	0.544416	0.527756	-0.246864	0.303646	-0.453899	0.0338347	-0.0100539	0.00754673	2.76759	LogLikelihood Converged	-321.997
SCRI_RS_102066	5H	153.97	AGR.1to4	0.392679	0.461958	0	0.101834	0.259688	0.000346805	0.546926	0.53064	0.0986894	-0.170956	-0.699371	0.029768	-0.00476089	0.00442589	3.09287	LogLikelihood Converged	-323.709
SCRI_RS_102075	5H	42.37	AGR.1to4	0.827423	0.176664	0	0.101177	0.259158	0.00033922	0.543597	0.531563	0.0252331	0.194894	-0.667856	0.0307181	-0.00590177	0.018033	2.90992	LogLikelihood Converged	-323.452
SCRI_RS_10216	4H	50.96	AGR.1to4	0.996168	0.788715	0	0.102154	0.260133	0.000351262	0.547954	0.531624	0.000718802	0.037976	-0.653945	0.0348179	-0.00683754	0.00925757	3.00754	LogLikelihood Converged	-324.17
SCRI_RS_10219	5H	42.37	AGR.1to4	0.706703	0.114756	0	0.100793	0.258766	0.000334545	0.541917	0.531468	-0.0436698	-0.225185	-0.63482	0.0296994	-0.0055626	0.0198673	3.11625	LogLikelihood Converged	-323.051
SCRI_RS_102414	5H	131.07	AGR.1to4	0.0455522	0.297066	0	0.102168	0.259125	0.000347523	0.551276	0.523777	0.380068	-0.37046	-0.995498	0.0328324	-0.00796647	0.00832875	3.34739	LogLikelihood Converged	-321.27
SCRI_RS_102418	6H	86.37	AGR.1to4	0.186312	0.15974	0	0.101152	0.258764	0.00033755	0.544667	0.528726	0.155065	-0.233671	-0.745869	0.0367385	-0.00411645	0.00719975	3.15391	LogLikelihood Converged	-322.857
SCRI_RS_102426	6H	48.64	AGR.1to4	0.603408	0.760496	0	0.10217	0.260083	0.000351206	0.548234	0.531121	-0.0809722	-0.0051907	-0.64063	0.0341782	-0.00794939	0.00974024	3.01509	LogLikelihood Converged	-323.92
SCRI_RS_102455	6H	117.81	AGR.1to4	0.19047	0.653526	0	0.102152	0.259755	0.000349795	0.549146	0.528733	0.215091	-0.0474925	-0.684508	0.0346151	-0.00688004	0.00891974	3.02098	LogLikelihood Converged	-323.146
SCRI_RS_102837	3H	37.71	AGR.1to4	0.470921	0.242178	0	0.101262	0.259208	0.000340132	0.544093	0.531294	-0.0845808	0.171028	-0.603836	0.0365952	-0.00441087	0.0086899	2.91268	LogLikelihood Converged	-323.781
SCRI_RS_10288	3H	66.67	AGR.1to4	0.245811	0.101005	0	0.100798	0.25848	0.000333532	0.542863	0.529244	0.135039	-0.246933	-0.732439	0.0350259	-0.00381533	0.011301	3.15804	LogLikelihood Converged	-322.724
SCRI_RS_10302	2H	41.76	AGR.1to4	0.636711	0.73978	0	0.10221	0.260113	0.000351665	0.548438	0.531055	-0.0570308	-0.00739139	-0.634032	0.0341161	-0.0082395	0.00928932	3.01667	LogLikelihood Converged	-324.514
SCRI_RS_103215	3H	113.04	AGR.1to4	0.955936	0.266527	0	0.101585	0.259541	0.000344121	0.545495	0.5314	-0.00720797	0.154043	-0.651389	0.0326511	-0.00571855	0.00488588	2.97372	LogLikelihood Converged	-323.78
SCRI_RS_103377	5H	42.37	AGR.1to4	0.867804	0.271899	0	0.101527	0.259506	0.000343493	0.545164	0.53157	0.0193713	0.167249	-0.665228	0.0304922	-0.00629086	0.016757	2.92097	LogLikelihood Converged	-323.719
SCRI_RS_103515	2H	9.06	AGR.1to4	0.963704	0.141434	0	0.100958	0.258963	0.000336654	0.542547	0.531729	0.00533884	-0.157755	-0.655893	0.0354528	-0.00947933	0.0109873	3.07858	LogLikelihood Converged	-323.674
SCRI_RS_103614	3H	37.64	AGR.1to4	0.332805	0.35602	0	0.101833	0.259582	0.000346397	0.547262	0.529827	0.13157	-0.17728	-0.684497	0.0352688	-0.00786115	0.0088933	3.05553	LogLikelihood Converged	-323.6
SCRI_RS_103840	5H	41.37	AGR.1to4	0.223125	0.608048	0	0.102127	0.259773	0.000349647	0.548893	0.529067	-0.152994	0.0218039	-0.608065	0.033904	-0.00775118	0.00790313	3.00802	LogLikelihood Converged	-323.736
SCRI_RS_10386	5H	80.95	AGR.1to4	0.704677	0.854321	0	0.102212	0.260147	0.000351813	0.548349	0.531295	0.0442744	-0.00238662	-0.67223	0.0351468	-0.00732789	0.0087166	3.01509	LogLikelihood Converged	-324.603
SCRI_RS_10387	3H	59.71	AGR.1to4	0.285029	0.246119	0	0.101327	0.259125	0.000340371	0.544854	0.530164	0.123062	-0.184703	-0.718107	0.0366409	-0.00647922	0.00727936	3.10968	LogLikelihood Converged	-323.542
SCRI_RS_10398	2H	57.66	AGR.1to4	0.313887	0.790202	0	0.102064	0.25987	0.000349476	0.548108	0.530282	0.116931	-0.0888717	-0.72006	0.0345962	-0.00763305	0.00829635	3.06427	LogLikelihood Converged	-324.215
SCRI_RS_104564	3H	69.03	AGR.1to4	0.312155	0.161886	0	0.101213	0.258954	0.000338767	0.544526	0.52972	-0.116224	0.211364	-0.59623	0.0345119	-0.00436593	0.0114104	2.91032	LogLikelihood Converged	-323.261
SCRI_RS_104566	7H	65.5	AGR.1to4	0.284983	0.210309	0	0.101284	0.259053	0.000339731	0.544754	0.529936	-0.127339	-0.0831071	-0.606815	0.0355781	-0.002714	0.00656664	3.04493	LogLikelihood Converged	-323.26
SCRI_RS_104699	5H	29.45	AGR.1to4	0.498564	0.385772	0	0.101805	0.259683	0.000346539	0.546724	0.530818	-0.115279	-0.0697389	-0.554023	0.0355209	-0.00795375	0.0102784	3.07439	LogLikelihood Converged	-323.409
SCRI_RS_105701	5H	138.42	AGR.1to4	0.574083	0.288855	0	0.101553	0.25948	0.00034362	0.545449	0.53117	0.0655584	-0.166245	-0.681219	0.0373743	-0.00969087	0.0127728	3.08453	LogLikelihood Converged	-323.873
SCRI_RS_105705	5H	138.45	AGR.1to4	0.262423	0.112586	0	0.100978	0.258646	0.000335647	0.543712	0.529143	0.128854	-0.280378	-0.719927	0.041559	-0.0100811	0.0160296	3.15903	LogLikelihood Converged	-322.648
SCRI_RS_106140	1H	134.45	AGR.1to4	0.194947	0.328642	0	0.101907	0.259456	0.000346551	0.548229	0.528298	-0.187338	0.227478	-0.503207	0.0360508	-0.00598574	0.00741192	2.83094	LogLikelihood Converged	-323
SCRI_RS_106142	1H	134.45	AGR.1to4	0.194947	0.328642	0	0.101907	0.259456	0.000346551	0.548229	0.528298	0.187338	-0.227478	-0.690546	0.0360508	-0.00598574	0.00741192	3.05842	LogLikelihood Converged	-323
SCRI_RS_106163	2H	140.57	AGR.1to4	0.868291	0.189647	0	0.101335	0.259282	0.000341017	0.54441	0.531309	-0.0194163	0.18447	-0.646084	0.0385619	-0.00367564	0.0142325	2.93949	LogLikelihood Converged	-323.651
SCRI_RS_10642	2H	10	AGR.1to4	0.00014982	0.22665	0	0.101887	0.256836	0.00033651	0.556347	0.508491	0.433954	-0.349433	-0.908245	0.0324068	-0.00689659	0.00973006	3.21937	LogLikelihood Converged	-317.022
SCRI_RS_106435	4H	68.7	AGR.1to4	0.0713767	0.76638	0	0.102246	0.259525	0.000349721	0.550596	0.526255	0.24581	-0.164843	-0.710163	0.0340667	-0.00774399	0.00963025	3.0527	LogLikelihood Converged	-322.726
SCRI_RS_106444	2H	59.87	AGR.1to4	0.774416	0.699174	0	0.102096	0.260064	0.000350495	0.547729	0.531537	-0.0331809	0.0585545	-0.635462	0.0350673	-0.00659546	0.00872286	2.982	LogLikelihood Converged	-324.64
SCRI_RS_106456	7H	29.1	AGR.1to4	0.784269	0.970663	0	0.102253	0.260193	0.000352345	0.548514	0.531339	0.0364321	-0.023467	-0.662885	0.0343916	-0.00747625	0.00883343	3.02018	LogLikelihood Converged	-324.414
SCRI_RS_10655	6H	122.59	AGR.1to4	0.87019	0.535912	0	0.102036	0.25999	0.000349696	0.547507	0.531425	0.0198533	0.056558	-0.66658	0.03364	-0.00751634	0.00790367	2.97723	LogLikelihood Converged	-324.488
SCRI_RS_106581	6H	61.73	AGR.1to4	0.138953	0.377417	0	0.101677	0.259245	0.000343782	0.547143	0.528424	-0.173327	0.185861	-0.584675	0.0349629	-0.00865736	0.0070408	2.9392	LogLikelihood Converged	-323.249
SCRI_RS_10670	2H	86.02	AGR.1to4	0.714939	0.864992	0	0.102094	0.260077	0.00035052	0.547669	0.531654	-0.0717241	0.0680737	-0.647006	0.0341125	-0.00800021	0.00874501	3.00786	LogLikelihood Converged	-323.623
SCRI_RS_106728	3H	132.77	AGR.1to4	0.710735	0.608532	0	0.102142	0.260058	0.000350871	0.548101	0.531141	0.047705	0.0481459	-0.66718	0.0355377	-0.0105657	0.00942981	3.00032	LogLikelihood Converged	-324.161
SCRI_RS_106752	1H	103.37	AGR.1to4	0.603577	0.749215	0	0.102174	0.260083	0.000351241	0.548261	0.531096	0.0611057	0.0045051	-0.690778	0.0352701	-0.00726704	0.00812987	3.01113	LogLikelihood Converged	-324.492
SCRI_RS_106754	1H	103.37	AGR.1to4	0.577322	0.623969	0	0.102102	0.260002	0.000350312	0.547973	0.531016	-0.0653256	-0.0206511	-0.627458	0.0357127	-0.00716369	0.00784025	3.02204	LogLikelihood Converged	-324.426
SCRI_RS_106799	4H	67.4	AGR.1to4	0.416256	0.713595	0	0.102101	0.259952	0.000350109	0.548128	0.530633	0.188064	-0.17243	-0.829363	0.0342543	-0.00818004	0.00888828	3.17529	LogLikelihood Converged	-323.014
SCRI_RS_106920	6H	17.87	AGR.1to4	0.738532	0.660268	0	0.102098	0.26005	0.000350462	0.54779	0.531415	-0.0400865	-0.0250165	-0.639287	0.0339587	-0.00752196	0.00917087	3.02353	LogLikelihood Converged	-324.587
SCRI_RS_107010	4H	80.14	AGR.1to4	0.288445	0.0013243	0	0.096856	0.254529	0.000288668	0.525282	0.52912	-0.122062	0.392813	-0.593024	0.033384	-0.00522063	0.00321799	2.82514	LogLikelihood Converged	-319.143
SCRI_RS_107261	3H	64.46	AGR.1to4	0.275263	0.166399	0	0.101234	0.258941	0.00033889	0.544725	0.529463	-0.125656	0.21881	-0.595237	0.0357856	-0.00411815	0.0117887	2.91255	LogLikelihood Converged	-323.169
SCRI_RS_107687	1H	3.29	AGR.1to4	0.141789	0.0216274	0	0.0992119	0.256803	0.000314582	0.536082	0.52848	0.168847	-0.327896	-0.736577	0.0347874	-0.0102356	0.00449373	3.17202	LogLikelihood Converged	-321.08
SCRI_RS_10770	6H	1.4	AGR.1to4	0.863226	0.962355	0	0.102199	0.260169	0.000351785	0.54818	0.531561	0.019856	-0.00560487	-0.663403	0.0343189	-0.00761589	0.00882941	3.01698	LogLikelihood Converged	-324.807
SCRI_RS_107762	4H	84.46	AGR.1to4	0.947183	0.325582	0	0.101748	0.259697	0.000346098	0.546241	0.531359	0.00982943	-0.131934	-0.655717	0.0342381	-0.00630251	0.00867016	3.03912	LogLikelihood Converged	-323.832
SCRI_RS_107772	5H	147.27	AGR.1to4	0.236077	0.624868	0	0.101896	0.259651	0.00034719	0.547518	0.529882	-0.136351	0.130034	-0.587624	0.0363867	-0.00884309	0.0100891	2.95139	LogLikelihood Converged	-323.815
SCRI_RS_10810	6H	58.66	AGR.1to4	0.144175	0.201769	0	0.101267	0.258828	0.000338752	0.545342	0.52834	-0.172109	0.225708	-0.587848	0.0342939	-0.00944967	0.00696462	2.92663	LogLikelihood Converged	-322.861
SCRI_RS_10811	6H	126.5	AGR.1to4	0.712586	0.529434	0	0.102002	0.259944	0.000349221	0.547391	0.531331	-0.0425463	0.0853647	-0.630792	0.0340736	-0.00826309	0.00887447	2.96831	LogLikelihood Converged	-324.552
SCRI_RS_108369	4H	94.24	AGR.1to4	0.916052	0.375119	0	0.101704	0.259705	0.000345761	0.545882	0.531755	-0.0152854	0.119598	-0.641383	0.0338171	-0.00833869	0.00915516	2.91828	LogLikelihood Converged	-323.967
SCRI_RS_108416	5H	25.67	AGR.1to4	0.535605	0.94581	0	0.102174	0.26008	0.000351232	0.548274	0.531069	0.0727534	-0.0307686	-0.683004	0.0343069	-0.00746339	0.00885331	3.02668	LogLikelihood Converged	-324.59
SCRI_RS_108502	4H	62.87	AGR.1to4	0.186652	0.120576	0	0.100737	0.258419	0.000332803	0.542597	0.529232	-0.163082	0.299187	-0.542024	0.0372068	-0.0147337	0.0040236	2.80766	LogLikelihood Converged	-322.358
SCRI_RS_108541	5H	11.18	AGR.1to4	0.749588	0.861846	0	0.102176	0.260134	0.000351454	0.548116	0.531468	0.0372827	0.00251437	-0.669362	0.034071	-0.00758352	0.00808619	3.01324	LogLikelihood Converged	-324.506
SCRI_RS_108543	3H	68.42	AGR.1to4	0.106095	0.133269	0	0.100923	0.258389	0.000334239	0.544109	0.527595	-0.196493	-0.0579739	-0.58689	0.0355978	-0.00525909	0.00982632	3.03532	LogLikelihood Converged	-322.27
SCRI_RS_108647	2H	13.98	AGR.1to4	0.244751	0.207864	0	0.10115	0.258923	0.000338116	0.544141	0.529962	0.21156	-0.311549	-0.842333	0.0344469	-0.00897079	0.0094326	3.29101	LogLikelihood Converged	-322.456
SCRI_RS_108855	5H	159.99	AGR.1to4	0.827869	0.322805	0	0.10162	0.259607	0.000344665	0.545553	0.531637	-0.0252275	0.142086	-0.642401	0.0313024	-0.00698636	0.00428378	2.95141	LogLikelihood Converged	-324.041
SCRI_RS_108971	3H	12.43	AGR.1to4	0.816811	0.707676	0	0.102179	0.260123	0.000351433	0.548172	0.531362	0.0318504	-0.0617159	-0.661082	0.0347333	-0.00775457	0.00857363	3.02816	LogLikelihood Converged	-324.365
SCRI_RS_10924	5H	154.05	AGR.1to4	0.559267	0.483843	0	0.101759	0.259732	0.000346325	0.546211	0.531548	-0.0736013	0.12119	-0.632159	0.0322875	-0.00631376	0.00796727	2.97868	LogLikelihood Converged	-324.149
SCRI_RS_109266	2H	156.62	AGR.1to4	0.512036	0.867026	0	0.102125	0.260036	0.00035064	0.548044	0.531097	0.0818359	-0.0652841	-0.678989	0.0335285	-0.00710796	0.00838527	3.03436	LogLikelihood Converged	-324.234
SCRI_RS_10929	5H	1.28	AGR.1to4	0.822858	0.550506	0	0.102008	0.259974	0.000349388	0.547345	0.53151	-0.0259732	-0.0512026	-0.639272	0.0345355	-0.00735633	0.0103255	3.04326	LogLikelihood Converged	-324.534
SCRI_RS_10930	2H	122.56	AGR.1to4	0.189251	0.202455	0	0.101476	0.259042	0.000341317	0.546254	0.528397	0.183479	-0.325084	-0.693686	0.0314712	-0.0137933	0.00225142	3.08252	LogLikelihood Converged	-322.376
SCRI_RS_10932	6H	84.99	AGR.1to4	0.0678593	0.657156	0	0.102284	0.25951	0.000349987	0.550931	0.525854	-0.236311	0.0644724	-0.590704	0.0341429	-0.0081831	0.0101104	2.99628	LogLikelihood Converged	-322.71
SCRI_RS_109375	5H	1.28	AGR.1to4	0.711498	0.335655	0	0.101706	0.259652	0.000345567	0.546064	0.531332	0.0428772	-0.12568	-0.677554	0.0349123	-0.00727259	0.0110789	3.08492	LogLikelihood Converged	-324.217
SCRI_RS_109484	7H	100.33	AGR.1to4	0.626838	0.0114407	0	0.098782	0.256703	0.000310814	0.533116	0.530984	0.0583756	-0.324417	-0.690931	0.0306138	-0.00368421	0.00190401	3.22305	LogLikelihood Converged	-321.337
SCRI_RS_10956	1H	133.05	AGR.1to4	0.245509	0.172091	0	0.10142	0.259035	0.000340813	0.545849	0.528766	-0.144859	0.238618	-0.552826	0.0343353	-0.00814337	0.00493039	2.84745	LogLikelihood Converged	-322.967
SCRI_RS_109600	4H	55.38	AGR.1to4	0.459776	0.80735	0	0.102161	0.260028	0.000350916	0.548342	0.530763	0.166652	-0.0401876	-0.80872	0.0344674	-0.00716475	0.00877877	3.05187	LogLikelihood Converged	-323.17
SCRI_RS_110043	2H	68.9	AGR.1to4	0.308433	0.938543	0	0.102172	0.259945	0.000350697	0.548692	0.530043	0.136121	-0.0803939	-0.756528	0.0343416	-0.00747668	0.00868844	3.07504	LogLikelihood Converged	-323.987
SCRI_RS_11012	3H	32.17	AGR.1to4	0.379438	0.300634	0	0.101599	0.259426	0.000343804	0.545971	0.530406	0.124555	-0.198816	-0.752272	0.0330111	-0.0101823	0.00918671	3.17186	LogLikelihood Converged	-323.435
SCRI_RS_110189	3H	4.51	AGR.1to4	0.995614	0.259567	0	0.101504	0.259484	0.000343216	0.545058	0.531578	-0.000769446	-0.163401	-0.653321	0.037309	-0.00680403	0.00462526	3.14089	LogLikelihood Converged	-323.622
SCRI_RS_11024	5H	174.39	AGR.1to4	0.992755	0.776135	0	0.102152	0.260129	0.000351227	0.547946	0.531617	0.00111943	-0.033074	-0.654103	0.0349542	-0.00805666	0.00922727	3.02487	LogLikelihood Converged	-324.585
SCRI_RS_110333	4H	56.88	AGR.1to4	0.630077	0.84384	0	0.102255	0.260154	0.000352216	0.548654	0.531026	0.0557407	-0.00696633	-0.678868	0.0343009	-0.00793284	0.0083242	3.01731	LogLikelihood Converged	-324.58
SCRI_RS_110647	2H	35.97	AGR.1to4	0.646898	0.472033	0	0.101973	0.259886	0.000348757	0.547359	0.531103	-0.0565094	-0.0532542	-0.636093	0.0341631	-0.00921598	0.00988619	3.03108	LogLikelihood Converged	-324.262
SCRI_RS_11068	7H	64.03	AGR.1to4	0.953263	0.257819	0	0.101455	0.259452	0.00034268	0.54479	0.531697	0.0176209	0.285114	-0.670499	0.0347226	-0.00743882	0.00985185	2.74034	LogLikelihood Converged	-322.268
SCRI_RS_110693	3H	49.09	AGR.1to4	0.942565	0.487426	0	0.101938	0.259914	0.000348559	0.547003	0.531581	0.00830211	-0.0778704	-0.657734	0.0334709	-0.00710328	0.0102564	3.05479	LogLikelihood Converged	-324.524
SCRI_RS_110995	3H	143.56	AGR.1to4	0.994511	0.678304	0	0.102111	0.260085	0.000350703	0.547773	0.531589	-0.000792578	-0.0438345	-0.653285	0.0341124	-0.00845726	0.00954545	3.03627	LogLikelihood Converged	-324.676
SCRI_RS_111	4H	121.06	AGR.1to4	0.553122	0.14179	0	0.101094	0.258977	0.000337852	0.543549	0.530793	0.0687173	-0.190938	-0.684359	0.0344496	-0.00645748	0.0118068	3.09981	LogLikelihood Converged	-323.51
SCRI_RS_11114	4H	82.16	AGR.1to4	0.877776	0.135007	0	0.100965	0.258948	0.000336656	0.542647	0.531562	-0.0177741	-0.151381	-0.645496	0.0349124	-0.00286401	0.00881188	3.08416	LogLikelihood Converged	-323.623
SCRI_RS_11126	3H	53.34	AGR.1to4	0.996657	0.0587028	0	0.100231	0.258225	0.000327904	0.539345	0.531596	-0.00059443	0.243373	-0.653517	0.0305707	-0.0114231	0.00941604	2.9643	LogLikelihood Converged	-322.584
SCRI_RS_111434	6H	117.84	AGR.1to4	0.460011	0.58109	0	0.102129	0.259958	0.000350368	0.548319	0.530469	-0.0880588	0.104427	-0.59797	0.0341881	-0.00677048	0.00834027	2.94821	LogLikelihood Converged	-324.314
SCRI_RS_111826	5H	67.61	AGR.1to4	0.828703	0.750255	0	0.102174	0.260129	0.000351415	0.548113	0.531449	0.025689	-0.0479398	-0.663453	0.0335367	-0.00723911	0.00925869	3.03279	LogLikelihood Converged	-324.64
SCRI_RS_111979	7H	9.94	AGR.1to4	0.76208	0.7066	0	0.10206	0.260041	0.000350097	0.547526	0.531636	0.0348891	-0.0576218	-0.671729	0.0343867	-0.00829721	0.00832964	3.0438	LogLikelihood Converged	-324.659
SCRI_RS_112000	5H	174.99	AGR.1to4	0.918826	0.809556	0	0.102185	0.260153	0.000351604	0.548126	0.531542	-0.0150013	-0.0232146	-0.641591	0.0341881	-0.00744296	0.0087506	3.03325	LogLikelihood Converged	-324.298
SCRI_RS_11206	5H	71.58	AGR.1to4	0.571413	0.0962078	0	0.100719	0.258626	0.000333418	0.5418	0.530957	0.0737682	0.152092	-0.707279	0.0312203	-0.00746193	0.0105963	2.90453	LogLikelihood Converged	-323.022
SCRI_RS_112204	7H	99.42	AGR.1to4	0.2917	0.287092	0	0.101472	0.259265	0.000342119	0.545514	0.530136	-0.172213	0.251857	-0.50689	0.0357106	-0.0071205	0.0115769	2.80002	LogLikelihood Converged	-322.915
SCRI_RS_112863	7H	84.07	AGR.1to4	0.365049	0.602684	0	0.102021	0.259842	0.000348999	0.547869	0.530393	0.112906	0.00379236	-0.731893	0.0345019	-0.00565571	0.00825624	3.01199	LogLikelihood Converged	-324.016
SCRI_RS_113112	3H	132.77	AGR.1to4	0.229179	0.730022	0	0.102294	0.259914	0.000351627	0.549717	0.528884	0.141577	-0.114362	-0.709066	0.033334	-0.00654103	0.00824882	3.05868	LogLikelihood Converged	-323.86
SCRI_RS_113536	4H	110.94	AGR.1to4	0.756765	0.421436	0	0.101848	0.259805	0.000347366	0.546656	0.531436	-0.0394353	-0.0687713	-0.642603	0.0351428	-0.00706767	0.00865549	3.03377	LogLikelihood Converged	-324.251
SCRI_RS_113574	4H	56.16	AGR.1to4	0.204194	0.431344	0	0.101645	0.259375	0.000344004	0.546484	0.529667	-0.154382	0.167476	-0.551782	0.0338279	-0.00724299	0.0105277	2.90432	LogLikelihood Converged	-323.551
SCRI_RS_11368	5H	91.64	AGR.1to4	0.996058	0.264306	0	0.101473	0.25947	0.0003429	0.544866	0.531706	-0.000602423	-0.135401	-0.653942	0.0394254	-0.0101132	0.00788936	3.0582	LogLikelihood Converged	-323.951
SCRI_RS_113745	1H	2.13	AGR.1to4	0.691193	0.515565	0	0.102005	0.259936	0.000349224	0.547445	0.531243	0.0654132	0.0627998	-0.663303	0.0350493	-0.00715938	0.0076621	3.00501	LogLikelihood Converged	-323.776
SCRI_RS_114102	5H	7.78	AGR.1to4	0.86924	0.320525	0	0.101586	0.259588	0.00034431	0.545356	0.531749	-0.0193986	0.122938	-0.645863	0.0359734	-0.0075076	0.011651	2.96623	LogLikelihood Converged	-324.169
SCRI_RS_114255	1H	85.59	AGR.1to4	0.530273	0.571172	0	0.102051	0.259937	0.000349614	0.547788	0.530904	0.0950377	-0.126299	-0.670198	0.0342721	-0.00870267	0.00869417	3.0362	LogLikelihood Converged	-323.897
SCRI_RS_114308	1H	89.75	AGR.1to4	0.425308	0.239433	0	0.101606	0.259394	0.000343741	0.546124	0.530111	0.120457	-0.224151	-0.674188	0.0338419	-0.010546	0.00889729	3.05347	LogLikelihood Converged	-323.235
SCRI_RS_114333	3H	108.59	AGR.1to4	0.621037	0.776638	0	0.102266	0.26015	0.000352296	0.548752	0.530909	0.058151	0.00270383	-0.676848	0.0339242	-0.00873541	0.00893672	3.01332	LogLikelihood Converged	-324.504
SCRI_RS_114351	6H	49.29	AGR.1to4	0.0866917	0.060502	0	0.100517	0.257813	0.000328771	0.542844	0.526269	-0.353456	0.569655	-0.623649	0.0380423	-0.00533515	0.00284426	2.9647	LogLikelihood Converged	-320.283
SCRI_RS_114549	5H	43.73	AGR.1to4	0.823452	0.598509	0	0.102106	0.260051	0.000350528	0.547848	0.531358	0.0273923	0.0538858	-0.662575	0.0357588	-0.00844459	0.00697111	2.99631	LogLikelihood Converged	-324.344
SCRI_RS_114613	6H	56.46	AGR.1to4	0.673049	0.632921	0	0.101999	0.259968	0.000349288	0.547293	0.531537	0.0550438	-0.0858347	-0.694581	0.0343363	-0.00888624	0.00880102	3.07735	LogLikelihood Converged	-324.327
SCRI_RS_114639	7H	26.03	AGR.1to4	0.876824	0.6134	0	0.102074	0.260041	0.000350214	0.547635	0.531524	-0.0189109	-0.0490471	-0.6413	0.0329619	-0.0090446	0.00852257	3.04698	LogLikelihood Converged	-324.476
SCRI_RS_114673	2H	146.38	AGR.1to4	0.191332	0.406097	0	0.101805	0.25944	0.000345614	0.547495	0.528956	0.188486	-0.208358	-0.805245	0.0364416	-0.00740848	0.00987474	3.18176	LogLikelihood Converged	-323.138
SCRI_RS_114729	5H	40.22	AGR.1to4	0.381501	0.448448	0	0.101881	0.259704	0.000347267	0.547238	0.530398	-0.111514	0.143215	-0.622083	0.0337585	-0.00843593	0.00945825	2.97375	LogLikelihood Converged	-323.942
SCRI_RS_114741	6H	55.25	AGR.1to4	0.0977096	0.467859	0	0.102103	0.25945	0.000348205	0.549745	0.526761	0.278583	-0.258144	-0.894714	0.0354684	-0.00639608	0.00714577	3.23692	LogLikelihood Converged	-322.327
SCRI_RS_114969	2H	145.94	AGR.1to4	0.309051	0.317283	0	0.10176	0.259487	0.00034541	0.547008	0.529649	0.158985	-0.228885	-0.786886	0.037102	-0.00800932	0.0106083	3.20628	LogLikelihood Converged	-323.123
SCRI_RS_115036	6H	49.47	AGR.1to4	0.480223	0.364544	0	0.101705	0.259598	0.00034536	0.546228	0.530929	-0.119843	0.200275	-0.549809	0.0331287	-0.00871419	0.00993405	2.84085	LogLikelihood Converged	-323.356
SCRI_RS_115045	3H	37.45	AGR.1to4	0.400468	0.486863	0	0.102044	0.259835	0.000349168	0.548061	0.530174	0.0988171	-0.129932	-0.713378	0.0352643	-0.00566536	0.00750459	3.09242	LogLikelihood Converged	-324.086
SCRI_RS_115369	6H	56.49	AGR.1to4	0.33562	0.702586	0	0.102026	0.259848	0.000349064	0.547883	0.53041	0.115935	-0.103048	-0.729039	0.034767	-0.00814859	0.0081456	3.08107	LogLikelihood Converged	-324.14
SCRI_RS_115423	3H	36.7	AGR.1to4	0.909148	0.750295	0	0.102149	0.260121	0.000351175	0.547954	0.531571	-0.0149927	0.0446488	-0.642655	0.0348574	-0.00726776	0.00878769	2.98118	LogLikelihood Converged	-324.492
SCRI_RS_115426	7H	59.04	AGR.1to4	0.517939	0.419024	0	0.101958	0.259807	0.000348324	0.5475	0.530603	-0.0791886	0.144685	-0.600732	0.0368529	-0.00439931	0.00714448	2.91669	LogLikelihood Converged	-323.982
SCRI_RS_115440	6H	65.62	AGR.1to4	0.518329	0.430545	0	0.101801	0.259716	0.00034663	0.546589	0.5311	-0.0798235	-0.0430243	-0.627971	0.0340645	-0.00647665	0.00880411	3.02866	LogLikelihood Converged	-324.162
SCRI_RS_115690	2H	94.8	AGR.1to4	0.349068	0.475183	0	0.101905	0.259709	0.000347493	0.547404	0.530258	0.132928	0.0188547	-0.758854	0.0343175	-0.00645732	0.00928454	3.00007	LogLikelihood Converged	-323.698
SCRI_RS_11588	6H	55.43	AGR.1to4	0.198352	0.310567	0	0.101783	0.259369	0.000345158	0.547558	0.528571	-0.236852	0.30197	-0.627639	0.0359883	-0.0060081	0.00616786	2.98051	LogLikelihood Converged	-322.424
SCRI_RS_115892	2H	38.02	AGR.1to4	0.198829	0.597533	0	0.101932	0.259615	0.000347366	0.547911	0.52933	0.149408	-0.13338	-0.717022	0.0355487	-0.00684021	0.00920516	3.07063	LogLikelihood Converged	-323.805
SCRI_RS_115905	2H	27.14	AGR.1to4	0.195557	0.678191	0	0.102005	0.259677	0.00034823	0.54827	0.529253	-0.150216	0.121908	-0.568133	0.0353013	-0.00700499	0.00916951	2.94463	LogLikelihood Converged	-323.849
SCRI_RS_115925	3H	100.07	AGR.1to4	0.745703	0.953664	0	0.102284	0.260206	0.000352667	0.548713	0.531199	-0.0423964	0.0151751	-0.642617	0.0343271	-0.00771363	0.00875429	3.01037	LogLikelihood Converged	-324.444
SCRI_RS_115969	3H	37.45	AGR.1to4	0.470921	0.242178	0	0.101262	0.259208	0.000340132	0.544093	0.531294	0.0845808	-0.171028	-0.688417	0.0365952	-0.00441087	0.0086899	3.08371	LogLikelihood Converged	-323.781
SCRI_RS_11615	1H	46.67	AGR.1to4	0.174898	0.381462	0	0.101882	0.259446	0.000346298	0.548069	0.528412	-0.170613	0.192954	-0.533665	0.0375746	-0.00656195	0.00988319	2.87835	LogLikelihood Converged	-323.257
SCRI_RS_116193	2H	118.18	AGR.1to4	0.961755	0.221275	0	0.101472	0.259418	0.000342695	0.545026	0.53131	0.0085497	0.195003	-0.660669	0.0369105	-0.00460713	0.00950522	2.84272	LogLikelihood Converged	-323.15
SCRI_RS_116197	2H	122.9	AGR.1to4	0.531016	0.551527	0	0.101954	0.25987	0.000348523	0.54726	0.531128	-0.072181	0.101227	-0.619259	0.0335468	-0.00911407	0.00823208	2.96557	LogLikelihood Converged	-324.382
SCRI_RS_116226	2H	126.63	AGR.1to4	0.0632546	0.413383	0	0.102263	0.259378	0.0003493	0.551189	0.525004	-0.219676	0.221367	-0.516235	0.0343292	-0.00955084	0.0053236	2.87438	LogLikelihood Converged	-322.502
SCRI_RS_116338	4H	39.6	AGR.1to4	0.697956	0.318378	0	0.10162	0.259582	0.000344574	0.545634	0.531444	0.0964762	-0.26644	-0.659188	0.0347631	-0.0084711	0.0093879	3.02943	LogLikelihood Converged	-322.71
SCRI_RS_11645	2H	136.06	AGR.1to4	0.970568	0.451983	0	0.10194	0.259899	0.000348521	0.547068	0.531449	-0.00426813	0.0947647	-0.65193	0.0359344	-0.00558068	0.0114986	2.97184	LogLikelihood Converged	-324.331
SCRI_RS_116542	3H	102	AGR.1to4	0.638202	0.655042	0	0.102121	0.260041	0.000350622	0.547995	0.531167	-0.0912736	0.126628	-0.571398	0.0352545	-0.00729586	0.00955949	2.90008	LogLikelihood Converged	-323.513
SCRI_RS_116548	1H	44.31	AGR.1to4	0.0650708	0.129724	0	0.101135	0.258353	0.000335881	0.545847	0.525704	0.249883	-0.32216	-0.844575	0.0385342	-0.00875068	0.00583694	3.25911	LogLikelihood Converged	-321.569
SCRI_RS_116575	2H	111.49	AGR.1to4	0.648695	0.272453	0	0.101542	0.259479	0.000343523	0.545367	0.531247	0.0594354	0.0992163	-0.669356	0.0340412	-0.00611557	0.0106555	2.98881	LogLikelihood Converged	-323.826
SCRI_RS_116590	2H	151.71	AGR.1to4	0.421456	0.173338	0	0.101122	0.258995	0.00033815	0.543696	0.530731	-0.0963731	0.211606	-0.619459	0.0320717	-0.0102943	0.00503138	2.93761	LogLikelihood Converged	-323.364
SCRI_RS_116605	6H	66.26	AGR.1to4	0.450273	0.467519	0	0.101826	0.259719	0.000346855	0.546768	0.530936	-0.0930428	-0.0295428	-0.623513	0.0340101	-0.00646382	0.00880176	3.0245	LogLikelihood Converged	-324.134
SCRI_RS_116661	1H	64.56	AGR.1to4	0.176299	0.337176	0	0.101666	0.259282	0.000343832	0.54694	0.528796	-0.165842	0.190688	-0.541787	0.0347469	-0.0088185	0.00983462	2.88558	LogLikelihood Converged	-323.3
SCRI_RS_116694	2H	91.54	AGR.1to4	0.435256	0.16515	0	0.101163	0.259014	0.000338567	0.543953	0.530558	-0.0923362	0.190659	-0.618602	0.0358623	-0.00796655	0.00938979	2.94125	LogLikelihood Converged	-323.504
SCRI_RS_116760	3H	88.74	AGR.1to4	0.242504	0.188799	0	0.101127	0.258877	0.000337753	0.544111	0.529786	0.209139	-0.326817	-0.838796	0.0313212	-0.00910118	0.0066368	3.30287	LogLikelihood Converged	-322.331
SCRI_RS_116842	6H	54.97	AGR.1to4	0.72548	0.763148	0	0.102163	0.260109	0.000351243	0.548095	0.531376	-0.0783448	-0.0224141	-0.581004	0.0346014	-0.00709441	0.00842656	3.03523	LogLikelihood Converged	-323.342
SCRI_RS_117006	3H	70.28	AGR.1to4	0.0428143	0.152182	0	0.101055	0.258211	0.000334686	0.545685	0.525228	0.239491	0.0247329	-0.802488	0.0355844	-0.00537064	0.00965469	3.00029	LogLikelihood Converged	-321.684
SCRI_RS_117283	1H	136.36	AGR.1to4	0.437787	0.946312	0	0.102262	0.26009	0.000352035	0.548916	0.530476	-0.0969884	0.0579688	-0.586357	0.0341823	-0.00768676	0.00891391	2.97408	LogLikelihood Converged	-324.332
SCRI_RS_117492	1H	31.99	AGR.1to4	0.6844	0.659118	0	0.10211	0.260046	0.00035055	0.547893	0.531294	-0.0468365	-0.0225034	-0.631175	0.035677	-0.00719268	0.00834044	3.02484	LogLikelihood Converged	-324.585
SCRI_RS_118062	2H	122.56	AGR.1to4	0.252249	0.178333	0	0.100991	0.258787	0.000336275	0.54336	0.530127	0.136567	-0.248507	-0.704054	0.0303444	-0.012102	0.00405956	3.10468	LogLikelihood Converged	-322.953
SCRI_RS_118381	6H	55.43	AGR.1to4	0.470298	0.875512	0	0.102271	0.260108	0.000352176	0.548924	0.530548	-0.0872214	0.0631697	-0.596805	0.0344173	-0.00717665	0.00875748	2.9727	LogLikelihood Converged	-324.409
SCRI_RS_118833	3H	147.06	AGR.1to4	0.641604	0.33322	0	0.10172	0.259642	0.000345649	0.546201	0.531151	-0.0536028	0.126653	-0.62609	0.0336982	-0.00923323	0.00934718	2.94989	LogLikelihood Converged	-324.228
SCRI_RS_119261	2H	86.47	AGR.1to4	0.847176	0.296382	0	0.10164	0.259598	0.000344807	0.545736	0.531417	-0.0284627	-0.128126	-0.630801	0.032259	-0.0103582	0.00938386	3.11862	LogLikelihood Converged	-323.699
SCRI_RS_119279	2H	156.72	AGR.1to4	0.793272	0.609138	0	0.10212	0.260059	0.000350683	0.54793	0.531313	0.0310576	-0.0740929	-0.665701	0.0355897	-0.00802169	0.010039	3.04273	LogLikelihood Converged	-324.508
SCRI_RS_119287	5H	46.1	AGR.1to4	0.882525	0.824365	0	0.102172	0.260144	0.000351457	0.548053	0.531576	-0.0179182	-0.0187741	-0.647723	0.0337406	-0.00721105	0.00961072	3.02101	LogLikelihood Converged	-324.507
SCRI_RS_119308	5H	96.77	AGR.1to4	0.671492	0.198996	0	0.101319	0.259255	0.000340784	0.544375	0.531225	-0.0489431	0.173288	-0.630308	0.0327357	-0.0129848	0.00767566	2.93283	LogLikelihood Converged	-323.767
SCRI_RS_119312	1H	12.72	AGR.1to4	0.871705	0.0616561	0	0.100383	0.25833	0.000329545	0.540175	0.531244	-0.0197905	0.212872	-0.647712	0.0347909	-0.00533518	0.00665009	2.9442	LogLikelihood Converged	-322.928
SCRI_RS_119379	3H	7.64	AGR.1to4	0.646691	0.571112	0	0.101996	0.259941	0.00034916	0.547359	0.531348	-0.0560102	-0.043518	-0.63515	0.0323851	-0.00703517	0.0108463	3.02965	LogLikelihood Converged	-324.251
SCRI_RS_119390	4H	113.4	AGR.1to4	0.742499	0.512268	0	0.101884	0.25987	0.000347924	0.546728	0.531656	-0.0389225	0.0978374	-0.639055	0.0341199	-0.00702525	0.00655624	2.97628	LogLikelihood Converged	-324.363
SCRI_RS_119426	2H	128.95	AGR.1to4	0.687805	0.436442	0	0.10187	0.259814	0.000347592	0.546799	0.531333	0.0466294	-0.123599	-0.674435	0.0341114	-0.00514671	0.0119833	3.06962	LogLikelihood Converged	-324.191
SCRI_RS_119486	4H	64.5	AGR.1to4	0.838786	0.894346	0	0.102223	0.260178	0.000352032	0.548335	0.53145	0.0255078	-0.0291136	-0.671562	0.0338577	-0.0075015	0.00908946	3.03476	LogLikelihood Converged	-324.537
SCRI_RS_119513	2H	128.95	AGR.1to4	0.192749	0.160162	0	0.101277	0.258853	0.000338931	0.545339	0.528457	0.178203	-0.26108	-0.791638	0.0321305	-0.00808997	0.00931626	3.21637	LogLikelihood Converged	-322.642
SCRI_RS_119628	4H	24.7	AGR.1to4	0.587781	0.30137	0	0.101542	0.259489	0.000343554	0.545331	0.531327	0.0637609	0.0824446	-0.692273	0.0323199	-0.00433756	0.0093876	2.96537	LogLikelihood Converged	-324.014
SCRI_RS_119692	5H	42.37	AGR.1to4	0.798648	0.736905	0	0.10211	0.260084	0.000350694	0.547775	0.531581	-0.0298304	-0.0369678	-0.641504	0.0328717	-0.00678626	0.01096	3.03032	LogLikelihood Converged	-324.273
SCRI_RS_119697	3H	36.85	AGR.1to4	0.940611	0.816505	0	0.102174	0.260148	0.00035149	0.548057	0.531588	0.00907428	0.021013	-0.659819	0.0349417	-0.00723111	0.00886291	3.0003	LogLikelihood Converged	-324.638
SCRI_RS_119718	2H	154.12	AGR.1to4	0.313926	0.612247	0	0.101906	0.259733	0.000347594	0.547334	0.530437	-0.124999	0.131868	-0.568165	0.0321963	-0.00615195	0.00749111	2.92381	LogLikelihood Converged	-323.85
SCRI_RS_119781	5H	43.73	AGR.1to4	0.380515	0.194906	0	0.10108	0.25898	0.000337744	0.543427	0.53093	0.10409	-0.220601	-0.718407	0.038523	-0.00985703	0.00383672	3.14985	LogLikelihood Converged	-323.319
SCRI_RS_119848	2H	155.32	AGR.1to4	0.550606	0.257251	0	0.101426	0.25936	0.000342083	0.544855	0.53122	-0.0690981	0.159637	-0.615886	0.0360804	-0.0108288	0.0101098	2.92611	LogLikelihood Converged	-323.912
SCRI_RS_120015	7H	135.35	AGR.1to4	0.881432	0.694368	0	0.102138	0.260101	0.000351004	0.547933	0.531504	0.0205884	-0.0614653	-0.669672	0.0346883	-0.00765631	0.00980365	3.06217	LogLikelihood Converged	-324.301
SCRI_RS_120053	1H	2.13	AGR.1to4	0.537368	0.665079	0	0.102154	0.260031	0.000350868	0.548277	0.530843	0.0768431	0.0102758	-0.677426	0.0351496	-0.00645953	0.00883679	3.01134	LogLikelihood Converged	-324.319
SCRI_RS_120182	2H	47.82	AGR.1to4	0.657701	0.69063	0	0.102137	0.260064	0.000350844	0.548039	0.531228	0.0542982	0.0156028	-0.690272	0.0342781	-0.00805994	0.00939626	3.00387	LogLikelihood Converged	-324.493
SCRI_RS_120442	6H	93.28	AGR.1to4	0.56203	0.438435	0	0.101901	0.259798	0.000347794	0.547084	0.530979	-0.0668511	-0.0449986	-0.618324	0.0330662	-0.00837094	0.00811341	3.03829	LogLikelihood Converged	-324.329
SCRI_RS_120481	1H	108.93	AGR.1to4	0.747807	0.376916	0	0.101778	0.259733	0.000346491	0.546353	0.531411	0.0444302	0.0861173	-0.663479	0.0359121	-0.00875256	0.00917672	2.99497	LogLikelihood Converged	-323.991
SCRI_RS_120503	3H	97.42	AGR.1to4	0.476485	0.688476	0	0.102067	0.259957	0.000349837	0.547853	0.53093	0.110022	-0.0055229	-0.745269	0.0337193	-0.00766361	0.00886642	3.01951	LogLikelihood Converged	-323.911
SCRI_RS_120529	2H	38.02	AGR.1to4	0.470191	0.484175	0	0.101801	0.259722	0.000346652	0.546571	0.531143	-0.0910096	0.13214	-0.626528	0.0357078	-0.00778652	0.0107263	2.97534	LogLikelihood Converged	-324.041
SCRI_RS_120720	7H	132.53	AGR.1to4	0.0588323	0.547384	0	0.102204	0.259379	0.000348794	0.550736	0.525456	-0.458158	0.360427	-0.626361	0.0344691	-0.00850016	0.00886125	2.9924	LogLikelihood Converged	-321.345
SCRI_RS_120783	6H	51.47	AGR.1to4	0.466117	0.396928	0	0.101788	0.259665	0.000346324	0.546653	0.530806	-0.125269	-0.0725047	-0.637873	0.0319646	-0.00823127	0.0102863	3.02391	LogLikelihood Converged	-323.325
SCRI_RS_120829	5H	96.89	AGR.1to4	0.636557	0.19052	0	0.101284	0.259212	0.000340328	0.544248	0.531155	0.0545057	-0.178397	-0.68203	0.0327404	-0.0129886	0.00760771	3.10825	LogLikelihood Converged	-323.717
SCRI_RS_120914	5H	43.73	AGR.1to4	0.792433	0.562188	0	0.102088	0.260024	0.000350271	0.547798	0.531285	-0.0323684	-0.0581941	-0.631849	0.0358986	-0.00861393	0.00680321	3.0531	LogLikelihood Converged	-324.302
SCRI_RS_120973	3H	112.44	AGR.1to4	0.217152	0.717421	0	0.102065	0.259754	0.000349039	0.548483	0.529387	-0.20763	0.164192	-0.47416	0.0350038	-0.00795937	0.00968396	2.87253	LogLikelihood Converged	-323.146
SCRI_RS_121003	4H	50.96	AGR.1to4	0.62838	0.489001	0	0.101933	0.259864	0.000348325	0.547121	0.53124	-0.0573799	0.105739	-0.618367	0.0360765	-0.00905344	0.00854839	2.94835	LogLikelihood Converged	-324.347
SCRI_RS_121048	1H	87.39	AGR.1to4	0.674966	0.180347	0	0.101325	0.25923	0.000340742	0.544502	0.530985	-0.0609759	0.204947	-0.603965	0.0337537	-0.0103469	0.00862463	2.84916	LogLikelihood Converged	-323.353
SCRI_RS_121052	3H	112.74	AGR.1to4	0.96281	0.174945	0	0.101304	0.259243	0.000340614	0.544299	0.531247	0.00603161	-0.185615	-0.65784	0.0322192	-0.00562963	0.00384453	3.14955	LogLikelihood Converged	-323.492
SCRI_RS_121057	7H	136.03	AGR.1to4	0.530552	0.943987	0	0.102199	0.260094	0.0003515	0.548422	0.530982	0.0957997	-0.0401223	-0.670211	0.0344073	-0.00750995	0.00902221	3.02111	LogLikelihood Converged	-323.968
SCRI_RS_121084	4H	92.5	AGR.1to4	0.806023	0.177917	0	0.101138	0.259134	0.000338806	0.54338	0.531669	-0.0598946	0.319757	-0.59789	0.0349084	-0.00618492	0.009292	2.71348	LogLikelihood Converged	-322.373
SCRI_RS_121418	6H	55.43	AGR.1to4	0.612815	0.847776	0	0.102231	0.260135	0.000351935	0.548533	0.531058	-0.0765886	0.0652002	-0.640305	0.0344029	-0.00739071	0.00856329	3.00271	LogLikelihood Converged	-324.094
SCRI_RS_121633	6H	51.54	AGR.1to4	0.44375	0.378065	0	0.101756	0.259621	0.00034588	0.546544	0.530717	0.127776	0.0724748	-0.764147	0.0320648	-0.00824045	0.0104284	2.95207	LogLikelihood Converged	-323.328
SCRI_RS_121774	7H	41.25	AGR.1to4	0.839434	0.340523	0	0.101737	0.259694	0.000345999	0.546167	0.531422	0.0383932	-0.179768	-0.687955	0.0333616	-0.00763629	0.00792261	3.17574	LogLikelihood Converged	-323.332
SCRI_RS_121952	2H	136.06	AGR.1to4	0.267497	0.418946	0	0.101692	0.259476	0.000344787	0.546524	0.53008	-0.138487	0.202477	-0.557497	0.0316739	-0.0105255	0.00431105	2.87258	LogLikelihood Converged	-323.333
SCRI_RS_121978	1H	57.94	AGR.1to4	0.597397	0.753722	0	0.102194	0.260095	0.000351459	0.548379	0.53103	-0.088606	-0.00166805	-0.641662	0.0335852	-0.00821519	0.00899549	3.01471	LogLikelihood Converged	-323.837
SCRI_RS_122	2H	4.06	AGR.1to4	0.422424	0.431161	0	0.102073	0.259839	0.000349435	0.548275	0.529977	-0.094987	0.134737	-0.617164	0.0345247	-0.00539405	0.00897043	2.96285	LogLikelihood Converged	-324.08
SCRI_RS_122057	4H	97.31	AGR.1to4	0.312134	0.0226936	0	0.0995006	0.257232	0.000318405	0.536927	0.529554	-0.151371	0.37037	-0.527937	0.0348977	-0.00727305	0.00878322	2.71063	LogLikelihood Converged	-321.23
SCRI_RS_122124	6H	56.46	AGR.1to4	0.653475	0.384985	0	0.101689	0.259663	0.000345473	0.545901	0.531548	0.054221	-0.124998	-0.689393	0.0336293	-0.0099014	0.00965699	3.09572	LogLikelihood Converged	-324.193
SCRI_RS_122171	5H	118.33	AGR.1to4	0.184296	0.383962	0	0.101768	0.259392	0.000345113	0.547365	0.528868	0.18563	-0.204315	-0.693695	0.0346231	-0.00856668	0.00800223	3.05783	LogLikelihood Converged	-323.157
SCRI_RS_122216	1H	56.56	AGR.1to4	0.912816	0.659264	0	0.102093	0.260067	0.000350477	0.547693	0.531586	-0.0182041	-0.0558958	-0.651187	0.0336233	-0.00830827	0.00906384	3.02223	LogLikelihood Converged	-323.962
SCRI_RS_122297	2H	152.34	AGR.1to4	0.763434	0.315218	0	0.101613	0.259587	0.000344535	0.545564	0.531538	0.0389847	0.105257	-0.68228	0.0362632	-0.00417768	0.00959608	2.93764	LogLikelihood Converged	-323.937
SCRI_RS_122490	1H	29.05	AGR.1to4	0.728364	0.747335	0	0.102158	0.260104	0.00035118	0.548073	0.531374	0.0400838	0.0134478	-0.675142	0.0352293	-0.00726653	0.00841142	3.00693	LogLikelihood Converged	-324.649
SCRI_RS_122681	2H	59.35	AGR.1to4	0.192636	0.994806	0	0.102109	0.259772	0.000349483	0.548757	0.529197	-0.149761	0.0775996	-0.579996	0.0343252	-0.00753274	0.00878564	2.97566	LogLikelihood Converged	-323.856
SCRI_RS_122796	3H	70.28	AGR.1to4	0.10373	0.100751	0	0.100757	0.258189	0.000332131	0.543481	0.527324	-0.212548	-0.0777809	-0.597329	0.0374755	-0.00779562	0.0103058	3.03528	LogLikelihood Converged	-321.887
SCRI_RS_122871	2H	61.01	AGR.1to4	0.774659	0.718005	0	0.102156	0.260105	0.000351168	0.548055	0.531398	-0.0424369	-0.0286586	-0.645799	0.0335084	-0.00836104	0.00809874	3.01975	LogLikelihood Converged	-324.116
SCRI_RS_122889	1H	56.25	AGR.1to4	0.959693	0.213805	0	0.1013	0.259301	0.000340798	0.544084	0.531723	-0.0102705	0.240037	-0.64441	0.0328868	-0.00815908	0.0116384	2.79606	LogLikelihood Converged	-322.849
SCRI_RS_122949	5H	152.62	AGR.1to4	0.217715	0.553737	0	0.101773	0.259528	0.000345674	0.546972	0.529872	0.143909	-0.144223	-0.738382	0.0327963	-0.00575039	0.00760166	3.09909	LogLikelihood Converged	-323.716
SCRI_RS_122965	5H	43.73	AGR.1to4	0.92146	0.243212	0	0.101457	0.259434	0.000342625	0.544855	0.531555	-0.0113922	0.181954	-0.648217	0.0389292	-0.0097203	0.00157966	2.92814	LogLikelihood Converged	-323.726
SCRI_RS_123065	6H	0.5	AGR.1to4	0.838989	0.049603	0	0.100114	0.258086	0.000326448	0.538896	0.531424	-0.0371922	-0.299892	-0.649064	0.0363899	-0.00381578	0.0101756	3.04834	LogLikelihood Converged	-321.934
SCRI_RS_123172	6H	4.34	AGR.1to4	0.701751	0.232386	0	0.10144	0.259383	0.000342287	0.544891	0.531285	-0.0697388	-0.153334	-0.645152	0.0339441	-0.00497818	0.00899475	3.03263	LogLikelihood Converged	-323.109
SCRI_RS_123187	1H	36.44	AGR.1to4	0.029112	0.17149	0	0.100626	0.257846	0.00032979	0.543571	0.525695	-0.305062	0.336933	-0.589163	0.0362693	-0.0112115	0.0084536	2.94227	LogLikelihood Converged	-321.069
SCRI_RS_123211	7H	142.59	AGR.1to4	0.350202	0.576277	0	0.102077	0.259857	0.000349534	0.548243	0.53009	0.169214	-0.000503275	-0.803723	0.0345087	-0.00773835	0.00888288	3.01472	LogLikelihood Converged	-323.332
SCRI_RS_123364	2H	156.86	AGR.1to4	0.822106	0.595797	0	0.102013	0.259992	0.000349498	0.547322	0.531615	-0.0270952	0.0813612	-0.644195	0.0326006	-0.00714061	0.0069196	2.98543	LogLikelihood Converged	-324.378
SCRI_RS_123457	5H	136.59	AGR.1to4	0.146731	0.590812	0	0.102398	0.259811	0.000352127	0.550842	0.527299	-0.170634	0.163359	-0.549857	0.0356709	-0.00912932	0.0115077	2.91558	LogLikelihood Converged	-323.291
SCRI_RS_123668	5H	153.97	AGR.1to4	0.399337	0.232479	0	0.101139	0.259081	0.000338618	0.543557	0.531255	0.0973517	-0.210202	-0.70639	0.0308617	-0.00346136	0.00369418	3.12733	LogLikelihood Converged	-323.466
SCRI_RS_123677	5H	95.49	AGR.1to4	0.428724	0.457292	0	0.101838	0.25971	0.000346921	0.546888	0.530775	0.103239	-0.155427	-0.680635	0.0355938	-0.0103929	0.00691649	3.05441	LogLikelihood Converged	-323.806
SCRI_RS_123814	4H	50.96	AGR.1to4	0.969701	0.568333	0	0.101992	0.25998	0.00034927	0.5472	0.531683	-0.00517495	0.0713074	-0.652545	0.0334318	-0.0070116	0.00896967	2.99803	LogLikelihood Converged	-324.31
SCRI_RS_12396	7H	4.99	AGR.1to4	0.896883	0.619401	0	0.10206	0.260035	0.000350069	0.547544	0.53159	-0.016276	-0.0479895	-0.648818	0.0333	-0.0084685	0.00915223	3.0289	LogLikelihood Converged	-324.48
SCRI_RS_124201	3H	59.71	AGR.1to4	0.285029	0.246119	0	0.101327	0.259125	0.000340371	0.544854	0.530164	-0.123062	0.184703	-0.595045	0.0366409	-0.00647922	0.00727936	2.92498	LogLikelihood Converged	-323.542
SCRI_RS_124224	6H	93.28	AGR.1to4	0.475656	0.640445	0	0.102137	0.259988	0.00035056	0.548287	0.530639	-0.0838256	0.0941219	-0.620483	0.0348022	-0.00633309	0.00857805	2.97689	LogLikelihood Converged	-324.36
SCRI_RS_124234	1H	2.51	AGR.1to4	0.937237	0.239816	0	0.101374	0.25938	0.000341716	0.544395	0.531766	0.0108596	-0.148689	-0.66251	0.0362217	-0.00628924	0.00810438	3.12922	LogLikelihood Converged	-323.756
SCRI_RS_124301	2H	133.26	AGR.1to4	0.00839947	0.0225576	0	0.099093	0.255774	0.000310059	0.538428	0.52156	-0.328421	0.525528	-0.423018	0.0306168	-0.0169468	-0.00286626	2.64261	LogLikelihood Converged	-318.277
SCRI_RS_124313	2H	122.56	AGR.1to4	0.0317889	0.0473303	0	0.0997931	0.256939	0.000319726	0.540089	0.525099	0.275555	-0.475256	-0.728626	0.0301438	-0.0163182	-0.00223037	3.14167	LogLikelihood Converged	-319.957
SCRI_RS_12444	2H	118.18	AGR.1to4	0.60941	0.977728	0	0.102316	0.260194	0.0003529	0.548994	0.530867	0.0773608	-0.0447604	-0.717611	0.0342525	-0.00763532	0.00883805	3.05141	LogLikelihood Converged	-324.135
SCRI_RS_124472	5H	119.2	AGR.1to4	0.0764789	0.770147	0	0.102229	0.259537	0.000349619	0.550423	0.526483	0.304301	-0.206922	-0.692495	0.0344586	-0.00806185	0.00851972	3.04	LogLikelihood Converged	-322.383
SCRI_RS_124478	7H	77.77	AGR.1to4	0.367519	0.510345	0	0.101865	0.259713	0.000347161	0.547083	0.530594	-0.104874	0.138432	-0.608894	0.0317283	-0.0105548	0.0102747	2.95586	LogLikelihood Converged	-323.954
SCRI_RS_124541	2H	128.95	AGR.1to4	0.353108	0.544338	0	0.102067	0.259842	0.000349395	0.548219	0.530046	0.219575	-0.241331	-0.859445	0.0339955	-0.00863085	0.00910833	3.24043	LogLikelihood Converged	-322.747
SCRI_RS_124549	6H	117.15	AGR.1to4	0.389248	0.602037	0	0.102094	0.259903	0.000349856	0.548228	0.530312	-0.161512	0.00161043	-0.509407	0.0345225	-0.00727192	0.00888402	3.01261	LogLikelihood Converged	-323.354
SCRI_RS_124607	3H	59.71	AGR.1to4	0.335622	0.419374	0	0.101744	0.25957	0.000345589	0.54662	0.53041	0.110796	-0.141686	-0.710151	0.0360476	-0.00687589	0.00778836	3.08577	LogLikelihood Converged	-323.996
SCRI_RS_124850	6H	55.25	AGR.1to4	0.4554	0.405232	0	0.101874	0.259718	0.00034726	0.547139	0.530561	0.0903665	-0.138511	-0.684374	0.0343179	-0.00561179	0.0083106	3.06195	LogLikelihood Converged	-324.062
SCRI_RS_124856	6H	68.36	AGR.1to4	0.31277	0.457745	0	0.101829	0.259624	0.000346523	0.547096	0.530183	-0.125767	-0.0204074	-0.566303	0.0352848	-0.00592341	0.00824109	3.02904	LogLikelihood Converged	-323.831
SCRI_RS_12491	5H	153.97	AGR.1to4	0.377922	0.30768	0	0.101373	0.259291	0.000341374	0.544673	0.531089	-0.101666	0.213649	-0.600272	0.0285777	-0.00379877	0.00291127	2.90171	LogLikelihood Converged	-323.466
SCRI_RS_124926	1H	30.55	AGR.1to4	0.628322	0.844524	0	0.10227	0.260163	0.000352382	0.548741	0.53098	-0.0668321	0.0592109	-0.601809	0.0340693	-0.00738104	0.00881892	2.96819	LogLikelihood Converged	-324.326
SCRI_RS_12495	5H	39.91	AGR.1to4	0.534725	0.384459	0	0.10175	0.259663	0.000345993	0.546368	0.531082	0.0835925	-0.147482	-0.717313	0.0337537	-0.00858833	0.00984025	3.12659	LogLikelihood Converged	-323.923
SCRI_RS_125000	7H	44.82	AGR.1to4	0.136138	0.142152	0	0.100902	0.258476	0.000334387	0.543674	0.528417	0.226204	-0.315858	-0.693018	0.036607	-0.00646645	0.0104633	3.06909	LogLikelihood Converged	-322.057
SCRI_RS_12516	2H	38.02	AGR.1to4	0.220794	0.214672	0	0.101167	0.258913	0.000338226	0.544305	0.529756	0.145615	-0.213744	-0.744727	0.036267	-0.00822952	0.0117049	3.14883	LogLikelihood Converged	-323.169
SCRI_RS_12519	5H	174.39	AGR.1to4	0.846752	0.396763	0	0.101792	0.259768	0.000346753	0.546353	0.531572	-0.0325072	0.150289	-0.625517	0.0360743	-0.00765533	0.010663	2.88447	LogLikelihood Converged	-323.615
SCRI_RS_125258	5H	139.19	AGR.1to4	0.434971	0.141981	0	0.101155	0.258962	0.000338306	0.544059	0.530218	-0.0898555	0.243334	-0.61002	0.0411678	-0.0104786	0.0151908	2.89637	LogLikelihood Converged	-323.154
SCRI_RS_125263	5H	141.65	AGR.1to4	0.643415	0.994136	0	0.102162	0.260108	0.000351236	0.548092	0.531377	-0.0548009	0.0292793	-0.620066	0.0343303	-0.00759261	0.0088883	2.99653	LogLikelihood Converged	-324.491
SCRI_RS_125325	2H	58.6	AGR.1to4	0.212431	0.364192	0	0.101868	0.259484	0.000346319	0.547841	0.528808	-0.179725	0.221361	-0.617762	0.035503	-0.00687892	0.00585152	2.96905	LogLikelihood Converged	-323.053
SCRI_RS_125339	1H	83.16	AGR.1to4	0.58504	0.156988	0	0.10114	0.259048	0.000338499	0.543669	0.530992	-0.0629008	-0.124655	-0.621804	0.0338523	-0.00785748	0.0131585	3.07924	LogLikelihood Converged	-323.569
SCRI_RS_125353	6H	55.18	AGR.1to4	0.69237	0.627833	0	0.102063	0.260011	0.000350009	0.547649	0.531377	0.0834458	-0.135532	-0.660688	0.0339911	-0.0083184	0.00954219	3.02545	LogLikelihood Converged	-323.366
SCRI_RS_125407	1H	56.25	AGR.1to4	0.937801	0.177031	0	0.101126	0.259136	0.000338713	0.543282	0.531777	0.0145524	-0.249592	-0.655369	0.0325897	-0.00844171	0.0126023	3.04177	LogLikelihood Converged	-322.846
SCRI_RS_125487	4H	29.4	AGR.1to4	0.391078	0.702462	0	0.102057	0.259907	0.000349556	0.547935	0.530622	0.114544	-0.107064	-0.740067	0.0347004	-0.00872875	0.00875845	3.09485	LogLikelihood Converged	-324.016
SCRI_RS_125524	4H	73.4	AGR.1to4	0.929069	0.521985	0	0.101972	0.259949	0.000348986	0.54715	0.531594	-0.011569	-0.0726613	-0.645695	0.0360018	-0.00668561	0.0101577	3.06731	LogLikelihood Converged	-324.289
SCRI_RS_125526	6H	56.46	AGR.1to4	0.783689	0.231445	0	0.101415	0.25938	0.000342066	0.544706	0.53146	0.039598	0.128642	-0.684466	0.0335536	-0.00628231	0.00988429	2.91247	LogLikelihood Converged	-323.622
SCRI_RS_125529	6H	56.46	AGR.1to4	0.735985	0.34219	0	0.101697	0.259656	0.000345515	0.545986	0.53143	-0.0492271	-0.0937939	-0.643455	0.0336438	-0.00653869	0.0096048	3.03345	LogLikelihood Converged	-323.844
SCRI_RS_125560	6H	45.05	AGR.1to4	0.349173	0.588025	0	0.102279	0.259986	0.000351771	0.549375	0.529545	-0.138436	0.148943	-0.628102	0.0347883	-0.00667048	0.00737964	2.98632	LogLikelihood Converged	-323.633
SCRI_RS_125580	5H	95.49	AGR.1to4	0.267662	0.207359	0	0.101238	0.259002	0.000339156	0.544563	0.5299	-0.142904	0.246786	-0.549289	0.0364689	-0.0124705	0.00535155	2.83346	LogLikelihood Converged	-322.996
SCRI_RS_125581	5H	95.49	AGR.1to4	0.218238	0.187587	0	0.101149	0.258858	0.000337871	0.544342	0.529472	-0.157569	0.259975	-0.539612	0.0365519	-0.0127427	0.00538095	2.82543	LogLikelihood Converged	-322.799
SCRI_RS_125930	5H	46.1	AGR.1to4	0.140624	0.587935	0	0.102031	0.259568	0.000348035	0.548817	0.528215	-0.170493	0.149324	-0.557793	0.0355542	-0.00809641	0.00746664	2.92936	LogLikelihood Converged	-323.479
SCRI_RS_126069	6H	120.67	AGR.1to4	0.541445	0.686272	0	0.102156	0.260038	0.000350911	0.548265	0.530888	-0.0806794	0.0899216	-0.593532	0.0334407	-0.00779732	0.00853146	2.94718	LogLikelihood Converged	-324.263
SCRI_RS_126143	7H	139.07	AGR.1to4	0.376668	0.248178	0	0.101479	0.259296	0.000342292	0.545467	0.53032	0.107187	-0.186613	-0.723589	0.0329945	-0.00898549	0.00623506	3.13622	LogLikelihood Converged	-323.585
SCRI_RS_126187	5H	31.67	AGR.1to4	0.131345	0.0400411	0	0.0999811	0.257472	0.000323152	0.539833	0.527739	-0.276775	0.484917	-0.623013	0.0288092	-0.0103199	0.00981875	2.9619	LogLikelihood Converged	-320.608
SCRI_RS_126369	3H	147.86	AGR.1to4	0.397027	0.79319	0	0.102193	0.26001	0.000351124	0.548639	0.53039	-0.125347	0.0987868	-0.630496	0.0337944	-0.0076781	0.00878087	2.99593	LogLikelihood Converged	-323.915
SCRI_RS_126397	7H	102.48	AGR.1to4	0.553603	0.739842	0	0.102213	0.260089	0.0003516	0.54854	0.530845	-0.0739606	0.0810252	-0.602361	0.0345609	-0.0084264	0.00994364	2.9582	LogLikelihood Converged	-324.267
SCRI_RS_126419	5H	114.36	AGR.1to4	0.122839	0.654672	0	0.102072	0.25957	0.000348395	0.549124	0.527919	-0.177805	0.143407	-0.556945	0.0347293	-0.00937	0.00845678	2.93563	LogLikelihood Converged	-323.395
SCRI_RS_126437	7H	122	AGR.1to4	0.733894	0.292131	0	0.101557	0.259526	0.000343826	0.545328	0.531499	-0.0472696	0.161967	-0.642785	0.0360537	-0.00681342	0.0112029	2.97923	LogLikelihood Converged	-323.757
SCRI_RS_126439	2H	86.02	AGR.1to4	0.721784	0.161315	0	0.101287	0.259182	0.000340238	0.544362	0.530909	-0.0723055	0.290617	-0.647166	0.0323503	-0.00846764	0.0104415	2.98942	LogLikelihood Converged	-322.621
SCRI_RS_126627	3H	47.82	AGR.1to4	0.963665	0.486889	0	0.101934	0.259911	0.00034851	0.546976	0.531597	0.00524819	-0.0766945	-0.656116	0.033464	-0.00707825	0.0103149	3.05374	LogLikelihood Converged	-324.521
SCRI_RS_126705	6H	68.22	AGR.1to4	0.537222	0.94304	0	0.102129	0.260053	0.000350733	0.548015	0.531201	-0.0783312	0.0494904	-0.63113	0.0343721	-0.00746992	0.00898483	3.00028	LogLikelihood Converged	-324.414
SCRI_RS_126877	2H	56.62	AGR.1to4	0.93129	0.636814	0	0.102091	0.260061	0.00035044	0.5477	0.531553	-0.00998653	0.0581618	-0.648183	0.0338202	-0.00604156	0.00957647	2.98275	LogLikelihood Converged	-324.59
SCRI_RS_126944	7H	12.84	AGR.1to4	0.999416	0.502702	0	0.102008	0.259965	0.000349358	0.547375	0.531442	-0.000122568	-0.101168	-0.653612	0.0339894	-0.00858427	0.00779649	3.02803	LogLikelihood Converged	-323.815
SCRI_RS_126972	6H	77.97	AGR.1to4	0.100046	0.580182	0	0.101931	0.259394	0.000346518	0.548606	0.527645	0.189683	-0.154871	-0.757989	0.0354304	-0.00736285	0.00893578	3.09923	LogLikelihood Converged	-323.305
SCRI_RS_127140	3H	64.27	AGR.1to4	0.148397	0.0637755	0	0.100341	0.257893	0.000327615	0.541247	0.528218	-0.168182	0.290599	-0.557343	0.0384372	-0.00202534	0.00865523	2.8458	LogLikelihood Converged	-321.963
SCRI_RS_12719	4H	29.4	AGR.1to4	0.703948	0.701645	0	0.10216	0.260091	0.000351147	0.548127	0.531263	0.0439253	0.0159865	-0.673732	0.0344517	-0.00804759	0.00897323	3.00718	LogLikelihood Converged	-324.666
SCRI_RS_127224	7H	19.75	AGR.1to4	0.466103	0.749303	0	0.102175	0.260031	0.000351048	0.548439	0.53068	-0.0973095	0.0141505	-0.629585	0.0338294	-0.00741461	0.00844393	3.01147	LogLikelihood Converged	-324.194
SCRI_RS_12723	5H	106.16	AGR.1to4	0.2703	0.221199	0	0.101265	0.259041	0.00033953	0.544648	0.52999	0.137355	-0.241645	-0.695664	0.0369613	-0.0132941	0.00525047	3.0868	LogLikelihood Converged	-323.06
SCRI_RS_12729	7H	59.04	AGR.1to4	0.404168	0.134882	0	0.101099	0.258893	0.000337579	0.543849	0.530118	-0.100918	0.242583	-0.587623	0.0392882	-0.00120117	0.00626489	2.85468	LogLikelihood Converged	-323.071
SCRI_RS_12752	2H	57.99	AGR.1to4	0.774603	0.797284	0	0.102156	0.260118	0.00035122	0.548013	0.531499	-0.0392106	-0.0161717	-0.623694	0.0348926	-0.00671984	0.00961643	3.02674	LogLikelihood Converged	-324.211
SCRI_RS_12757	5H	161.31	AGR.1to4	0.812635	0.203225	0	0.101427	0.259354	0.000342073	0.544888	0.531159	0.027503	0.139617	-0.669437	0.0389988	-0.0110689	0.0121341	2.93529	LogLikelihood Converged	-323.791
SCRI_RS_127646	1H	115.75	AGR.1to4	0.33326	0.57552	0	0.102035	0.259817	0.000349021	0.548048	0.530107	0.170395	-0.177943	-0.803777	0.0332932	-0.00832378	0.00879496	3.17098	LogLikelihood Converged	-323.339
SCRI_RS_127657	4H	29.4	AGR.1to4	0.618048	0.891923	0	0.102119	0.260071	0.000350715	0.54788	0.531417	-0.0695207	0.0543598	-0.63862	0.0345026	-0.00805164	0.00876553	3.00241	LogLikelihood Converged	-324.196
SCRI_RS_127712	5H	45.22	AGR.1to4	0.638309	0.0206846	0	0.099222	0.257191	0.000316024	0.534926	0.531366	-0.0687834	0.346751	-0.597509	0.0302	-0.00984376	0.00424007	2.73381	LogLikelihood Converged	-321.521
SCRI_RS_127719	3H	149.93	AGR.1to4	0.258693	0.553923	0	0.102017	0.25973	0.000348536	0.548195	0.529566	0.138627	-0.140101	-0.698834	0.0334819	-0.00927397	0.00941477	3.05992	LogLikelihood Converged	-323.814
SCRI_RS_127785	5H	92.59	AGR.1to4	0.110924	0.514286	0	0.102107	0.259514	0.000348483	0.549572	0.527221	0.387178	-0.335099	-1.01784	0.0333194	-0.00778479	0.00860692	3.3293	LogLikelihood Converged	-321.826
SCRI_RS_127791	7H	82.62	AGR.1to4	0.424307	0.23319	0	0.101388	0.259251	0.000341358	0.544919	0.530664	0.110075	0.101701	-0.739139	0.0342877	-0.00356227	0.00676021	2.93569	LogLikelihood Converged	-323.326
SCRI_RS_127822	3H	10.23	AGR.1to4	0.916884	0.758861	0	0.102141	0.260118	0.000351092	0.547902	0.531609	-0.0120216	-0.029467	-0.647677	0.033158	-0.00719698	0.00966441	3.02962	LogLikelihood Converged	-324.622
SCRI_RS_127903	3H	10.23	AGR.1to4	0.881728	0.937879	0	0.102196	0.260168	0.000351758	0.548162	0.531575	-0.0171641	0.0182015	-0.644772	0.0346399	-0.00772779	0.00863537	3.00463	LogLikelihood Converged	-324.642
SCRI_RS_127921	5H	174.99	AGR.1to4	0.808203	0.730277	0	0.102141	0.260103	0.000351034	0.547949	0.531494	0.0425419	0.0305028	-0.659061	0.0342255	-0.0073939	0.00863503	3.01059	LogLikelihood Converged	-323.896
SCRI_RS_127994	3H	46.07	AGR.1to4	0.856165	0.614812	0	0.102076	0.260041	0.000350234	0.547653	0.531507	-0.0209915	-0.0468688	-0.642272	0.0336917	-0.00972084	0.00905564	3.03993	LogLikelihood Converged	-324.541
SCRI_RS_128147	4H	81.3	AGR.1to4	0.104195	0.751476	0	0.10183	0.259386	0.000345619	0.547858	0.528351	-0.221828	0.076173	-0.602667	0.0345141	-0.00640241	0.00892575	2.99775	LogLikelihood Converged	-323.03
SCRI_RS_128218	6H	100.8	AGR.1to4	0.0631787	0.0724922	0	0.10016	0.257546	0.000324871	0.540963	0.526943	-0.312192	0.436139	-0.382862	0.0324238	-0.00410176	0.00747477	2.63682	LogLikelihood Converged	-320.716
SCRI_RS_128254	3H	149.93	AGR.1to4	0.684924	0.747295	0	0.102145	0.260087	0.000351	0.548028	0.531341	0.0494732	-0.0610562	-0.670302	0.0340168	-0.00786392	0.00933852	3.03488	LogLikelihood Converged	-324.549
SCRI_RS_128285	1H	25.26	AGR.1to4	0.222734	0.161733	0	0.101435	0.258997	0.000340796	0.546083	0.528363	0.149098	-0.23016	-0.75337	0.0370356	-0.00581884	0.00785733	3.16804	LogLikelihood Converged	-322.952
SCRI_RS_128287	5H	48.16	AGR.1to4	0.176913	0.707661	0	0.102113	0.259721	0.000349324	0.548955	0.528767	0.155988	-0.123089	-0.723476	0.0352496	-0.00791713	0.00789896	3.06854	LogLikelihood Converged	-323.731
SCRI_RS_128375	3H	150.59	AGR.1to4	0.777633	0.878097	0	0.10225	0.260186	0.000352298	0.548518	0.531303	-0.0351763	0.0391267	-0.64291	0.0342887	-0.00725797	0.00815573	3.00201	LogLikelihood Converged	-324.39
SCRI_RS_128397	5H	154.85	AGR.1to4	0.301782	0.688294	0	0.102295	0.259984	0.000351907	0.549505	0.52941	0.17726	-0.0258126	-0.67658	0.033747	-0.00776729	0.0079474	3.01783	LogLikelihood Converged	-323.34
SCRI_RS_128439	7H	111.98	AGR.1to4	0.277403	0.0444823	0	0.100065	0.257784	0.000324954	0.539479	0.529489	0.125652	-0.301978	-0.710047	0.0345709	0.00154087	0.00595371	3.1492	LogLikelihood Converged	-322.052
SCRI_RS_128460	6H	51.47	AGR.1to4	0.451674	0.29427	0	0.10157	0.259444	0.000343626	0.545691	0.530767	-0.128047	-0.101042	-0.637166	0.0316043	-0.00840405	0.0106222	3.02795	LogLikelihood Converged	-323.141
SCRI_RS_128484	2H	113.79	AGR.1to4	0.969445	0.264679	0	0.101605	0.259552	0.000344329	0.545612	0.531332	-0.0056373	-0.140513	-0.648991	0.0330021	-0.00810356	0.00916694	3.12879	LogLikelihood Converged	-323.707
SCRI_RS_128491	3H	53.34	AGR.1to4	0.957492	0.0809009	0	0.100552	0.258531	0.000331673	0.540825	0.531498	0.00640671	0.186049	-0.655925	0.031847	-0.00771618	0.0118962	2.94918	LogLikelihood Converged	-323.18
SCRI_RS_128664	5H	65.43	AGR.1to4	0.526257	0.789375	0	0.102194	0.260075	0.000351387	0.548443	0.530878	-0.0809718	0.0732765	-0.63086	0.0335246	-0.00740847	0.00852182	2.99356	LogLikelihood Converged	-324.319
SCRI_RS_128712	5H	115.1	AGR.1to4	0.910747	0.585612	0	0.102087	0.260042	0.000350331	0.547728	0.53144	-0.0208378	0.104724	-0.635059	0.0341165	-0.00788179	0.0101076	2.92111	LogLikelihood Converged	-323.65
SCRI_RS_128723	4H	50.96	AGR.1to4	0.720912	0.729885	0	0.102185	0.260116	0.000351457	0.54824	0.531262	0.0474946	0.0185483	-0.689392	0.0349266	-0.00803137	0.00807575	3.00015	LogLikelihood Converged	-324.334
SCRI_RS_12874	6H	74.63	AGR.1to4	0.930287	0.258598	0	0.101634	0.259562	0.000344612	0.5458	0.531189	0.0107283	-0.129194	-0.657054	0.032332	-0.00681088	0.0102158	3.05777	LogLikelihood Converged	-324.031
SCRI_RS_128813	2H	10	AGR.1to4	0.000200757	0.165281	0	0.10167	0.256712	0.000334252	0.55509	0.509186	-0.424389	0.363212	-0.474084	0.0323205	-0.00643354	0.0100658	2.86112	LogLikelihood Converged	-317.057
SCRI_RS_12887	5H	68.7	AGR.1to4	0.605056	0.847871	0	0.102189	0.260107	0.00035146	0.548302	0.53116	0.0617198	-0.0530808	-0.676524	0.033868	-0.00738417	0.00911989	3.03404	LogLikelihood Converged	-324.551
SCRI_RS_128974	4H	50.29	AGR.1to4	0.86757	0.45064	0	0.101844	0.259833	0.000347442	0.546542	0.531675	0.0238536	-0.119366	-0.658809	0.0382169	-0.007606	0.00960737	3.03799	LogLikelihood Converged	-323.96
SCRI_RS_128984	4H	50.9	AGR.1to4	0.499688	0.107901	0	0.100775	0.25867	0.000334047	0.542087	0.530871	-0.157003	0.413356	-0.507473	0.0378976	-0.00815818	0.00899825	2.62736	LogLikelihood Converged	-321.871
SCRI_RS_129048	6H	55.25	AGR.1to4	0.58777	0.701218	0	0.10218	0.260073	0.000351254	0.548341	0.530969	-0.0826146	0.0951303	-0.639462	0.034525	-0.00717167	0.00823875	2.99774	LogLikelihood Converged	-324
SCRI_RS_129177	2H	122.26	AGR.1to4	0.219603	0.0176034	0	0.0993544	0.256951	0.000316242	0.536701	0.528524	-0.141036	0.326873	-0.581296	0.036605	-0.00953318	0.00331599	2.84496	LogLikelihood Converged	-321.207
SCRI_RS_129178	2H	122.26	AGR.1to4	0.891167	0.00158206	0	0.0969992	0.254914	0.000290999	0.525161	0.530945	0.0215034	-0.460171	-0.655473	0.0396901	-0.000335362	0.011786	3.08896	LogLikelihood Converged	-319.219
SCRI_RS_129218	4H	80.14	AGR.1to4	0.85344	0.0272825	0	0.099681	0.257611	0.00032121	0.537097	0.531084	0.0219728	0.221229	-0.666151	0.03281	-0.00298308	0.00924952	2.87822	LogLikelihood Converged	-322.297
SCRI_RS_129223	2H	93.4	AGR.1to4	0.582393	0.143797	0	0.101091	0.258989	0.000337869	0.543482	0.530915	0.0662306	-0.19594	-0.676604	0.0360595	-0.00727367	0.0119364	3.08432	LogLikelihood Converged	-323.464
SCRI_RS_129236	6H	91.61	AGR.1to4	0.226091	0.410169	0	0.101775	0.259473	0.00034548	0.547159	0.529439	-0.159572	0.183215	-0.53463	0.0327265	-0.00625504	0.00785155	2.87763	LogLikelihood Converged	-323.436
SCRI_RS_129323	7H	4.67	AGR.1to4	0.683544	0.795031	0	0.102057	0.260039	0.000350058	0.547507	0.531646	0.0489605	-0.0526592	-0.671361	0.0344105	-0.00785287	0.00870136	3.0332	LogLikelihood Converged	-324.619
SCRI_RS_129414	5H	42.37	AGR.1to4	0.770426	0.176187	0	0.101169	0.259145	0.000339106	0.543581	0.531519	0.0340514	0.197144	-0.673631	0.0297787	-0.00590812	0.0182959	2.90283	LogLikelihood Converged	-323.392
SCRI_RS_129737	3H	139.32	AGR.1to4	0.267179	0.182641	0	0.101289	0.258996	0.000339563	0.544976	0.529459	-0.16055	0.259377	-0.622407	0.0328741	-0.00537704	0.0107528	2.96437	LogLikelihood Converged	-322.819
SCRI_RS_129756	6H	73.59	AGR.1to4	0.423165	0.0453198	0	0.0998178	0.257749	0.000322813	0.537705	0.531095	-0.0981418	0.280156	-0.587716	0.0408501	-0.00325365	0.00842699	2.82551	LogLikelihood Converged	-322.315
SCRI_RS_129789	1H	11.97	AGR.1to4	0.183131	0.923614	0	0.102135	0.259772	0.000349709	0.548961	0.528991	-0.187291	0.112832	-0.614212	0.0343398	-0.00781874	0.00902097	2.99131	LogLikelihood Converged	-323.493
SCRI_RS_129821	2H	156.94	AGR.1to4	0.702974	0.459445	0	0.101842	0.259812	0.000347347	0.546594	0.531529	-0.0464401	0.116145	-0.638087	0.0321269	-0.00695769	0.00641547	2.97488	LogLikelihood Converged	-324.206
SCRI_RS_129857	2H	77.81	AGR.1to4	0.340919	0.945328	0	0.102037	0.259888	0.000349312	0.547841	0.530632	-0.24991	0.146258	-0.416542	0.0343865	-0.0074898	0.00882288	2.87543	LogLikelihood Converged	-322.719
SCRI_RS_129888	6H	21.81	AGR.1to4	0.0289571	0.0143022	0	0.0991235	0.25607	0.000311326	0.537726	0.523576	0.276698	-0.415987	-0.851995	0.0366649	-0.00727023	0.00642472	3.31141	LogLikelihood Converged	-319.269
SCRI_RS_129893	5H	99.01	AGR.1to4	0.129877	0.243217	0	0.10123	0.258826	0.00033843	0.545061	0.528613	-0.194491	0.260976	-0.512545	0.0369306	-0.0123405	0.00594621	2.82372	LogLikelihood Converged	-322.577
SCRI_RS_129935	3H	3.5	AGR.1to4	0.210196	0.0947367	0	0.100515	0.258238	0.000330302	0.541474	0.52954	0.228956	-0.385611	-0.857663	0.0362907	-0.00865998	0.008136	3.3566	LogLikelihood Converged	-321.727
SCRI_RS_130264	3H	10.66	AGR.1to4	0.174839	0.151822	0	0.100872	0.258555	0.000334431	0.543193	0.529253	-0.157052	0.230622	-0.585096	0.0311035	-0.00904539	0.0101063	2.91359	LogLikelihood Converged	-322.839
SCRI_RS_130279	2H	122.3	AGR.1to4	0.879623	0.924978	0	0.102239	0.260193	0.000352229	0.548407	0.531448	0.0236125	-0.0249453	-0.673533	0.0342159	-0.00763278	0.00879793	3.03518	LogLikelihood Converged	-324.192
SCRI_RS_130285	2H	122.4	AGR.1to4	0.274338	0.0559338	0	0.100634	0.258213	0.000331192	0.542464	0.52844	0.134821	-0.303678	-0.696218	0.0340456	-0.0107397	0.00287602	3.10921	LogLikelihood Converged	-322.141
SCRI_RS_130320	5H	173.97	AGR.1to4	0.85936	0.35635	0	0.101757	0.25972	0.000346264	0.546233	0.531473	-0.0204647	-0.111697	-0.642877	0.0320262	-0.00460252	0.00480323	3.07416	LogLikelihood Converged	-324.099
SCRI_RS_130433	4H	50.82	AGR.1to4	0.94194	0.516156	0	0.101959	0.259939	0.000348834	0.547081	0.531617	-0.00906144	-0.0676216	-0.647401	0.03269	-0.0072391	0.00882456	3.06142	LogLikelihood Converged	-324.428
SCRI_RS_130577	1H	134.45	AGR.1to4	0.222168	0.215322	0	0.101443	0.259087	0.000341203	0.545857	0.528995	-0.19635	0.285908	-0.486478	0.0357083	-0.00598714	0.00655336	2.77059	LogLikelihood Converged	-322.604
SCRI_RS_130592	1H	17.87	AGR.1to4	0.67882	0.5438	0	0.102006	0.259945	0.000349261	0.547421	0.531306	-0.0491387	-0.0387609	-0.635034	0.0333135	-0.00670144	0.00835359	3.02957	LogLikelihood Converged	-324.469
SCRI_RS_130600	1H	12.07	AGR.1to4	0.825411	0.0966179	0	0.10078	0.258721	0.000334268	0.54196	0.531222	0.0254302	0.152959	-0.665685	0.0347426	-0.0058519	0.0090731	2.94208	LogLikelihood Converged	-323.422
SCRI_RS_130686	4H	50.68	AGR.1to4	0.824812	0.962317	0	0.102219	0.260177	0.000351997	0.548309	0.531473	-0.0268019	0.0200939	-0.644533	0.0343378	-0.00743701	0.00901336	3.00748	LogLikelihood Converged	-324.494
SCRI_RS_130708	5H	42.37	AGR.1to4	0.704767	0.20685	0	0.101288	0.259255	0.000340521	0.544138	0.53146	0.0440072	0.175015	-0.678772	0.030475	-0.00592209	0.0175736	2.91804	LogLikelihood Converged	-323.497
SCRI_RS_130732	6H	55.25	AGR.1to4	0.192069	0.367777	0	0.101907	0.259481	0.00034664	0.548148	0.528488	0.231734	-0.275085	-0.857781	0.0357981	-0.00617598	0.0062941	3.25594	LogLikelihood Converged	-322.569
SCRI_RS_130825	7H	127.46	AGR.1to4	0.59525	0.14509	0	0.101024	0.258955	0.000337178	0.543081	0.531159	-0.0656271	-0.123924	-0.608602	0.0333569	-0.0092881	0.00808413	3.09873	LogLikelihood Converged	-323.474
SCRI_RS_130863	4H	99.08	AGR.1to4	0.0891633	0.478312	0	0.102154	0.259456	0.000348663	0.550108	0.52643	0.195144	-0.176702	-0.745778	0.0340126	-0.00928022	0.00801627	3.09695	LogLikelihood Converged	-323.081
SCRI_RS_130891	1H	133	AGR.1to4	0.39115	0.158827	0	0.101294	0.259057	0.000339837	0.544818	0.529893	-0.137111	0.278411	-0.537457	0.0353928	-0.00548505	0.00618602	2.77784	LogLikelihood Converged	-322.757
SCRI_RS_130992	5H	122.3	AGR.1to4	0.164864	0.398498	0	0.101928	0.259467	0.000346765	0.548348	0.528229	0.36615	-0.383228	-1.00152	0.0341416	-0.00714656	0.00777343	3.37806	LogLikelihood Converged	-321.815
SCRI_RS_131119	6H	107.8	AGR.1to4	0.524085	0.132692	0	0.101251	0.259041	0.000339407	0.544535	0.530103	-0.073341	0.19398	-0.614468	0.0350536	-0.00408445	0.00894678	2.914	LogLikelihood Converged	-323.457
SCRI_RS_131163	5H	166.06	AGR.1to4	0.365839	0.430305	0	0.101782	0.259622	0.000346106	0.546741	0.530523	0.106609	-0.141158	-0.7188	0.0332538	-0.00580396	0.00790321	3.10046	LogLikelihood Converged	-323.996
SCRI_RS_131198	5H	0.65	AGR.1to4	0.625383	0.259916	0	0.101519	0.259445	0.000343197	0.545298	0.531162	-0.0577477	0.155933	-0.631311	0.0352834	-0.00715439	0.0118041	2.95484	LogLikelihood Converged	-323.936
SCRI_RS_131218	2H	36.93	AGR.1to4	0.40579	0.900871	0	0.102059	0.259944	0.000349715	0.547831	0.530892	0.0994603	-0.0384872	-0.717067	0.0342136	-0.00740193	0.00869875	3.0389	LogLikelihood Converged	-324.373
SCRI_RS_131225	7H	4.99	AGR.1to4	0.505908	0.36287	0	0.101705	0.259609	0.000345401	0.546197	0.531007	-0.0832025	-0.0559856	-0.628095	0.0343728	-0.00739597	0.00984437	3.03184	LogLikelihood Converged	-324.018
SCRI_RS_131325	2H	60.72	AGR.1to4	0.774416	0.699174	0	0.102096	0.260064	0.000350495	0.547729	0.531537	0.0331809	-0.0585545	-0.668643	0.0350673	-0.00659546	0.00872286	3.04055	LogLikelihood Converged	-324.64
SCRI_RS_131341	6H	55.43	AGR.1to4	0.801351	0.512609	0	0.101947	0.259918	0.000348652	0.547056	0.531548	0.0505119	-0.146734	-0.658536	0.0339326	-0.00857257	0.00994306	3.02771	LogLikelihood Converged	-323.407
SCRI_RS_131479	5H	147.66	AGR.1to4	0.555635	0.536077	0	0.102101	0.259965	0.000350158	0.548084	0.530736	-0.110906	0.158926	-0.554408	0.034098	-0.00801728	0.0090911	2.87199	LogLikelihood Converged	-323.478
SCRI_RS_131647	6H	55.25	AGR.1to4	0.557492	0.741514	0	0.102175	0.260068	0.000351195	0.548323	0.530963	-0.0864244	-0.000688169	-0.63763	0.0342363	-0.00797821	0.00945332	3.01424	LogLikelihood Converged	-324.051
SCRI_RS_131671	4H	85.81	AGR.1to4	0.535154	0.943506	0	0.102199	0.260095	0.000351501	0.548413	0.530997	-0.135019	0.0555847	-0.643596	0.0341317	-0.00750172	0.00888727	3.01012	LogLikelihood Converged	-323.327
SCRI_RS_131870	6H	55.43	AGR.1to4	0.461838	0.484602	0	0.10199	0.259834	0.000348698	0.547649	0.53058	0.0885315	-0.122337	-0.684676	0.0343393	-0.00593559	0.00848272	3.05749	LogLikelihood Converged	-324.186
SCRI_RS_131897	3H	109.89	AGR.1to4	0.374202	0.460008	0	0.102143	0.259867	0.000350145	0.548716	0.529667	-0.108296	0.14589	-0.617603	0.0349728	-0.00443691	0.00825261	2.96567	LogLikelihood Converged	-323.9
SCRI_RS_131929	6H	91.61	AGR.1to4	0.458543	0.554143	0	0.101952	0.259838	0.000348387	0.54735	0.530892	0.10516	-0.133569	-0.675399	0.0331187	-0.0061575	0.00827485	3.04206	LogLikelihood Converged	-323.895
SCRI_RS_131977	6H	93.28	AGR.1to4	0.101985	0.654241	0	0.10241	0.259722	0.000351894	0.551223	0.526519	-0.198344	0.15331	-0.586914	0.0346197	-0.00696652	0.00787348	2.96219	LogLikelihood Converged	-323.214
SCRI_RS_131992	6H	79.63	AGR.1to4	0.502853	0.0552904	0	0.100341	0.25818	0.00032865	0.54033	0.530415	0.0950048	-0.285855	-0.67254	0.0318458	-0.00574733	0.00854592	3.07443	LogLikelihood Converged	-322.356
SCRI_RS_132017	7H	3.04	AGR.1to4	0.676113	0.0459029	0	0.100069	0.258004	0.00032578	0.538812	0.531139	-0.075051	0.392989	-0.645124	0.0251786	-0.011087	0.00651573	2.9696	LogLikelihood Converged	-321.733
SCRI_RS_132023	6H	97.31	AGR.1to4	0.206733	0.816324	0	0.102165	0.259817	0.000350138	0.549042	0.529117	0.152823	-0.0532521	-0.706104	0.0337186	-0.00766053	0.0088657	3.03336	LogLikelihood Converged	-323.877
SCRI_RS_132067	4H	60.1	AGR.1to4	0.677305	0.990315	0	0.102259	0.260177	0.000352338	0.548613	0.531168	-0.0480847	0.0235335	-0.627749	0.0343304	-0.00761745	0.00880251	3.00155	LogLikelihood Converged	-324.616
SCRI_RS_132118	7H	132.37	AGR.1to4	0.966601	0.859608	0	0.102188	0.260162	0.000351668	0.548121	0.531589	0.00580908	-0.0259468	-0.655124	0.0341671	-0.00754561	0.00841198	3.02	LogLikelihood Converged	-324.365
SCRI_RS_132280	5H	42.37	AGR.1to4	0.94073	0.653882	0	0.102097	0.26007	0.000350527	0.547719	0.531573	0.00880024	0.0673992	-0.659303	0.0325461	-0.00694012	0.011882	2.97383	LogLikelihood Converged	-324.222
SCRI_RS_132308	5H	165.29	AGR.1to4	0.503917	0.569739	0	0.101873	0.259816	0.000347628	0.546821	0.531319	0.0771364	-0.130458	-0.689828	0.0310832	-0.00545384	0.00549659	3.07512	LogLikelihood Converged	-323.984
SCRI_RS_132345	3H	62.34	AGR.1to4	0.511182	0.225326	0	0.101606	0.259418	0.000343839	0.54605	0.530294	0.0818884	-0.178503	-0.710816	0.0346587	-0.0051656	0.00986573	3.1384	LogLikelihood Converged	-323.681
SCRI_RS_132388	3H	10.41	AGR.1to4	0.752905	0.32702	0	0.101666	0.259628	0.000345144	0.545839	0.531449	0.0364116	-0.132027	-0.670103	0.0307975	-0.006288	0.0113452	3.07577	LogLikelihood Converged	-324.15
SCRI_RS_132461	1H	48.92	AGR.1to4	0.159898	0.219151	0	0.101667	0.259134	0.000343282	0.547424	0.527645	0.235024	-0.308	-0.856965	0.0365566	-0.00856699	0.00730321	3.27971	LogLikelihood Converged	-322.305
SCRI_RS_132472	1H	136.25	AGR.1to4	0.496933	0.997209	0	0.102257	0.260117	0.000352087	0.548789	0.53072	-0.0857519	0.0448017	-0.593308	0.0342982	-0.0075937	0.00885172	2.98282	LogLikelihood Converged	-324.385
SCRI_RS_132586	2H	114.97	AGR.1to4	0.749312	0.909449	0	0.102169	0.260133	0.000351394	0.548067	0.531513	-0.0381157	0.0343418	-0.629806	0.0343523	-0.00789794	0.00841304	2.99253	LogLikelihood Converged	-324.494
SCRI_RS_13262	5H	137.85	AGR.1to4	0.294493	0.0524443	0	0.100303	0.258005	0.000327703	0.540596	0.529366	-0.120556	0.320203	-0.595088	0.0432552	-0.0109372	0.0171913	2.85919	LogLikelihood Converged	-322.12
SCRI_RS_133	6H	76.94	AGR.1to4	0.201666	0.749043	0	0.102067	0.259739	0.000349003	0.548547	0.529258	-0.147312	0.109053	-0.586488	0.0349602	-0.00747201	0.00887881	2.9644	LogLikelihood Converged	-323.945
SCRI_RS_133010	5H	167.06	AGR.1to4	0.498663	0.453818	0	0.101871	0.259763	0.00034741	0.546972	0.530932	-0.115727	0.176125	-0.553222	0.0344562	-0.00718559	0.0104228	2.86185	LogLikelihood Converged	-323.476
SCRI_RS_133026	7H	65.37	AGR.1to4	0.367519	0.510345	0	0.101865	0.259713	0.000347161	0.547083	0.530594	-0.104874	0.138432	-0.608894	0.0317283	-0.0105548	0.0102747	2.95586	LogLikelihood Converged	-323.954
SCRI_RS_133042	5H	43.73	AGR.1to4	0.133904	0.27996	0	0.101563	0.259083	0.00034221	0.546791	0.528048	0.185683	0.0243316	-0.781034	0.0321427	-0.00864741	0.00718506	2.99847	LogLikelihood Converged	-322.926
SCRI_RS_13318	5H	161.24	AGR.1to4	0.761584	0.273809	0	0.101489	0.259471	0.000343039	0.544985	0.531592	-0.0352856	0.16031	-0.638296	0.0309456	-0.00708463	0.00390603	2.94481	LogLikelihood Converged	-323.911
SCRI_RS_13322	2H	142.26	AGR.1to4	0.00945052	0.124431	0	0.101446	0.257868	0.000336676	0.54975	0.519652	0.40254	-0.418453	-0.991358	0.0365157	-0.00789502	0.00804085	3.36486	LogLikelihood Converged	-319.694
SCRI_RS_133224	2H	132.96	AGR.1to4	0.188254	0.71092	0	0.102034	0.259691	0.000348532	0.548448	0.529138	-0.165949	0.033884	-0.536915	0.0353143	-0.00618563	0.0103952	2.98962	LogLikelihood Converged	-323.405
SCRI_RS_133323	5H	119.2	AGR.1to4	0.0764789	0.770147	0	0.102229	0.259537	0.000349619	0.550423	0.526483	-0.304301	0.206922	-0.388194	0.0344586	-0.00806185	0.00851972	2.83308	LogLikelihood Converged	-322.383
SCRI_RS_133327	2H	79.97	AGR.1to4	0.558706	0.197459	0	0.101057	0.259058	0.00033784	0.543005	0.531699	-0.0733898	0.187562	-0.602522	0.0315946	-0.00665845	0.0113611	2.88473	LogLikelihood Converged	-323.593
SCRI_RS_133334	4H	121.06	AGR.1to4	0.553122	0.14179	0	0.101094	0.258977	0.000337852	0.543549	0.530793	0.0687173	-0.190938	-0.684359	0.0344496	-0.00645748	0.0118068	3.09981	LogLikelihood Converged	-323.51
SCRI_RS_133339	3H	106.55	AGR.1to4	0.797939	0.386541	0	0.10187	0.259804	0.000347556	0.546832	0.531256	0.0295132	-0.107299	-0.668065	0.0354239	-0.00587985	0.0101035	3.06586	LogLikelihood Converged	-324.356
SCRI_RS_133367	6H	59.86	AGR.1to4	0.193166	0.310895	0	0.101466	0.259164	0.000341684	0.545787	0.529408	-0.150807	0.186827	-0.58856	0.0350907	-0.00921884	0.00698229	2.93211	LogLikelihood Converged	-323.394
SCRI_RS_133377	2H	14.22	AGR.1to4	0.351511	0.407936	0	0.101619	0.259498	0.000344244	0.545893	0.530807	-0.107245	0.154789	-0.599679	0.0346945	-0.00993819	0.0116636	2.93693	LogLikelihood Converged	-323.874
SCRI_RS_133407	4H	50.96	AGR.1to4	0.890483	0.542789	0	0.101995	0.259969	0.000349255	0.547258	0.531575	0.0195856	0.0674559	-0.657649	0.033064	-0.00704825	0.0086772	3.00086	LogLikelihood Converged	-324.18
SCRI_RS_133415	3H	62.75	AGR.1to4	0.21164	0.418603	0	0.101999	0.259598	0.000347874	0.548472	0.528697	0.144073	-0.162955	-0.719562	0.0332687	-0.00592852	0.0104178	3.08946	LogLikelihood Converged	-323.629
SCRI_RS_13353	5H	43.66	AGR.1to4	0.620122	0.259547	0	0.10147	0.259413	0.000342657	0.545026	0.531288	0.0636886	0.12806	-0.671536	0.0278891	-0.00707262	0.0127759	2.98065	LogLikelihood Converged	-323.599
SCRI_RS_133538	5H	42.37	AGR.1to4	0.716027	0.112869	0	0.100782	0.258756	0.000334416	0.541866	0.531473	0.0421857	0.224865	-0.677537	0.0298997	-0.00563571	0.0197905	2.89188	LogLikelihood Converged	-323.054
SCRI_RS_133539	2H	76.69	AGR.1to4	0.752738	0.914895	0	0.102196	0.260151	0.00035169	0.548215	0.531445	0.0462988	-0.037944	-0.691324	0.0342402	-0.00775534	0.00880086	3.04507	LogLikelihood Converged	-324.26
SCRI_RS_133544	6H	51.47	AGR.1to4	0.315061	0.543552	0	0.102036	0.259792	0.000348935	0.548139	0.529901	0.180789	0.015698	-0.813878	0.0334995	-0.00842797	0.01046	3.00021	LogLikelihood Converged	-323.13
SCRI_RS_133600	5H	11.18	AGR.1to4	0.749588	0.861846	0	0.102176	0.260134	0.000351454	0.548116	0.531468	-0.0372827	-0.00251437	-0.632079	0.034071	-0.00758352	0.00808619	3.01576	LogLikelihood Converged	-324.506
SCRI_RS_133602	5H	122.3	AGR.1to4	0.181115	0.864679	0	0.102444	0.259957	0.000353091	0.550729	0.52807	0.216563	-0.137241	-0.685702	0.0343	-0.00774653	0.00933176	3.03493	LogLikelihood Converged	-323.119
SCRI_RS_133674	5H	39.91	AGR.1to4	0.571841	0.78631	0	0.102241	0.260121	0.000351969	0.548657	0.530871	-0.0930613	0.0876406	-0.640565	0.0339082	-0.00758931	0.00894203	3.00197	LogLikelihood Converged	-323.911
SCRI_RS_13376	3H	66.67	AGR.1to4	0.209109	0.137109	0	0.101073	0.258702	0.000336654	0.544261	0.52885	-0.146205	0.241077	-0.593158	0.0361596	-0.00381775	0.011587	2.91411	LogLikelihood Converged	-322.819
SCRI_RS_13386	2H	156.62	AGR.1to4	0.312397	0.522296	0	0.101912	0.259704	0.000347535	0.547471	0.530171	0.124123	-0.138788	-0.694415	0.0326181	-0.00612916	0.00806259	3.05962	LogLikelihood Converged	-323.894
SCRI_RS_133886	1H	65.62	AGR.1to4	0.601912	0.438493	0	0.101857	0.259784	0.000347368	0.546795	0.531204	-0.134011	-0.110838	-0.646894	0.0334642	-0.00747463	0.00971466	3.02024	LogLikelihood Converged	-322.756
SCRI_RS_133909	5H	1.28	AGR.1to4	0.635553	0.428135	0	0.101858	0.259789	0.000347399	0.54679	0.531231	0.055117	0.0581529	-0.677401	0.0346691	-0.00742113	0.0109227	2.98974	LogLikelihood Converged	-324.297
SCRI_RS_13395	5H	42.37	AGR.1to4	0.379529	0.567311	0	0.102036	0.259849	0.000349158	0.54796	0.530338	-0.119625	-0.00787083	-0.625741	0.033318	-0.00816373	0.00783852	3.01657	LogLikelihood Converged	-323.889
SCRI_RS_134017	3H	88.58	AGR.1to4	0.488223	0.937405	0	0.102123	0.260028	0.00035059	0.548048	0.531058	-0.0864046	0.0365148	-0.627108	0.0344328	-0.0073941	0.00886376	3.00334	LogLikelihood Converged	-324.387
SCRI_RS_134057	7H	127.92	AGR.1to4	0.616016	0.108068	0	0.1007	0.258667	0.000333407	0.541526	0.531411	-0.0577589	0.189696	-0.624524	0.0341178	-0.00859564	0.00939509	2.92026	LogLikelihood Converged	-323.417
SCRI_RS_134182	4H	19.5	AGR.1to4	0.85797	0.544017	0	0.101945	0.259936	0.000348698	0.546982	0.5317	-0.027355	0.105979	-0.649142	0.0352122	-0.0101016	0.00889943	2.9958	LogLikelihood Converged	-323.93
SCRI_RS_134241	2H	132.56	AGR.1to4	0.228541	0.61982	0	0.10198	0.259693	0.000348075	0.548031	0.52956	-0.138754	0.131613	-0.579665	0.0330293	-0.00893235	0.00736359	2.94346	LogLikelihood Converged	-323.795
SCRI_RS_134252	2H	156.86	AGR.1to4	0.322969	0.268668	0	0.101396	0.259226	0.000341326	0.545052	0.530423	0.12492	-0.211029	-0.691183	0.0298864	-0.00446375	0.00617922	3.0765	LogLikelihood Converged	-323.356
SCRI_RS_13426	3H	156.48	AGR.1to4	0.845571	0.694979	0	0.102182	0.260126	0.000351477	0.548191	0.531356	0.023945	-0.0662444	-0.669952	0.0342112	-0.00674365	0.00700935	3.05867	LogLikelihood Converged	-324.349
SCRI_RS_13428	4H	0.9	AGR.1to4	0.111695	0.128698	0	0.101091	0.258499	0.000336053	0.545042	0.527162	-0.195264	0.262546	-0.590839	0.0336796	-0.00781324	0.00884373	2.92999	LogLikelihood Converged	-322.286
SCRI_RS_13433	3H	49.32	AGR.1to4	0.942565	0.487426	0	0.101938	0.259914	0.000348559	0.547003	0.531581	-0.00830211	0.0778704	-0.649432	0.0334709	-0.00710328	0.0102564	2.97692	LogLikelihood Converged	-324.524
SCRI_RS_13434	3H	102.3	AGR.1to4	0.351312	0.589026	0	0.102373	0.260046	0.00035282	0.549901	0.529296	-0.107423	0.114113	-0.603749	0.0344501	-0.00584414	0.00868233	2.96117	LogLikelihood Converged	-324.159
SCRI_RS_134343	2H	151.41	AGR.1to4	0.460108	0.937219	0	0.10225	0.260094	0.000351939	0.548809	0.530597	-0.167272	0.0705939	-0.642175	0.034389	-0.00763344	0.00893601	3.00939	LogLikelihood Converged	-323.171
SCRI_RS_134469	6H	58.66	AGR.1to4	0.144175	0.201769	0	0.101267	0.258828	0.000338752	0.545342	0.52834	0.172109	-0.225708	-0.759956	0.0342939	-0.00944967	0.00696462	3.15234	LogLikelihood Converged	-322.861
SCRI_RS_13460	4H	73.4	AGR.1to4	0.210279	0.628508	0	0.102023	0.259697	0.000348459	0.548342	0.529272	0.147484	-0.0242185	-0.743396	0.0355032	-0.00654863	0.0089141	3.02898	LogLikelihood Converged	-323.827
SCRI_RS_134620	4H	56.79	AGR.1to4	0.890546	0.825698	0	0.102206	0.260166	0.000351837	0.548244	0.531484	0.0159336	0.0164903	-0.661013	0.0342644	-0.00796072	0.00823286	3.00679	LogLikelihood Converged	-324.671
SCRI_RS_134640	7H	80.08	AGR.1to4	0.472881	0.731764	0	0.102229	0.260064	0.000351647	0.548745	0.530528	0.187174	-0.0239307	-0.663532	0.0340491	-0.00805676	0.00876351	3.01523	LogLikelihood Converged	-322.877
SCRI_RS_134663	1H	11.97	AGR.1to4	0.645803	0.630678	0	0.10206	0.259999	0.000349936	0.547665	0.531305	0.0631614	0.0255395	-0.702351	0.033643	-0.00687008	0.00824138	2.99509	LogLikelihood Converged	-324.219
SCRI_RS_1347	7H	102.48	AGR.1to4	0.598905	0.280877	0	0.10155	0.259478	0.000343583	0.545428	0.531182	0.0607263	0.0934932	-0.682504	0.0353996	-0.0044893	0.00579486	2.9701	LogLikelihood Converged	-323.954
SCRI_RS_134711	5H	115.1	AGR.1to4	0.150437	0.192066	0	0.101022	0.258674	0.000336123	0.543961	0.529023	-0.172989	0.254994	-0.541294	0.036484	-0.0126816	0.00548202	2.84731	LogLikelihood Converged	-322.66
SCRI_RS_134798	5H	43.73	AGR.1to4	0.244392	0.271462	0	0.101543	0.259244	0.000342642	0.546124	0.529433	0.146493	0.0501091	-0.756328	0.0316748	-0.00869784	0.00706767	2.97994	LogLikelihood Converged	-323.308
SCRI_RS_134823	2H	42.16	AGR.1to4	0.879565	0.258811	0	0.101465	0.259455	0.000342777	0.544857	0.531646	-0.0238666	-0.15443	-0.633825	0.0342717	-0.00796087	0.00586961	3.14324	LogLikelihood Converged	-323.474
SCRI_RS_134872	7H	50.49	AGR.1to4	0.532626	0.333188	0	0.101703	0.259596	0.000345336	0.546221	0.530926	-0.0766349	-0.0819641	-0.629039	0.0378096	-0.00370678	0.00930338	3.04096	LogLikelihood Converged	-323.874
SCRI_RS_134953	4H	50.96	AGR.1to4	0.842727	0.621098	0	0.102109	0.260061	0.000350598	0.547837	0.531418	-0.0237718	0.0678542	-0.638379	0.0334361	-0.0067499	0.00977989	2.97146	LogLikelihood Converged	-324.531
SCRI_RS_134956	4H	75.15	AGR.1to4	0.710817	0.277496	0	0.101575	0.259519	0.00034395	0.54549	0.531304	-0.0464442	0.146263	-0.639817	0.0355935	-0.00733829	0.00709056	2.96958	LogLikelihood Converged	-323.966
SCRI_RS_135049	6H	55.18	AGR.1to4	0.792018	0.765978	0	0.102148	0.260111	0.000351128	0.547976	0.531505	-0.0537822	0.0830015	-0.60479	0.0340928	-0.00802392	0.00932959	2.93868	LogLikelihood Converged	-323.543
SCRI_RS_135063	6H	109.7	AGR.1to4	0.371299	0.092891	0	0.100659	0.258479	0.000332373	0.541807	0.530288	-0.178612	-0.202408	-0.637574	0.0357494	-0.00755182	0.0102483	3.03258	LogLikelihood Converged	-321.906
SCRI_RS_135092	1H	85.52	AGR.1to4	0.663167	0.16756	0	0.101239	0.259151	0.000339721	0.544095	0.531036	-0.0643069	0.212452	-0.601252	0.034486	-0.00976749	0.00866207	2.84131	LogLikelihood Converged	-323.271
SCRI_RS_135112	2H	94.8	AGR.1to4	0.349068	0.475183	0	0.101905	0.259709	0.000347493	0.547404	0.530258	-0.132928	-0.0188547	-0.625926	0.0343175	-0.00645732	0.00928454	3.01892	LogLikelihood Converged	-323.698
SCRI_RS_135155	3H	139.22	AGR.1to4	0.826125	0.441505	0	0.101898	0.259858	0.000348001	0.546877	0.531452	0.0511252	0.135588	-0.657016	0.0338783	-0.00732084	0.00774906	3.00555	LogLikelihood Converged	-323.063
SCRI_RS_135156	3H	139.22	AGR.1to4	0.826125	0.441505	0	0.101898	0.259858	0.000348001	0.546877	0.531452	-0.0511252	-0.135588	-0.605891	0.0338783	-0.00732084	0.00774906	3.14114	LogLikelihood Converged	-323.063
SCRI_RS_135181	7H	102.48	AGR.1to4	0.871627	0.130625	0	0.100907	0.258902	0.000336	0.542355	0.531643	-0.0194865	-0.168528	-0.642211	0.0341635	-0.00257476	0.00566485	3.12325	LogLikelihood Converged	-323.459
SCRI_RS_135248	2H	100.66	AGR.1to4	0.49459	0.726483	0	0.102132	0.260013	0.00035061	0.548167	0.530871	0.0795537	-0.00224216	-0.687463	0.034872	-0.00736797	0.0097904	3.01536	LogLikelihood Converged	-324.4
SCRI_RS_135333	3H	37.71	AGR.1to4	0.490344	0.276244	0	0.101375	0.259324	0.000341516	0.544581	0.531331	-0.0810232	0.160663	-0.60567	0.0363709	-0.00458264	0.00868927	2.91836	LogLikelihood Converged	-323.891
SCRI_RS_135355	2H	100.58	AGR.1to4	0.762267	0.958538	0	0.102229	0.260174	0.000352065	0.548389	0.531379	0.0700328	-0.0255779	-0.658431	0.0344183	-0.00762004	0.00882528	3.01601	LogLikelihood Converged	-323.372
SCRI_RS_135365	4H	56.38	AGR.1to4	0.985034	0.0603409	0	0.100413	0.258346	0.000329852	0.540351	0.531142	0.00300841	0.276078	-0.654796	0.0358226	-0.00791951	0.00452655	2.97129	LogLikelihood Converged	-322.343
SCRI_RS_135391	2H	9.06	AGR.1to4	0.744899	0.0134741	0	0.0987891	0.256794	0.000311186	0.532881	0.531625	-0.0830742	0.590819	-0.57517	0.0315009	-0.00662799	0.0107377	2.45623	LogLikelihood Converged	-320.149
SCRI_RS_135464	5H	48.16	AGR.1to4	0.466141	0.207993	0	0.101306	0.259188	0.000340423	0.544489	0.53081	0.0909288	0.103117	-0.681916	0.0296505	-0.00705475	0.0111942	2.98391	LogLikelihood Converged	-323.51
SCRI_RS_13552	4H	50.97	AGR.1to4	0.470182	0.886411	0	0.102205	0.260068	0.000351449	0.548548	0.53074	-0.106842	0.0388467	-0.566907	0.0342137	-0.00760768	0.00902982	2.98225	LogLikelihood Converged	-324.046
SCRI_RS_135581	3H	62.15	AGR.1to4	0.510213	0.722005	0	0.102128	0.260016	0.000350588	0.548125	0.530928	0.108109	-0.108012	-0.669467	0.0354128	-0.00733119	0.00883609	3.02986	LogLikelihood Converged	-323.781
SCRI_RS_135585	2H	2.03	AGR.1to4	0.263293	0.0662575	0	0.100406	0.258117	0.000328962	0.541029	0.52944	0.214478	-0.424473	-0.845968	0.0315389	-0.00883722	0.0109624	3.3973	LogLikelihood Converged	-321.463
SCRI_RS_135619	2H	47.93	AGR.1to4	0.310074	0.678268	0	0.102165	0.259908	0.00035049	0.548753	0.529814	-0.117336	0.0179406	-0.588995	0.0342313	-0.00678263	0.00875183	3.00522	LogLikelihood Converged	-324.187
SCRI_RS_13565	2H	83.17	AGR.1to4	0.717322	0.20054	0	0.101303	0.259258	0.000340658	0.544245	0.531365	-0.0417063	0.166538	-0.632074	0.0315919	-0.00474926	0.0120047	2.93101	LogLikelihood Converged	-323.818
SCRI_RS_13570	7H	108.69	AGR.1to4	0.135641	0.46334	0	0.101924	0.25944	0.000346635	0.548409	0.528047	0.197605	-0.188338	-0.80208	0.0332123	-0.00776046	0.00886	3.15588	LogLikelihood Converged	-323.16
SCRI_RS_136136	6H	56.46	AGR.1to4	0.168817	0.75906	0	0.102063	0.259685	0.000348755	0.548687	0.528871	0.195078	-0.0625959	-0.694295	0.0345978	-0.00690169	0.00938793	3.02682	LogLikelihood Converged	-323.35
SCRI_RS_13615	7H	1.44	AGR.1to4	0.115736	0.934525	0	0.102184	0.25966	0.000349708	0.549694	0.527761	0.212741	-0.0991715	-0.816431	0.0342165	-0.00759829	0.00895126	3.08965	LogLikelihood Converged	-323.23
SCRI_RS_1362	5H	47.72	AGR.1to4	0.798601	0.124583	0	0.100994	0.258932	0.000336846	0.542924	0.531215	-0.0329282	0.195865	-0.629813	0.031174	-0.00964564	0.0071293	2.87267	LogLikelihood Converged	-323.35
SCRI_RS_136200	2H	10	AGR.1to4	0.148414	0.649309	0	0.102162	0.259684	0.000349603	0.549446	0.528113	0.180101	-0.142992	-0.778782	0.0335752	-0.00777438	0.00872972	3.11352	LogLikelihood Converged	-323.51
SCRI_RS_136233	2H	61.01	AGR.1to4	0.745031	0.924212	0	0.102211	0.260159	0.000351849	0.5483	0.531397	0.0482053	-0.0121377	-0.693035	0.0341109	-0.00779518	0.00864662	3.02436	LogLikelihood Converged	-324.156
SCRI_RS_136287	2H	15.14	AGR.1to4	0.0296213	0.0851836	0	0.10013	0.257321	0.000323817	0.541446	0.525455	-0.268334	0.330536	-0.469592	0.0372908	-0.0108322	0.00922969	2.7874	LogLikelihood Converged	-320.815
SCRI_RS_136379	2H	113.69	AGR.1to4	0.429403	0.818461	0	0.102102	0.259977	0.000350214	0.548057	0.530816	-0.0947675	0.018531	-0.593208	0.035099	-0.00686871	0.00975415	3.00213	LogLikelihood Converged	-324.136
SCRI_RS_13639	2H	61.04	AGR.1to4	0.856733	0.790645	0	0.10219	0.260148	0.000351628	0.548175	0.531475	0.0248347	-0.0473826	-0.673106	0.034749	-0.00697419	0.00833362	3.05077	LogLikelihood Converged	-324.342
SCRI_RS_136415	5H	174.17	AGR.1to4	0.972947	0.70482	0	0.10217	0.260128	0.00035138	0.548092	0.531464	0.00514613	0.0482571	-0.654831	0.0338544	-0.00699345	0.00866602	3.00598	LogLikelihood Converged	-324.182
SCRI_RS_136556	7H	50.54	AGR.1to4	0.206061	0.00142942	0	0.0968902	0.254482	0.000288772	0.525692	0.528503	0.158224	-0.440866	-0.765953	0.0332533	-2.2e-05	0.00647793	3.32293	LogLikelihood Converged	-318.802
SCRI_RS_136586	7H	90.93	AGR.1to4	0.734825	0.114192	0	0.100735	0.258734	0.000333945	0.541576	0.531665	0.0421505	-0.213299	-0.666809	0.0345575	-0.00162986	0.00674718	3.08079	LogLikelihood Converged	-323.254
SCRI_RS_136590	7H	90.12	AGR.1to4	0.863011	0.12935	0	0.10084	0.258857	0.000335275	0.541989	0.531805	0.0212492	-0.190907	-0.660618	0.0345173	-0.00207263	0.00709199	3.07624	LogLikelihood Converged	-323.425
SCRI_RS_136593	3H	110.33	AGR.1to4	0.969207	0.527692	0	0.101991	0.259964	0.000349202	0.547243	0.531569	-0.00444878	-0.0676707	-0.651412	0.0354142	-0.00961691	0.00954286	3.04909	LogLikelihood Converged	-324.523
SCRI_RS_136604	6H	56.46	AGR.1to4	0.232293	0.601179	0	0.101975	0.259689	0.000348019	0.548006	0.529568	0.137877	-0.127056	-0.728951	0.0346643	-0.00849382	0.00799597	3.08335	LogLikelihood Converged	-323.911
SCRI_RS_136645	4H	54.35	AGR.1to4	0.17565	0.515057	0	0.101769	0.259447	0.000345336	0.547204	0.529274	-0.165769	0.158914	-0.542623	0.0338784	-0.00732896	0.0102808	2.90845	LogLikelihood Converged	-323.522
SCRI_RS_136648	4H	55.14	AGR.1to4	0.470175	0.933777	0	0.102087	0.259997	0.00035016	0.547872	0.531094	0.0911469	-0.0373088	-0.717996	0.0341755	-0.00734808	0.00904957	3.04092	LogLikelihood Converged	-324.235
SCRI_RS_136658	6H	55.43	AGR.1to4	0.965405	0.575917	0	0.102036	0.260009	0.000349763	0.547441	0.531577	-0.00519323	0.0635792	-0.652306	0.0338672	-0.00899996	0.00909438	2.99105	LogLikelihood Converged	-324.546
SCRI_RS_136706	5H	22.5	AGR.1to4	0.210725	0.152149	0	0.101147	0.258783	0.000337572	0.544567	0.528908	0.143823	-0.233211	-0.724913	0.0309994	-0.00721285	0.012639	3.13105	LogLikelihood Converged	-322.919
SCRI_RS_136724	6H	67.7	AGR.1to4	0.759546	0.675898	0	0.102134	0.26008	0.000350882	0.547967	0.531372	0.0376385	0.0252803	-0.679157	0.033974	-0.00777807	0.00845446	2.99742	LogLikelihood Converged	-324.553
SCRI_RS_136777	5H	96.89	AGR.1to4	0.227169	0.190068	0	0.101059	0.258818	0.000336964	0.543781	0.529849	0.156944	-0.269889	-0.695072	0.0373414	-0.0135063	0.00513359	3.08442	LogLikelihood Converged	-322.758
SCRI_RS_136812	5H	111.8	AGR.1to4	0.186652	0.120576	0	0.100737	0.258419	0.000332803	0.542597	0.529232	-0.163082	0.299187	-0.542024	0.0372068	-0.0147337	0.0040236	2.80766	LogLikelihood Converged	-322.358
SCRI_RS_136848	6H	75.02	AGR.1to4	0.598263	0.0751159	0	0.100262	0.25827	0.000328324	0.539436	0.53171	0.0625195	-0.228157	-0.677014	0.0396285	-0.00378166	0.00908378	3.10066	LogLikelihood Converged	-322.985
SCRI_RS_136856	1H	96.26	AGR.1to4	0.0406685	0.0466796	0	0.100431	0.257418	0.000326627	0.543437	0.523911	-0.301289	0.431105	-0.407131	0.0320251	-0.0134413	0.00821728	2.66226	LogLikelihood Converged	-320.209
SCRI_RS_136857	5H	42.37	AGR.1to4	0.812008	0.426144	0	0.101838	0.25981	0.000347299	0.546566	0.531547	-0.0278191	-0.115393	-0.64253	0.0312677	-0.00667579	0.014582	3.06361	LogLikelihood Converged	-323.974
SCRI_RS_136897	6H	55.25	AGR.1to4	0.578651	0.841622	0	0.102235	0.260126	0.000351933	0.548591	0.53096	-0.0840416	0.070212	-0.638994	0.0344491	-0.00739429	0.00852537	3.0018	LogLikelihood Converged	-324.061
SCRI_RS_136918	7H	49.1	AGR.1to4	0.541767	0.28508	0	0.101598	0.259492	0.000344047	0.54575	0.530926	-0.0751202	-0.0967418	-0.629787	0.0382824	-0.00318705	0.00929899	3.04548	LogLikelihood Converged	-323.767
SCRI_RS_136937	3H	80.4	AGR.1to4	0.64277	0.878919	0	0.102073	0.260048	0.000350232	0.547601	0.531593	0.121824	-0.100888	-0.769485	0.0338551	-0.00786203	0.00872876	3.11015	LogLikelihood Converged	-322.986
SCRI_RS_136959	3H	36.85	AGR.1to4	0.884815	0.99422	0	0.102211	0.260178	0.000351927	0.548241	0.531544	0.01826	-0.0103278	-0.659221	0.0343407	-0.00756446	0.00883675	3.01739	LogLikelihood Converged	-324.602
SCRI_RS_136969	2H	131.19	AGR.1to4	0.141004	0.595948	0	0.101915	0.259499	0.000346779	0.548152	0.528566	0.194698	-0.198239	-0.702639	0.0330924	-0.0100789	0.00561196	3.063	LogLikelihood Converged	-322.895
SCRI_RS_136981	4H	121.06	AGR.1to4	0.553122	0.14179	0	0.101094	0.258977	0.000337852	0.543549	0.530793	-0.0687173	0.190938	-0.615641	0.0344496	-0.00645748	0.0118068	2.90887	LogLikelihood Converged	-323.51
SCRI_RS_137023	1H	15.67	AGR.1to4	0.134593	0.491753	0	0.101733	0.259332	0.000344588	0.547292	0.528668	0.203932	-0.194555	-0.811081	0.0350288	-0.00869311	0.010015	3.16478	LogLikelihood Converged	-323.089
SCRI_RS_137093	2H	47.65	AGR.1to4	0.409911	0.768494	0	0.102418	0.260155	0.000353633	0.5499	0.529788	0.193852	-0.0423935	-0.666271	0.0342174	-0.0078518	0.00844955	3.01669	LogLikelihood Converged	-322.999
SCRI_RS_137116	1H	122.43	AGR.1to4	0.947409	0.812162	0	0.102201	0.260164	0.000351789	0.548212	0.531509	-0.0135234	0.0508096	-0.652723	0.0338451	-0.00798628	0.00900462	3.00998	LogLikelihood Converged	-323.614
SCRI_RS_137201	3H	53.5	AGR.1to4	0.511182	0.225326	0	0.101606	0.259418	0.000343839	0.54605	0.530294	-0.0818884	0.178503	-0.628928	0.0346587	-0.0051656	0.00986573	2.95989	LogLikelihood Converged	-323.681
SCRI_RS_137215	6H	70.51	AGR.1to4	0.309057	0.129563	0	0.10096	0.258725	0.000335792	0.543325	0.529884	0.141224	0.115891	-0.684409	0.0361992	-0.00487094	0.00855029	2.98945	LogLikelihood Converged	-322.757
SCRI_RS_137263	2H	82.27	AGR.1to4	0.287364	0.0824441	0	0.100354	0.258183	0.000328768	0.540421	0.530337	-0.157989	0.320407	-0.624957	0.0314337	-0.0120931	0.0101635	2.95585	LogLikelihood Converged	-322.188
SCRI_RS_137450	3H	91.79	AGR.1to4	0.808278	0.337978	0	0.101698	0.259665	0.000345552	0.545964	0.53149	-0.0285661	0.128723	-0.642568	0.0345235	-0.00663903	0.0122684	2.96408	LogLikelihood Converged	-324.144
SCRI_RS_137464	6H	56.46	AGR.1to4	0.200504	0.515445	0	0.101875	0.259553	0.000346643	0.547676	0.529283	-0.148847	0.146717	-0.590811	0.0346185	-0.00873746	0.00782533	2.95193	LogLikelihood Converged	-323.719
SCRI_RS_137626	7H	54.04	AGR.1to4	0.445971	0.212303	0	0.101332	0.2592	0.00034069	0.54465	0.530704	0.154731	-0.307507	-0.667702	0.0349338	-0.00489248	0.00848367	3.04146	LogLikelihood Converged	-322.587
SCRI_RS_13766	5H	103.29	AGR.1to4	0.181437	0.0772086	0	0.100334	0.258014	0.000327994	0.540804	0.529202	-0.165918	0.327808	-0.538947	0.0377679	-0.0154104	0.00361364	2.78586	LogLikelihood Converged	-321.988
SCRI_RS_137706	6H	56.46	AGR.1to4	0.718954	0.110455	0	0.100581	0.258625	0.00033226	0.540744	0.532002	-0.050495	0.236402	-0.644008	0.0345834	-0.0126038	0.0108428	2.96313	LogLikelihood Converged	-323.022
SCRI_RS_13780	3H	80.3	AGR.1to4	0.520565	0.47632	0	0.10203	0.259882	0.000349231	0.547808	0.530638	0.0944889	-0.140849	-0.671778	0.0353249	-0.00784708	0.008404	3.04061	LogLikelihood Converged	-323.863
SCRI_RS_137824	6H	59.86	AGR.1to4	0.0487519	0.0709759	0	0.100172	0.257459	0.000324659	0.541334	0.526185	0.243563	-0.326615	-0.822659	0.0347457	-0.00982527	0.00658056	3.23866	LogLikelihood Converged	-321.101
SCRI_RS_137825	2H	126.63	AGR.1to4	0.307794	0.679549	0	0.102439	0.260077	0.00035351	0.550306	0.529033	-0.118316	0.107347	-0.602463	0.0347223	-0.00857004	0.00795157	2.96718	LogLikelihood Converged	-324.118
SCRI_RS_137838	5H	42.37	AGR.1to4	0.9359	0.38459	0	0.101791	0.259766	0.000346731	0.546348	0.531565	-0.00941782	-0.137588	-0.650179	0.0308882	-0.0065954	0.0151364	3.0726	LogLikelihood Converged	-323.934
SCRI_RS_137866	5H	42.37	AGR.1to4	0.835495	0.918286	0	0.102175	0.260149	0.000351507	0.54806	0.531594	-0.0244726	-0.00341061	-0.644166	0.0339509	-0.00744434	0.00951946	3.01581	LogLikelihood Converged	-324.314
SCRI_RS_137870	6H	73.59	AGR.1to4	0.473861	0.0453244	0	0.0998174	0.257775	0.000322903	0.537619	0.531299	-0.0879909	0.273821	-0.594269	0.0402992	-0.00323218	0.00836437	2.829	LogLikelihood Converged	-322.381
SCRI_RS_137893	5H	45.62	AGR.1to4	0.622322	0.221097	0	0.101458	0.25936	0.000342355	0.545104	0.53097	0.0615555	-0.169843	-0.672578	0.0319916	-0.00966482	0.00793944	3.06652	LogLikelihood Converged	-323.755
SCRI_RS_137903	4H	59.24	AGR.1to4	0.26818	0.886059	0	0.10217	0.259902	0.000350507	0.548809	0.529732	0.146068	-0.0929421	-0.691033	0.0348024	-0.00744644	0.00898194	3.03816	LogLikelihood Converged	-323.868
SCRI_RS_137934	3H	64.46	AGR.1to4	0.361568	0.283861	0	0.101603	0.2594	0.000343741	0.546083	0.530179	-0.108579	0.175857	-0.586207	0.0363522	-0.00439611	0.00900639	2.90425	LogLikelihood Converged	-323.689
SCRI_RS_137940	5H	42.37	AGR.1to4	0.366006	0.752626	0	0.102141	0.259952	0.000350455	0.548434	0.53033	-0.124239	0.0261122	-0.625529	0.0337077	-0.00788996	0.00827908	3.00885	LogLikelihood Converged	-323.957
SCRI_RS_137983	7H	3.04	AGR.1to4	0.384992	0.0322392	0	0.0997702	0.257577	0.000321813	0.537888	0.530145	-0.155918	0.457936	-0.635714	0.0247423	-0.0113154	0.00642016	2.96202	LogLikelihood Converged	-321.152
SCRI_RS_138001	6H	56.46	AGR.1to4	0.157343	0.423673	0	0.10203	0.259532	0.000347892	0.548927	0.527944	0.253992	-0.283448	-0.878234	0.036387	-0.00625317	0.00568993	3.26391	LogLikelihood Converged	-322.395
SCRI_RS_138029	5H	139.19	AGR.1to4	0.387713	0.952221	0	0.102222	0.260036	0.00035147	0.548778	0.530366	-0.105768	0.0613981	-0.582819	0.0344825	-0.00763456	0.00893685	2.97331	LogLikelihood Converged	-324.248
SCRI_RS_138043	1H	30.55	AGR.1to4	0.854676	0.93706	0	0.102227	0.260185	0.000352094	0.548346	0.531468	-0.025351	0.0228123	-0.634064	0.0342395	-0.0075512	0.00886533	2.99656	LogLikelihood Converged	-324.445
SCRI_RS_138045	2H	136.8	AGR.1to4	0.226304	0.208504	0	0.101439	0.259081	0.000341147	0.545848	0.528974	-0.237024	0.342881	-0.631539	0.0351742	-0.00712474	0.00701435	2.98136	LogLikelihood Converged	-322.218
SCRI_RS_138111	7H	55.03	AGR.1to4	0.489809	0.0465869	0	0.0999841	0.257895	0.000324692	0.538511	0.530947	0.0795066	-0.245112	-0.693663	0.0325166	-0.00388667	0.00988189	3.13943	LogLikelihood Converged	-322.59
SCRI_RS_138118	1H	57.05	AGR.1to4	0.40504	0.360283	0	0.101777	0.2596	0.000345982	0.546773	0.530395	0.177854	-0.276869	-0.667739	0.0327524	-0.00930577	0.0107054	3.03656	LogLikelihood Converged	-322.736
SCRI_RS_138128	1H	1.36	AGR.1to4	0.773662	0.0653528	0	0.100183	0.258215	0.000327475	0.539012	0.531884	0.0332743	-0.203545	-0.669643	0.0373698	-0.00613666	0.00893604	3.10662	LogLikelihood Converged	-323.077
SCRI_RS_138142	7H	28.68	AGR.1to4	0.992115	0.69712	0	0.102113	0.260091	0.000350741	0.547771	0.531616	-0.00120044	-0.0445913	-0.653061	0.0332543	-0.00870298	0.00858321	3.04374	LogLikelihood Converged	-324.548
SCRI_RS_13815	6H	73.59	AGR.1to4	0.479571	0.0905316	0	0.100476	0.258419	0.000330635	0.5406	0.531219	-0.0872949	0.239577	-0.59419	0.0393073	-0.00382956	0.00845616	2.85072	LogLikelihood Converged	-322.942
SCRI_RS_138156	1H	1.36	AGR.1to4	0.0580557	0.0159297	0	0.0989385	0.256232	0.000310424	0.535803	0.52621	-0.306361	0.509767	-0.393991	0.0396299	-0.00642857	0.0125596	2.58104	LogLikelihood Converged	-319.414
SCRI_RS_138188	6H	120.61	AGR.1to4	0.488837	0.740472	0	0.102197	0.260053	0.000351324	0.548533	0.530689	0.0929887	-0.0889216	-0.676196	0.0335331	-0.00776411	0.00854111	3.03566	LogLikelihood Converged	-324.197
SCRI_RS_138193	3H	96.92	AGR.1to4	0.437927	0.651502	0	0.102102	0.25995	0.000350104	0.548136	0.530616	0.199164	-0.204631	-0.664488	0.0337303	-0.00834867	0.00898318	3.02533	LogLikelihood Converged	-322.779
SCRI_RS_138238	7H	11.71	AGR.1to4	0.0705149	0.459549	0	0.102101	0.259338	0.00034776	0.550087	0.525916	-0.296952	0.262535	-0.399008	0.0328865	-0.00737683	0.0096032	2.78944	LogLikelihood Converged	-322.175
SCRI_RS_138291	3H	67.02	AGR.1to4	0.793682	0.33304	0	0.101697	0.259658	0.000345523	0.545979	0.531447	0.0305573	-0.122493	-0.67199	0.0352668	-0.00528383	0.0105892	3.08631	LogLikelihood Converged	-324.212
SCRI_RS_138295	6H	120.58	AGR.1to4	0.240644	0.760401	0	0.102389	0.259993	0.000352758	0.550194	0.528766	0.155495	-0.117479	-0.692727	0.0336269	-0.00771292	0.00868754	3.04355	LogLikelihood Converged	-323.79
SCRI_RS_1383	7H	115.01	AGR.1to4	0.32919	0.460004	0	0.1021	0.259808	0.000349548	0.548581	0.529533	0.120282	-0.1415	-0.735385	0.0352265	-0.00760974	0.00907035	3.11022	LogLikelihood Converged	-323.939
SCRI_RS_138320	2H	146.68	AGR.1to4	0.27923	0.00947467	0	0.0983032	0.256146	0.000305137	0.531222	0.530389	-0.131049	0.347349	-0.568659	0.0355519	-0.00700905	0.0132285	2.78767	LogLikelihood Converged	-320.778
SCRI_RS_138457	7H	29.65	AGR.1to4	0.0467373	0.0762894	0	0.0998674	0.257278	0.000321536	0.539579	0.527124	0.229787	-0.310718	-0.754542	0.0381418	-0.0117226	0.00696246	3.14923	LogLikelihood Converged	-321.208
SCRI_RS_138461	7H	29.65	AGR.1to4	0.146092	0.481324	0	0.101648	0.2593	0.000343742	0.546744	0.529069	-0.222343	0.208758	-0.469337	0.0352119	-0.00782887	0.00865802	2.84095	LogLikelihood Converged	-322.945
SCRI_RS_138463	2H	86.54	AGR.1to4	0.847176	0.296382	0	0.10164	0.259598	0.000344807	0.545736	0.531417	0.0284627	0.128126	-0.659264	0.032259	-0.0103582	0.00938386	2.9905	LogLikelihood Converged	-323.699
SCRI_RS_138496	7H	0.26	AGR.1to4	0.0420532	0.543171	0	0.101503	0.258825	0.000340729	0.547153	0.526525	-0.286016	0.225741	-0.593885	0.0345326	-0.00836149	0.00881938	2.96739	LogLikelihood Converged	-322.165
SCRI_RS_138527	1H	73.62	AGR.1to4	0.800078	0.949542	0	0.102194	0.260158	0.000351704	0.548177	0.531517	0.0331742	-0.00993969	-0.662486	0.0342314	-0.00753672	0.00885907	3.01698	LogLikelihood Converged	-324.528
SCRI_RS_138529	6H	56.46	AGR.1to4	0.878594	0.857071	0	0.102165	0.260143	0.000351393	0.548004	0.531619	0.0190391	-0.0309316	-0.667043	0.034254	-0.00813323	0.00898397	3.03572	LogLikelihood Converged	-324.569
SCRI_RS_138556	6H	25.65	AGR.1to4	0.482662	0.287346	0	0.101681	0.259521	0.000344867	0.546294	0.530517	0.0816953	-0.154454	-0.700311	0.0336538	-0.00505906	0.00844722	3.10309	LogLikelihood Converged	-323.948
SCRI_RS_138598	7H	127.46	AGR.1to4	0.347732	0.13441	0	0.100688	0.2586	0.000333058	0.541645	0.530992	-0.1103	0.217631	-0.587928	0.0315685	-0.0110636	0.00882624	2.8838	LogLikelihood Converged	-323.179
SCRI_RS_1386	5H	46.1	AGR.1to4	0.230504	0.06619	0	0.1007	0.258261	0.000331918	0.542816	0.528308	0.139525	-0.264708	-0.712231	0.0289926	-0.00740486	0.00964712	3.12667	LogLikelihood Converged	-322.367
SCRI_RS_138608	5H	141.99	AGR.1to4	0.854675	0.943845	0	0.102176	0.260153	0.000351523	0.548053	0.531617	0.021102	-0.00264523	-0.664381	0.0341043	-0.00731124	0.00873059	3.01569	LogLikelihood Converged	-324.651
SCRI_RS_138629	1H	130.04	AGR.1to4	0.575005	0.663251	0	0.102241	0.260098	0.000351879	0.548728	0.530698	0.0710588	-0.087461	-0.674439	0.0355602	-0.0070092	0.00850157	3.03949	LogLikelihood Converged	-324.333
SCRI_RS_138684	4H	56.38	AGR.1to4	0.483469	0.816928	0	0.10205	0.259972	0.000349746	0.547676	0.531172	0.0902024	-0.0773787	-0.71918	0.0349312	-0.00807198	0.00819007	3.07023	LogLikelihood Converged	-324.188
SCRI_RS_13869	1H	134.45	AGR.1to4	0.118803	0.818461	0	0.102215	0.259678	0.000350039	0.549869	0.527668	-0.179656	0.119374	-0.556462	0.0351365	-0.00754633	0.00825501	2.9493	LogLikelihood Converged	-323.481
SCRI_RS_138715	7H	112.44	AGR.1to4	0.76731	0.120475	0	0.100903	0.258861	0.000335817	0.542457	0.531358	-0.0369622	0.215924	-0.628825	0.0340402	-0.00274246	0.00438487	2.86395	LogLikelihood Converged	-323.261
SCRI_RS_138716	6H	91.32	AGR.1to4	0.00951884	0.542909	0	0.102101	0.258682	0.000345263	0.552171	0.520895	0.310748	-0.0881424	-0.857085	0.0344086	-0.00799234	0.0106766	3.07074	LogLikelihood Converged	-321.1
SCRI_RS_138723	3H	112.24	AGR.1to4	0.595177	0.76191	0	0.102154	0.260071	0.000351023	0.548152	0.531147	-0.0737707	-0.00703363	-0.596409	0.0337027	-0.00676268	0.00773098	3.01987	LogLikelihood Converged	-324.051
SCRI_RS_138727	5H	41.37	AGR.1to4	0.847159	0.0461635	0	0.100123	0.258068	0.000326457	0.539025	0.531213	-0.0378341	-0.352647	-0.619873	0.0280289	-0.0131685	0.00942755	3.33401	LogLikelihood Converged	-321.667
SCRI_RS_138735	5H	137.85	AGR.1to4	0.804691	0.11492	0	0.100962	0.258887	0.000336408	0.542822	0.531114	-0.0285461	0.224038	-0.638403	0.0403323	-0.0115234	0.0156417	2.89434	LogLikelihood Converged	-323.269
SCRI_RS_138811	5H	41.37	AGR.1to4	0.792463	0.49123	0	0.101923	0.259893	0.000348347	0.546952	0.531536	-0.0307417	-0.0919733	-0.641191	0.0321613	-0.00665702	0.0135276	3.05386	LogLikelihood Converged	-324.088
SCRI_RS_13882	5H	166.86	AGR.1to4	0.274115	0.602449	0	0.102052	0.259784	0.000349043	0.548288	0.529716	0.126524	-0.127335	-0.723971	0.0333876	-0.00603476	0.0073536	3.0846	LogLikelihood Converged	-323.921
SCRI_RS_138826	5H	92.83	AGR.1to4	0.668179	0.113022	0	0.100679	0.258682	0.000333284	0.541313	0.531692	0.0535264	-0.215627	-0.690959	0.0330084	-0.013132	0.00961784	3.16372	LogLikelihood Converged	-323.23
SCRI_RS_138835	4H	83.31	AGR.1to4	0.183207	0.381117	0	0.101574	0.259268	0.000342996	0.546282	0.529387	-0.182757	-0.0179304	-0.611914	0.0348505	-0.00431428	0.00902243	3.01952	LogLikelihood Converged	-323.113
SCRI_RS_138848	2H	156.86	AGR.1to4	0.284316	0.60874	0	0.102116	0.259835	0.000349786	0.548609	0.52963	0.229524	-0.0160615	-0.865512	0.0349031	-0.0075829	0.00952562	3.0287	LogLikelihood Converged	-322.841
SCRI_RS_138887	6H	118.23	AGR.1to4	0.759399	0.830951	0	0.102211	0.260154	0.000351831	0.548317	0.531358	-0.069405	-0.00767544	-0.589189	0.0347384	-0.00779097	0.00863926	3.02137	LogLikelihood Converged	-323.37
SCRI_RS_138918	3H	53.5	AGR.1to4	0.7374	0.340633	0	0.101687	0.259649	0.0003454	0.545931	0.531452	0.0446213	0.0935625	-0.664631	0.0319667	-0.00945899	0.0084239	2.99113	LogLikelihood Converged	-323.97
SCRI_RS_138933	5H	122.3	AGR.1to4	0.0383116	0.654649	0	0.102293	0.259323	0.000349352	0.5516	0.524346	-0.257068	0.18749	-0.475298	0.0345892	-0.00850576	0.00998924	2.88431	LogLikelihood Converged	-322.325
SCRI_RS_138977	6H	4.34	AGR.1to4	0.16824	0.353095	0	0.101573	0.259222	0.000342817	0.546422	0.529041	0.227618	0.0159655	-0.848885	0.0339434	-0.00525061	0.00909519	3.00183	LogLikelihood Converged	-322.684
SCRI_RS_139073	2H	147.63	AGR.1to4	0.905	0.310537	0	0.101594	0.259586	0.000344364	0.545415	0.531684	0.0168405	0.123471	-0.657361	0.033284	-0.00979389	0.00747082	2.98807	LogLikelihood Converged	-323.837
SCRI_RS_139079	4H	29.16	AGR.1to4	0.565276	0.718869	0	0.102087	0.260011	0.000350211	0.547825	0.531203	-0.0736822	-0.00470174	-0.633178	0.0342388	-0.00655844	0.00911102	3.01569	LogLikelihood Converged	-324.317
SCRI_RS_139106	2H	156.72	AGR.1to4	0.256612	0.977439	0	0.102068	0.25983	0.000349357	0.548261	0.529953	-0.130876	0.0653526	-0.593391	0.0343868	-0.0075279	0.0088515	2.98388	LogLikelihood Converged	-323.994
SCRI_RS_139115	2H	156.72	AGR.1to4	0.256612	0.977439	0	0.102068	0.25983	0.000349357	0.548261	0.529953	0.130876	-0.0653526	-0.724267	0.0343868	-0.0075279	0.0088515	3.04923	LogLikelihood Converged	-323.994
SCRI_RS_139117	6H	24.66	AGR.1to4	0.0511333	0.173566	0	0.101847	0.258808	0.000343585	0.549833	0.523788	0.240258	-0.291523	-0.728096	0.0331966	-0.00364376	0.00575912	3.1048	LogLikelihood Converged	-321.756
SCRI_RS_13914	5H	167.48	AGR.1to4	0.658835	0.599294	0	0.102066	0.259996	0.000349974	0.547715	0.531245	0.0663913	0.037573	-0.708243	0.0345223	-0.00735421	0.00995701	2.98386	LogLikelihood Converged	-324.007
SCRI_RS_139294	3H	66.91	AGR.1to4	0.20766	0.217368	0	0.101443	0.259071	0.000341147	0.545915	0.528862	-0.280463	0.383983	-0.633267	0.0324409	-0.00762383	0.00929683	2.98705	LogLikelihood Converged	-321.933
SCRI_RS_139297	6H	71.9	AGR.1to4	0.57902	0.309904	0	0.101747	0.259621	0.000345801	0.546476	0.530781	-0.0738645	0.162676	-0.634988	0.035318	-0.00725362	0.00661081	2.97303	LogLikelihood Converged	-323.804
SCRI_RS_13935	6H	56.46	AGR.1to4	0.157343	0.423673	0	0.10203	0.259532	0.000347892	0.548927	0.527944	0.253992	-0.283448	-0.878234	0.036387	-0.00625317	0.00568993	3.26391	LogLikelihood Converged	-322.395
SCRI_RS_139374	5H	146.54	AGR.1to4	0.570536	0.0572758	0	0.100381	0.258243	0.000329211	0.540437	0.530592	0.0856628	-0.329847	-0.66945	0.0394245	-0.0082369	0.0145948	3.07323	LogLikelihood Converged	-322.179
SCRI_RS_139449	3H	67.02	AGR.1to4	0.515638	0.318503	0	0.101699	0.259575	0.000345215	0.546256	0.530794	-0.0762639	0.148376	-0.623438	0.0351334	-0.00528569	0.0103433	2.955	LogLikelihood Converged	-324.012
SCRI_RS_139451	6H	46.96	AGR.1to4	0.571193	0.2293	0	0.101131	0.259152	0.000338809	0.543266	0.531863	0.0657352	-0.180801	-0.683403	0.0353778	-0.00909097	0.0137256	3.09463	LogLikelihood Converged	-323.739
SCRI_RS_139508	4H	82.16	AGR.1to4	0.797901	0.0901237	0	0.100649	0.258614	0.000332786	0.541303	0.531394	0.0296016	0.167766	-0.669965	0.0350419	-0.00203778	0.00917729	2.92408	LogLikelihood Converged	-323.278
SCRI_RS_139519	6H	21.61	AGR.1to4	0.835083	0.084288	0	0.100395	0.258439	0.00033004	0.539917	0.531991	-0.0240187	0.188106	-0.641071	0.0364598	-0.00591554	0.0104851	2.91617	LogLikelihood Converged	-323.3
SCRI_RS_139538	1H	5.22	AGR.1to4	0.393568	0.834439	0	0.102289	0.260073	0.000352194	0.549172	0.530142	0.109419	-0.0330946	-0.684319	0.0343652	-0.00754971	0.00920566	3.02346	LogLikelihood Converged	-324.186
SCRI_RS_139563	7H	4.99	AGR.1to4	0.266621	0.188542	0	0.101178	0.258935	0.000338398	0.544315	0.529845	-0.240565	0.377084	-0.635848	0.0349604	-0.00747749	0.0071127	2.98521	LogLikelihood Converged	-322.071
SCRI_RS_1396	4H	50.24	AGR.1to4	0.724459	0.348541	0	0.101744	0.259687	0.000346028	0.546239	0.53132	-0.0438427	-0.0948923	-0.640366	0.0391935	-0.00924152	0.00808077	3.04236	LogLikelihood Converged	-324.021
SCRI_RS_13960	5H	94.09	AGR.1to4	0.704958	0.244787	0	0.101593	0.259493	0.000344009	0.54571	0.530969	0.046713	-0.155405	-0.668487	0.0307731	-0.00856599	0.00989084	3.06472	LogLikelihood Converged	-323.89
SCRI_RS_13964	5H	43.73	AGR.1to4	0.115343	0.34959	0	0.10171	0.259187	0.000343848	0.547582	0.527729	0.195548	0.00311068	-0.788475	0.0324005	-0.00855226	0.00741862	3.01309	LogLikelihood Converged	-322.95
SCRI_RS_139690	1H	87.39	AGR.1to4	0.565286	0.620237	0	0.102092	0.259991	0.000350181	0.547933	0.531004	-0.0877041	0.113644	-0.580957	0.0342702	-0.0086139	0.00871312	2.92	LogLikelihood Converged	-323.949
SCRI_RS_13970	4H	113.4	AGR.1to4	0.855351	0.915918	0	0.102197	0.260165	0.00035175	0.548175	0.531548	0.0210559	0.000272913	-0.665052	0.0342708	-0.00763048	0.00907587	3.01429	LogLikelihood Converged	-324.733
SCRI_RS_139708	2H	2.13	AGR.1to4	0.263293	0.0662575	0	0.100406	0.258117	0.000328962	0.541029	0.52944	-0.214478	0.424473	-0.63149	0.0315389	-0.00883722	0.0109624	2.97283	LogLikelihood Converged	-321.463
SCRI_RS_139713	6H	15.38	AGR.1to4	0.0767849	0.0523837	0	0.100264	0.257566	0.000325794	0.541691	0.526311	0.231348	-0.342987	-0.825449	0.0359454	-0.0066783	0.00692872	3.26798	LogLikelihood Converged	-321.123
SCRI_RS_13972	1H	20.05	AGR.1to4	0.412258	0.223599	0	0.10143	0.259258	0.000341736	0.545217	0.530398	0.116009	0.0932484	-0.746285	0.035476	-0.00873995	0.00878846	2.93929	LogLikelihood Converged	-323.322
SCRI_RS_139733	1H	98.03	AGR.1to4	0.987049	0.279069	0	0.101666	0.259605	0.000345053	0.545911	0.531273	0.00391403	-0.236593	-0.653577	0.0329346	-0.00952202	0.0102099	3.02915	LogLikelihood Converged	-322.728
SCRI_RS_139737	2H	156.65	AGR.1to4	0.293518	0.246751	0	0.101323	0.259131	0.000340355	0.5448	0.530245	-0.132333	0.221812	-0.561491	0.0296094	-0.004301	0.00601932	2.85856	LogLikelihood Converged	-323.236
SCRI_RS_139762	7H	22.26	AGR.1to4	0.117295	0.162396	0	0.101105	0.258596	0.000336526	0.54484	0.527798	-0.190077	0.252515	-0.588962	0.0382027	-0.00621883	0.00757943	2.92778	LogLikelihood Converged	-322.472
SCRI_RS_1398	3H	66.67	AGR.1to4	0.311815	0.272298	0	0.101626	0.259364	0.000343804	0.546376	0.529725	0.116629	-0.179703	-0.716721	0.0342888	-0.00503836	0.0108707	3.11178	LogLikelihood Converged	-323.627
SCRI_RS_139806	4H	59.24	AGR.1to4	0.702857	0.733161	0	0.10216	0.260097	0.000351171	0.548108	0.531309	0.0485611	0.014687	-0.667732	0.0333753	-0.00802675	0.00856714	3.01027	LogLikelihood Converged	-324.44
SCRI_RS_139808	7H	90.93	AGR.1to4	0.422192	0.417512	0	0.101803	0.259663	0.000346447	0.546772	0.53068	0.100635	-0.154168	-0.684239	0.0361601	-0.0041382	0.00848287	3.06104	LogLikelihood Converged	-323.858
SCRI_RS_139831	2H	112.45	AGR.1to4	0.714876	0.669899	0	0.102164	0.260089	0.000351174	0.548167	0.531213	-0.0452267	0.0705214	-0.639513	0.0339993	-0.0071139	0.00934676	2.99227	LogLikelihood Converged	-324.499
SCRI_RS_139840	2H	128.95	AGR.1to4	0.104465	0.201972	0	0.101306	0.25875	0.000338784	0.545884	0.52745	-0.223874	0.270424	-0.604465	0.0328732	-0.00817283	0.00895763	2.95464	LogLikelihood Converged	-322.339
SCRI_RS_139876	3H	151.6	AGR.1to4	0.694159	0.801174	0	0.102252	0.260164	0.000352229	0.548605	0.531116	0.0491083	-0.0595082	-0.68786	0.0342571	-0.00707441	0.0077461	3.05529	LogLikelihood Converged	-324.337
SCRI_RS_139937	6H	67.67	AGR.1to4	0.585291	0.253241	0	0.101522	0.259427	0.000343151	0.545376	0.531004	-0.0652975	-0.0854355	-0.629593	0.0344234	-0.00583833	0.00899262	3.04632	LogLikelihood Converged	-323.941
SCRI_RS_139944	5H	99.01	AGR.1to4	0.14584	0.259565	0	0.101287	0.258917	0.000339246	0.545208	0.528873	0.186162	-0.250588	-0.705341	0.0368016	-0.0122388	0.00610878	3.08268	LogLikelihood Converged	-322.719
SCRI_RS_139961	5H	42.37	AGR.1to4	0.842906	0.388395	0	0.10178	0.259755	0.0003466	0.546303	0.531562	0.0230852	0.12655	-0.667331	0.0313307	-0.00654421	0.0149874	2.94332	LogLikelihood Converged	-323.948
SCRI_RS_139962	7H	56.22	AGR.1to4	0.152968	0.0114082	0	0.0985431	0.256183	0.000307142	0.53294	0.528842	0.21934	-0.480229	-0.691835	0.0428846	-0.00371909	0.0120825	3.09476	LogLikelihood Converged	-319.962
SCRI_RS_139987	6H	96.25	AGR.1to4	0.210195	0.298124	0	0.10168	0.259311	0.000344063	0.546958	0.528908	-0.147605	0.188832	-0.59564	0.0350211	-0.0064325	0.00675735	2.93969	LogLikelihood Converged	-323.396
SCRI_RS_140043	3H	97.37	AGR.1to4	0.848307	0.426775	0	0.101864	0.25983	0.0003476	0.546699	0.531507	-0.02305	-0.0723022	-0.645852	0.0339582	-0.00640968	0.00873138	3.03983	LogLikelihood Converged	-324.389
SCRI_RS_140054	5H	83.36	AGR.1to4	0.895448	0.559521	0	0.102041	0.260004	0.000349785	0.547498	0.531495	-0.0151374	-0.0566846	-0.646387	0.0320369	-0.0088313	0.00924621	3.04273	LogLikelihood Converged	-324.546
SCRI_RS_140091	6H	56.46	AGR.1to4	0.956887	0.875138	0	0.102183	0.26016	0.000351612	0.548086	0.531613	-0.0072242	0.0227542	-0.652136	0.0344087	-0.00797102	0.00885018	3.00864	LogLikelihood Converged	-324.479
SCRI_RS_140118	7H	23.12	AGR.1to4	0.365048	0.311667	0	0.10174	0.259513	0.000345341	0.546771	0.530005	0.105793	-0.162714	-0.715448	0.0363661	-0.00595083	0.00761586	3.10909	LogLikelihood Converged	-323.824
SCRI_RS_140123	6H	64.74	AGR.1to4	0.368478	0.959837	0	0.101931	0.259843	0.000348221	0.547172	0.531091	0.124938	-0.0599214	-0.751188	0.0342226	-0.00742827	0.0088904	3.06155	LogLikelihood Converged	-324.029
SCRI_RS_140155	6H	67.88	AGR.1to4	0.751758	0.806491	0	0.102181	0.260131	0.00035149	0.548164	0.531409	0.0390991	0.00603385	-0.680403	0.0341221	-0.00769437	0.00861103	3.01034	LogLikelihood Converged	-324.597
SCRI_RS_140158	6H	52.74	AGR.1to4	0.862366	0.999686	0	0.102216	0.260179	0.000351973	0.548274	0.531516	-0.0365693	0.0184038	-0.650831	0.0343229	-0.00757926	0.00884379	3.01278	LogLikelihood Converged	-323.513
SCRI_RS_140250	7H	4.67	AGR.1to4	0.931226	0.422321	0	0.101915	0.259866	0.000348172	0.546977	0.531389	-0.0118753	-0.0894003	-0.650616	0.0339535	-0.00735117	0.00957287	3.03504	LogLikelihood Converged	-324.146
SCRI_RS_140282	7H	131.66	AGR.1to4	0.380887	0.0850946	0	0.100346	0.258263	0.000328992	0.540103	0.531014	0.101118	-0.23072	-0.70034	0.0318473	-0.0110665	0.00936411	3.12183	LogLikelihood Converged	-322.929
SCRI_RS_140349	4H	59.24	AGR.1to4	0.971415	0.627673	0	0.102094	0.260062	0.000350471	0.547722	0.531534	0.00453043	0.0531801	-0.655198	0.0330724	-0.0081609	0.00855319	2.99883	LogLikelihood Converged	-324.48
SCRI_RS_140356	5H	131.37	AGR.1to4	0.132916	0.501137	0	0.102371	0.25973	0.000351589	0.550896	0.526882	-0.314298	0.285166	-0.627993	0.0336573	-0.00795269	0.00867628	2.9909	LogLikelihood Converged	-322.27
SCRI_RS_140481	7H	4.67	AGR.1to4	0.316569	0.234479	0	0.10161	0.259315	0.000343482	0.546407	0.529476	0.116379	-0.182585	-0.719578	0.031607	-0.00782319	0.00877562	3.11886	LogLikelihood Converged	-323.577
SCRI_RS_140487	5H	71.78	AGR.1to4	0.835605	0.278135	0	0.10158	0.259542	0.000344083	0.545456	0.531443	-0.0246368	-0.100712	-0.644331	0.0318275	-0.00749099	0.00888544	3.05328	LogLikelihood Converged	-324.14
SCRI_RS_140499	5H	161.14	AGR.1to4	0.940691	0.95566	0	0.102217	0.260185	0.000352004	0.548268	0.531546	-0.00885492	0.011293	-0.648279	0.0345101	-0.00755876	0.00901108	3.0073	LogLikelihood Converged	-324.597
SCRI_RS_140746	7H	122	AGR.1to4	0.314601	0.0591279	0	0.100586	0.258239	0.00033089	0.542012	0.529008	0.1496	-0.327865	-0.775457	0.0348974	-0.00642974	0.01163	3.28319	LogLikelihood Converged	-322.001
SCRI_RS_140819	2H	39.37	AGR.1to4	0.745784	0.222528	0	0.101392	0.259349	0.000341756	0.544634	0.531389	0.0492654	0.139371	-0.69449	0.0339239	-0.00991211	0.00839094	2.89886	LogLikelihood Converged	-323.451
SCRI_RS_140831	7H	28.51	AGR.1to4	0.542099	0.7895	0	0.102116	0.260033	0.000350544	0.547978	0.531148	-0.112194	0.100814	-0.553964	0.0347251	-0.00750402	0.0090059	2.92464	LogLikelihood Converged	-323.649
SCRI_RS_140837	1H	47.6	AGR.1to4	0.0992864	0.779363	0	0.102262	0.259645	0.000350319	0.550336	0.527054	-0.205667	0.140393	-0.510397	0.0354703	-0.00725402	0.00915457	2.91638	LogLikelihood Converged	-323.178
SCRI_RS_14089	5H	137.35	AGR.1to4	0.141973	0.218754	0	0.101835	0.259201	0.000344965	0.54849	0.52689	-0.169248	0.265669	-0.560873	0.0382892	-0.0113984	0.0155529	2.86928	LogLikelihood Converged	-322.63
SCRI_RS_140931	2H	156.72	AGR.1to4	0.181908	0.169444	0	0.100851	0.258588	0.00033437	0.542924	0.529667	-0.162295	0.257406	-0.547151	0.0290024	-0.00384866	0.00556122	2.84416	LogLikelihood Converged	-322.71
SCRI_RS_140963	4H	112.65	AGR.1to4	0.32663	0.834094	0	0.102259	0.260007	0.000351686	0.549159	0.529857	0.136568	-0.0963893	-0.683561	0.0344045	-0.00755703	0.00896732	3.0353	LogLikelihood Converged	-323.946
SCRI_RS_14097	5H	107.89	AGR.1to4	0.561747	0.729276	0	0.102066	0.259999	0.000349985	0.547705	0.531268	0.0678181	-0.0786528	-0.681837	0.0351675	-0.00912931	0.00809375	3.04641	LogLikelihood Converged	-324.35
SCRI_RS_140972	2H	96.08	AGR.1to4	0.931478	0.371977	0	0.10179	0.259757	0.000346686	0.54637	0.531502	-0.0100356	-0.092776	-0.647575	0.0353324	-0.00723679	0.0110604	3.06878	LogLikelihood Converged	-324.317
SCRI_RS_14107	3H	132.77	AGR.1to4	0.667793	0.902372	0	0.102285	0.260187	0.000352599	0.548774	0.531055	0.0541287	-0.0120306	-0.669838	0.0346259	-0.00818224	0.00900029	3.01761	LogLikelihood Converged	-324.345
SCRI_RS_141140	1H	47.82	AGR.1to4	0.207055	0.169561	0	0.101217	0.258854	0.000338426	0.544873	0.528926	-0.159854	0.248812	-0.54078	0.0394438	-0.00664998	0.0111255	2.83786	LogLikelihood Converged	-322.794
SCRI_RS_14119	7H	137.96	AGR.1to4	0.590878	0.773073	0	0.102172	0.260082	0.000351221	0.548251	0.5311	0.106247	-0.00226581	-0.75022	0.0343819	-0.00710612	0.00895586	3.01617	LogLikelihood Converged	-323.528
SCRI_RS_141195	3H	110.33	AGR.1to4	0.969207	0.527692	0	0.101991	0.259964	0.000349202	0.547243	0.531569	0.00444878	0.0676707	-0.655861	0.0354142	-0.00961691	0.00954286	2.98142	LogLikelihood Converged	-324.523
SCRI_RS_141214	4H	82.84	AGR.1to4	0.0238885	0.73096	0	0.102183	0.259107	0.000347582	0.551446	0.523528	-0.268635	0.177729	-0.556434	0.0347669	-0.00844356	0.00852204	2.94978	LogLikelihood Converged	-322.09
SCRI_RS_141271	5H	155.35	AGR.1to4	0.443874	0.641865	0	0.102136	0.259972	0.000350488	0.54833	0.530523	0.178039	-0.185041	-0.820062	0.0339707	-0.00744755	0.0084724	3.1871	LogLikelihood Converged	-322.999
SCRI_RS_141322	1H	134.45	AGR.1to4	0.342814	0.146193	0	0.101234	0.25896	0.000338961	0.544663	0.52961	0.146872	-0.280292	-0.677923	0.0355276	-0.00585565	0.00641403	3.06	LogLikelihood Converged	-322.69
SCRI_RS_141429	6H	49.29	AGR.1to4	0.590096	0.137818	0	0.101016	0.258932	0.000337024	0.543091	0.531046	0.0695579	-0.214644	-0.704128	0.0364014	-0.00418437	0.00657091	3.17006	LogLikelihood Converged	-323.278
SCRI_RS_141470	7H	127.46	AGR.1to4	0.55864	0.575225	0	0.102035	0.259939	0.000349487	0.54766	0.531041	-0.07263	-0.0237332	-0.603686	0.0341524	-0.00821522	0.00846966	3.0307	LogLikelihood Converged	-324.334
SCRI_RS_141500	2H	151.78	AGR.1to4	0.639569	0.128171	0	0.100973	0.258896	0.000336532	0.542874	0.531104	-0.054577	0.213867	-0.631261	0.0362349	-0.00482791	0.0146227	2.92499	LogLikelihood Converged	-323.351
SCRI_RS_141564	2H	18.57	AGR.1to4	0.141961	0.301724	0	0.101535	0.259105	0.000342054	0.546509	0.528425	-0.223432	0.255015	-0.615743	0.0334731	-0.00871574	0.00914337	2.97086	LogLikelihood Converged	-322.657
SCRI_RS_141591	5H	1.17	AGR.1to4	0.318785	0.270586	0	0.101465	0.259268	0.000342076	0.545452	0.530213	-0.118533	0.182097	-0.609536	0.0344783	-0.00752039	0.0113003	2.94692	LogLikelihood Converged	-323.604
SCRI_RS_141629	7H	49.09	AGR.1to4	0.0391657	0.0535051	0	0.100107	0.257248	0.000323377	0.541505	0.525075	-0.243855	0.353871	-0.502424	0.0258985	-0.0109402	0.00561568	2.79328	LogLikelihood Converged	-320.658
SCRI_RS_141634	5H	165.29	AGR.1to4	0.340849	0.0553757	0	0.10019	0.257993	0.000326727	0.539769	0.530134	0.184708	-0.442807	-0.820666	0.0347223	-0.0059933	0.00417443	3.41329	LogLikelihood Converged	-321.423
SCRI_RS_141655	2H	48.82	AGR.1to4	0.946041	0.529144	0	0.10202	0.259982	0.000349527	0.54741	0.531485	-0.00798677	0.0817797	-0.650611	0.0333764	-0.00830598	0.00640709	2.98188	LogLikelihood Converged	-324.392
SCRI_RS_14172	7H	0.26	AGR.1to4	0.577694	0.778349	0	0.102047	0.260001	0.000349826	0.547552	0.531428	0.0860767	-0.0081978	-0.725379	0.0343665	-0.00711414	0.00883277	3.02158	LogLikelihood Converged	-324.044
SCRI_RS_141730	4H	50.96	AGR.1to4	0.750717	0.214151	0	0.101384	0.259333	0.000341631	0.544623	0.531331	0.0425992	0.134269	-0.685944	0.0364408	-0.00896959	0.00604172	2.91181	LogLikelihood Converged	-323.621
SCRI_RS_141732	7H	90.93	AGR.1to4	0.827256	0.0333728	0	0.0998103	0.25776	0.00032279	0.537614	0.531234	0.0251781	-0.266241	-0.665796	0.0332891	-0.0032477	0.00102282	3.13821	LogLikelihood Converged	-322.372
SCRI_RS_141756	5H	43.87	AGR.1to4	0.34077	0.674937	0	0.102114	0.259901	0.000350027	0.54839	0.530143	0.121585	-0.015126	-0.740777	0.0338461	-0.00766851	0.00798179	3.02555	LogLikelihood Converged	-324.025
SCRI_RS_141771	2H	15.59	AGR.1to4	0.331708	0.781203	0	0.102245	0.259995	0.000351517	0.549087	0.529876	-0.119766	0.0311091	-0.615656	0.0344144	-0.00770222	0.00924524	3.00413	LogLikelihood Converged	-324.151
SCRI_RS_141803	4H	85.66	AGR.1to4	0.611213	0.93322	0	0.102223	0.260136	0.000351868	0.54847	0.531124	0.0628485	-0.0418766	-0.673761	0.0343892	-0.00748141	0.00893226	3.02764	LogLikelihood Converged	-324.525
SCRI_RS_141842	6H	4.34	AGR.1to4	0.391406	0.429781	0	0.101749	0.259618	0.000345815	0.546504	0.530744	0.157943	0.0433692	-0.793899	0.0340651	-0.00559313	0.00892377	2.9768	LogLikelihood Converged	-323.176
SCRI_RS_141898	3H	147.06	AGR.1to4	0.660666	0.429781	0	0.101836	0.259783	0.000347179	0.546638	0.531353	-0.0572242	0.131373	-0.638611	0.0339208	-0.010918	0.00857273	2.97918	LogLikelihood Converged	-324.043
SCRI_RS_141949	5H	42.37	AGR.1to4	0.835495	0.918286	0	0.102175	0.260149	0.000351507	0.54806	0.531594	0.0244726	0.00341061	-0.668639	0.0339509	-0.00744434	0.00951946	3.0124	LogLikelihood Converged	-324.314
SCRI_RS_142007	7H	27.15	AGR.1to4	0.148387	0.0870573	0	0.100643	0.258184	0.000331157	0.542621	0.528154	-0.17251	0.280176	-0.59054	0.0397777	-0.0055623	0.00643502	2.91094	LogLikelihood Converged	-322.176
SCRI_RS_142177	4H	113.4	AGR.1to4	0.840256	0.368974	0	0.10178	0.259742	0.000346542	0.546341	0.531462	-0.0232865	-0.0850184	-0.643121	0.0346204	-0.00715485	0.0110859	3.05401	LogLikelihood Converged	-324.321
SCRI_RS_142188	2H	100.47	AGR.1to4	0.648279	0.552627	0	0.101973	0.25992	0.000348886	0.54725	0.531365	0.0573974	0.0503628	-0.670498	0.0356458	-0.00592198	0.0108984	3.00003	LogLikelihood Converged	-324.154
SCRI_RS_142217	5H	95.49	AGR.1to4	0.19405	0.158813	0	0.10102	0.258693	0.000336172	0.543884	0.529182	0.159066	-0.270992	-0.70513	0.0386163	-0.0134663	0.00515215	3.10075	LogLikelihood Converged	-322.642
SCRI_RS_14227	1H	29.26	AGR.1to4	0.40766	0.308984	0	0.101653	0.259484	0.000344485	0.546196	0.530446	-0.137175	0.217433	-0.634436	0.0358975	-0.0070234	0.00854314	2.98317	LogLikelihood Converged	-323.235
SCRI_RS_142282	1H	90.15	AGR.1to4	0.233229	0.124426	0	0.101124	0.258735	0.000337203	0.544545	0.528715	-0.171928	0.292237	-0.514982	0.0334886	-0.011675	0.00887107	2.77944	LogLikelihood Converged	-322.439
SCRI_RS_142295	7H	111.98	AGR.1to4	0.262728	0.0435666	0	0.100044	0.257749	0.000324653	0.53943	0.529378	0.128939	-0.292216	-0.715229	0.0339149	-7.36e-05	0.00645521	3.15306	LogLikelihood Converged	-322.056
SCRI_RS_142438	3H	102.2	AGR.1to4	0.953781	0.563134	0	0.102001	0.259983	0.000349366	0.54726	0.531639	-0.00744989	-0.0675807	-0.64831	0.0346582	-0.00953975	0.00958587	3.06307	LogLikelihood Converged	-324.336
SCRI_RS_142442	3H	53.34	AGR.1to4	0.998417	0.0799592	0	0.100507	0.2585	0.000331191	0.540582	0.5316	0.000283076	-0.226518	-0.653906	0.0306807	-0.0110058	0.00934799	3.19501	LogLikelihood Converged	-322.825
SCRI_RS_142506	6H	51.47	AGR.1to4	0.423892	0.152962	0	0.101031	0.258902	0.000337038	0.543299	0.530705	0.129815	0.150983	-0.764831	0.0310862	-0.00878128	0.0116329	2.886	LogLikelihood Converged	-322.724
SCRI_RS_142541	6H	56.46	AGR.1to4	0.791047	0.920441	0	0.102174	0.260143	0.00035147	0.548069	0.531556	0.0325077	-0.00548304	-0.6756	0.0344176	-0.00723807	0.0087861	3.01817	LogLikelihood Converged	-324.58
SCRI_RS_142549	5H	42.37	AGR.1to4	0.694961	0.467554	0	0.101876	0.259835	0.000347721	0.546776	0.531452	-0.0457641	-0.0922891	-0.634825	0.0317208	-0.00661773	0.013916	3.05436	LogLikelihood Converged	-324
SCRI_RS_142593	2H	119.39	AGR.1to4	0.610922	0.860604	0	0.102298	0.260177	0.000352681	0.548912	0.530873	0.0772746	-0.0637625	-0.717645	0.0340073	-0.00776641	0.00884462	3.06705	LogLikelihood Converged	-324.111
SCRI_RS_142618	5H	108.46	AGR.1to4	0.225327	0.333965	0	0.10149	0.259244	0.000342191	0.545719	0.529836	-0.147221	0.201844	-0.556235	0.0359906	-0.0113302	0.00606713	2.87958	LogLikelihood Converged	-323.308
SCRI_RS_142683	4H	92.5	AGR.1to4	0.475033	0.11279	0	0.100739	0.258651	0.000333675	0.541872	0.530999	0.143334	-0.353259	-0.667311	0.0356144	-0.0064459	0.0100001	3.04632	LogLikelihood Converged	-322.187
SCRI_RS_142714	1H	0	AGR.1to4	0.663871	0.990226	0	0.102227	0.260154	0.000351975	0.548444	0.531233	-0.0500733	0.0247081	-0.629635	0.0343056	-0.00761272	0.00882758	3.00233	LogLikelihood Converged	-324.624
SCRI_RS_142767	6H	56.46	AGR.1to4	0.835067	0.627269	0	0.102033	0.260015	0.000349763	0.547403	0.531641	-0.0256754	0.0701005	-0.645775	0.0339541	-0.00921885	0.00920984	2.99175	LogLikelihood Converged	-324.464
SCRI_RS_142792	4H	112.65	AGR.1to4	0.433504	0.428817	0	0.101911	0.259743	0.000347675	0.547343	0.530472	-0.0937104	-0.0352546	-0.619675	0.0331868	-0.0063804	0.00843042	3.02781	LogLikelihood Converged	-324.108
SCRI_RS_142818	3H	149.93	AGR.1to4	0.951869	0.956895	0	0.102217	0.260185	0.000352009	0.548268	0.531549	0.010791	-0.0141313	-0.655058	0.0343427	-0.00751454	0.00880815	3.01598	LogLikelihood Converged	-323.939
SCRI_RS_142851	2H	1.18	AGR.1to4	0.384815	0.594682	0	0.102081	0.259889	0.000349691	0.54817	0.53031	-0.110985	0.11661	-0.622256	0.0343575	-0.00767141	0.00838851	2.98112	LogLikelihood Converged	-324.091
SCRI_RS_142893	7H	16.88	AGR.1to4	0.0862191	0.631409	0	0.101912	0.259349	0.00034618	0.548602	0.527445	-0.215797	0.0609213	-0.589921	0.0342901	-0.00737914	0.00877785	2.99684	LogLikelihood Converged	-323.067
SCRI_RS_1429	6H	6.25	AGR.1to4	0.0801609	0.821262	0	0.102014	0.259426	0.000347348	0.549141	0.527253	0.253441	-0.163194	-0.857858	0.0345555	-0.00832503	0.00870511	3.14565	LogLikelihood Converged	-322.75
SCRI_RS_142939	3H	61.96	AGR.1to4	0.401023	0.148309	0	0.100984	0.25885	0.000336458	0.543111	0.53066	0.0976914	-0.208171	-0.696872	0.0375298	-0.00352494	0.00821554	3.1033	LogLikelihood Converged	-323.332
SCRI_RS_142964	3H	107.31	AGR.1to4	0.969207	0.527692	0	0.101991	0.259964	0.000349202	0.547243	0.531569	-0.00444878	-0.0676707	-0.651412	0.0354142	-0.00961691	0.00954286	3.04909	LogLikelihood Converged	-324.523
SCRI_RS_142982	2H	156.72	AGR.1to4	0.180693	0.271551	0	0.101282	0.258992	0.000339489	0.54493	0.529489	0.165552	-0.231498	-0.706732	0.0297447	-0.00446753	0.00578713	3.08765	LogLikelihood Converged	-322.979
SCRI_RS_143018	6H	115.05	AGR.1to4	0.440521	0.183813	0	0.101493	0.259254	0.000342257	0.545709	0.529893	-0.0954563	0.197955	-0.587776	0.0344425	-0.00448004	0.00839774	2.87892	LogLikelihood Converged	-323.467
SCRI_RS_143059	3H	110.33	AGR.1to4	0.726996	0.825107	0	0.102266	0.260182	0.000352417	0.548651	0.531152	-0.0411185	-0.00418762	-0.637563	0.0343892	-0.00846795	0.00898825	3.01584	LogLikelihood Converged	-324.586
SCRI_RS_143088	4H	50.82	AGR.1to4	0.99269	0.86291	0	0.102184	0.26016	0.000351622	0.548094	0.531606	-0.00119221	-0.0195956	-0.652902	0.0339774	-0.00731944	0.00884823	3.02881	LogLikelihood Converged	-324.532
SCRI_RS_143118	7H	65.37	AGR.1to4	0.956356	0.671324	0	0.102106	0.26008	0.000350647	0.547756	0.531584	0.00654471	-0.0590469	-0.657793	0.0327126	-0.00965635	0.00955601	3.05209	LogLikelihood Converged	-324.426
SCRI_RS_143144	4H	31.24	AGR.1to4	0.406819	0.511938	0	0.101932	0.259781	0.000347995	0.54738	0.530605	-0.13411	-0.0224425	-0.633808	0.0342315	-0.00678121	0.00874817	3.0178	LogLikelihood Converged	-323.584
SCRI_RS_143179	5H	141.79	AGR.1to4	0.119129	0.00673535	0	0.0982279	0.255716	0.000303089	0.532009	0.52769	0.190344	-0.52544	-0.779849	0.0528481	-0.0223908	0.0164559	3.36473	LogLikelihood Converged	-319.459
SCRI_RS_143250	2H	38.02	AGR.1to4	0.515628	0.733417	0	0.102055	0.259975	0.000349796	0.547695	0.53117	0.0812097	-0.0819142	-0.710023	0.0349624	-0.0075004	0.00959053	3.07124	LogLikelihood Converged	-324.327
SCRI_RS_143259	6H	51.33	AGR.1to4	0.397856	0.307185	0	0.101604	0.259446	0.000343924	0.545943	0.530527	0.137223	0.0863024	-0.771046	0.031805	-0.00837564	0.0108864	2.94099	LogLikelihood Converged	-323.179
SCRI_RS_143317	6H	73.59	AGR.1to4	0.673064	0.0574386	0	0.100028	0.258055	0.000325625	0.538333	0.531845	-0.050617	0.238161	-0.621089	0.0402667	-0.00351198	0.0086493	2.86148	LogLikelihood Converged	-322.791
SCRI_RS_143331	3H	62.15	AGR.1to4	0.370312	0.840662	0	0.102192	0.259999	0.000351075	0.548674	0.530301	0.151212	-0.0445305	-0.674	0.0336182	-0.00769432	0.00883191	3.02085	LogLikelihood Converged	-323.574
SCRI_RS_143367	6H	67.4	AGR.1to4	0.718714	0.967902	0	0.102167	0.260128	0.000351351	0.548063	0.531495	0.0466821	-0.0201366	-0.687815	0.0342914	-0.00754027	0.0087969	3.02919	LogLikelihood Converged	-324.492
SCRI_RS_143373	7H	26.23	AGR.1to4	0.177275	0.133429	0	0.101015	0.258608	0.000335818	0.544117	0.52857	-0.16141	0.252149	-0.595147	0.0393152	-0.00579623	0.00671243	2.92204	LogLikelihood Converged	-322.637
SCRI_RS_143415	6H	56.46	AGR.1to4	0.552618	0.259284	0	0.101371	0.25933	0.000341508	0.544538	0.531397	0.0726721	-0.167427	-0.702948	0.0332967	-0.0111784	0.0096293	3.12637	LogLikelihood Converged	-323.815
SCRI_RS_143492	6H	61.73	AGR.1to4	0.251545	0.242484	0	0.101265	0.259047	0.000339548	0.544624	0.53004	0.138666	-0.198586	-0.745356	0.0346586	-0.0093783	0.00750256	3.1437	LogLikelihood Converged	-323.364
SCRI_RS_1435	3H	149.93	AGR.1to4	0.177321	0.375371	0	0.101669	0.259313	0.000343972	0.546861	0.529014	0.157663	-0.182981	-0.747231	0.0333525	-0.0110444	0.00859754	3.12253	LogLikelihood Converged	-323.387
SCRI_RS_143501	2H	122.45	AGR.1to4	0.432447	0.0876556	0	0.100692	0.258518	0.000332794	0.541938	0.530334	0.097098	-0.234655	-0.720383	0.03335	-0.00960917	0.00853186	3.17481	LogLikelihood Converged	-322.915
SCRI_RS_143505	3H	155.82	AGR.1to4	0.202762	0.771241	0	0.102426	0.259968	0.000352976	0.550554	0.528293	-0.15398	0.115991	-0.600771	0.034524	-0.0069694	0.0077592	2.97372	LogLikelihood Converged	-323.703
SCRI_RS_143508	5H	91.64	AGR.1to4	0.333135	0.678093	0	0.102296	0.260008	0.000352005	0.549431	0.529594	-0.11678	0.0147682	-0.577691	0.0344314	-0.00870433	0.00910539	3.00448	LogLikelihood Converged	-324.12
SCRI_RS_143514	5H	91.7	AGR.1to4	0.70323	0.568691	0	0.10204	0.25998	0.000349685	0.547565	0.531321	-0.0443879	-0.0376571	-0.635048	0.0330566	-0.00812183	0.00969645	3.03061	LogLikelihood Converged	-324.516
SCRI_RS_143594	3H	149.93	AGR.1to4	0.582074	0.265175	0	0.101568	0.259468	0.000343699	0.5456	0.530965	-0.0888038	0.200969	-0.578453	0.0339319	-0.00665946	0.00910363	2.84405	LogLikelihood Converged	-323.385
SCRI_RS_143727	2H	113.66	AGR.1to4	0.717379	0.840546	0	0.102237	0.260164	0.000352096	0.548487	0.531233	0.0451828	-0.0459959	-0.68512	0.0341397	-0.00738496	0.00911495	3.04635	LogLikelihood Converged	-324.551
SCRI_RS_143790	1H	135.65	AGR.1to4	0.974382	0.562812	0	0.102026	0.259999	0.000349646	0.547403	0.53157	-0.00376271	-0.0631363	-0.652222	0.0336415	-0.00878467	0.0102348	3.04047	LogLikelihood Converged	-324.523
SCRI_RS_143810	1H	99.81	AGR.1to4	0.709168	0.842093	0	0.102186	0.260131	0.000351531	0.548205	0.531365	0.0430589	-0.0440054	-0.673788	0.0341473	-0.0082219	0.00876249	3.03468	LogLikelihood Converged	-324.663
SCRI_RS_143825	4H	61.27	AGR.1to4	0.0314256	0.178973	0	0.100591	0.257863	0.000329559	0.543244	0.526097	-0.247163	0.275248	-0.538688	0.0365622	-0.00700675	0.0122479	2.88704	LogLikelihood Converged	-321.539
SCRI_RS_143884	7H	92.87	AGR.1to4	0.38164	0.0870363	0	0.100558	0.258402	0.000331252	0.541281	0.530466	0.102372	-0.247051	-0.695753	0.0373606	-0.00115969	0.0090975	3.11603	LogLikelihood Converged	-322.839
SCRI_RS_143933	3H	88.74	AGR.1to4	0.274852	0.104156	0	0.100605	0.258403	0.000331649	0.541641	0.530111	-0.193238	0.367989	-0.631005	0.0304565	-0.00927988	0.00595154	2.9701	LogLikelihood Converged	-321.982
SCRI_RS_143952	5H	9.98	AGR.1to4	0.691748	0.97449	0	0.102181	0.260131	0.000351485	0.54816	0.531413	0.0481994	-0.0210444	-0.685613	0.034385	-0.00750596	0.0089227	3.02813	LogLikelihood Converged	-324.514
SCRI_RS_143994	6H	123.55	AGR.1to4	0.722033	0.8918	0	0.102188	0.260138	0.000351572	0.54819	0.531414	0.0471628	-0.0409581	-0.689077	0.0344627	-0.00741208	0.00905281	3.04501	LogLikelihood Converged	-324.435
SCRI_RS_144034	6H	126.6	AGR.1to4	0.94046	0.539867	0	0.101992	0.259969	0.000349228	0.547236	0.531597	-0.0105833	-0.0735742	-0.645432	0.0350153	-0.0063193	0.00948826	3.07271	LogLikelihood Converged	-324.174
SCRI_RS_144042	5H	29.45	AGR.1to4	0.890556	0.148743	0	0.101193	0.259121	0.000339218	0.54384	0.531152	-0.0164885	0.178197	-0.648024	0.0318275	-0.00742424	0.013365	2.95124	LogLikelihood Converged	-323.574
SCRI_RS_144101	5H	42.37	AGR.1to4	0.292375	0.208903	0	0.101229	0.259024	0.000339164	0.544429	0.53013	-0.130299	-0.109313	-0.56445	0.0273481	-0.00635208	0.0136736	3.09161	LogLikelihood Converged	-323.065
SCRI_RS_144102	2H	128.95	AGR.1to4	0.402204	0.713346	0	0.102065	0.259921	0.00034968	0.547951	0.53067	-0.0967035	0.0934357	-0.609154	0.0339674	-0.00824879	0.00758219	2.97071	LogLikelihood Converged	-324.247
SCRI_RS_144194	4H	57.76	AGR.1to4	0.63756	0.577164	0	0.101992	0.259938	0.000349118	0.54734	0.531355	-0.0542585	0.0912073	-0.626724	0.034138	-0.00896734	0.00740695	2.96812	LogLikelihood Converged	-324.435
SCRI_RS_144202	5H	44.8	AGR.1to4	0.590926	0.0847747	0	0.100553	0.258488	0.000331527	0.540969	0.531163	-0.0767892	0.264549	-0.592155	0.0315965	-0.010049	0.00608693	2.80349	LogLikelihood Converged	-322.722
SCRI_RS_144204	4H	73.4	AGR.1to4	0.904136	0.15673	0	0.10108	0.259068	0.00033807	0.543145	0.531607	-0.0157834	0.183046	-0.650283	0.0376996	-0.00536839	0.0116467	2.96646	LogLikelihood Converged	-323.478
SCRI_RS_144315	1H	87.39	AGR.1to4	0.794178	0.543915	0	0.102075	0.260009	0.000350107	0.547747	0.531272	0.0389272	-0.100853	-0.660521	0.0342062	-0.00880384	0.00868373	3.03259	LogLikelihood Converged	-324.07
SCRI_RS_144321	4H	48.34	AGR.1to4	0.902089	0.961811	0	0.102212	0.26018	0.000351939	0.548243	0.531547	0.017357	-0.00293224	-0.667486	0.0344391	-0.0075891	0.00886044	3.01661	LogLikelihood Converged	-324.383
SCRI_RS_144322	4H	48.34	AGR.1to4	0.692618	0.761261	0	0.102154	0.260097	0.000351123	0.54807	0.531345	-0.048719	0.0591373	-0.638136	0.0333903	-0.00761354	0.00877786	2.99544	LogLikelihood Converged	-324.526
SCRI_RS_144369	3H	54.02	AGR.1to4	0.862889	0.725236	0	0.102179	0.260132	0.000351473	0.548149	0.531425	0.0266286	-0.064045	-0.675939	0.0344265	-0.00685938	0.00942826	3.06784	LogLikelihood Converged	-324.101
SCRI_RS_144379	2H	118.18	AGR.1to4	0.257156	0.122132	0	0.101336	0.258889	0.000339559	0.545674	0.528284	0.185709	-0.321012	-0.813459	0.0312703	-0.00862859	0.0094914	3.28997	LogLikelihood Converged	-322.272
SCRI_RS_144410	3H	26.7	AGR.1to4	0.934918	0.101952	0	0.100771	0.258742	0.000334276	0.541829	0.531448	0.00966886	-0.17548	-0.660438	0.0318265	-0.00973642	0.00913229	3.12256	LogLikelihood Converged	-323.418
SCRI_RS_144448	6H	97.94	AGR.1to4	0.355845	0.0386543	0	0.0995772	0.257502	0.00031998	0.536653	0.531036	0.113327	-0.294323	-0.729289	0.0287639	-0.0124671	0.0094231	3.21344	LogLikelihood Converged	-322.077
SCRI_RS_144462	7H	109.25	AGR.1to4	0.116348	0.357188	0	0.101828	0.259269	0.000345164	0.548222	0.527461	-0.219002	0.226836	-0.606762	0.0330849	-0.0075205	0.00923582	2.9659	LogLikelihood Converged	-322.783
SCRI_RS_1445	1H	56.25	AGR.1to4	0.411667	0.738095	0	0.10209	0.259946	0.000349988	0.548056	0.530681	-0.154487	0.139735	-0.515377	0.0336695	-0.00835845	0.00935546	2.88926	LogLikelihood Converged	-323.371
SCRI_RS_144534	3H	67.02	AGR.1to4	0.892913	0.375872	0	0.101777	0.25975	0.000346552	0.546298	0.531541	0.0157302	-0.105557	-0.663298	0.0352616	-0.00550688	0.0104168	3.07632	LogLikelihood Converged	-324.315
SCRI_RS_144541	6H	107.64	AGR.1to4	0.821795	0.00418524	0	0.0980275	0.255905	0.00030217	0.529882	0.530648	-0.0272959	-0.303832	-0.64321	0.0360444	0.00106687	0.00837883	3.11985	LogLikelihood Converged	-320.577
SCRI_RS_144545	2H	11.69	AGR.1to4	0.404824	0.58853	0	0.101899	0.259787	0.000347738	0.547108	0.530905	-0.0986911	0.112311	-0.61589	0.0347059	-0.00849887	0.0101747	2.97161	LogLikelihood Converged	-324.186
SCRI_RS_14455	5H	147.27	AGR.1to4	0.230765	0.551095	0	0.10182	0.259574	0.000346251	0.547188	0.529862	0.137938	-0.143934	-0.725192	0.0368715	-0.00910134	0.0103677	3.08902	LogLikelihood Converged	-323.739
[truncated: 23,375 more rows]

## Sheet: Field
S3 Table. b) Results of the association analyses using the interaction model of the traits measured at field
[truncated: 42,262 more rows]
