# Supplementary material for: Dissecting new genetic components of salinity tolerance in two-row spring barley at the vegetative and reproductive stages
Source: PLoS One. 2020 Jul 23;15(7):e0236037. doi: 10.1371/journal.pone.0236037 (PMC7377408; doi:10.1371/journal.pone.0236037)
Supplement: S4 Table — (XLSX) [file pone.0236037.s009.xlsx]

## Sheet: chr1
S4 Table. LD (r2) between each pair of markers calculated using PLINK and split per chromosome.
Chromosome	SNP1	SNP2	r2	pos_SNP1 (cM)	pos_SNP2 (cM)
1H	11_20373	11_20479	0.815376	0	0
1H	11_10895	SCRI_RS_138156	1	0.65	1.36
1H	12_11311	12_30945	0.812344	3.25	3.44
1H	11_10654	SCRI_RS_206684	0.989282	3.9	3.9
1H	SCRI_RS_129789	SCRI_RS_134663	0.849701	11.97	11.97
1H	SCRI_RS_169942	12_30118	0.938945	12.07	17.87
1H	11_10030	SCRI_RS_189506	0.978017	23.06	25.26
1H	11_21048	SCRI_RS_176084	0.849704	23.85	27.69
1H	SCRI_RS_128285	SCRI_RS_232660	1	25.26	25.26
1H	SCRI_RS_151047	SCRI_RS_217160	0.989379	29.05	29.05
1H	SCRI_RS_122490	SCRI_RS_217160	0.96511	29.05	29.05
1H	SCRI_RS_122490	SCRI_RS_154811	0.816038	29.05	29.7
1H	SCRI_RS_151047	11_20440	0.968269	29.05	29.26
1H	SCRI_RS_122490	11_20440	0.919474	29.05	29.26
1H	SCRI_RS_217160	11_20440	0.957965	29.05	29.26
1H	SCRI_RS_122490	SCRI_RS_151047	0.965	29.05	29.05
1H	SCRI_RS_153360	SCRI_RS_138043	0.867288	29.33	30.55
1H	12_30241	SCRI_RS_171221	1	29.56	30.55
1H	SCRI_RS_150226	SCRI_RS_171221	0.870342	30.55	30.55
1H	SCRI_RS_171221	SCRI_RS_88375	0.870381	30.55	30.55
1H	12_30241	SCRI_RS_88375	0.863101	29.56	30.55
1H	SCRI_RS_150226	SCRI_RS_88375	1	30.55	30.55
1H	12_30241	SCRI_RS_150226	0.863062	29.56	30.55
1H	11_10757	SCRI_RS_155382	0.940045	32.45	32.45
1H	11_11484	12_31272	0.867685	43.99	45.02
1H	SCRI_RS_116548	SCRI_RS_161702	1	44.31	44.31
1H	11_10764	SCRI_RS_189197	0.881689	44.56	45.39
1H	SCRI_RS_189197	SCRI_RS_11615	0.831454	45.39	46.67
1H	SCRI_RS_189637	SCRI_RS_11615	0.987279	46.51	46.67
1H	11_10764	SCRI_RS_11615	0.836637	44.56	46.67
1H	11_10764	SCRI_RS_189637	0.848455	44.56	46.51
1H	SCRI_RS_189197	SCRI_RS_189637	0.819843	45.39	46.51
1H	SCRI_RS_189197	SCRI_RS_205816	0.831454	45.39	46.67
1H	SCRI_RS_11615	SCRI_RS_205816	1	46.67	46.67
1H	SCRI_RS_189637	SCRI_RS_205816	0.987279	46.51	46.67
1H	SCRI_RS_11615	SCRI_RS_140837	0.937999	46.67	47.6
1H	SCRI_RS_189637	SCRI_RS_140837	0.950457	46.51	47.6
1H	SCRI_RS_205816	SCRI_RS_140837	0.937999	46.67	47.6
1H	SCRI_RS_189197	SCRI_RS_140837	0.86682	45.39	47.6
1H	SCRI_RS_11615	SCRI_RS_170869	0.836637	46.67	47.6
1H	SCRI_RS_189637	SCRI_RS_170869	0.848455	46.51	47.6
1H	SCRI_RS_205816	SCRI_RS_170869	0.836637	46.67	47.6
1H	SCRI_RS_140837	SCRI_RS_170869	0.870298	47.6	47.6
1H	SCRI_RS_140837	SCRI_RS_184784	0.836876	47.6	47.6
1H	SCRI_RS_11615	SCRI_RS_184784	0.872211	46.67	47.6
1H	SCRI_RS_205816	SCRI_RS_184784	0.872211	46.67	47.6
1H	SCRI_RS_184784	SCRI_RS_189483	0.805023	47.6	47.6
1H	SCRI_RS_140837	SCRI_RS_189483	0.871956	47.6	47.6
1H	SCRI_RS_170869	SCRI_RS_189483	0.976054	47.6	47.6
1H	SCRI_RS_11615	SCRI_RS_189483	0.838836	46.67	47.6
1H	SCRI_RS_205816	SCRI_RS_189483	0.838836	46.67	47.6
1H	SCRI_RS_205816	SCRI_RS_230987	0.950703	46.67	47.6
1H	SCRI_RS_189483	SCRI_RS_230987	0.883165	47.6	47.6
1H	SCRI_RS_184784	SCRI_RS_230987	0.848036	47.6	47.6
1H	SCRI_RS_170869	SCRI_RS_230987	0.858667	47.6	47.6
1H	SCRI_RS_140837	SCRI_RS_230987	0.987535	47.6	47.6
1H	SCRI_RS_184784	11_20514	0.805592	47.6	47.82
1H	11_20514	SCRI_RS_141140	1	47.82	47.82
1H	SCRI_RS_184784	SCRI_RS_141140	0.805592	47.6	47.82
1H	SCRI_RS_141140	SCRI_RS_147042	0.874166	47.82	48.13
1H	11_10597	SCRI_RS_147042	0.921567	48.13	48.13
1H	11_20514	SCRI_RS_147042	0.874166	47.82	48.13
1H	11_10275	SCRI_RS_147042	1	48.13	48.13
1H	11_20514	11_10597	0.948564	47.82	48.13
1H	11_10275	11_10597	0.921567	48.13	48.13
1H	SCRI_RS_141140	11_10597	0.948564	47.82	48.13
1H	11_20514	11_10275	0.874166	47.82	48.13
1H	SCRI_RS_141140	11_10275	0.874166	47.82	48.13
1H	SCRI_RS_132461	SCRI_RS_199178	0.916663	48.92	48.92
1H	SCRI_RS_132461	SCRI_RS_9480	0.916663	48.92	48.92
1H	SCRI_RS_199178	SCRI_RS_9480	1	48.92	48.92
1H	SCRI_RS_198854	SCRI_RS_222748	1	49.68	49.68
1H	11_10075	11_21312	0.906289	50.56	50.56
1H	11_10075	11_20810	0.814203	50.56	50.56
1H	11_20810	12_30350	0.821496	50.56	50.56
1H	11_21312	SCRI_RS_163127	1	50.56	50.56
1H	11_21357	12_11169	0.940414	50.56	50.56
1H	11_21357	SCRI_RS_171543	0.823596	50.56	50.56
1H	SCRI_RS_171543	SCRI_RS_236235	0.824257	50.56	51.07
1H	SCRI_RS_151874	SCRI_RS_236235	0.973276	50.79	51.07
1H	SCRI_RS_171543	SCRI_RS_151874	0.801592	50.56	50.79
1H	11_21361	12_30750	1	52.87	52.87
1H	12_30750	12_30478	0.92065	52.87	52.91
1H	11_21361	12_30478	0.920665	52.87	52.91
1H	SCRI_RS_172170	SCRI_RS_122889	0.910882	54.91	56.25
1H	SCRI_RS_172170	SCRI_RS_189920	0.910882	54.91	56.25
1H	SCRI_RS_122889	SCRI_RS_189920	1	56.25	56.25
1H	SCRI_RS_1445	SCRI_RS_207335	0.975314	56.25	56.25
1H	SCRI_RS_207335	SCRI_RS_100503	0.975314	56.25	57.05
1H	12_30821	SCRI_RS_152795	0.869505	57.05	57.05
1H	SCRI_RS_193401	SCRI_RS_213455	0.926386	57.05	57.05
1H	SCRI_RS_213455	SCRI_RS_229636	1	57.05	57.05
1H	SCRI_RS_193401	SCRI_RS_229636	0.926386	57.05	57.05
1H	SCRI_RS_207081	SCRI_RS_907	0.963889	57.05	57.05
1H	SCRI_RS_239686	11_10043	0.843215	61.41	63.1
1H	11_10516	11_10043	0.930699	62.5	63.1
1H	12_30477	11_10043	0.843034	61.41	63.1
1H	SCRI_RS_239686	11_10516	0.836876	61.41	62.5
1H	12_30477	11_10516	0.836689	61.41	62.5
1H	11_10516	SCRI_RS_204611	0.91627	62.5	63.77
1H	12_30477	SCRI_RS_204611	0.857547	61.41	63.77
1H	SCRI_RS_239686	SCRI_RS_204611	0.857712	61.41	63.77
1H	SCRI_RS_170810	SCRI_RS_204611	0.904943	63.77	63.77
1H	SCRI_RS_151894	SCRI_RS_204611	0.904369	63.1	63.77
1H	11_10043	SCRI_RS_204611	0.895931	63.1	63.77
1H	SCRI_RS_160500	SCRI_RS_204611	0.927759	63.77	63.77
1H	SCRI_RS_239686	SCRI_RS_170810	0.950242	61.41	63.77
1H	SCRI_RS_151894	SCRI_RS_170810	0.950242	63.1	63.77
1H	SCRI_RS_160500	SCRI_RS_170810	0.926573	63.77	63.77
1H	11_10043	SCRI_RS_170810	0.800091	63.1	63.77
1H	11_10516	SCRI_RS_170810	0.814809	62.5	63.77
1H	12_30477	SCRI_RS_170810	0.950187	61.41	63.77
1H	12_30477	SCRI_RS_239686	1	61.41	61.41
1H	SCRI_RS_170810	SCRI_RS_206795	0.835423	63.77	63.9
1H	SCRI_RS_151894	SCRI_RS_206795	0.858037	63.1	63.9
1H	11_10043	SCRI_RS_206795	0.908317	63.1	63.9
1H	12_30477	SCRI_RS_206795	0.857875	61.41	63.9
1H	SCRI_RS_160500	SCRI_RS_206795	0.881	63.77	63.9
1H	SCRI_RS_239686	SCRI_RS_206795	0.858037	61.41	63.9
1H	SCRI_RS_204611	SCRI_RS_206795	0.939568	63.77	63.9
1H	11_10516	SCRI_RS_206795	0.975952	62.5	63.9
1H	SCRI_RS_219685	SCRI_RS_206795	0.941323	63.77	63.9
1H	SCRI_RS_239686	SCRI_RS_160500	0.878931	61.41	63.77
1H	12_30477	SCRI_RS_160500	0.878794	61.41	63.77
1H	SCRI_RS_151894	SCRI_RS_160500	0.926482	63.1	63.77
1H	11_10043	SCRI_RS_160500	0.842161	63.1	63.77
1H	11_10516	SCRI_RS_160500	0.859282	62.5	63.77
1H	11_10043	SCRI_RS_219685	0.964937	63.1	63.77
1H	SCRI_RS_239686	SCRI_RS_219685	0.828587	61.41	63.77
1H	12_30477	SCRI_RS_219685	0.82839	61.41	63.77
1H	SCRI_RS_170810	SCRI_RS_219685	0.807129	63.77	63.77
1H	SCRI_RS_160500	SCRI_RS_219685	0.850374	63.77	63.77
1H	11_10516	SCRI_RS_219685	0.964518	62.5	63.77
1H	SCRI_RS_151894	SCRI_RS_219685	0.828587	63.1	63.77
1H	SCRI_RS_204611	SCRI_RS_219685	0.905714	63.77	63.77
1H	11_10516	SCRI_RS_151894	0.836876	62.5	63.1
1H	12_30477	SCRI_RS_151894	0.950279	61.41	63.1
1H	SCRI_RS_239686	SCRI_RS_151894	0.950336	61.41	63.1
1H	11_10043	SCRI_RS_151894	0.843215	63.1	63.1
1H	SCRI_RS_204611	SCRI_RS_116661	0.963689	63.77	64.56
1H	SCRI_RS_170810	SCRI_RS_116661	0.860222	63.77	64.56
1H	SCRI_RS_206795	SCRI_RS_116661	0.928449	63.9	64.56
1H	SCRI_RS_160500	SCRI_RS_116661	0.905433	63.77	64.56
1H	SCRI_RS_239686	SCRI_RS_116661	0.859613	61.41	64.56
1H	SCRI_RS_219685	SCRI_RS_116661	0.894858	63.77	64.56
1H	SCRI_RS_151894	SCRI_RS_116661	0.906003	63.1	64.56
1H	11_10516	SCRI_RS_116661	0.905403	62.5	64.56
1H	11_10043	SCRI_RS_116661	0.930699	63.1	64.56
1H	SCRI_RS_160500	SCRI_RS_151228	0.9386	63.77	64.56
1H	SCRI_RS_116661	SCRI_RS_151228	0.917438	64.56	64.56
1H	SCRI_RS_204611	SCRI_RS_151228	0.892442	63.77	64.56
1H	SCRI_RS_151894	SCRI_RS_151228	0.987535	63.1	64.56
1H	11_10516	SCRI_RS_151228	0.825508	62.5	64.56
1H	SCRI_RS_170810	SCRI_RS_151228	0.938305	63.77	64.56
1H	SCRI_RS_206795	SCRI_RS_151228	0.846563	63.9	64.56
1H	SCRI_RS_219685	SCRI_RS_151228	0.817165	63.77	64.56
1H	11_10043	SCRI_RS_151228	0.853859	63.1	64.56
1H	SCRI_RS_204611	SCRI_RS_180349	0.895931	63.77	64.56
1H	SCRI_RS_170810	SCRI_RS_180349	0.800091	63.77	64.56
1H	SCRI_RS_116661	SCRI_RS_180349	0.930699	64.56	64.56
1H	SCRI_RS_151894	SCRI_RS_180349	0.843215	63.1	64.56
1H	SCRI_RS_151228	SCRI_RS_180349	0.853859	64.56	64.56
1H	SCRI_RS_206795	SCRI_RS_180349	0.908317	63.9	64.56
1H	SCRI_RS_219685	SCRI_RS_180349	0.964937	63.77	64.56
1H	SCRI_RS_160500	SCRI_RS_180349	0.842161	63.77	64.56
1H	11_10043	SCRI_RS_180349	1	63.1	64.56
1H	SCRI_RS_116661	SCRI_RS_85391	0.953006	64.56	64.56
1H	SCRI_RS_180349	SCRI_RS_85391	0.9765	64.56	64.56
1H	SCRI_RS_151894	SCRI_RS_85391	0.863322	63.1	64.56
1H	SCRI_RS_151228	SCRI_RS_85391	0.874232	64.56	64.56
1H	SCRI_RS_160500	SCRI_RS_85391	0.86242	63.77	64.56
1H	SCRI_RS_206795	SCRI_RS_85391	0.93006	63.9	64.56
1H	SCRI_RS_219685	SCRI_RS_85391	0.941127	63.77	64.56
1H	SCRI_RS_170810	SCRI_RS_85391	0.819296	63.77	64.56
1H	SCRI_RS_204611	SCRI_RS_85391	0.917691	63.77	64.56
1H	SCRI_RS_1473	SCRI_RS_169123	0.98887	65.62	65.62
1H	SCRI_RS_1473	SCRI_RS_183588	0.831256	65.62	65.62
1H	SCRI_RS_169123	SCRI_RS_183588	0.819857	65.62	65.62
1H	SCRI_RS_196439	SCRI_RS_153727	0.965562	66.99	68.74
1H	SCRI_RS_169123	SCRI_RS_153727	0.923334	65.62	68.74
1H	SCRI_RS_1473	SCRI_RS_153727	0.934628	65.62	68.74
1H	SCRI_RS_169123	SCRI_RS_196439	0.954303	65.62	66.99
1H	SCRI_RS_183588	SCRI_RS_196439	0.864819	65.62	66.99
1H	SCRI_RS_1473	SCRI_RS_196439	0.965873	65.62	66.99
1H	SCRI_RS_153727	11_21057	0.988718	68.74	71.82
1H	12_30147	11_21057	0.82034	70.15	71.82
1H	SCRI_RS_169123	11_21057	0.934025	65.62	71.82
1H	SCRI_RS_196439	11_21057	0.976944	66.99	71.82
1H	SCRI_RS_196439	12_30147	0.867288	66.99	70.15
1H	SCRI_RS_183588	12_30147	0.821391	65.62	70.15
1H	SCRI_RS_153727	12_30147	0.829701	68.74	70.15
1H	12_30147	SCRI_RS_151244	0.831625	70.15	73.58
1H	SCRI_RS_181239	SCRI_RS_160234	0.839174	73.23	73.72
1H	SCRI_RS_138527	SCRI_RS_160234	0.923838	73.62	73.72
1H	SCRI_RS_188360	SCRI_RS_160234	0.949947	73.62	73.72
1H	SCRI_RS_138527	SCRI_RS_188360	0.877597	73.62	73.62
1H	SCRI_RS_181239	SCRI_RS_188360	0.88339	73.23	73.62
1H	SCRI_RS_160234	11_21126	0.911467	73.72	73.93
1H	SCRI_RS_188360	11_21126	0.865845	73.62	73.93
1H	SCRI_RS_138527	11_21126	0.986608	73.62	73.93
1H	11_10890	SCRI_RS_219726	1	73.93	75.46
1H	SCRI_RS_21080	SCRI_RS_219726	0.871111	74.33	75.46
1H	11_10890	SCRI_RS_21080	0.871111	73.93	74.33
1H	11_20434	11_10471	0.836372	85.27	85.52
1H	12_11144	SCRI_RS_135092	0.856271	85.27	85.52
1H	12_31160	SCRI_RS_135092	0.909814	85.46	85.52
1H	11_10830	SCRI_RS_135092	0.927856	85.46	85.52
1H	SCRI_RS_135092	SCRI_RS_157246	1	85.52	85.52
1H	12_11144	SCRI_RS_157246	0.862602	85.27	85.52
1H	11_10830	SCRI_RS_157246	0.929924	85.46	85.52
1H	SCRI_RS_154140	SCRI_RS_157246	0.93073	85.52	85.52
1H	12_31160	SCRI_RS_157246	0.913814	85.46	85.52
1H	12_11144	11_10830	0.895023	85.27	85.46
1H	12_11144	12_31160	0.912672	85.27	85.46
1H	11_10830	12_31160	0.982222	85.46	85.46
1H	12_31160	SCRI_RS_154140	0.878325	85.46	85.52
1H	12_11144	SCRI_RS_154140	0.891827	85.27	85.52
1H	SCRI_RS_135092	SCRI_RS_154140	0.927505	85.52	85.52
1H	11_10830	SCRI_RS_154140	0.894723	85.46	85.52
1H	SCRI_RS_135092	SCRI_RS_236576	0.981678	85.52	85.52
1H	SCRI_RS_154140	SCRI_RS_236576	0.947265	85.52	85.52
1H	11_10830	SCRI_RS_236576	0.912345	85.46	85.52
1H	12_11144	SCRI_RS_236576	0.844062	85.27	85.52
1H	12_31160	SCRI_RS_236576	0.896335	85.46	85.52
1H	SCRI_RS_157246	SCRI_RS_236576	0.982503	85.52	85.52
1H	SCRI_RS_114255	SCRI_RS_144315	0.947295	85.59	87.39
1H	12_10535	SCRI_RS_144315	0.982318	87.39	87.39
1H	SCRI_RS_154140	SCRI_RS_144315	0.811961	85.52	87.39
1H	SCRI_RS_139690	SCRI_RS_144315	0.929952	87.39	87.39
1H	12_10535	SCRI_RS_139690	0.946691	87.39	87.39
1H	SCRI_RS_114255	SCRI_RS_139690	0.981692	85.59	87.39
1H	SCRI_RS_154140	SCRI_RS_139690	0.807147	85.52	87.39
1H	SCRI_RS_154140	SCRI_RS_114255	0.824764	85.52	85.59
1H	SCRI_RS_114255	12_10535	0.964347	85.59	87.39
1H	12_10535	11_20769	0.828627	87.39	88.42
1H	SCRI_RS_121048	11_20769	0.916434	87.39	88.42
1H	SCRI_RS_144315	11_20769	0.813454	87.39	88.42
1H	SCRI_RS_170389	11_20769	0.916434	87.39	88.42
1H	SCRI_RS_139690	11_20769	0.809871	87.39	88.42
1H	SCRI_RS_121048	SCRI_RS_170389	1	87.39	87.39
1H	SCRI_RS_170389	SCRI_RS_181300	0.804612	87.39	88.42
1H	SCRI_RS_144315	SCRI_RS_181300	0.897672	87.39	88.42
1H	11_20769	SCRI_RS_181300	0.815747	88.42	88.42
1H	SCRI_RS_197263	SCRI_RS_189168	0.830645	88.29	88.42
1H	SCRI_RS_179987	SCRI_RS_189168	0.897512	88.42	88.42
1H	11_20769	SCRI_RS_189168	0.863397	88.42	88.42
1H	SCRI_RS_213675	SCRI_RS_189168	0.834261	88.25	88.42
1H	SCRI_RS_170389	SCRI_RS_189168	0.851283	87.39	88.42
1H	SCRI_RS_170389	SCRI_RS_179987	0.949534	87.39	88.42
1H	11_20769	SCRI_RS_179987	0.965141	88.42	88.42
1H	SCRI_RS_213675	SCRI_RS_197263	0.898577	88.25	88.29
1H	SCRI_RS_179987	SCRI_RS_236623	0.881668	88.42	88.42
1H	11_20769	SCRI_RS_236623	0.914391	88.42	88.42
1H	SCRI_RS_195200	SCRI_RS_236623	0.897792	88.42	88.42
1H	SCRI_RS_181300	SCRI_RS_236623	0.898473	88.42	88.42
1H	SCRI_RS_201866	SCRI_RS_236623	0.864154	88.42	88.42
1H	11_20769	SCRI_RS_201866	0.811311	88.42	88.42
1H	SCRI_RS_195200	SCRI_RS_201866	0.811311	88.42	88.42
1H	SCRI_RS_181300	SCRI_RS_201866	0.931367	88.42	88.42
1H	SCRI_RS_189168	SCRI_RS_195200	0.847605	88.42	88.42
1H	SCRI_RS_181300	SCRI_RS_195200	0.800589	88.42	88.42
1H	SCRI_RS_179987	SCRI_RS_195200	0.947853	88.42	88.42
1H	11_20769	SCRI_RS_195200	0.982318	88.42	88.42
1H	SCRI_RS_201866	12_20323	1	88.42	89.75
1H	SCRI_RS_236623	12_20323	0.862673	88.42	89.75
1H	SCRI_RS_181300	12_20323	0.930612	88.42	89.75
1H	SCRI_RS_201866	SCRI_RS_168562	0.96473	88.42	89.75
1H	12_20323	SCRI_RS_168562	0.964326	89.75	89.75
1H	SCRI_RS_236623	SCRI_RS_168562	0.864852	88.42	89.75
1H	12_20323	SCRI_RS_197910	0.947265	89.75	89.75
1H	SCRI_RS_168562	SCRI_RS_197910	0.896395	89.75	89.75
1H	SCRI_RS_236623	SCRI_RS_197910	0.897792	88.42	89.75
1H	SCRI_RS_114308	SCRI_RS_199689	0.910618	89.75	90.15
1H	12_20632	SCRI_RS_199689	0.910618	89.75	90.15
1H	SCRI_RS_142282	SCRI_RS_199689	0.881734	90.15	90.15
1H	12_20632	SCRI_RS_114308	1	89.75	89.75
1H	12_20632	SCRI_RS_142282	0.85086	89.75	90.15
1H	SCRI_RS_114308	SCRI_RS_142282	0.85086	89.75	90.15
1H	SCRI_RS_114308	11_21373	0.836495	89.75	91.91
1H	SCRI_RS_199689	11_21373	0.819926	90.15	91.91
1H	SCRI_RS_199689	SCRI_RS_188218	0.893036	90.15	92.32
1H	SCRI_RS_142282	SCRI_RS_188218	0.84668	90.15	92.32
1H	11_21373	SCRI_RS_188218	0.882166	91.91	92.32
1H	SCRI_RS_188218	11_20149	0.94616	92.32	93.64
1H	SCRI_RS_199689	11_20149	0.877394	90.15	93.64
1H	SCRI_RS_142282	11_20149	0.818898	90.15	93.64
1H	11_21373	11_20149	0.868403	91.91	93.64
1H	SCRI_RS_142282	11_11277	0.865549	90.15	95.36
1H	SCRI_RS_199689	11_11277	1	90.15	95.36
1H	SCRI_RS_188218	11_11277	0.892093	92.32	95.36
1H	11_20149	11_11277	0.876283	93.64	95.36
1H	11_21373	11_11277	0.818483	91.91	95.36
1H	SCRI_RS_136856	SCRI_RS_235968	0.982514	96.26	96.26
1H	SCRI_RS_78578	11_20125	0.892202	96.26	100.82
1H	SCRI_RS_78578	11_20153	0.903276	96.26	100.82
1H	11_20125	11_20153	0.988652	100.82	100.82
1H	11_10522	11_20754	1	96.57	97.22
1H	11_20169	11_20754	0.813961	97.22	97.22
1H	11_10522	11_20169	0.813961	96.57	97.22
1H	SCRI_RS_146959	SCRI_RS_201086	1	100.82	101.25
1H	SCRI_RS_154646	SCRI_RS_171501	0.967106	100.82	100.97
1H	SCRI_RS_201086	SCRI_RS_175646	0.982585	101.25	103.92
1H	SCRI_RS_215740	SCRI_RS_106752	1	102.82	103.37
1H	SCRI_RS_232650	SCRI_RS_106752	0.988851	102.82	103.37
1H	SCRI_RS_215740	SCRI_RS_106754	0.96714	102.82	103.37
1H	SCRI_RS_232650	SCRI_RS_106754	0.956303	102.82	103.37
1H	SCRI_RS_106752	SCRI_RS_106754	0.96714	103.37	103.37
1H	SCRI_RS_215740	SCRI_RS_232650	0.988851	102.82	102.82
1H	SCRI_RS_197337	11_20220	0.984723	104.83	105.23
1H	SCRI_RS_147329	SCRI_RS_155427	1	107.63	107.63
1H	SCRI_RS_174052	SCRI_RS_238125	0.89899	108.08	108.5
1H	SCRI_RS_238125	SCRI_RS_218473	0.826577	108.5	108.62
1H	11_10789	SCRI_RS_120481	0.887504	108.62	108.93
1H	11_10789	SCRI_RS_219889	0.873818	108.62	108.93
1H	SCRI_RS_120481	SCRI_RS_219889	0.98478	108.93	108.93
1H	BK_01	SCRI_RS_157953	0.888336	108.97	110.47
1H	11_21392	SCRI_RS_91596	1	109.28	109.61
1H	SCRI_RS_127646	11_11528	0.839232	115.75	118.31
1H	11_11528	11_20908	0.816277	118.31	118.31
1H	11_20908	SCRI_RS_137116	1	118.31	122.43
1H	SCRI_RS_48925	SCRI_RS_150607	0.8353	121.15	122.36
1H	11_20940	SCRI_RS_150607	0.863957	122.36	122.36
1H	11_20940	SCRI_RS_196910	0.842209	122.36	122.36
1H	SCRI_RS_150607	SCRI_RS_196910	0.978278	122.36	122.36
1H	SCRI_RS_48925	SCRI_RS_196910	0.855012	121.15	122.36
1H	11_10586	SCRI_RS_170110	0.820784	122.36	122.43
1H	SCRI_RS_137116	SCRI_RS_170110	0.906807	122.43	122.43
1H	SCRI_RS_147611	11_10722	0.862235	122.43	123.14
1H	SCRI_RS_4522	11_10722	0.815999	122.36	123.14
1H	SCRI_RS_155758	11_10722	0.838553	122.43	123.14
1H	SCRI_RS_147611	SCRI_RS_159031	0.826687	122.43	122.64
1H	SCRI_RS_155758	SCRI_RS_159031	0.803291	122.43	122.64
1H	SCRI_RS_4522	SCRI_RS_159031	0.875635	122.36	122.64
1H	SCRI_RS_147611	SCRI_RS_155758	0.972715	122.43	122.43
1H	SCRI_RS_4522	SCRI_RS_155758	0.869359	122.36	122.43
1H	SCRI_RS_4522	SCRI_RS_147611	0.894207	122.36	122.43
1H	SCRI_RS_162765	SCRI_RS_165588	0.803865	123.56	123.56
1H	11_11481	12_10207	0.907953	123.96	123.96
1H	SCRI_RS_138629	SCRI_RS_196448	0.987396	130.04	130.04
1H	SCRI_RS_138629	SCRI_RS_165476	0.800445	130.04	130.56
1H	SCRI_RS_165338	SCRI_RS_165476	1	130.56	130.56
1H	SCRI_RS_138629	SCRI_RS_165338	0.800445	130.04	130.56
1H	11_20383	SCRI_RS_207416	0.856438	130.56	130.56
1H	SCRI_RS_161239	SCRI_RS_155407	0.834911	130.56	132.86
1H	SCRI_RS_150786	SCRI_RS_10956	0.987535	132.86	133.05
1H	SCRI_RS_130891	11_20594	0.828542	133	134.45
1H	SCRI_RS_155407	11_20594	0.869369	132.86	134.45
1H	11_11105	11_20594	0.869369	134.45	134.45
1H	SCRI_RS_155407	11_11105	0.925222	132.86	134.45
1H	SCRI_RS_130891	11_11105	0.850988	133	134.45
1H	SCRI_RS_155407	SCRI_RS_130891	0.887475	132.86	133
1H	11_11509	SCRI_RS_106140	0.920504	134.45	134.45
1H	SCRI_RS_196512	SCRI_RS_106140	0.904918	133.37	134.45
1H	SCRI_RS_106140	SCRI_RS_106142	1	134.45	134.45
1H	11_11509	SCRI_RS_106142	0.920504	134.45	134.45
1H	SCRI_RS_196512	SCRI_RS_106142	0.904918	133.37	134.45
1H	SCRI_RS_196512	11_11509	0.983068	133.37	134.45
1H	11_10041	SCRI_RS_13869	0.898955	134.45	134.45
1H	11_20594	SCRI_RS_149094	0.92567	134.45	134.45
1H	11_11105	SCRI_RS_149094	0.907635	134.45	134.45
1H	SCRI_RS_141322	SCRI_RS_149094	0.907635	134.45	134.45
1H	11_11105	SCRI_RS_141322	0.962248	134.45	134.45
1H	11_20594	SCRI_RS_141322	0.869369	134.45	134.45
1H	11_20594	SCRI_RS_150563	0.830571	134.45	134.45
1H	SCRI_RS_141322	SCRI_RS_150563	0.851709	134.45	134.45
1H	SCRI_RS_149094	SCRI_RS_150563	0.870852	134.45	134.45
1H	SCRI_RS_13869	SCRI_RS_162628	0.807632	134.45	134.45
1H	SCRI_RS_165434	SCRI_RS_170857	0.888898	134.45	134.45
1H	SCRI_RS_13869	SCRI_RS_170857	0.968053	134.45	134.45
1H	SCRI_RS_13869	SCRI_RS_165434	0.898955	134.45	134.45
1H	SCRI_RS_141322	SCRI_RS_166469	0.850161	134.45	134.45
1H	SCRI_RS_149094	SCRI_RS_166469	0.869988	134.45	134.45
1H	SCRI_RS_150563	SCRI_RS_166469	0.960891	134.45	134.45
1H	SCRI_RS_141322	SCRI_RS_180081	0.850988	134.45	134.45
1H	SCRI_RS_149094	SCRI_RS_180081	0.87071	134.45	134.45
1H	SCRI_RS_150563	SCRI_RS_180081	0.961092	134.45	134.45
1H	SCRI_RS_166469	SCRI_RS_180081	1	134.45	134.45
1H	SCRI_RS_162628	SCRI_RS_184058	0.97888	134.45	134.45
1H	SCRI_RS_182206	SCRI_RS_184058	0.989379	134.45	134.45
1H	SCRI_RS_162628	SCRI_RS_182206	0.989388	134.45	134.45
1H	SCRI_RS_184058	SCRI_RS_214888	0.816962	134.45	134.45
1H	SCRI_RS_170857	SCRI_RS_214888	0.957613	134.45	134.45
1H	SCRI_RS_182206	SCRI_RS_214888	0.807438	134.45	134.45
1H	SCRI_RS_165434	SCRI_RS_214888	0.908613	134.45	134.45
1H	SCRI_RS_206337	SCRI_RS_236175	1	134.45	134.45
1H	SCRI_RS_147318	SCRI_RS_156009	0.9376	134.97	134.97
1H	11_20138	SCRI_RS_4928	0.891212	135.65	135.65
1H	SCRI_RS_143790	SCRI_RS_176006	0.84923	135.65	135.85
1H	11_20840	SCRI_RS_132472	0.87698	136.1	136.25
1H	11_20915	11_10590	1	136.15	136.24
1H	11_10590	11_10443	0.804877	136.24	136.36
1H	SCRI_RS_235776	SCRI_RS_175218	0.851879	136.24	136.25
1H	11_20772	SCRI_RS_175218	0.952648	136.25	136.25
1H	SCRI_RS_235776	11_20772	0.804536	136.24	136.25
1H	11_20772	SCRI_RS_195067	0.839713	136.25	136.25
1H	SCRI_RS_132472	11_20509	0.962579	136.25	136.36
1H	SCRI_RS_132472	12_31081	0.817817	136.25	136.36
1H	11_20509	12_31081	0.806404	136.36	136.36
1H	12_30935	12_31081	0.807129	136.36	136.36
1H	SCRI_RS_132472	SCRI_RS_117283	0.939066	136.25	136.36
1H	12_30935	SCRI_RS_117283	0.87923	136.36	136.36
1H	11_20509	SCRI_RS_117283	0.939066	136.36	136.36
1H	12_31081	SCRI_RS_154621	0.818739	136.36	136.36
1H	11_20509	SCRI_RS_154621	0.962703	136.36	136.36
1H	SCRI_RS_117283	SCRI_RS_154621	0.915336	136.36	136.36
1H	SCRI_RS_132472	SCRI_RS_154621	0.974915	136.25	136.36
1H	12_30935	SCRI_RS_154621	0.962199	136.36	136.36
1H	SCRI_RS_132472	12_30935	0.937693	136.25	136.36
1H	11_20509	12_30935	0.925763	136.36	136.36
1H	11_20509	SCRI_RS_52789	0.961001	136.36	136.36
1H	SCRI_RS_132472	SCRI_RS_52789	0.947687	136.25	136.36
1H	12_31081	SCRI_RS_52789	0.834969	136.36	136.36
1H	12_30935	SCRI_RS_52789	0.960436	136.36	136.36
1H	SCRI_RS_117283	SCRI_RS_52789	0.899385	136.36	136.36
1H	SCRI_RS_154621	SCRI_RS_52789	0.973429	136.36	136.36

## Sheet: chr2
Chromosome	SNP1	SNP2	r2	pos_SNP1 (cM)	pos_SNP2 (cM)
2H	SCRI_RS_219333	SCRI_RS_225720	0.948999	1.18	1.18
2H	SCRI_RS_166806	SCRI_RS_225720	0.964836	1.18	1.18
2H	SCRI_RS_166806	SCRI_RS_219333	0.948999	1.18	1.18
2H	SCRI_RS_166816	SCRI_RS_186847	0.986587	1.93	2.8
2H	SCRI_RS_135585	SCRI_RS_139708	1	2.03	2.13
2H	SCRI_RS_146936	SCRI_RS_184899	0.936352	5.19	5.19
2H	SCRI_RS_122	SCRI_RS_184899	0.91298	4.06	5.19
2H	SCRI_RS_156845	SCRI_RS_238263	0.944087	5.19	5.35
2H	SCRI_RS_192440	SCRI_RS_238263	0.933558	5.33	5.35
2H	SCRI_RS_238263	SCRI_RS_227507	0.955052	5.35	7.26
2H	SCRI_RS_156845	SCRI_RS_227507	0.966132	5.19	7.26
2H	SCRI_RS_192440	SCRI_RS_227507	0.955553	5.33	7.26
2H	SCRI_RS_156845	SCRI_RS_192440	0.988696	5.19	5.33
2H	SCRI_RS_168604	SCRI_RS_169758	0.937331	5.43	7.23
2H	SCRI_RS_169758	SCRI_RS_88391	0.958444	7.23	7.36
2H	SCRI_RS_168604	SCRI_RS_88391	0.897122	5.43	7.36
2H	12_30424	SCRI_RS_196276	0.808183	7.75	9.06
2H	SCRI_RS_88391	SCRI_RS_196276	0.829632	7.36	9.06
2H	SCRI_RS_164876	SCRI_RS_196276	0.800076	9.06	9.06
2H	12_30424	SCRI_RS_164876	0.989385	7.75	9.06
2H	SCRI_RS_177330	11_21377	0.929458	8.24	8.46
2H	SCRI_RS_10642	SCRI_RS_128813	0.93572	10	10
2H	SCRI_RS_10642	SCRI_RS_173486	0.924509	10	10
2H	SCRI_RS_128813	SCRI_RS_173486	0.989029	10	10
2H	SCRI_RS_136200	SCRI_RS_165171	0.974915	10	10
2H	SCRI_RS_165171	SCRI_RS_175550	0.962514	10	10
2H	SCRI_RS_136200	SCRI_RS_175550	0.987279	10	10
2H	SCRI_RS_193452	11_20562	1	10.19	10.2
2H	12_30155	SCRI_RS_605	0.908517	10.5	10.63
2H	SCRI_RS_152744	SCRI_RS_108647	0.807133	13.49	13.98
2H	SCRI_RS_146997	SCRI_RS_182210	1	14.22	14.22
2H	SCRI_RS_136287	SCRI_RS_159158	1	15.14	15.14
2H	SCRI_RS_150792	SCRI_RS_204158	0.846907	15.14	15.14
2H	SCRI_RS_204158	SCRI_RS_141771	0.804894	15.14	15.59
2H	SCRI_RS_149462	SCRI_RS_188987	0.898279	15.62	15.62
2H	SCRI_RS_149462	SCRI_RS_179003	0.817966	15.62	15.62
2H	SCRI_RS_179003	11_10943	0.937058	15.62	16.88
2H	SCRI_RS_141564	SCRI_RS_155957	0.806628	18.57	21.25
2H	SCRI_RS_231806	SCRI_RS_155957	0.871111	18.57	21.25
2H	SCRI_RS_141564	SCRI_RS_231806	0.837965	18.57	18.57
2H	11_10180	SCRI_RS_196192	0.809675	20.09	20.15
2H	SCRI_RS_153672	SCRI_RS_196192	0.918181	19.29	20.15
2H	SCRI_RS_205712	SCRI_RS_159228	0.836863	20.15	21.78
2H	SCRI_RS_153226	SCRI_RS_154683	0.94751	21.78	21.78
2H	SCRI_RS_185319	SCRI_RS_198643	0.804891	21.78	21.78
2H	11_21015	11_20394	0.938236	25.6	26.23
2H	11_21261	11_21366	0.957892	27.14	27.14
2H	SCRI_RS_150590	SCRI_RS_190423	0.888754	30.29	30.29
2H	11_20864	SCRI_RS_110647	0.925552	31.99	35.97
2H	11_10891	SCRI_RS_110647	0.913312	31.78	35.97
2H	11_10891	11_20864	0.879916	31.78	31.99
2H	SCRI_RS_183655	SCRI_RS_192783	0.962349	38.02	38.02
2H	SCRI_RS_143250	SCRI_RS_192783	0.843896	38.02	38.02
2H	SCRI_RS_120529	SCRI_RS_192783	0.987251	38.02	38.02
2H	SCRI_RS_120529	SCRI_RS_143250	0.83027	38.02	38.02
2H	SCRI_RS_143250	SCRI_RS_183655	0.80926	38.02	38.02
2H	SCRI_RS_120529	SCRI_RS_183655	0.974408	38.02	38.02
2H	SCRI_RS_153693	SCRI_RS_155612	1	38.16	38.16
2H	11_10178	SCRI_RS_182408	0.829364	39.67	41
2H	SCRI_RS_167605	SCRI_RS_215080	0.982318	41	41
2H	SCRI_RS_215080	SCRI_RS_134823	0.929952	41	42.16
2H	11_10987	SCRI_RS_10302	0.859076	41.76	41.76
2H	SCRI_RS_10302	SCRI_RS_182371	0.836033	41.76	41.76
2H	11_10987	SCRI_RS_182371	0.927356	41.76	41.76
2H	11_11073	11_10399	0.800992	42.5	42.78
2H	11_10399	SCRI_RS_158687	0.800992	42.78	42.8
2H	11_10919	11_10648	0.810678	43.21	43.51
2H	12_30748	SCRI_RS_5552	0.971652	44.57	44.57
2H	SCRI_RS_89851	SCRI_RS_81287	0.800992	46.89	47.47
2H	SCRI_RS_154981	SCRI_RS_177405	0.984816	48.82	48.82
2H	SCRI_RS_221843	SCRI_RS_8366	0.979093	50.2	50.2
2H	11_20929	11_10422	1	53.6	53.81
2H	11_20929	11_11302	0.966925	53.6	53.81
2H	11_10422	11_11302	0.967061	53.81	53.81
2H	SCRI_RS_158928	SCRI_RS_198460	0.988822	54.35	54.35
2H	11_10498	11_20674	0.883071	54.75	55.65
2H	12_30691	11_20674	1	55.35	55.65
2H	11_10498	12_30691	0.882845	54.75	55.35
2H	11_10996	11_20387	0.908354	55.67	56.75
2H	SCRI_RS_126877	SCRI_RS_198148	0.988959	56.62	56.62
2H	SCRI_RS_201800	SCRI_RS_239231	0.904756	57.39	57.39
2H	SCRI_RS_14801	SCRI_RS_239231	0.919085	57.39	57.39
2H	SCRI_RS_14801	SCRI_RS_201800	0.958899	57.39	57.39
2H	11_10733	12_30259	0.977012	57.66	57.66
2H	11_21388	SCRI_RS_10398	0.855219	57.66	57.66
2H	SCRI_RS_144592	SCRI_RS_155546	0.986848	58.17	58.17
2H	SCRI_RS_186443	12_30251	0.978401	58.17	58.66
2H	SCRI_RS_122681	SCRI_RS_147210	0.989446	59.35	59.35
2H	SCRI_RS_147210	SCRI_RS_224846	1	59.35	59.35
2H	SCRI_RS_122681	SCRI_RS_224846	0.989446	59.35	59.35
2H	SCRI_RS_106444	SCRI_RS_131325	1	59.87	60.72
2H	12_31288	SCRI_RS_194216	1	60.72	60.72
2H	SCRI_RS_100476	SCRI_RS_155808	0.843731	60.72	60.72
2H	SCRI_RS_155808	SCRI_RS_167713	0.852387	60.72	60.91
2H	SCRI_RS_167713	SCRI_RS_189408	0.843362	60.91	60.91
2H	SCRI_RS_136233	SCRI_RS_144891	0.948385	61.01	61.01
2H	12_31194	SCRI_RS_144891	0.9655	61.01	61.01
2H	SCRI_RS_122871	SCRI_RS_144891	0.982694	61.01	61.01
2H	12_31194	SCRI_RS_122871	0.982514	61.01	61.01
2H	12_31194	SCRI_RS_136233	0.982514	61.01	61.01
2H	SCRI_RS_122871	SCRI_RS_136233	0.965222	61.01	61.01
2H	SCRI_RS_153174	SCRI_RS_162700	0.973774	61.01	61.01
2H	SCRI_RS_144583	SCRI_RS_173757	0.926694	61.06	62
2H	11_20922	SCRI_RS_173757	0.896886	61.44	62
2H	SCRI_RS_144583	11_20922	0.968474	61.06	61.44
2H	SCRI_RS_173525	SCRI_RS_146785	0.935548	61.2	62.99
2H	SCRI_RS_145381	SCRI_RS_146785	1	62.99	62.99
2H	SCRI_RS_173525	SCRI_RS_145381	0.9348	61.2	62.99
2H	11_20922	SCRI_RS_179253	0.834751	61.44	63.98
2H	SCRI_RS_179253	SCRI_RS_147810	0.968261	63.98	64.01
2H	11_20922	SCRI_RS_147810	0.805814	61.44	64.01
2H	SCRI_RS_156063	11_10651	1	63.98	68.8
2H	SCRI_RS_209969	11_10265	0.927871	66.97	69.12
2H	SCRI_RS_147810	11_10265	0.832444	64.01	69.12
2H	SCRI_RS_209969	11_21258	0.947894	66.97	69.34
2H	11_10265	11_21258	0.978926	69.12	69.34
2H	11_10265	11_10017	0.843755	69.12	70.29
2H	11_21258	11_10017	0.825973	69.34	70.29
2H	SCRI_RS_150266	SCRI_RS_16024	0.914584	69.49	70.29
2H	11_10196	SCRI_RS_220533	0.855889	73.47	73.61
2H	SCRI_RS_172667	SCRI_RS_220533	0.879783	73.09	73.61
2H	11_10818	SCRI_RS_220533	0.917325	73.47	73.61
2H	SCRI_RS_207237	SCRI_RS_220533	0.856007	73.09	73.61
2H	SCRI_RS_219568	SCRI_RS_220533	0.9708	73.61	73.61
2H	SCRI_RS_172667	11_10818	0.802361	73.09	73.47
2H	11_10196	11_10818	0.933096	73.47	73.47
2H	SCRI_RS_207237	SCRI_RS_219568	0.856007	73.09	73.61
2H	SCRI_RS_172667	SCRI_RS_219568	0.879783	73.09	73.61
2H	11_10818	SCRI_RS_219568	0.889973	73.47	73.61
2H	11_10196	SCRI_RS_219568	0.829887	73.47	73.61
2H	SCRI_RS_172667	SCRI_RS_207237	0.972975	73.09	73.09
2H	11_10196	12_30696	0.858901	73.47	73.47
2H	11_10818	12_30696	0.8474	73.47	73.47
2H	SCRI_RS_172667	12_30696	0.859168	73.09	73.47
2H	SCRI_RS_207237	12_30696	0.834368	73.09	73.47
2H	SCRI_RS_207237	SCRI_RS_50957	0.887623	73.09	73.47
2H	11_10818	SCRI_RS_50957	0.828291	73.47	73.47
2H	12_30696	SCRI_RS_50957	0.949137	73.47	73.47
2H	SCRI_RS_172667	SCRI_RS_50957	0.863635	73.09	73.47
2H	11_10196	SCRI_RS_50957	0.887515	73.47	73.47
2H	SCRI_RS_200291	SCRI_RS_235860	0.83662	78.31	79.11
2H	SCRI_RS_154398	SCRI_RS_235860	0.836593	78.34	79.11
2H	SCRI_RS_200291	SCRI_RS_154398	1	78.31	78.34
2H	SCRI_RS_133327	SCRI_RS_154203	0.822069	79.97	82.27
2H	SCRI_RS_150663	SCRI_RS_154203	0.894925	79.97	82.27
2H	SCRI_RS_133327	SCRI_RS_150663	1	79.97	79.97
2H	11_10287	SCRI_RS_137263	0.930556	82.17	82.27
2H	11_11533	SCRI_RS_13565	0.989417	83.17	83.17
2H	12_31205	SCRI_RS_13565	0.968367	83.17	83.17
2H	SCRI_RS_13565	SCRI_RS_192398	0.947751	83.17	83.17
2H	12_31205	SCRI_RS_192398	0.937778	83.17	83.17
2H	11_11533	SCRI_RS_192398	0.957999	83.17	83.17
2H	11_11533	12_31205	0.978947	83.17	83.17
2H	SCRI_RS_180028	SCRI_RS_156090	0.982318	85.73	86.02
2H	SCRI_RS_156090	SCRI_RS_172648	1	86.02	86.02
2H	SCRI_RS_180028	SCRI_RS_172648	0.982095	85.73	86.02
2H	SCRI_RS_10670	SCRI_RS_198601	1	86.02	86.02
2H	SCRI_RS_172648	SCRI_RS_182039	0.94598	86.02	86.26
2H	SCRI_RS_182039	12_10936	1	86.26	86.3
2H	SCRI_RS_182039	SCRI_RS_119261	0.845863	86.26	86.47
2H	12_10936	SCRI_RS_119261	0.831103	86.3	86.47
2H	12_10936	11_21351	0.944049	86.3	86.54
2H	SCRI_RS_119261	11_21351	0.879872	86.47	86.54
2H	11_21037	11_21351	0.864645	86.54	86.54
2H	SCRI_RS_119261	11_21037	0.982889	86.47	86.54
2H	12_10936	11_21037	0.81667	86.3	86.54
2H	SCRI_RS_119261	12_10969	0.864717	86.47	86.54
2H	11_21351	12_10969	1	86.54	86.54
2H	12_10936	12_10969	0.926469	86.3	86.54
2H	11_21037	12_10969	0.84992	86.54	86.54
2H	11_21351	SCRI_RS_138463	0.879872	86.54	86.54
2H	12_10969	SCRI_RS_138463	0.864717	86.54	86.54
2H	SCRI_RS_119261	SCRI_RS_138463	1	86.47	86.54
2H	11_21037	SCRI_RS_138463	0.982889	86.54	86.54
2H	12_10969	SCRI_RS_162798	0.879872	86.54	86.54
2H	11_21351	SCRI_RS_162798	0.879808	86.54	86.54
2H	11_21037	SCRI_RS_162798	0.965868	86.54	86.54
2H	SCRI_RS_138463	SCRI_RS_162798	0.982694	86.54	86.54
2H	SCRI_RS_162798	SCRI_RS_219074	0.9654	86.54	86.54
2H	11_21037	SCRI_RS_219074	0.982828	86.54	86.54
2H	12_10969	SCRI_RS_219074	0.833559	86.54	86.54
2H	11_21351	SCRI_RS_219074	0.848031	86.54	86.54
2H	SCRI_RS_138463	SCRI_RS_219074	0.965777	86.54	86.54
2H	12_30897	12_30901	1	88.37	88.37
2H	11_10214	SCRI_RS_2911	0.80352	91.54	91.54
2H	SCRI_RS_157140	SCRI_RS_165795	0.914841	91.76	91.76
2H	SCRI_RS_157140	SCRI_RS_203799	0.811576	91.76	91.76
2H	SCRI_RS_165795	SCRI_RS_203799	0.89476	91.76	91.76
2H	11_20080	SCRI_RS_129223	0.921258	93.4	93.4
2H	11_20080	SCRI_RS_218338	1	93.4	93.4
2H	SCRI_RS_155722	SCRI_RS_218338	0.882797	93.4	93.4
2H	SCRI_RS_129223	SCRI_RS_218338	0.917584	93.4	93.4
2H	SCRI_RS_218338	SCRI_RS_222876	0.925881	93.4	93.44
2H	SCRI_RS_129223	SCRI_RS_222876	1	93.4	93.44
2H	SCRI_RS_155722	SCRI_RS_222876	0.869696	93.4	93.44
2H	SCRI_RS_165509	SCRI_RS_222876	0.815562	93.4	93.44
2H	11_20080	SCRI_RS_222876	0.92896	93.4	93.44
2H	11_20080	SCRI_RS_155722	0.886208	93.4	93.4
2H	SCRI_RS_129223	SCRI_RS_155722	0.865487	93.4	93.4
2H	SCRI_RS_129223	SCRI_RS_165509	0.824348	93.4	93.4
2H	SCRI_RS_155722	SCRI_RS_165509	0.929591	93.4	93.4
2H	SCRI_RS_115690	SCRI_RS_135112	1	94.8	94.8
2H	SCRI_RS_154713	11_20086	0.870238	95.88	96.02
2H	11_20086	SCRI_RS_148298	0.870911	96.02	96.08
2H	SCRI_RS_154713	SCRI_RS_148298	0.949418	95.88	96.08
2H	SCRI_RS_170162	SCRI_RS_140972	0.89512	96.02	96.08
2H	12_10735	SCRI_RS_239916	0.967863	96.08	96.08
2H	SCRI_RS_239916	SCRI_RS_209354	0.842809	96.08	97.18
2H	12_10735	SCRI_RS_209354	0.815341	96.08	97.18
2H	SCRI_RS_148298	SCRI_RS_157097	0.811509	96.08	99.28
2H	SCRI_RS_147985	SCRI_RS_157097	1	99.28	99.28
2H	SCRI_RS_148298	SCRI_RS_147985	0.813938	96.08	99.28
2H	SCRI_RS_157097	SCRI_RS_142188	0.887406	99.28	100.47
2H	SCRI_RS_147985	SCRI_RS_142188	0.888845	99.28	100.47
2H	SCRI_RS_147985	SCRI_RS_196842	0.896935	99.28	100.57
2H	SCRI_RS_157097	SCRI_RS_196842	0.895499	99.28	100.57
2H	SCRI_RS_142188	SCRI_RS_196842	0.986856	100.47	100.57
2H	11_10876	SCRI_RS_159484	0.805278	100.58	100.58
2H	SCRI_RS_221763	SCRI_RS_159484	1	100.52	100.58
2H	SCRI_RS_159484	SCRI_RS_173374	1	100.58	100.58
2H	SCRI_RS_221763	SCRI_RS_173374	1	100.52	100.58
2H	11_11250	11_10876	0.979	100.57	100.58
2H	SCRI_RS_173374	SCRI_RS_135248	0.906131	100.58	100.66
2H	SCRI_RS_159484	SCRI_RS_135248	0.907349	100.58	100.66
2H	SCRI_RS_159484	SCRI_RS_150494	1	100.58	100.66
2H	SCRI_RS_135248	SCRI_RS_150494	0.907922	100.66	100.66
2H	SCRI_RS_173374	SCRI_RS_150494	1	100.58	100.66
2H	SCRI_RS_157053	11_11346	0.988794	102.33	103.02
2H	SCRI_RS_152485	11_11346	0.977705	102.33	103.02
2H	SCRI_RS_152485	SCRI_RS_157053	0.988804	102.33	102.33
2H	11_20498	12_30480	0.973795	105.18	105.85
2H	11_11480	12_30555	0.960448	107.07	107.07
2H	11_11323	12_30555	0.986677	107.07	107.07
2H	11_21340	12_30555	0.844662	105.18	107.07
2H	11_21340	11_11323	0.8324	105.18	107.07
2H	11_11323	11_11480	0.973792	107.07	107.07
2H	11_21340	11_11480	0.809876	105.18	107.07
2H	SCRI_RS_173807	SCRI_RS_178149	0.944444	111.49	111.49
2H	SCRI_RS_116575	SCRI_RS_178149	0.960598	111.49	111.49
2H	SCRI_RS_116575	SCRI_RS_179560	0.973477	111.49	111.49
2H	SCRI_RS_173807	SCRI_RS_179560	0.971631	111.49	111.49
2H	SCRI_RS_178149	SCRI_RS_179560	0.93456	111.49	111.49
2H	SCRI_RS_204145	SCRI_RS_88466	0.817129	111.49	112.53
2H	SCRI_RS_178149	SCRI_RS_88466	0.817129	111.49	112.53
2H	SCRI_RS_179560	SCRI_RS_88466	0.854449	111.49	112.53
2H	SCRI_RS_116575	SCRI_RS_88466	0.852083	111.49	112.53
2H	SCRI_RS_173807	SCRI_RS_88466	0.855146	111.49	112.53
2H	SCRI_RS_116575	SCRI_RS_204145	0.960598	111.49	111.49
2H	SCRI_RS_179560	SCRI_RS_204145	0.93456	111.49	111.49
2H	SCRI_RS_178149	SCRI_RS_204145	1	111.49	111.49
2H	SCRI_RS_173807	SCRI_RS_204145	0.944444	111.49	111.49
2H	SCRI_RS_173807	11_20099	0.822241	111.49	112.97
2H	SCRI_RS_116575	11_20099	0.822102	111.49	112.97
2H	SCRI_RS_88466	11_20099	0.983563	112.53	112.97
2H	SCRI_RS_179560	11_20099	0.85355	111.49	112.97
2H	SCRI_RS_116575	SCRI_RS_173807	0.985663	111.49	111.49
2H	SCRI_RS_88466	SCRI_RS_206700	0.905357	112.53	112.97
2H	11_20099	SCRI_RS_206700	0.909937	112.97	112.97
2H	SCRI_RS_204145	SCRI_RS_206700	0.88341	111.49	112.97
2H	SCRI_RS_206700	11_21184	0.933769	112.97	113.48
2H	11_20955	11_21184	0.869192	113.37	113.48
2H	SCRI_RS_206700	11_20955	0.806032	112.97	113.37
2H	SCRI_RS_190073	11_10128	0.867603	113.48	113.66
2H	SCRI_RS_224624	SCRI_RS_156045	0.987212	113.48	113.58
2H	SCRI_RS_156045	SCRI_RS_143727	0.974188	113.58	113.66
2H	SCRI_RS_223885	11_10988	0.966387	113.58	113.66
2H	SCRI_RS_223885	11_10352	0.815104	113.58	113.68
2H	11_10988	11_10989	1	113.66	113.68
2H	SCRI_RS_223885	11_10989	0.966535	113.58	113.68
2H	11_10990	11_21238	0.93025	113.68	113.68
2H	11_10988	11_21238	0.860215	113.66	113.68
2H	11_10989	11_21238	0.86083	113.68	113.68
2H	11_10988	12_31402	0.966387	113.66	113.68
2H	11_21238	12_31402	0.826226	113.68	113.68
2H	11_10989	12_31402	0.966535	113.68	113.68
2H	11_10988	11_10990	0.808571	113.66	113.68
2H	11_21238	SCRI_RS_185363	0.932437	113.68	113.68
2H	11_10990	SCRI_RS_185363	0.866793	113.68	113.68
2H	12_30459	SCRI_RS_151617	0.967774	113.69	113.79
2H	SCRI_RS_15050	SCRI_RS_151617	0.967678	113.69	113.79
2H	12_30459	SCRI_RS_15050	1	113.69	113.69
2H	SCRI_RS_151617	SCRI_RS_158091	0.966917	113.79	114.18
2H	12_20649	SCRI_RS_183974	0.953169	113.84	114.18
2H	SCRI_RS_15537	SCRI_RS_610	0.850975	113.89	114.62
2H	SCRI_RS_156220	11_10707	0.955529	115.08	115.68
2H	SCRI_RS_223905	11_10707	0.865317	114.62	115.68
2H	SCRI_RS_158091	11_10707	0.864179	114.18	115.68
2H	SCRI_RS_183974	11_10707	0.850366	114.18	115.68
2H	SCRI_RS_158091	SCRI_RS_223905	1	114.18	114.62
2H	SCRI_RS_223905	SCRI_RS_156220	0.886319	114.62	115.08
2H	SCRI_RS_183974	SCRI_RS_156220	0.816681	114.18	115.08
2H	SCRI_RS_158091	SCRI_RS_156220	0.885431	114.18	115.08
2H	SCRI_RS_610	SCRI_RS_132586	0.820962	114.62	114.97
2H	SCRI_RS_610	SCRI_RS_154176	0.934641	114.62	114.97
2H	SCRI_RS_154176	SCRI_RS_238606	0.923769	114.97	115.68
2H	SCRI_RS_151349	SCRI_RS_238606	0.988977	115.68	115.68
2H	SCRI_RS_132586	SCRI_RS_238606	0.830473	114.97	115.68
2H	SCRI_RS_610	SCRI_RS_238606	0.988977	114.62	115.68
2H	SCRI_RS_132586	SCRI_RS_151349	0.820962	114.97	115.68
2H	SCRI_RS_154176	SCRI_RS_151349	0.934641	114.97	115.68
2H	SCRI_RS_610	SCRI_RS_151349	1	114.62	115.68
2H	12_31095	SCRI_RS_173131	0.967909	115.82	115.82
2H	SCRI_RS_177125	SCRI_RS_173131	1	115.68	115.82
2H	SCRI_RS_156220	SCRI_RS_173131	0.817497	115.08	115.82
2H	11_10707	SCRI_RS_173131	0.86533	115.68	115.82
2H	11_10707	12_31095	0.880473	115.68	115.82
2H	SCRI_RS_156220	12_31095	0.844054	115.08	115.82
2H	SCRI_RS_177125	12_31095	0.967909	115.68	115.82
2H	11_10707	SCRI_RS_177125	0.86533	115.68	115.68
2H	SCRI_RS_156220	SCRI_RS_177125	0.817497	115.08	115.68
2H	SCRI_RS_238606	SCRI_RS_206070	0.923823	115.68	116.92
2H	SCRI_RS_164608	SCRI_RS_167694	0.96391	115.98	118.1
2H	SCRI_RS_167694	SCRI_RS_12444	0.96391	118.1	118.18
2H	SCRI_RS_164608	SCRI_RS_12444	1	115.98	118.18
2H	SCRI_RS_144379	SCRI_RS_207327	0.819876	118.18	118.18
2H	SCRI_RS_167694	SCRI_RS_207327	1	118.1	118.18
2H	SCRI_RS_12444	SCRI_RS_207327	0.96393	118.18	118.18
2H	SCRI_RS_167694	SCRI_RS_144379	0.819794	118.1	118.18
2H	SCRI_RS_149429	SCRI_RS_151556	0.985331	118.88	119.08
2H	SCRI_RS_196100	12_20295	0.812459	119.3	119.59
2H	12_30598	SCRI_RS_155689	0.937253	119.48	120.38
2H	12_31264	SCRI_RS_155689	0.947917	119.39	120.38
2H	12_31264	12_30598	0.989379	119.39	119.48
2H	11_10092	SCRI_RS_155161	0.906307	120.38	120.38
2H	12_20295	SCRI_RS_155161	0.846499	119.59	120.38
2H	12_20295	SCRI_RS_174214	0.801529	119.59	120.38
2H	11_10092	SCRI_RS_174214	1	120.38	120.38
2H	SCRI_RS_155161	SCRI_RS_174214	0.918872	120.38	120.38
2H	11_10092	SCRI_RS_235261	0.866823	120.38	120.38
2H	SCRI_RS_174214	SCRI_RS_235261	0.865938	120.38	120.38
2H	SCRI_RS_155161	SCRI_RS_235261	0.821233	120.38	120.38
2H	SCRI_RS_235261	SCRI_RS_173490	0.860735	120.38	122.3
2H	SCRI_RS_159243	SCRI_RS_205807	1	122.26	122.26
2H	SCRI_RS_154954	SCRI_RS_143501	0.846026	122.4	122.45
2H	SCRI_RS_166443	SCRI_RS_210959	1	122.4	122.4
2H	SCRI_RS_210959	SCRI_RS_10930	0.938408	122.4	122.56
2H	12_10151	SCRI_RS_147230	0.896144	122.56	122.56
2H	SCRI_RS_124313	SCRI_RS_147230	0.908266	122.56	122.56
2H	12_10151	SCRI_RS_124313	0.986848	122.56	122.56
2H	SCRI_RS_10930	SCRI_RS_192711	1	122.56	122.56
2H	SCRI_RS_118062	SCRI_RS_204022	0.82983	122.56	122.56
2H	SCRI_RS_192711	11_11365	0.811127	122.56	125.75
2H	SCRI_RS_116226	12_30310	1	126.63	128.4
2H	11_20141	12_30097	0.971011	127	127
2H	11_10656	11_21088	0.94246	128.95	128.95
2H	SCRI_RS_119426	SCRI_RS_157504	0.836494	128.95	128.95
2H	SCRI_RS_124541	SCRI_RS_175783	0.816726	128.95	128.95
2H	SCRI_RS_139840	SCRI_RS_223119	0.969852	128.95	128.95
2H	SCRI_RS_200388	SCRI_RS_55841	0.877484	128.95	128.95
2H	SCRI_RS_181112	SCRI_RS_182627	1	133.26	133.26
2H	11_10376	SCRI_RS_182627	0.814856	132.96	133.26
2H	11_10376	SCRI_RS_181112	0.814856	132.96	133.26
2H	11_20895	12_10579	0.83662	133.56	133.74
2H	11_10065	11_20215	0.97082	135.08	135.08
2H	SCRI_RS_121952	SCRI_RS_155734	1	136.06	136.06
2H	SCRI_RS_221939	11_20715	0.970697	136.98	139.63
2H	11_20590	SCRI_RS_106163	0.907092	140.57	140.57
2H	SCRI_RS_158072	SCRI_RS_208720	0.888641	141.87	143.11
2H	SCRI_RS_7219	SCRI_RS_13322	1	141.91	142.26
2H	SCRI_RS_13322	11_20494	0.980504	142.26	143.39
2H	SCRI_RS_7219	11_20494	0.978385	141.91	143.39
2H	11_10826	11_20494	0.979658	143.39	143.39
2H	SCRI_RS_227994	11_20494	1	143.11	143.39
2H	SCRI_RS_13322	SCRI_RS_227994	0.980504	142.26	143.11
2H	SCRI_RS_7219	SCRI_RS_227994	0.978385	141.91	143.11
2H	SCRI_RS_7219	11_10826	1	141.91	143.39
2H	SCRI_RS_13322	11_10826	1	142.26	143.39
2H	SCRI_RS_227994	11_10826	0.979658	143.11	143.39
2H	11_10826	SCRI_RS_740	0.879536	143.39	143.47
2H	SCRI_RS_227994	SCRI_RS_740	0.864191	143.11	143.47
2H	11_20494	SCRI_RS_740	0.864191	143.39	143.47
2H	SCRI_RS_230951	SCRI_RS_740	1	143.47	143.47
2H	11_20494	SCRI_RS_230951	0.864191	143.39	143.47
2H	SCRI_RS_227994	SCRI_RS_230951	0.864191	143.11	143.47
2H	11_10826	SCRI_RS_230951	0.879536	143.39	143.47
2H	11_10566	SCRI_RS_168471	0.899696	144.58	145.3
2H	SCRI_RS_160474	12_20518	0.918167	145.3	145.94
2H	12_20518	SCRI_RS_114969	0.958766	145.94	145.94
2H	SCRI_RS_160474	SCRI_RS_114969	0.884323	145.3	145.94
2H	12_10447	11_10714	0.885248	145.99	146.49
2H	12_10447	SCRI_RS_188579	0.84301	145.99	146.49
2H	11_10714	SCRI_RS_188579	0.957273	146.49	146.49
2H	11_11023	SCRI_RS_156155	0.9686	146.38	146.48
2H	SCRI_RS_172784	SCRI_RS_234587	0.91785	146.49	146.49
2H	SCRI_RS_173446	SCRI_RS_138320	0.891872	146.49	146.68
2H	SCRI_RS_173446	SCRI_RS_149592	0.923537	146.49	146.68
2H	SCRI_RS_205658	11_21250	0.91474	146.49	146.68
2H	SCRI_RS_234587	SCRI_RS_194079	0.816962	146.49	146.78
2H	12_10950	SCRI_RS_44952	0.932745	146.68	146.68
2H	SCRI_RS_138320	SCRI_RS_175216	0.844444	146.68	147.03
2H	SCRI_RS_149592	SCRI_RS_175216	0.832145	146.68	147.03
2H	SCRI_RS_175074	SCRI_RS_175216	0.855361	146.68	147.03
2H	SCRI_RS_149592	SCRI_RS_175074	0.974786	146.68	146.68
2H	SCRI_RS_149592	11_11380	0.893211	146.68	147.13
2H	SCRI_RS_175074	11_11380	0.916315	146.68	147.13
2H	SCRI_RS_192591	11_11380	0.92775	146.68	147.13
2H	SCRI_RS_186925	11_11380	0.987768	147.03	147.13
2H	SCRI_RS_175074	SCRI_RS_192591	0.937484	146.68	146.68
2H	SCRI_RS_149592	SCRI_RS_192591	0.962389	146.68	146.68
2H	SCRI_RS_149592	SCRI_RS_186925	0.904272	146.68	147.03
2H	SCRI_RS_192591	SCRI_RS_186925	0.939282	146.68	147.03
2H	SCRI_RS_175074	SCRI_RS_186925	0.927662	146.68	147.03
2H	SCRI_RS_175216	SCRI_RS_222342	0.864583	147.03	147.52
2H	SCRI_RS_10006	SCRI_RS_161636	0.887335	147.63	147.63
2H	SCRI_RS_204274	SCRI_RS_161636	0.828438	147.03	147.63
2H	SCRI_RS_10006	11_21346	0.917776	147.63	148.36
2H	SCRI_RS_161636	11_21346	0.869836	147.63	148.36
2H	SCRI_RS_224822	SCRI_RS_156013	0.98847	149.07	149.35
2H	11_20943	SCRI_RS_156013	0.965543	149.07	149.35
2H	11_20943	SCRI_RS_224822	0.976901	149.07	149.07
2H	SCRI_RS_173017	SCRI_RS_8420	1	149.35	149.35
2H	SCRI_RS_8420	SCRI_RS_152664	0.884615	149.35	151.71
2H	SCRI_RS_173017	SCRI_RS_152664	0.884615	149.35	151.71
2H	SCRI_RS_152664	SCRI_RS_174077	0.984557	151.71	151.71
2H	SCRI_RS_8420	SCRI_RS_174077	0.902487	149.35	151.71
2H	11_10791	SCRI_RS_141500	0.989188	151.71	151.78
2H	SCRI_RS_153293	SCRI_RS_200267	0.930699	151.71	151.78
2H	12_31506	SCRI_RS_225633	0.987738	153.33	153.33
2H	SCRI_RS_225633	SCRI_RS_119718	0.98445	153.33	154.12
2H	12_31506	SCRI_RS_119718	1	153.33	154.12
2H	SCRI_RS_172136	SCRI_RS_73620	1	153.33	153.33
2H	SCRI_RS_119718	11_10329	0.953237	154.12	155.32
2H	SCRI_RS_225633	11_10329	0.951413	153.33	155.32
2H	11_10329	SCRI_RS_170209	0.987654	155.32	155.42
2H	SCRI_RS_119718	SCRI_RS_170209	0.968782	154.12	155.42
2H	12_31180	SCRI_RS_119848	0.896359	155.32	155.32
2H	SCRI_RS_159526	SCRI_RS_119848	0.875953	154.19	155.32
2H	SCRI_RS_159526	12_31180	0.873875	154.19	155.32
2H	11_10770	11_21099	0.845844	154.72	155.32
2H	11_10770	11_21453	0.827145	154.72	155.32
2H	11_21099	11_21453	0.978113	155.32	155.32
2H	SCRI_RS_170209	SCRI_RS_109266	0.987	155.42	156.62
2H	11_10329	SCRI_RS_109266	0.97407	155.32	156.62
2H	11_10329	SCRI_RS_161281	0.868056	155.32	156.62
2H	SCRI_RS_109266	SCRI_RS_161281	0.873755	156.62	156.62
2H	SCRI_RS_170209	SCRI_RS_161281	0.879355	155.42	156.62
2H	SCRI_RS_13386	SCRI_RS_196748	0.97543	156.62	156.65
2H	SCRI_RS_161281	SCRI_RS_139737	0.831964	156.62	156.65
2H	SCRI_RS_161281	SCRI_RS_151056	0.809051	156.62	156.65
2H	SCRI_RS_139737	SCRI_RS_151056	0.974702	156.65	156.65
2H	SCRI_RS_195051	11_10085	0.881969	156.62	156.72
2H	SCRI_RS_139737	SCRI_RS_156075	0.962238	156.65	156.65
2H	SCRI_RS_151056	SCRI_RS_156075	0.987303	156.65	156.65
2H	SCRI_RS_196748	SCRI_RS_206020	0.880019	156.65	156.65
2H	11_10085	SCRI_RS_119279	0.943932	156.72	156.72
2H	11_10085	SCRI_RS_158043	0.966628	156.72	156.72
2H	SCRI_RS_119279	SCRI_RS_158043	0.954923	156.72	156.72
2H	11_20561	SCRI_RS_142982	0.824753	156.72	156.72
2H	SCRI_RS_140931	SCRI_RS_142982	0.896722	156.72	156.72
2H	11_20561	SCRI_RS_161224	0.814483	156.72	156.72
2H	SCRI_RS_140931	SCRI_RS_161224	0.886281	156.72	156.72
2H	SCRI_RS_142982	SCRI_RS_161224	1	156.72	156.72
2H	SCRI_RS_119279	SCRI_RS_169970	0.900081	156.72	156.72
2H	SCRI_RS_158043	SCRI_RS_169970	0.857394	156.72	156.72
2H	SCRI_RS_139106	SCRI_RS_139115	1	156.72	156.72
2H	SCRI_RS_140931	SCRI_RS_169956	0.809394	156.72	156.72
2H	SCRI_RS_142982	SCRI_RS_169956	0.875729	156.72	156.72
2H	SCRI_RS_161224	SCRI_RS_169956	0.875879	156.72	156.72
2H	SCRI_RS_140931	SCRI_RS_236521	0.908317	156.72	156.72
2H	SCRI_RS_169956	SCRI_RS_236521	0.852746	156.72	156.72
2H	SCRI_RS_142982	SCRI_RS_236521	0.987753	156.72	156.72
2H	SCRI_RS_161224	SCRI_RS_236521	0.97574	156.72	156.72
2H	SCRI_RS_158043	SCRI_RS_227525	0.924252	156.72	156.72
2H	SCRI_RS_169970	SCRI_RS_227525	0.871897	156.72	156.72
2H	SCRI_RS_169970	SCRI_RS_7940	0.856969	156.72	156.72
2H	SCRI_RS_158043	SCRI_RS_7940	1	156.72	156.72
2H	SCRI_RS_227525	SCRI_RS_7940	0.924012	156.72	156.72
2H	SCRI_RS_169956	11_20681	0.818889	156.72	156.86
2H	SCRI_RS_161224	11_20681	0.938458	156.72	156.86
2H	SCRI_RS_236521	11_20681	0.963331	156.72	156.86
2H	SCRI_RS_236521	SCRI_RS_134252	0.847763	156.72	156.86
2H	11_20681	SCRI_RS_134252	0.87849	156.86	156.86
2H	SCRI_RS_7940	SCRI_RS_159536	0.834151	156.72	156.86
2H	SCRI_RS_123364	SCRI_RS_154153	0.853979	156.86	156.86
2H	SCRI_RS_123364	SCRI_RS_160512	0.800168	156.86	156.86
2H	SCRI_RS_154153	SCRI_RS_160512	0.942845	156.86	156.86
2H	SCRI_RS_123364	SCRI_RS_196604	0.843218	156.86	156.86
2H	SCRI_RS_160512	SCRI_RS_196604	0.866623	156.86	156.86
2H	SCRI_RS_154153	SCRI_RS_196604	0.920375	156.86	156.86
2H	SCRI_RS_134252	SCRI_RS_223897	0.987058	156.86	156.86
2H	SCRI_RS_154153	SCRI_RS_8637	0.965257	156.86	156.86
2H	SCRI_RS_160512	SCRI_RS_8637	0.954024	156.86	156.86
2H	SCRI_RS_196604	SCRI_RS_8637	0.909572	156.86	156.86
2H	SCRI_RS_160512	SCRI_RS_129821	0.909654	156.86	156.94
2H	SCRI_RS_196604	SCRI_RS_129821	0.953434	156.86	156.94
2H	SCRI_RS_8637	SCRI_RS_129821	0.886386	156.86	156.94
2H	SCRI_RS_150519	SCRI_RS_165239	0.987215	156.94	156.94

## Sheet: chr3
Chromosome	SNP1	SNP2	r2	pos_SNP1 (cM)	pos_SNP2 (cM)
3H	11_20858	SCRI_RS_216164	0.833888	0	0.92
3H	12_31428	SCRI_RS_174383	0.955862	0.92	0.92
3H	SCRI_RS_148646	SCRI_RS_174383	0.851823	0.92	0.92
3H	SCRI_RS_216164	SCRI_RS_1804	0.846791	0.92	1.02
3H	12_10103	SCRI_RS_235332	1	2.52	3.46
3H	SCRI_RS_110189	SCRI_RS_168529	0.82145	4.51	7.64
3H	11_20159	SCRI_RS_207228	0.845345	4.86	7.08
3H	12_31230	SCRI_RS_207228	0.827536	5.06	7.08
3H	11_11453	SCRI_RS_207228	0.874995	7.08	7.08
3H	11_20159	11_11453	0.957961	4.86	7.08
3H	12_31230	11_11453	0.809375	5.06	7.08
3H	11_11453	11_20529	0.829806	7.08	9.21
3H	SCRI_RS_207228	11_20529	0.847599	7.08	9.21
3H	12_31230	11_20529	0.978927	5.06	9.21
3H	SCRI_RS_180343	12_31409	0.954374	7.64	7.76
3H	11_20252	12_31409	0.901481	7.11	7.76
3H	SCRI_RS_119379	12_31409	0.919677	7.64	7.76
3H	SCRI_RS_119379	SCRI_RS_180343	0.943199	7.64	7.64
3H	11_20252	SCRI_RS_180343	0.944111	7.11	7.64
3H	11_20252	SCRI_RS_119379	0.890977	7.11	7.64
3H	SCRI_RS_127822	SCRI_RS_127903	0.908501	10.23	10.23
3H	SCRI_RS_127903	11_10886	0.938132	10.23	10.66
3H	SCRI_RS_127822	11_10886	0.968562	10.23	10.66
3H	SCRI_RS_193258	SCRI_RS_239142	0.807726	10.38	10.66
3H	SCRI_RS_210101	11_20172	1	11.44	15.68
3H	SCRI_RS_108971	SCRI_RS_184857	0.9072	12.43	15.68
3H	SCRI_RS_179462	SCRI_RS_203454	1	16.1	16.1
3H	11_20742	SCRI_RS_209312	1	19.18	19.24
3H	11_10559	SCRI_RS_229894	0.98751	24.35	24.35
3H	12_30920	SCRI_RS_229894	0.832981	24.35	24.35
3H	11_10559	12_30920	0.839917	24.35	24.35
3H	SCRI_RS_222975	SCRI_RS_144410	0.954894	24.35	26.7
3H	11_20607	SCRI_RS_192875	0.977531	30.31	33.34
3H	12_30571	SCRI_RS_11012	0.922686	30.31	32.17
3H	11_10672	SCRI_RS_6922	0.806865	35.15	36.7
3H	SCRI_RS_231261	SCRI_RS_6922	0.958132	36.7	36.7
3H	SCRI_RS_180821	SCRI_RS_4528	0.880618	36.7	36.7
3H	11_10672	SCRI_RS_4528	0.964068	35.15	36.7
3H	SCRI_RS_231261	SCRI_RS_4528	0.805664	36.7	36.7
3H	11_10672	SCRI_RS_231261	0.847059	35.15	36.7
3H	SCRI_RS_180821	SCRI_RS_119697	0.882135	36.7	36.85
3H	11_10672	SCRI_RS_119697	0.987929	35.15	36.85
3H	SCRI_RS_4528	SCRI_RS_119697	0.951844	36.7	36.85
3H	SCRI_RS_231261	SCRI_RS_119697	0.858626	36.7	36.85
3H	SCRI_RS_6922	SCRI_RS_119697	0.816723	36.7	36.85
3H	11_10672	SCRI_RS_180821	0.894654	35.15	36.7
3H	SCRI_RS_6922	SCRI_RS_136959	0.961499	36.7	36.85
3H	SCRI_RS_231261	SCRI_RS_136959	1	36.7	36.85
3H	SCRI_RS_119697	SCRI_RS_136959	0.849427	36.85	36.85
3H	11_10672	SCRI_RS_136959	0.839174	35.15	36.85
3H	SCRI_RS_4528	SCRI_RS_136959	0.801222	36.7	36.85
3H	SCRI_RS_198852	SCRI_RS_206030	0.988652	37.43	37.43
3H	SCRI_RS_1627	SCRI_RS_206030	0.966387	37.43	37.43
3H	SCRI_RS_181164	SCRI_RS_206030	0.944999	37.43	37.43
3H	SCRI_RS_181164	11_10710	0.988812	37.43	37.45
3H	SCRI_RS_1627	11_10710	0.944176	37.43	37.45
3H	SCRI_RS_198852	11_10710	0.922913	37.43	37.45
3H	SCRI_RS_206030	11_10710	0.933665	37.43	37.45
3H	SCRI_RS_1627	SCRI_RS_181164	0.955373	37.43	37.43
3H	SCRI_RS_181164	SCRI_RS_198852	0.934275	37.43	37.43
3H	SCRI_RS_1627	SCRI_RS_198852	0.95537	37.43	37.43
3H	SCRI_RS_206030	SCRI_RS_115969	0.922795	37.43	37.45
3H	SCRI_RS_198852	SCRI_RS_115969	0.912117	37.43	37.45
3H	SCRI_RS_181164	SCRI_RS_115969	0.977558	37.43	37.45
3H	11_10710	SCRI_RS_115969	0.988763	37.45	37.45
3H	SCRI_RS_115969	SCRI_RS_151299	0.988794	37.45	37.45
3H	SCRI_RS_206030	SCRI_RS_151299	0.934454	37.43	37.45
3H	11_10710	SCRI_RS_151299	0.977778	37.45	37.45
3H	SCRI_RS_198852	SCRI_RS_151299	0.923849	37.43	37.45
3H	SCRI_RS_115969	SCRI_RS_175314	0.988763	37.45	37.65
3H	11_10710	SCRI_RS_175314	1	37.45	37.65
3H	SCRI_RS_151299	SCRI_RS_175314	0.977683	37.45	37.65
3H	11_10825	11_20410	0.988685	37.45	37.45
3H	SCRI_RS_115045	SCRI_RS_211943	0.902996	37.45	37.45
3H	SCRI_RS_9439	SCRI_RS_135333	1	37.65	37.71
3H	SCRI_RS_175314	SCRI_RS_135333	1	37.65	37.71
3H	SCRI_RS_115969	SCRI_RS_135333	0.988763	37.45	37.71
3H	SCRI_RS_102837	SCRI_RS_135333	0.988719	37.71	37.71
3H	SCRI_RS_151299	SCRI_RS_135333	0.977778	37.45	37.71
3H	SCRI_RS_115969	SCRI_RS_9439	0.988763	37.45	37.65
3H	SCRI_RS_175314	SCRI_RS_9439	1	37.65	37.65
3H	SCRI_RS_151299	SCRI_RS_9439	0.977683	37.45	37.65
3H	SCRI_RS_175314	SCRI_RS_102837	0.988671	37.65	37.71
3H	SCRI_RS_151299	SCRI_RS_102837	0.988748	37.45	37.71
3H	SCRI_RS_9439	SCRI_RS_102837	0.988671	37.65	37.71
3H	SCRI_RS_115969	SCRI_RS_102837	1	37.45	37.71
3H	11_10863	SCRI_RS_154747	1	39.35	39.35
3H	11_20193	12_10114	1	39.35	39.35
3H	SCRI_RS_202424	SCRI_RS_227903	0.962888	39.57	40.51
3H	11_21145	11_20647	0.963057	40	41
3H	SCRI_RS_154973	SCRI_RS_211268	0.982105	41.04	46.57
3H	SCRI_RS_231185	SCRI_RS_211268	0.965141	41.04	46.57
3H	SCRI_RS_154973	SCRI_RS_231185	0.982308	41.04	41.04
3H	12_31475	SCRI_RS_238649	0.978012	46.57	46.57
3H	SCRI_RS_9584	SCRI_RS_238649	1	45.63	46.57
3H	SCRI_RS_9584	12_31475	0.977548	45.63	46.57
3H	12_30785	SCRI_RS_127994	1	46.07	46.07
3H	SCRI_RS_200297	12_30609	0.9476	47.92	48.71
3H	SCRI_RS_235603	12_30609	0.947722	47.82	48.71
3H	SCRI_RS_126627	12_30609	0.989422	47.82	48.71
3H	SCRI_RS_200297	SCRI_RS_110693	0.978876	47.92	49.09
3H	SCRI_RS_126627	SCRI_RS_110693	0.97895	47.82	49.09
3H	12_30609	SCRI_RS_110693	0.968362	48.71	49.09
3H	SCRI_RS_235603	SCRI_RS_110693	0.978926	47.82	49.09
3H	SCRI_RS_126627	SCRI_RS_235603	0.95832	47.82	47.82
3H	SCRI_RS_126627	SCRI_RS_200297	0.958222	47.82	47.92
3H	SCRI_RS_235603	SCRI_RS_200297	1	47.82	47.92
3H	SCRI_RS_110693	SCRI_RS_13433	1	49.09	49.32
3H	SCRI_RS_13433	SCRI_RS_182479	0.9789	49.32	49.32
3H	SCRI_RS_153723	SCRI_RS_157048	1	53.09	53.09
3H	SCRI_RS_157048	SCRI_RS_128491	0.976791	53.09	53.34
3H	SCRI_RS_153723	SCRI_RS_128491	0.976791	53.09	53.34
3H	SCRI_RS_239403	SCRI_RS_128491	0.988374	53.09	53.34
3H	SCRI_RS_157048	SCRI_RS_239403	0.965403	53.09	53.09
3H	SCRI_RS_153723	SCRI_RS_239403	0.965403	53.09	53.09
3H	11_21197	SCRI_RS_11126	0.817657	53.34	53.34
3H	SCRI_RS_11126	SCRI_RS_142442	0.98341	53.34	53.34
3H	11_21197	SCRI_RS_142442	0.801719	53.34	53.34
3H	SCRI_RS_142442	SCRI_RS_173916	0.98341	53.34	53.34
3H	SCRI_RS_11126	SCRI_RS_173916	1	53.34	53.34
3H	SCRI_RS_128491	SCRI_RS_187032	1	53.34	53.34
3H	SCRI_RS_142442	SCRI_RS_219551	0.832089	53.34	53.34
3H	SCRI_RS_173916	SCRI_RS_219551	0.84693	53.34	53.34
3H	SCRI_RS_187032	SCRI_RS_65878	0.909077	53.34	53.34
3H	SCRI_RS_65878	SCRI_RS_214259	0.923901	53.34	53.48
3H	SCRI_RS_157988	SCRI_RS_160464	0.921398	53.5	53.5
3H	SCRI_RS_157988	SCRI_RS_161083	0.988617	53.5	53.5
3H	SCRI_RS_160464	SCRI_RS_161083	0.910801	53.5	53.5
3H	SCRI_RS_6877	SCRI_RS_190876	0.983734	53.5	53.54
3H	SCRI_RS_173348	SCRI_RS_8664	0.962998	53.79	54.02
3H	SCRI_RS_160256	SCRI_RS_8664	0.90634	53.79	54.02
3H	SCRI_RS_144369	SCRI_RS_8664	0.90634	54.02	54.02
3H	SCRI_RS_160256	SCRI_RS_173348	0.872481	53.79	53.79
3H	SCRI_RS_160256	SCRI_RS_144369	1	53.79	54.02
3H	SCRI_RS_173348	SCRI_RS_144369	0.872481	53.79	54.02
3H	12_30130	11_10011	0.867965	55.56	56.15
3H	11_10011	11_10926	0.920614	56.15	56.15
3H	11_10456	11_20333	1	56.15	56.15
3H	SCRI_RS_152172	SCRI_RS_222102	0.902128	57.22	57.22
3H	SCRI_RS_186102	SCRI_RS_222102	0.977683	57.22	57.22
3H	SCRI_RS_173186	SCRI_RS_222102	0.810865	57.22	57.22
3H	SCRI_RS_152172	SCRI_RS_186102	0.923327	57.22	57.22
3H	SCRI_RS_155168	SCRI_RS_173186	0.807299	57.22	57.22
3H	SCRI_RS_162838	SCRI_RS_152371	0.803076	58.3	59.1
3H	SCRI_RS_236448	SCRI_RS_152371	0.833428	58.6	59.1
3H	SCRI_RS_162838	SCRI_RS_236448	0.924962	58.3	58.6
3H	SCRI_RS_236448	SCRI_RS_200042	0.844908	58.6	59.35
3H	SCRI_RS_162838	SCRI_RS_200042	0.813444	58.3	59.35
3H	SCRI_RS_152371	SCRI_RS_200042	0.946374	59.1	59.35
3H	SCRI_RS_124201	SCRI_RS_124607	0.958333	59.71	59.71
3H	SCRI_RS_10387	SCRI_RS_124607	0.958444	59.71	59.71
3H	SCRI_RS_10387	SCRI_RS_124201	1	59.71	59.71
3H	SCRI_RS_231801	SCRI_RS_157479	1	60.33	61.96
3H	SCRI_RS_142939	SCRI_RS_157479	0.946364	61.96	61.96
3H	SCRI_RS_231801	SCRI_RS_142939	0.946171	60.33	61.96
3H	11_10158	12_30829	1	61.59	61.59
3H	11_10158	11_10373	0.98404	61.59	62.26
3H	12_30829	11_10373	0.98404	61.59	62.26
3H	SCRI_RS_135581	SCRI_RS_143331	0.888199	62.15	62.15
3H	12_30594	SCRI_RS_201987	0.946792	62.34	62.75
3H	SCRI_RS_133415	SCRI_RS_201987	0.916838	62.75	62.75
3H	12_30594	SCRI_RS_133415	0.866356	62.34	62.75
3H	SCRI_RS_224335	SCRI_RS_178907	0.971485	62.34	64.05
3H	SCRI_RS_200508	SCRI_RS_178907	0.81973	64.02	64.05
3H	SCRI_RS_201987	SCRI_RS_168538	0.834136	62.75	64.16
3H	SCRI_RS_178907	SCRI_RS_232895	0.971476	64.05	64.05
3H	SCRI_RS_168538	SCRI_RS_204130	1	64.16	64.16
3H	SCRI_RS_127140	SCRI_RS_230975	0.935579	64.27	64.27
3H	SCRI_RS_164731	SCRI_RS_171837	1	64.27	64.27
3H	SCRI_RS_230975	SCRI_RS_137934	0.836593	64.27	64.46
3H	SCRI_RS_226190	SCRI_RS_152472	0.989435	64.3	64.45
3H	SCRI_RS_214023	SCRI_RS_220115	0.84905	64.45	64.45
3H	SCRI_RS_107261	SCRI_RS_182209	0.858957	64.46	64.46
3H	11_21502	11_10335	0.863436	64.72	65.66
3H	SCRI_RS_145300	SCRI_RS_69605	0.830899	65.72	65.72
3H	SCRI_RS_182061	SCRI_RS_225540	1	66.67	66.67
3H	SCRI_RS_10288	SCRI_RS_225540	0.86037	66.67	66.67
3H	SCRI_RS_1398	SCRI_RS_225540	1	66.67	66.67
3H	SCRI_RS_10288	SCRI_RS_161744	0.82512	66.67	66.67
3H	SCRI_RS_10288	SCRI_RS_1398	0.856332	66.67	66.67
3H	SCRI_RS_10288	SCRI_RS_182061	0.86037	66.67	66.67
3H	SCRI_RS_1398	SCRI_RS_182061	1	66.67	66.67
3H	SCRI_RS_10288	SCRI_RS_220192	0.860093	66.67	66.67
3H	SCRI_RS_161744	SCRI_RS_167463	0.968098	66.67	66.67
3H	SCRI_RS_10288	SCRI_RS_167463	0.854309	66.67	66.67
3H	SCRI_RS_167463	SCRI_RS_187102	1	66.67	66.67
3H	SCRI_RS_161744	SCRI_RS_187102	0.968098	66.67	66.67
3H	SCRI_RS_10288	SCRI_RS_187102	0.854309	66.67	66.67
3H	SCRI_RS_220192	SCRI_RS_4575	0.852317	66.67	66.67
3H	SCRI_RS_182061	SCRI_RS_4575	0.852317	66.67	66.67
3H	SCRI_RS_225540	SCRI_RS_4575	0.852317	66.67	66.67
3H	SCRI_RS_1398	SCRI_RS_4575	0.848271	66.67	66.67
3H	SCRI_RS_139294	SCRI_RS_187887	1	66.91	66.91
3H	SCRI_RS_144534	SCRI_RS_159431	1	67.02	67.02
3H	SCRI_RS_139449	SCRI_RS_159431	0.915164	67.02	67.02
3H	SCRI_RS_138291	SCRI_RS_159431	0.989205	67.02	67.02
3H	SCRI_RS_157904	SCRI_RS_159431	0.894272	67.02	67.02
3H	SCRI_RS_139449	SCRI_RS_144534	0.915164	67.02	67.02
3H	SCRI_RS_138291	SCRI_RS_144534	0.989205	67.02	67.02
3H	SCRI_RS_139449	SCRI_RS_183659	0.895341	67.02	67.02
3H	SCRI_RS_144534	SCRI_RS_183659	0.989205	67.02	67.02
3H	SCRI_RS_157904	SCRI_RS_183659	0.915594	67.02	67.02
3H	SCRI_RS_159431	SCRI_RS_183659	0.978542	67.02	67.02
3H	SCRI_RS_138291	SCRI_RS_183659	0.967844	67.02	67.02
3H	SCRI_RS_138291	SCRI_RS_139449	0.926072	67.02	67.02
3H	SCRI_RS_139449	SCRI_RS_157904	0.978445	67.02	67.02
3H	SCRI_RS_144534	SCRI_RS_157904	0.904651	67.02	67.02
3H	SCRI_RS_138291	SCRI_RS_157904	0.904984	67.02	67.02
3H	SCRI_RS_190529	SCRI_RS_149160	0.955437	67.46	67.94
3H	SCRI_RS_190529	SCRI_RS_108543	0.94384	67.46	68.42
3H	SCRI_RS_149160	SCRI_RS_108543	0.90178	67.94	68.42
3H	SCRI_RS_162931	SCRI_RS_237939	1	68.13	68.13
3H	11_21305	11_11394	0.989167	68.78	69.57
3H	SCRI_RS_104564	SCRI_RS_194602	0.968588	69.03	69.03
3H	SCRI_RS_117006	SCRI_RS_211003	0.923849	70.28	70.28
3H	11_11276	SCRI_RS_211003	0.868041	69.71	70.28
3H	SCRI_RS_200011	SCRI_RS_211003	0.868041	70.28	70.28
3H	SCRI_RS_191130	SCRI_RS_211003	0.921024	70.28	70.28
3H	SCRI_RS_117006	SCRI_RS_200011	0.945148	70.28	70.28
3H	SCRI_RS_191130	SCRI_RS_200011	0.95517	70.28	70.28
3H	11_11276	SCRI_RS_200011	1	69.71	70.28
3H	SCRI_RS_117006	SCRI_RS_191130	0.912831	70.28	70.28
3H	11_11276	SCRI_RS_191130	0.95517	69.71	70.28
3H	11_11276	SCRI_RS_117006	0.945148	69.71	70.28
3H	SCRI_RS_117006	SCRI_RS_224377	0.862041	70.28	70.28
3H	SCRI_RS_200011	SCRI_RS_224377	0.91207	70.28	70.28
3H	SCRI_RS_211003	SCRI_RS_224377	0.933097	70.28	70.28
3H	SCRI_RS_191130	SCRI_RS_224377	0.954611	70.28	70.28
3H	SCRI_RS_156056	SCRI_RS_160216	1	70.28	70.28
3H	12_31323	11_20877	0.887803	71.87	72.09
3H	11_20877	11_20694	0.873933	72.09	73.27
3H	11_10683	11_20778	0.8564	76.09	76.09
3H	12_31529	11_20778	0.836748	73.69	76.09
3H	11_20695	11_20778	0.858163	76.09	76.09
3H	11_20695	12_30743	0.858163	76.09	76.09
3H	12_31529	12_30743	0.836748	73.69	76.09
3H	11_10683	12_30743	0.8564	76.09	76.09
3H	11_20778	12_30743	1	76.09	76.09
3H	11_10683	11_20695	1	76.09	76.09
3H	SCRI_RS_13780	SCRI_RS_162539	0.964224	80.3	80.3
3H	SCRI_RS_13780	SCRI_RS_178618	0.981845	80.3	80.3
3H	SCRI_RS_162539	SCRI_RS_178618	0.946673	80.3	80.3
3H	SCRI_RS_167410	SCRI_RS_178618	0.982116	80.3	80.3
3H	SCRI_RS_13780	SCRI_RS_208662	0.981845	80.3	80.3
3H	SCRI_RS_178618	SCRI_RS_208662	1	80.3	80.3
3H	SCRI_RS_162539	SCRI_RS_208662	0.946673	80.3	80.3
3H	SCRI_RS_167410	SCRI_RS_208662	0.982116	80.3	80.3
3H	SCRI_RS_13780	SCRI_RS_167410	0.964224	80.3	80.3
3H	SCRI_RS_162539	SCRI_RS_167410	0.929519	80.3	80.3
3H	SCRI_RS_239399	SCRI_RS_240090	0.90784	85.92	85.92
3H	SCRI_RS_146429	SCRI_RS_1509	0.878827	86.08	86.08
3H	SCRI_RS_235849	SCRI_RS_227472	0.989322	86.88	86.98
3H	SCRI_RS_146480	SCRI_RS_95272	0.922066	88.55	88.58
3H	11_21294	12_30663	0.972411	88.58	88.58
3H	SCRI_RS_134017	SCRI_RS_159006	0.963011	88.58	88.58
3H	SCRI_RS_182014	SCRI_RS_231362	1	88.58	88.58
3H	SCRI_RS_116760	SCRI_RS_143933	0.80751	88.74	88.74
3H	SCRI_RS_116760	12_10134	0.882423	88.74	89
3H	11_20659	12_10583	0.86858	90.41	90.95
3H	SCRI_RS_143933	12_10583	0.807133	88.74	90.95
3H	12_10134	12_10583	0.830835	89	90.95
3H	SCRI_RS_143933	11_20659	0.934829	88.74	90.41
3H	SCRI_RS_219733	11_11021	0.933964	89.12	92.44
3H	SCRI_RS_826	11_11021	0.836588	89.12	92.44
3H	11_10747	11_11021	0.966886	92.44	92.44
3H	SCRI_RS_826	11_10747	0.801236	89.12	92.44
3H	SCRI_RS_219733	11_10747	0.899051	89.12	92.44
3H	SCRI_RS_137450	SCRI_RS_165444	0.939187	91.79	91.79
3H	SCRI_RS_159046	SCRI_RS_165444	0.924104	91.79	91.79
3H	SCRI_RS_137450	SCRI_RS_159046	0.975125	91.79	91.79
3H	SCRI_RS_8667	SCRI_RS_140043	0.988617	94.54	97.37
3H	SCRI_RS_172266	SCRI_RS_140043	0.911394	94.54	97.37
3H	SCRI_RS_172266	SCRI_RS_8667	0.921904	94.54	94.54
3H	SCRI_RS_116542	SCRI_RS_237734	1	102	102
3H	11_21212	SCRI_RS_211929	0.978926	106.38	106.38
3H	12_30423	SCRI_RS_211929	0.937755	106.38	106.38
3H	12_30423	SCRI_RS_133339	0.937755	106.38	106.55
3H	SCRI_RS_211929	SCRI_RS_133339	1	106.38	106.55
3H	11_21212	SCRI_RS_133339	0.978926	106.38	106.55
3H	SCRI_RS_164704	SCRI_RS_225641	0.978926	106.55	106.55
3H	12_30423	SCRI_RS_225641	0.937755	106.38	106.55
3H	SCRI_RS_211929	SCRI_RS_225641	1	106.38	106.55
3H	SCRI_RS_133339	SCRI_RS_225641	1	106.55	106.55
3H	11_21212	SCRI_RS_225641	0.978926	106.38	106.55
3H	SCRI_RS_133339	SCRI_RS_164704	0.978926	106.55	106.55
3H	11_21212	SCRI_RS_164704	1	106.38	106.55
3H	12_30423	SCRI_RS_164704	0.917841	106.38	106.55
3H	SCRI_RS_211929	SCRI_RS_164704	0.978926	106.38	106.55
3H	11_21212	12_30423	0.917841	106.38	106.38
3H	SCRI_RS_230075	SCRI_RS_142964	0.957961	106.84	107.31
3H	12_30926	SCRI_RS_192360	0.913338	108.03	108.03
3H	11_10753	SCRI_RS_114333	0.856337	108.59	108.59
3H	11_10753	SCRI_RS_149566	0.968072	108.59	108.59
3H	SCRI_RS_114333	SCRI_RS_149566	0.828719	108.59	108.59
3H	SCRI_RS_131897	12_30276	0.894969	109.89	110.33
3H	11_20523	12_30276	0.813402	110.33	110.33
3H	11_10312	12_30276	0.888062	110.33	110.33
3H	11_11503	12_30276	0.80391	110.33	110.33
3H	SCRI_RS_131897	11_10312	1	109.89	110.33
3H	SCRI_RS_131897	11_20523	0.810047	109.89	110.33
3H	12_30375	12_31329	0.94561	110.33	110.33
3H	11_11503	12_31329	0.988951	110.33	110.33
3H	12_30276	12_30375	0.806379	110.33	110.33
3H	11_11503	12_30375	0.956321	110.33	110.33
3H	12_30375	SCRI_RS_143059	0.977376	110.33	110.33
3H	11_11503	SCRI_RS_143059	0.988582	110.33	110.33
3H	12_30276	SCRI_RS_143059	0.818948	110.33	110.33
3H	12_31329	SCRI_RS_143059	0.977267	110.33	110.33
3H	SCRI_RS_136593	SCRI_RS_184462	0.947873	110.33	110.33
3H	SCRI_RS_141195	SCRI_RS_184462	0.958423	110.33	110.33
3H	SCRI_RS_136593	SCRI_RS_141195	0.989435	110.33	110.33
3H	SCRI_RS_148653	SCRI_RS_171144	0.978729	110.33	110.33
3H	SCRI_RS_171144	SCRI_RS_196677	0.91727	110.33	110.33
3H	SCRI_RS_148653	SCRI_RS_196677	0.937205	110.33	110.33
3H	SCRI_RS_171144	SCRI_RS_236528	0.978729	110.33	110.33
3H	SCRI_RS_196677	SCRI_RS_236528	0.937205	110.33	110.33
3H	SCRI_RS_148653	SCRI_RS_236528	1	110.33	110.33
3H	SCRI_RS_151711	SCRI_RS_164290	0.965889	111.55	111.55
3H	SCRI_RS_150063	SCRI_RS_203905	1	111.64	111.64
3H	SCRI_RS_153414	SCRI_RS_203905	0.805188	111.64	111.64
3H	SCRI_RS_150063	SCRI_RS_153414	0.833115	111.64	111.64
3H	SCRI_RS_170370	SCRI_RS_202425	0.924691	111.64	111.64
3H	SCRI_RS_120973	SCRI_RS_181071	0.821646	112.44	112.44
3H	SCRI_RS_121052	SCRI_RS_103215	0.916631	112.74	113.04
3H	SCRI_RS_103215	SCRI_RS_165334	1	113.04	113.04
3H	SCRI_RS_121052	SCRI_RS_165334	0.916631	112.74	113.04
3H	12_31525	11_11172	0.824012	118.07	118.73
3H	11_10044	11_10754	0.829732	118.73	118.73
3H	11_10280	11_11141	1	120.94	121.76
3H	11_20343	11_11141	0.930108	120.94	121.76
3H	11_10280	11_20343	0.930108	120.94	120.94
3H	SCRI_RS_146197	SCRI_RS_237846	1	121.19	121.19
3H	SCRI_RS_237846	11_20612	0.938305	121.19	123.02
3H	SCRI_RS_146197	11_20612	0.938305	121.19	123.02
3H	SCRI_RS_180027	12_30973	0.911685	122.25	124.62
3H	SCRI_RS_173004	SCRI_RS_202406	0.944395	122.31	122.31
3H	11_20409	11_21428	1	126.69	126.69
3H	11_20409	SCRI_RS_202428	0.967767	126.69	127.29
3H	11_21428	SCRI_RS_202428	0.967767	126.69	127.29
3H	SCRI_RS_219896	SCRI_RS_208688	0.863491	127.25	130.72
3H	11_20920	SCRI_RS_208688	0.836343	130.49	130.72
3H	SCRI_RS_162863	11_20920	0.812245	130.08	130.49
3H	SCRI_RS_208688	12_11047	0.951787	130.72	131.36
3H	SCRI_RS_10016	12_11047	0.830562	131.33	131.36
3H	SCRI_RS_24545	12_11047	0.867626	131.34	131.36
3H	11_20851	12_11047	0.867626	131.33	131.36
3H	SCRI_RS_208688	SCRI_RS_24545	0.953749	130.72	131.34
3H	SCRI_RS_175038	SCRI_RS_24545	0.84743	131.34	131.34
3H	SCRI_RS_10016	SCRI_RS_24545	0.873748	131.33	131.34
3H	11_20851	SCRI_RS_24545	0.912981	131.33	131.34
3H	SCRI_RS_208688	SCRI_RS_10016	0.911353	130.72	131.33
3H	11_20851	SCRI_RS_10016	0.95728	131.33	131.33
3H	SCRI_RS_208688	SCRI_RS_175038	0.836343	130.72	131.34
3H	SCRI_RS_10016	SCRI_RS_175038	0.885248	131.33	131.34
3H	11_20851	SCRI_RS_175038	0.84743	131.33	131.34
3H	SCRI_RS_208688	11_20851	0.953749	130.72	131.33
3H	SCRI_RS_194148	12_30137	0.848335	132.17	132.5
3H	11_10570	SCRI_RS_106728	0.974188	132.77	132.77
3H	SCRI_RS_204462	SCRI_RS_221869	0.961343	132.77	132.77
3H	11_10570	SCRI_RS_221869	0.986971	132.77	132.77
3H	SCRI_RS_106728	SCRI_RS_221869	0.987058	132.77	132.77
3H	11_10570	SCRI_RS_204462	0.948713	132.77	132.77
3H	SCRI_RS_106728	SCRI_RS_204462	0.974355	132.77	132.77
3H	SCRI_RS_113112	SCRI_RS_231382	1	132.77	132.97
3H	12_11208	SCRI_RS_183550	0.820656	135.64	135.88
3H	SCRI_RS_169325	SCRI_RS_175220	0.956995	135.98	135.98
3H	SCRI_RS_135156	SCRI_RS_182610	0.951857	139.22	139.22
3H	SCRI_RS_135155	SCRI_RS_182610	0.951857	139.22	139.22
3H	SCRI_RS_135155	SCRI_RS_135156	1	139.22	139.22
3H	12_31161	SCRI_RS_129737	0.983723	139.32	139.32
3H	SCRI_RS_129737	SCRI_RS_189710	0.867204	139.32	139.32
3H	12_31161	SCRI_RS_189710	0.881563	139.32	139.32
3H	SCRI_RS_154449	SCRI_RS_158679	0.895597	143.41	143.41
3H	11_11436	SCRI_RS_201075	1	143.56	143.56
3H	SCRI_RS_164726	11_10646	0.989315	146.06	146.46
3H	11_10646	SCRI_RS_173623	0.841224	146.46	147.42
3H	12_30767	SCRI_RS_173623	0.907667	146.46	147.42
3H	11_21523	SCRI_RS_118833	0.958423	147.06	147.06
3H	SCRI_RS_141898	SCRI_RS_168042	0.986717	147.06	147.18
3H	12_30271	SCRI_RS_237864	1	147.6	148.1
3H	SCRI_RS_232945	SCRI_RS_237864	0.9789	147.96	148.1
3H	12_30271	SCRI_RS_232945	0.9789	147.6	147.96
3H	11_10702	SCRI_RS_176108	0.961426	148.1	148.1
3H	SCRI_RS_216141	SCRI_RS_180847	0.869083	148.76	149.16
3H	SCRI_RS_189322	SCRI_RS_180847	0.805168	148.76	149.16
3H	11_20605	SCRI_RS_180847	0.87304	148.76	149.16
3H	11_20605	SCRI_RS_216141	1	148.76	148.76
3H	11_10681	11_11411	0.933089	149.93	149.93
3H	11_10694	11_10893	0.823309	149.93	149.93
3H	11_21267	12_30736	1	149.93	149.93
3H	SCRI_RS_127719	SCRI_RS_192891	0.83477	149.93	149.93
3H	SCRI_RS_143594	SCRI_RS_154549	1	149.93	149.93
3H	SCRI_RS_204353	SCRI_RS_739	0.986595	149.93	149.93
3H	SCRI_RS_128375	SCRI_RS_184998	0.867104	150.59	151.6
3H	SCRI_RS_139876	SCRI_RS_184998	0.87787	151.6	151.6
3H	SCRI_RS_128375	11_10343	0.928648	150.59	155.65
3H	SCRI_RS_139876	11_10343	0.91688	151.6	155.65
3H	SCRI_RS_184998	11_10343	0.804884	151.6	155.65
3H	SCRI_RS_128375	SCRI_RS_139876	0.987506	150.59	151.6
3H	11_10343	11_21362	0.816535	155.65	155.92
3H	SCRI_RS_143505	SCRI_RS_160338	1	155.82	155.82
3H	11_21362	SCRI_RS_13426	0.816535	155.92	156.48
3H	11_21362	SCRI_RS_159189	0.913194	155.92	156.48
3H	SCRI_RS_13426	SCRI_RS_159189	0.893945	156.48	156.48
3H	11_21362	SCRI_RS_162720	0.826568	155.92	156.48
3H	SCRI_RS_13426	SCRI_RS_162720	0.987862	156.48	156.48
3H	SCRI_RS_159189	SCRI_RS_162720	0.905051	156.48	156.48

## Sheet: chr4
Chromosome	SNP1	SNP2	r2	pos_SNP1 (cM)	pos_SNP2 (cM)
4H	SCRI_RS_164381	SCRI_RS_170785	1	0.1	0.4
4H	SCRI_RS_185058	SCRI_RS_32890	1	0.1	0.2
4H	SCRI_RS_149873	SCRI_RS_176074	0.937773	0.7	0.7
4H	SCRI_RS_206744	SCRI_RS_222283	1	0.9	0.9
4H	SCRI_RS_222283	11_21228	0.979003	0.9	3.75
4H	SCRI_RS_206744	11_21228	0.97866	0.9	3.75
4H	12_31458	SCRI_RS_145228	0.856866	7.71	14.31
4H	12_30540	SCRI_RS_154075	0.876417	10.25	14.31
4H	SCRI_RS_150573	SCRI_RS_194090	1	14.31	14.31
4H	11_10223	11_20557	0.867812	14.82	15.73
4H	12_31086	SCRI_RS_195137	1	14.82	14.82
4H	SCRI_RS_146989	SCRI_RS_195137	0.818923	14.82	14.82
4H	12_31086	SCRI_RS_146989	0.818923	14.82	14.82
4H	SCRI_RS_189331	SCRI_RS_203148	0.946722	16.61	16.61
4H	11_10221	SCRI_RS_119628	0.925268	17.79	24.7
4H	11_10221	SCRI_RS_150585	0.988982	17.79	24.7
4H	SCRI_RS_119628	SCRI_RS_150585	0.914235	24.7	24.7
4H	11_20411	11_21374	0.921255	25.23	25.23
4H	SCRI_RS_139079	SCRI_RS_58772	0.837119	29.16	29.4
4H	SCRI_RS_225074	SCRI_RS_39834	0.906288	31.24	31.24
4H	11_20114	SCRI_RS_116338	0.842199	37.92	39.6
4H	11_20012	SCRI_RS_116338	0.842199	37.26	39.6
4H	11_20012	SCRI_RS_220122	0.892264	37.26	41.53
4H	11_20114	SCRI_RS_220122	0.892264	37.92	41.53
4H	11_10793	SCRI_RS_154081	0.922581	43.15	45.49
4H	11_20939	SCRI_RS_159159	0.969828	44.46	46.77
4H	12_30777	11_10432	0.889693	46.87	47.66
4H	12_30777	11_10577	0.983914	46.87	47.66
4H	11_10432	11_10577	0.906683	47.66	47.66
4H	11_10432	11_21071	0.892474	47.66	47.87
4H	11_20782	11_21071	0.984329	47.87	47.87
4H	11_10577	11_21071	0.984329	47.66	47.87
4H	12_30777	11_21071	1	46.87	47.87
4H	12_30777	11_20782	0.983914	46.87	47.87
4H	11_10577	11_20782	0.968518	47.66	47.87
4H	11_10432	11_20782	0.906683	47.66	47.87
4H	12_31382	11_10667	0.945061	46.87	47.66
4H	11_10756	11_21073	1	47.66	47.66
4H	11_10942	11_10028	0.977469	48.08	48.72
4H	11_10093	12_31156	0.911437	48.72	48.72
4H	11_20496	12_31360	0.871528	48.72	48.72
4H	11_21303	12_30605	0.936921	48.72	48.72
4H	11_20496	12_30605	0.823682	48.72	48.72
4H	12_30605	11_20289	0.95712	48.72	50.04
4H	11_21303	11_20289	0.896746	48.72	50.04
4H	12_30878	SCRI_RS_157666	0.905267	48.72	50.09
4H	SCRI_RS_207030	SCRI_RS_209409	0.938054	49.57	49.57
4H	SCRI_RS_217322	SCRI_RS_226221	0.968741	50.09	50.14
4H	SCRI_RS_157666	SCRI_RS_226221	0.968741	50.09	50.14
4H	SCRI_RS_157666	SCRI_RS_217322	1	50.09	50.09
4H	SCRI_RS_1396	SCRI_RS_168580	0.987473	50.24	50.24
4H	SCRI_RS_154048	SCRI_RS_168580	1	50.24	50.24
4H	SCRI_RS_157310	SCRI_RS_168580	0.987535	50.24	50.24
4H	SCRI_RS_1396	SCRI_RS_154048	0.987473	50.24	50.24
4H	SCRI_RS_154048	SCRI_RS_157310	0.987535	50.24	50.24
4H	SCRI_RS_1396	SCRI_RS_157310	0.975165	50.24	50.24
4H	SCRI_RS_194649	SCRI_RS_220697	0.967913	50.24	50.24
4H	SCRI_RS_153459	SCRI_RS_220697	1	50.24	50.24
4H	SCRI_RS_153459	SCRI_RS_194649	0.967913	50.24	50.24
4H	SCRI_RS_168580	SCRI_RS_2937	0.987535	50.24	50.24
4H	SCRI_RS_157310	SCRI_RS_2937	0.975132	50.24	50.24
4H	SCRI_RS_194649	SCRI_RS_231739	0.935535	50.24	50.24
4H	SCRI_RS_220697	SCRI_RS_231739	0.905274	50.24	50.24
4H	SCRI_RS_231739	SCRI_RS_151735	0.819381	50.24	50.27
4H	SCRI_RS_194649	SCRI_RS_151735	0.873828	50.24	50.27
4H	SCRI_RS_220697	SCRI_RS_151735	0.885839	50.24	50.27
4H	SCRI_RS_2937	SCRI_RS_157072	0.962763	50.24	50.29
4H	SCRI_RS_101389	SCRI_RS_175365	0.933875	50.29	50.29
4H	SCRI_RS_128974	SCRI_RS_175365	0.933661	50.29	50.29
4H	SCRI_RS_101389	SCRI_RS_128974	1	50.29	50.29
4H	SCRI_RS_150603	SCRI_RS_157396	0.924696	50.29	50.29
4H	SCRI_RS_157072	SCRI_RS_219128	0.987473	50.29	50.29
4H	SCRI_RS_175365	SCRI_RS_224697	0.9834	50.29	50.29
4H	SCRI_RS_224697	SCRI_RS_239818	0.966966	50.29	50.29
4H	SCRI_RS_175365	SCRI_RS_239818	0.98341	50.29	50.29
4H	12_30427	SCRI_RS_181886	0.969572	50.58	50.58
4H	SCRI_RS_145379	SCRI_RS_187708	0.989205	50.68	50.68
4H	SCRI_RS_233908	SCRI_RS_130433	0.917342	50.68	50.82
4H	SCRI_RS_203147	SCRI_RS_130433	0.917342	50.68	50.82
4H	SCRI_RS_203147	SCRI_RS_233908	1	50.68	50.68
4H	11_10046	11_10262	0.822685	50.96	50.96
4H	11_10046	11_10568	0.888754	50.96	50.96
4H	11_10262	11_20412	0.887288	50.96	50.96
4H	11_20020	11_20135	0.812478	50.96	50.96
4H	11_20135	11_20450	0.947241	50.96	50.96
4H	11_20020	11_20450	0.827565	50.96	50.96
4H	11_20020	11_20472	0.827565	50.96	50.96
4H	11_20135	11_20472	0.947241	50.96	50.96
4H	11_20450	11_20472	1	50.96	50.96
4H	11_20412	12_30995	0.954953	50.96	50.96
4H	12_30839	12_30995	0.867729	50.96	50.96
4H	11_20472	12_30839	0.818555	50.96	50.96
4H	11_20450	12_30839	0.818555	50.96	50.96
4H	11_20412	12_30839	0.859834	50.96	50.96
4H	12_30597	SCRI_RS_123814	0.969369	50.96	50.96
4H	12_30597	12_31414	0.83556	50.96	50.96
4H	12_30839	12_31462	0.84634	50.96	50.96
4H	12_30995	12_31462	0.940111	50.96	50.96
4H	12_30995	SCRI_RS_128723	0.856932	50.96	50.96
4H	12_31462	SCRI_RS_128723	0.810525	50.96	50.96
4H	SCRI_RS_128723	SCRI_RS_141730	0.849544	50.96	50.96
4H	12_31462	SCRI_RS_141730	0.928423	50.96	50.96
4H	SCRI_RS_123814	SCRI_RS_133407	0.851782	50.96	50.96
4H	SCRI_RS_128723	SCRI_RS_147636	0.889625	50.96	50.96
4H	SCRI_RS_141730	SCRI_RS_147636	0.873641	50.96	50.96
4H	SCRI_RS_128723	SCRI_RS_155554	0.985952	50.96	50.96
4H	SCRI_RS_147636	SCRI_RS_155554	0.876398	50.96	50.96
4H	SCRI_RS_141730	SCRI_RS_155554	0.862811	50.96	50.96
4H	SCRI_RS_133407	SCRI_RS_175331	0.826274	50.96	50.96
4H	SCRI_RS_175331	SCRI_RS_199711	1	50.96	50.96
4H	SCRI_RS_197371	SCRI_RS_204804	1	50.96	50.96
4H	SCRI_RS_208732	SCRI_RS_208828	0.843853	50.96	50.96
4H	SCRI_RS_208828	SCRI_RS_221172	0.828972	50.96	50.96
4H	SCRI_RS_230472	SCRI_RS_7401	0.908231	50.96	50.96
4H	SCRI_RS_239237	SCRI_RS_74014	0.946541	50.96	50.96
4H	SCRI_RS_13552	SCRI_RS_164698	1	50.97	50.97
4H	SCRI_RS_150615	SCRI_RS_182937	0.862208	50.97	52.84
4H	SCRI_RS_182937	11_20482	0.940414	52.84	54.28
4H	SCRI_RS_224629	11_20482	0.809308	52.84	54.28
4H	12_10500	11_20482	0.83284	54.18	54.28
4H	SCRI_RS_14612	11_20482	0.943137	54.2	54.28
4H	SCRI_RS_182937	SCRI_RS_14612	0.88694	52.84	54.2
4H	SCRI_RS_182937	SCRI_RS_224629	0.862208	52.84	52.84
4H	SCRI_RS_224629	12_10500	0.972115	52.84	54.18
4H	SCRI_RS_182937	12_10500	0.88694	52.84	54.18
4H	11_20361	11_21191	0.843833	53.23	55
4H	SCRI_RS_170560	SCRI_RS_204282	1	55.08	55.08
4H	11_20453	11_21087	0.938862	55.34	55.34
4H	11_20453	11_21296	1	55.34	55.34
4H	11_21087	11_21296	0.938862	55.34	55.34
4H	11_21273	11_21296	0.984329	55.34	55.34
4H	11_20453	11_21273	0.984329	55.34	55.34
4H	11_21087	11_21273	0.95412	55.34	55.34
4H	SCRI_RS_109600	SCRI_RS_189180	0.961523	55.38	55.38
4H	SCRI_RS_189180	SCRI_RS_207394	0.961523	55.38	55.38
4H	SCRI_RS_109600	SCRI_RS_207394	1	55.38	55.38
4H	11_11207	SCRI_RS_113574	0.988247	55.99	56.16
4H	SCRI_RS_163440	SCRI_RS_234574	0.962888	56.38	56.38
4H	SCRI_RS_138684	SCRI_RS_234574	0.950703	56.38	56.38
4H	SCRI_RS_166159	SCRI_RS_234574	0.809237	56.38	56.38
4H	SCRI_RS_172285	SCRI_RS_234574	0.962888	56.38	56.38
4H	SCRI_RS_138684	SCRI_RS_163440	0.987346	56.38	56.38
4H	SCRI_RS_166159	SCRI_RS_96016	0.851935	56.38	56.38
4H	SCRI_RS_138684	SCRI_RS_96016	0.949578	56.38	56.38
4H	SCRI_RS_234574	SCRI_RS_96016	0.902045	56.38	56.38
4H	SCRI_RS_163440	SCRI_RS_96016	0.937377	56.38	56.38
4H	SCRI_RS_172285	SCRI_RS_96016	0.937377	56.38	56.38
4H	SCRI_RS_138684	SCRI_RS_166159	0.851935	56.38	56.38
4H	SCRI_RS_163440	SCRI_RS_166159	0.840975	56.38	56.38
4H	SCRI_RS_163440	SCRI_RS_172285	1	56.38	56.38
4H	SCRI_RS_166159	SCRI_RS_172285	0.840975	56.38	56.38
4H	SCRI_RS_138684	SCRI_RS_172285	0.987346	56.38	56.38
4H	SCRI_RS_146941	SCRI_RS_206179	0.825943	56.79	56.79
4H	SCRI_RS_151213	SCRI_RS_206179	0.836166	56.79	56.79
4H	SCRI_RS_134620	SCRI_RS_206179	0.957649	56.79	56.79
4H	SCRI_RS_146174	SCRI_RS_206179	0.836166	56.79	56.79
4H	SCRI_RS_146174	SCRI_RS_146941	0.989291	56.79	56.79
4H	SCRI_RS_134620	SCRI_RS_146941	0.845585	56.79	56.79
4H	SCRI_RS_146941	SCRI_RS_151213	0.989291	56.79	56.79
4H	SCRI_RS_146174	SCRI_RS_151213	1	56.79	56.79
4H	SCRI_RS_134620	SCRI_RS_151213	0.855898	56.79	56.79
4H	SCRI_RS_134620	SCRI_RS_146174	0.855898	56.79	56.79
4H	SCRI_RS_206179	SCRI_RS_8100	0.826303	56.79	56.79
4H	SCRI_RS_146174	SCRI_RS_8100	0.989314	56.79	56.79
4H	SCRI_RS_151213	SCRI_RS_8100	0.989314	56.79	56.79
4H	SCRI_RS_146941	SCRI_RS_8100	1	56.79	56.79
4H	SCRI_RS_206179	SCRI_RS_110333	0.947371	56.79	56.88
4H	SCRI_RS_206179	SCRI_RS_147712	0.916214	56.79	56.88
4H	SCRI_RS_110333	SCRI_RS_147712	0.968354	56.88	56.88
4H	SCRI_RS_110333	SCRI_RS_165912	0.957917	56.88	56.88
4H	SCRI_RS_165031	SCRI_RS_165912	0.937474	56.88	56.88
4H	SCRI_RS_147712	SCRI_RS_165912	0.926319	56.88	56.88
4H	SCRI_RS_8100	SCRI_RS_165912	0.816289	56.79	56.88
4H	SCRI_RS_225248	SCRI_RS_229658	0.989279	56.88	56.88
4H	SCRI_RS_165912	SCRI_RS_229658	0.957917	56.88	56.88
4H	SCRI_RS_147712	SCRI_RS_229658	0.968252	56.88	56.88
4H	SCRI_RS_110333	SCRI_RS_229658	1	56.88	56.88
4H	SCRI_RS_165031	SCRI_RS_229658	0.978659	56.88	56.88
4H	SCRI_RS_168478	SCRI_RS_229658	0.978659	56.88	56.88
4H	SCRI_RS_147712	SCRI_RS_165031	0.947756	56.88	56.88
4H	SCRI_RS_110333	SCRI_RS_165031	0.978729	56.88	56.88
4H	SCRI_RS_147712	SCRI_RS_168478	0.947756	56.88	56.88
4H	SCRI_RS_110333	SCRI_RS_168478	0.978729	56.88	56.88
4H	SCRI_RS_165031	SCRI_RS_168478	1	56.88	56.88
4H	SCRI_RS_165912	SCRI_RS_168478	0.937474	56.88	56.88
4H	SCRI_RS_165912	SCRI_RS_225248	0.947647	56.88	56.88
4H	SCRI_RS_168478	SCRI_RS_225248	0.989301	56.88	56.88
4H	SCRI_RS_165031	SCRI_RS_225248	0.989301	56.88	56.88
4H	SCRI_RS_110333	SCRI_RS_225248	0.989314	56.88	56.88
4H	SCRI_RS_147712	SCRI_RS_225248	0.958006	56.88	56.88
4H	SCRI_RS_229658	SCRI_RS_185497	0.885984	56.88	57.76
4H	SCRI_RS_168478	SCRI_RS_185497	0.907164	56.88	57.76
4H	SCRI_RS_225248	SCRI_RS_185497	0.896688	56.88	57.76
4H	SCRI_RS_165031	SCRI_RS_185497	0.907164	56.88	57.76
4H	SCRI_RS_165912	SCRI_RS_185497	0.926389	56.88	57.76
4H	SCRI_RS_225248	SCRI_RS_189363	0.896365	56.88	57.76
4H	SCRI_RS_165912	SCRI_RS_189363	0.926159	56.88	57.76
4H	SCRI_RS_185497	SCRI_RS_189363	1	57.76	57.76
4H	SCRI_RS_229658	SCRI_RS_189363	0.885626	56.88	57.76
4H	SCRI_RS_168478	SCRI_RS_189363	0.906872	56.88	57.76
4H	SCRI_RS_151068	SCRI_RS_144194	1	57.73	57.76
4H	SCRI_RS_137903	SCRI_RS_139806	0.85259	59.24	59.24
4H	SCRI_RS_139806	SCRI_RS_147772	1	59.24	59.24
4H	SCRI_RS_137903	SCRI_RS_147772	0.852453	59.24	59.24
4H	SCRI_RS_140349	SCRI_RS_147772	0.937617	59.24	59.24
4H	SCRI_RS_139806	SCRI_RS_140349	0.937685	59.24	59.24
4H	12_31515	SCRI_RS_189861	0.947362	59.27	59.82
4H	12_30620	SCRI_RS_189861	0.937118	59.27	59.82
4H	12_31515	SCRI_RS_213542	0.97871	59.27	59.96
4H	12_30620	SCRI_RS_213542	0.968163	59.27	59.96
4H	SCRI_RS_189861	SCRI_RS_213542	0.947362	59.82	59.96
4H	12_30455	SCRI_RS_213542	0.968163	59.96	59.96
4H	SCRI_RS_189861	SCRI_RS_132067	1	59.82	60.1
4H	12_30455	SCRI_RS_132067	0.937312	59.96	60.1
4H	SCRI_RS_213542	SCRI_RS_132067	0.947525	59.96	60.1
4H	12_31515	SCRI_RS_132067	0.947525	59.27	60.1
4H	12_30620	SCRI_RS_132067	0.937312	59.27	60.1
4H	12_31515	12_30455	0.968163	59.27	59.96
4H	SCRI_RS_189861	12_30455	0.937118	59.82	59.96
4H	12_30620	12_30455	1	59.27	59.96
4H	12_30620	12_31515	0.968163	59.27	59.27
4H	11_20906	11_10606	0.968436	60.83	61.04
4H	12_31385	11_10606	0.978885	60.62	61.04
4H	12_31385	11_20906	0.968436	60.62	60.83
4H	11_20072	11_20580	0.899396	61.04	62.43
4H	11_10627	11_20451	0.829031	62.43	62.43
4H	11_20451	12_30693	0.958481	62.43	62.43
4H	SCRI_RS_119486	12_31362	0.848735	64.5	65.73
4H	11_10467	12_30994	0.984845	64.79	65.73
4H	11_20740	SCRI_RS_4583	0.966699	64.79	64.79
4H	SCRI_RS_231208	11_10829	0.935566	64.79	65.73
4H	SCRI_RS_4583	SCRI_RS_218491	0.956161	64.79	67.33
4H	SCRI_RS_159331	SCRI_RS_106799	1	67.33	67.4
4H	SCRI_RS_218491	SCRI_RS_160624	0.947275	67.33	67.75
4H	11_21353	12_30136	0.974542	67.41	67.41
4H	11_10247	11_21332	1	68.41	68.41
4H	SCRI_RS_200957	SCRI_RS_200964	0.962473	70.92	70.92
4H	11_20197	11_10724	0.922508	72.17	72.82
4H	11_10724	SCRI_RS_125524	0.973792	72.82	73.4
4H	11_20197	SCRI_RS_125524	0.947335	72.17	73.4
4H	11_10724	SCRI_RS_152388	0.934896	72.82	73.4
4H	11_20197	SCRI_RS_152388	0.960114	72.17	73.4
4H	SCRI_RS_125524	SCRI_RS_152388	0.908447	73.4	73.4
4H	SCRI_RS_144204	SCRI_RS_152388	0.94681	73.4	73.4
4H	SCRI_RS_125524	SCRI_RS_144204	0.934113	73.4	73.4
4H	11_20197	SCRI_RS_144204	0.986439	72.17	73.4
4H	11_10724	SCRI_RS_144204	0.909446	72.82	73.4
4H	SCRI_RS_125524	SCRI_RS_181725	0.895988	73.4	73.4
4H	SCRI_RS_144204	SCRI_RS_181725	0.960359	73.4	73.4
4H	11_10724	SCRI_RS_181725	0.922082	72.82	73.4
4H	SCRI_RS_152388	SCRI_RS_181725	0.98669	73.4	73.4
4H	SCRI_RS_181725	SCRI_RS_7523	0.98669	73.4	73.4
4H	SCRI_RS_144204	SCRI_RS_7523	0.94681	73.4	73.4
4H	SCRI_RS_152388	SCRI_RS_7523	1	73.4	73.4
4H	SCRI_RS_125524	SCRI_RS_7523	0.908447	73.4	73.4
4H	SCRI_RS_238618	SCRI_RS_7523	0.960114	73.4	73.4
4H	SCRI_RS_181725	SCRI_RS_238618	0.947335	73.4	73.4
4H	SCRI_RS_125524	SCRI_RS_238618	0.947335	73.4	73.4
4H	SCRI_RS_144204	SCRI_RS_238618	0.986439	73.4	73.4
4H	SCRI_RS_152388	SCRI_RS_238618	0.960114	73.4	73.4
4H	11_20689	11_21151	0.890431	74.26	74.78
4H	11_10723	11_21151	0.812916	74.18	74.78
4H	11_10723	11_20689	0.864047	74.18	74.26
4H	11_20689	SCRI_RS_134956	0.908265	74.26	75.15
4H	11_21151	SCRI_RS_134956	0.973761	74.78	75.15
4H	11_20765	11_20358	0.879128	75.88	75.99
4H	SCRI_RS_165623	SCRI_RS_166474	0.987867	78.41	78.41
4H	SCRI_RS_165623	SCRI_RS_233242	1	78.41	78.41
4H	SCRI_RS_166474	SCRI_RS_233242	0.843262	78.41	78.41
4H	11_20732	SCRI_RS_107010	0.978911	79.59	80.14
4H	SCRI_RS_107010	SCRI_RS_172072	0.978911	80.14	80.14
4H	SCRI_RS_168399	SCRI_RS_172072	0.978939	80.14	80.14
4H	11_20732	SCRI_RS_172072	1	79.59	80.14
4H	SCRI_RS_107010	SCRI_RS_168399	0.958294	80.14	80.14
4H	11_20732	SCRI_RS_168399	0.978939	79.59	80.14
4H	SCRI_RS_176669	SCRI_RS_169134	0.818859	80.75	81.3
4H	SCRI_RS_128147	SCRI_RS_152166	0.929193	81.3	81.3
4H	12_30718	12_10271	0.831673	81.36	81.77
4H	12_30554	SCRI_RS_139508	0.947702	82.16	82.16
4H	SCRI_RS_11114	SCRI_RS_182626	0.917679	82.16	82.16
4H	SCRI_RS_11114	SCRI_RS_189881	0.846056	82.16	82.16
4H	SCRI_RS_182626	SCRI_RS_189881	0.907918	82.16	82.16
4H	SCRI_RS_181163	SCRI_RS_205975	1	82.16	82.16
4H	11_20762	12_10666	1	84.36	84.94
4H	SCRI_RS_168581	SCRI_RS_188827	0.905775	84.36	84.36
4H	SCRI_RS_168591	SCRI_RS_188827	0.829007	84.36	84.36
4H	SCRI_RS_168581	SCRI_RS_168591	0.822058	84.36	84.36
4H	SCRI_RS_141803	SCRI_RS_167808	0.867434	85.66	85.66
4H	SCRI_RS_16715	SCRI_RS_167808	0.954374	85.66	85.66
4H	SCRI_RS_141803	SCRI_RS_16715	0.823809	85.66	85.66
4H	SCRI_RS_148330	SCRI_RS_192689	0.977622	85.66	85.66
4H	SCRI_RS_179398	SCRI_RS_192689	0.966508	85.66	85.66
4H	SCRI_RS_157611	SCRI_RS_192689	0.933991	85.66	85.66
4H	SCRI_RS_148330	SCRI_RS_157611	0.95537	85.66	85.66
4H	SCRI_RS_157611	SCRI_RS_179398	0.923849	85.66	85.66
4H	SCRI_RS_148330	SCRI_RS_179398	0.966667	85.66	85.66
4H	SCRI_RS_201871	SCRI_RS_7914	0.974626	85.8	85.8
4H	SCRI_RS_7914	SCRI_RS_182584	0.801953	85.8	86.37
4H	SCRI_RS_148773	SCRI_RS_182584	1	86.37	86.37
4H	SCRI_RS_7914	SCRI_RS_148773	0.804426	85.8	86.37
4H	SCRI_RS_209508	SCRI_RS_235688	0.932272	86.37	86.37
4H	SCRI_RS_156130	11_10510	0.859998	86.56	87.44
4H	SCRI_RS_197256	11_10510	1	86.56	87.44
4H	SCRI_RS_156130	SCRI_RS_197256	0.870536	86.56	86.56
4H	11_10334	11_21111	0.96113	88.51	88.51
4H	SCRI_RS_153184	SCRI_RS_193252	1	97.31	97.31
4H	SCRI_RS_130863	SCRI_RS_62678	0.936587	99.08	99.08
4H	SCRI_RS_200445	SCRI_RS_9549	0.964087	102.3	102.5
4H	SCRI_RS_170388	SCRI_RS_9549	0.987637	102.3	102.5
4H	SCRI_RS_170388	SCRI_RS_200445	0.975331	102.3	102.3
4H	SCRI_RS_196076	SCRI_RS_76975	0.8	109.9	110.83
4H	SCRI_RS_216855	SCRI_RS_113536	0.973636	110.83	110.94
4H	12_31200	SCRI_RS_149172	0.954895	111.04	111.04
4H	12_31200	SCRI_RS_198507	0.925062	111.04	111.2
4H	SCRI_RS_179695	SCRI_RS_198507	0.939511	111.2	111.2
4H	SCRI_RS_149172	SCRI_RS_198507	0.969852	111.04	111.2
4H	12_31200	SCRI_RS_179695	0.984318	111.04	111.2
4H	SCRI_RS_149172	SCRI_RS_179695	0.939511	111.04	111.2
4H	SCRI_RS_148782	12_30873	0.922263	111.65	112.65
4H	SCRI_RS_171481	SCRI_RS_2513	0.907828	111.65	111.65
4H	11_20272	12_31219	0.904822	112.65	112.65
4H	SCRI_RS_66181	12_31219	0.914701	111.65	112.65
4H	SCRI_RS_66181	11_20272	0.988794	111.65	112.65
4H	11_10610	12_30476	1	112.65	112.65
4H	11_20272	SCRI_RS_142792	0.890972	112.65	112.65
4H	12_31219	SCRI_RS_142792	0.824858	112.65	112.65
4H	12_30873	12_31151	0.922263	112.65	112.65
4H	SCRI_RS_142792	SCRI_RS_157974	0.824858	112.65	112.65
4H	12_31219	SCRI_RS_157974	1	112.65	112.65
4H	SCRI_RS_216897	SCRI_RS_99798	0.926236	112.65	112.65
4H	12_30239	SCRI_RS_13970	0.968499	113.4	113.4
4H	SCRI_RS_157277	SCRI_RS_181566	1	113.4	113.4
4H	SCRI_RS_119390	SCRI_RS_181566	0.967061	113.4	113.4
4H	SCRI_RS_119390	SCRI_RS_157277	0.967061	113.4	113.4
4H	SCRI_RS_149609	SCRI_RS_189599	0.967462	113.4	113.4
4H	SCRI_RS_189599	11_11019	0.887048	113.4	120.61
4H	SCRI_RS_189599	SCRI_RS_111	0.876982	113.4	121.06
4H	11_11019	SCRI_RS_111	0.989243	120.61	121.06
4H	SCRI_RS_9164	SCRI_RS_151357	0.86518	113.4	114.6
4H	SCRI_RS_151357	SCRI_RS_188829	0.923498	114.6	114.9
4H	SCRI_RS_9164	SCRI_RS_188829	0.848351	113.4	114.9
4H	SCRI_RS_111	12_30824	0.978616	121.06	122.08
4H	SCRI_RS_133334	12_30824	0.978616	121.06	122.08
4H	11_11019	12_30824	0.989243	120.61	122.08
4H	SCRI_RS_136981	12_30824	0.978616	121.06	122.08
4H	SCRI_RS_111	SCRI_RS_133334	0.978616	121.06	121.06
4H	11_11019	SCRI_RS_133334	0.989243	120.61	121.06
4H	SCRI_RS_133334	SCRI_RS_136981	0.978616	121.06	121.06
4H	11_11019	SCRI_RS_136981	0.989243	120.61	121.06
4H	SCRI_RS_111	SCRI_RS_136981	1	121.06	121.06

## Sheet: chr5
Chromosome	SNP1	SNP2	r2	pos_SNP1 (cM)	pos_SNP2 (cM)
5H	11_20894	SCRI_RS_131198	0.966387	0	0.65
5H	12_31022	11_20226	0.966728	1.07	1.17
5H	12_31022	SCRI_RS_141591	0.827862	1.07	1.17
5H	11_20226	SCRI_RS_141591	0.838951	1.17	1.17
5H	12_30978	SCRI_RS_141591	0.82899	1.17	1.17
5H	12_30979	SCRI_RS_141591	0.80551	1.17	1.17
5H	12_31022	12_30979	0.966863	1.07	1.17
5H	12_30978	12_30979	0.956303	1.17	1.17
5H	12_30976	12_30979	0.903068	1.17	1.17
5H	11_20226	12_30979	1	1.17	1.17
5H	12_31022	12_30978	0.956406	1.07	1.17
5H	11_20226	12_30978	0.988841	1.17	1.17
5H	12_30976	12_30978	0.934198	1.17	1.17
5H	12_31022	12_30976	0.914302	1.07	1.17
5H	11_20226	12_30976	0.923362	1.17	1.17
5H	11_20226	SCRI_RS_147811	0.945168	1.17	1.17
5H	12_31022	SCRI_RS_147811	0.913688	1.07	1.17
5H	12_30978	SCRI_RS_147811	0.901833	1.17	1.17
5H	12_30976	SCRI_RS_147811	0.944807	1.17	1.17
5H	12_30979	SCRI_RS_147811	0.956303	1.17	1.17
5H	12_30978	SCRI_RS_10929	0.829788	1.17	1.28
5H	11_20226	SCRI_RS_10929	0.845662	1.17	1.28
5H	12_30979	SCRI_RS_10929	0.846751	1.17	1.28
5H	SCRI_RS_141591	SCRI_RS_10929	0.821265	1.17	1.28
5H	12_31023	SCRI_RS_10929	0.875018	1.28	1.28
5H	SCRI_RS_147811	SCRI_RS_10929	0.800735	1.17	1.28
5H	12_30978	12_31023	0.802266	1.17	1.28
5H	SCRI_RS_141591	12_31023	0.816842	1.17	1.28
5H	11_20226	12_31023	0.811053	1.17	1.28
5H	12_30976	12_31023	0.864935	1.17	1.28
5H	SCRI_RS_147811	12_31023	0.832731	1.17	1.28
5H	12_31023	SCRI_RS_133909	0.891472	1.28	1.28
5H	SCRI_RS_147811	SCRI_RS_133909	0.891886	1.17	1.28
5H	SCRI_RS_10929	SCRI_RS_133909	0.988822	1.28	1.28
5H	SCRI_RS_109375	SCRI_RS_133909	0.901996	1.28	1.28
5H	12_30978	SCRI_RS_133909	0.923886	1.17	1.28
5H	12_30979	SCRI_RS_133909	0.944542	1.17	1.28
5H	SCRI_RS_141591	SCRI_RS_133909	0.869455	1.17	1.28
5H	12_30979	SCRI_RS_109375	0.865539	1.17	1.28
5H	SCRI_RS_147811	SCRI_RS_109375	0.818444	1.17	1.28
5H	SCRI_RS_10929	SCRI_RS_109375	0.854309	1.28	1.28
5H	12_30978	SCRI_RS_109375	0.847947	1.17	1.28
5H	12_31326	11_20206	0.854307	1.28	3.38
5H	SCRI_RS_209607	11_20206	0.928217	1.28	3.38
5H	12_31326	SCRI_RS_209607	0.863263	1.28	1.28
5H	SCRI_RS_114102	SCRI_RS_225187	0.901912	7.78	8.17
5H	SCRI_RS_179365	SCRI_RS_225187	0.93572	8.17	8.17
5H	SCRI_RS_155555	SCRI_RS_225187	0.901673	7.78	8.17
5H	SCRI_RS_114102	SCRI_RS_155555	0.977638	7.78	7.78
5H	SCRI_RS_225187	12_31094	0.83995	8.17	8.5
5H	SCRI_RS_155555	12_31094	0.849494	7.78	8.5
5H	SCRI_RS_181570	12_31094	0.895625	8.48	8.5
5H	SCRI_RS_114102	12_31094	0.839314	7.78	8.5
5H	SCRI_RS_155555	SCRI_RS_179365	0.841355	7.78	8.17
5H	SCRI_RS_114102	SCRI_RS_179365	0.841702	7.78	8.17
5H	SCRI_RS_155555	SCRI_RS_181570	0.875381	7.78	8.48
5H	SCRI_RS_179365	SCRI_RS_181570	0.863195	8.17	8.48
5H	SCRI_RS_114102	SCRI_RS_181570	0.864529	7.78	8.48
5H	SCRI_RS_225187	SCRI_RS_181570	0.865027	8.17	8.48
5H	SCRI_RS_169138	SCRI_RS_228061	0.90222	8.17	8.17
5H	SCRI_RS_214760	SCRI_RS_204607	0.925804	8.48	8.5
5H	SCRI_RS_108541	SCRI_RS_133600	0.989226	11.18	11.18
5H	12_30714	SCRI_RS_133600	0.989226	11.18	11.18
5H	12_30714	SCRI_RS_108541	1	11.18	11.18
5H	SCRI_RS_182131	SCRI_RS_192396	0.920536	11.18	11.18
5H	SCRI_RS_179260	SCRI_RS_192396	0.923979	11.18	11.18
5H	SCRI_RS_179260	SCRI_RS_182131	1	11.18	11.18
5H	SCRI_RS_192396	SCRI_RS_149877	0.843344	11.18	13.13
5H	SCRI_RS_179260	SCRI_RS_149877	0.853677	11.18	13.13
5H	SCRI_RS_182131	SCRI_RS_149877	0.845925	11.18	13.13
5H	SCRI_RS_184564	SCRI_RS_232930	0.978832	11.18	11.18
5H	12_30167	11_21065	1	16.46	17.87
5H	11_20873	11_21426	0.83573	16.76	18.41
5H	11_11048	SCRI_RS_194819	0.926367	21.49	21.49
5H	SCRI_RS_189323	SCRI_RS_85089	0.983519	21.49	21.49
5H	SCRI_RS_221631	SCRI_RS_190770	0.947642	22.5	25.67
5H	SCRI_RS_221631	SCRI_RS_92500	0.9274	22.5	25.67
5H	SCRI_RS_190770	SCRI_RS_92500	0.978729	25.67	25.67
5H	12_10530	12_10499	0.874261	24.64	25.71
5H	12_10499	SCRI_RS_166209	0.878325	25.71	25.71
5H	SCRI_RS_179512	SCRI_RS_203117	0.977884	25.71	29.31
5H	SCRI_RS_179526	11_10621	0.932719	27.85	27.93
5H	11_20845	11_21391	0.822874	30.28	30.28
5H	11_20980	11_21391	0.834207	30.28	30.28
5H	11_20845	11_20980	0.986743	30.28	30.28
5H	11_11198	12_10923	0.936603	36.87	36.87
5H	12_10923	12_31155	0.945839	36.87	36.87
5H	11_11198	12_31155	0.884769	36.87	36.87
5H	11_20841	11_21447	0.947528	38.18	38.18
5H	11_10116	11_21447	0.869449	38.18	38.18
5H	11_11198	11_21447	0.849481	36.87	38.18
5H	12_10923	11_10116	0.814101	36.87	38.18
5H	11_20841	12_30454	0.895462	38.18	38.18
5H	11_21447	12_30454	0.888507	38.18	38.18
5H	11_10116	12_30454	0.978552	38.18	38.18
5H	12_30354	12_30454	0.841452	38.18	38.18
5H	12_10923	12_30454	0.83493	36.87	38.18
5H	12_31155	12_30354	0.944821	36.87	38.18
5H	11_21447	12_30354	0.845362	38.18	38.18
5H	12_10923	12_30354	1	36.87	38.18
5H	11_10116	12_30354	0.820249	38.18	38.18
5H	12_30454	12_31512	0.978552	38.18	38.18
5H	12_30354	12_31512	0.820249	38.18	38.18
5H	11_21447	12_31512	0.869449	38.18	38.18
5H	12_31423	12_31512	0.967684	38.18	38.18
5H	11_20841	12_31512	0.916778	38.18	38.18
5H	12_31390	12_31512	0.854639	38.18	38.18
5H	11_10116	12_31512	1	38.18	38.18
5H	11_10116	11_20841	0.916778	38.18	38.18
5H	12_30454	12_31390	0.876543	38.18	38.18
5H	12_30354	12_31390	0.955905	38.18	38.18
5H	11_10116	12_31390	0.854639	38.18	38.18
5H	11_20841	12_31423	0.904573	38.18	38.18
5H	11_10116	12_31423	0.967684	38.18	38.18
5H	12_31390	12_31423	0.83441	38.18	38.18
5H	12_30454	12_31423	0.946118	38.18	38.18
5H	11_21447	12_31423	0.856546	38.18	38.18
5H	12_30454	11_20697	0.897498	38.18	38.6
5H	12_31512	11_20697	0.920593	38.18	38.6
5H	12_31423	11_20697	0.942512	38.18	38.6
5H	11_20841	11_20697	0.976632	38.18	38.6
5H	11_21447	11_20697	0.920119	38.18	38.6
5H	11_20697	11_10058	0.865897	38.6	39.14
5H	12_31423	11_10058	0.90442	38.18	39.14
5H	12_31512	11_10058	0.914992	38.18	39.14
5H	12_31390	11_10058	0.853391	38.18	39.14
5H	12_31390	11_10661	0.863064	38.18	39.14
5H	12_31512	11_10661	0.925502	38.18	39.14
5H	11_10058	11_10661	0.989154	39.14	39.14
5H	11_20697	11_10661	0.855377	38.6	39.14
5H	12_31423	11_10661	0.915121	38.18	39.14
5H	11_20697	11_10995	0.917907	38.6	39.14
5H	11_10058	11_10995	0.924938	39.14	39.14
5H	11_10661	11_10995	0.914618	39.14	39.14
5H	12_31512	11_10995	0.861255	38.18	39.14
5H	12_31423	11_10995	0.849151	38.18	39.14
5H	11_10995	11_20129	0.924938	39.14	39.14
5H	11_10058	11_20129	0.978328	39.14	39.14
5H	11_10661	11_20129	0.989154	39.14	39.14
5H	11_20697	11_20129	0.865897	38.6	39.14
5H	12_31512	11_20129	0.935918	38.18	39.14
5H	11_10058	11_20461	0.93702	39.14	39.14
5H	11_10661	11_20461	0.926857	39.14	39.14
5H	11_10995	11_20461	0.988965	39.14	39.14
5H	11_20129	11_20461	0.916144	39.14	39.14
5H	11_20697	11_20461	0.908962	38.6	39.14
5H	11_10995	11_20958	0.924676	39.14	39.14
5H	11_20461	11_20958	0.915854	39.14	39.14
5H	11_20129	11_20958	1	39.14	39.14
5H	11_10661	11_20958	0.989114	39.14	39.14
5H	11_10058	11_20958	0.978248	39.14	39.14
5H	11_10661	11_21350	0.916915	39.14	39.14
5H	11_10058	11_21350	0.926968	39.14	39.14
5H	11_20129	11_21350	0.926968	39.14	39.14
5H	11_21011	11_21350	1	39.14	39.14
5H	11_20461	11_21350	0.989273	39.14	39.14
5H	11_10995	11_21350	1	39.14	39.14
5H	11_20958	11_21350	0.926718	39.14	39.14
5H	11_21215	11_21350	0.926968	39.14	39.14
5H	11_20129	11_21011	0.926718	39.14	39.14
5H	11_20461	11_21011	0.989236	39.14	39.14
5H	11_10058	11_21011	0.926718	39.14	39.14
5H	11_10661	11_21011	0.91663	39.14	39.14
5H	11_20958	11_21011	0.926718	39.14	39.14
5H	11_10995	11_21011	1	39.14	39.14
5H	11_10058	11_21215	1	39.14	39.14
5H	11_20461	11_21215	0.93702	39.14	39.14
5H	11_10661	11_21215	0.989154	39.14	39.14
5H	11_20958	11_21215	0.978248	39.14	39.14
5H	11_10995	11_21215	0.924938	39.14	39.14
5H	11_21011	11_21215	0.926718	39.14	39.14
5H	11_20129	11_21215	0.978328	39.14	39.14
5H	11_21350	12_30575	0.916915	39.14	39.14
5H	11_20958	12_30575	0.989114	39.14	39.14
5H	11_20129	12_30575	0.989154	39.14	39.14
5H	11_21215	12_30575	0.989154	39.14	39.14
5H	11_20461	12_30575	0.926857	39.14	39.14
5H	11_21011	12_30575	0.91663	39.14	39.14
5H	11_10995	12_30575	0.914618	39.14	39.14
5H	11_20958	12_30728	0.95411	39.14	39.14
5H	11_20461	12_30728	0.976857	39.14	39.14
5H	11_21350	12_30728	0.988441	39.14	39.14
5H	11_21215	12_30728	0.931588	39.14	39.14
5H	11_21011	12_30728	0.988393	39.14	39.14
5H	12_30575	12_30728	0.943138	39.14	39.14
5H	SCRI_RS_157065	SCRI_RS_182015	0.876559	39.91	39.91
5H	SCRI_RS_150377	SCRI_RS_182015	0.905903	39.91	39.91
5H	SCRI_RS_12495	SCRI_RS_182015	0.957575	39.91	39.91
5H	SCRI_RS_12495	SCRI_RS_150377	0.915278	39.91	39.91
5H	SCRI_RS_150377	SCRI_RS_197817	0.905201	39.91	39.91
5H	SCRI_RS_12495	SCRI_RS_197817	0.957575	39.91	39.91
5H	SCRI_RS_157065	SCRI_RS_197817	0.875606	39.91	39.91
5H	SCRI_RS_182015	SCRI_RS_197817	1	39.91	39.91
5H	SCRI_RS_150377	SCRI_RS_157065	0.971757	39.91	39.91
5H	SCRI_RS_12495	SCRI_RS_157065	0.884758	39.91	39.91
5H	SCRI_RS_133674	SCRI_RS_216814	1	39.91	39.91
5H	SCRI_RS_182015	SCRI_RS_89108	0.93294	39.91	39.91
5H	SCRI_RS_197817	SCRI_RS_89108	0.932448	39.91	39.91
5H	SCRI_RS_157065	SCRI_RS_89108	0.944495	39.91	39.91
5H	SCRI_RS_89108	SCRI_RS_114729	0.814286	39.91	40.22
5H	SCRI_RS_197817	SCRI_RS_114729	0.8499	39.91	40.22
5H	SCRI_RS_182015	SCRI_RS_114729	0.85088	39.91	40.22
5H	SCRI_RS_229712	SCRI_RS_222345	0.853188	39.91	40.71
5H	SCRI_RS_114729	SCRI_RS_185617	0.838041	40.22	41.03
5H	SCRI_RS_89108	SCRI_RS_185617	0.87076	39.91	41.03
5H	SCRI_RS_101263	SCRI_RS_160471	0.86344	40.22	40.71
5H	SCRI_RS_160471	SCRI_RS_187735	0.914992	40.71	41.17
5H	SCRI_RS_216810	SCRI_RS_207769	0.971459	41.03	41.17
5H	SCRI_RS_207769	SCRI_RS_171426	0.86065	41.17	41.23
5H	SCRI_RS_216810	SCRI_RS_171426	0.891259	41.03	41.23
5H	SCRI_RS_187842	SCRI_RS_220205	0.911365	41.17	41.23
5H	SCRI_RS_216162	SCRI_RS_138727	0.920305	41.17	41.37
5H	SCRI_RS_138811	SCRI_RS_159315	0.989226	41.37	41.37
5H	SCRI_RS_189402	SCRI_RS_68142	0.848269	41.37	41.37
5H	SCRI_RS_138811	SCRI_RS_68142	0.844396	41.37	41.37
5H	SCRI_RS_159315	SCRI_RS_68142	0.85497	41.37	41.37
5H	11_20396	12_30214	0.957747	42.37	42.37
5H	11_11506	12_30214	0.936125	42.37	42.37
5H	11_11506	11_20396	0.895809	42.37	42.37
5H	11_21260	11_21536	0.844444	42.37	42.37
5H	11_20332	11_21536	0.939462	42.37	42.37
5H	11_20737	11_21260	0.836494	42.37	42.37
5H	11_20332	11_21260	0.876357	42.37	42.37
5H	12_30214	SCRI_RS_119692	1	42.37	42.37
5H	SCRI_RS_10219	SCRI_RS_129414	0.92746	42.37	42.37
5H	SCRI_RS_103377	SCRI_RS_129414	0.854717	42.37	42.37
5H	SCRI_RS_102075	SCRI_RS_129414	0.848592	42.37	42.37
5H	SCRI_RS_129414	SCRI_RS_133538	0.886011	42.37	42.37
5H	SCRI_RS_103377	SCRI_RS_133538	0.926587	42.37	42.37
5H	SCRI_RS_102075	SCRI_RS_133538	0.957948	42.37	42.37
5H	SCRI_RS_10219	SCRI_RS_133538	0.957422	42.37	42.37
5H	SCRI_RS_130708	SCRI_RS_133538	0.978687	42.37	42.37
5H	SCRI_RS_102075	SCRI_RS_10219	0.916721	42.37	42.37
5H	SCRI_RS_129414	SCRI_RS_130708	0.906088	42.37	42.37
5H	SCRI_RS_103377	SCRI_RS_130708	0.94719	42.37	42.37
5H	SCRI_RS_102075	SCRI_RS_130708	0.937799	42.37	42.37
5H	SCRI_RS_10219	SCRI_RS_130708	0.978778	42.37	42.37
5H	SCRI_RS_102075	SCRI_RS_103377	0.887694	42.37	42.37
5H	SCRI_RS_10219	SCRI_RS_103377	0.926891	42.37	42.37
5H	SCRI_RS_129414	SCRI_RS_132280	0.837812	42.37	42.37
5H	SCRI_RS_103377	SCRI_RS_132280	0.83966	42.37	42.37
5H	SCRI_RS_133538	SCRI_RS_136857	0.912601	42.37	42.37
5H	SCRI_RS_132280	SCRI_RS_136857	0.876033	42.37	42.37
5H	SCRI_RS_129414	SCRI_RS_136857	0.887495	42.37	42.37
5H	SCRI_RS_130708	SCRI_RS_136857	0.93683	42.37	42.37
5H	SCRI_RS_130708	SCRI_RS_137838	0.876748	42.37	42.37
5H	SCRI_RS_132280	SCRI_RS_137838	0.905464	42.37	42.37
5H	SCRI_RS_136857	SCRI_RS_137838	0.97428	42.37	42.37
5H	SCRI_RS_133538	SCRI_RS_137838	0.857343	42.37	42.37
5H	SCRI_RS_132280	SCRI_RS_137866	0.91403	42.37	42.37
5H	SCRI_RS_136857	SCRI_RS_137866	0.814058	42.37	42.37
5H	SCRI_RS_137838	SCRI_RS_137866	0.842646	42.37	42.37
5H	SCRI_RS_13395	SCRI_RS_137940	0.969828	42.37	42.37
5H	SCRI_RS_136857	SCRI_RS_139961	0.98708	42.37	42.37
5H	SCRI_RS_137838	SCRI_RS_139961	0.915854	42.37	42.37
5H	SCRI_RS_137838	SCRI_RS_142549	0.917462	42.37	42.37
5H	SCRI_RS_139961	SCRI_RS_142549	1	42.37	42.37
5H	SCRI_RS_136857	SCRI_RS_142549	0.985407	42.37	42.37
5H	SCRI_RS_137866	SCRI_RS_141949	1	42.37	42.37
5H	SCRI_RS_137838	SCRI_RS_141949	0.851024	42.37	42.37
5H	SCRI_RS_136857	SCRI_RS_141949	0.823158	42.37	42.37
5H	SCRI_RS_141949	SCRI_RS_145129	0.988966	42.37	42.37
5H	SCRI_RS_151061	SCRI_RS_152211	0.879219	42.37	42.37
5H	SCRI_RS_151755	SCRI_RS_154965	0.976849	42.37	42.37
5H	SCRI_RS_153139	SCRI_RS_154965	0.881346	42.37	42.37
5H	SCRI_RS_151755	SCRI_RS_156086	0.914521	42.37	42.37
5H	SCRI_RS_154965	SCRI_RS_156086	0.901545	42.37	42.37
5H	SCRI_RS_151755	SCRI_RS_153139	0.89389	42.37	42.37
5H	SCRI_RS_156086	SCRI_RS_157301	0.81359	42.37	42.37
5H	SCRI_RS_153139	SCRI_RS_157301	0.811042	42.37	42.37
5H	SCRI_RS_157294	SCRI_RS_157301	0.926828	42.37	42.37
5H	SCRI_RS_154965	SCRI_RS_157301	0.889621	42.37	42.37
5H	SCRI_RS_154965	SCRI_RS_157294	0.966138	42.37	42.37
5H	SCRI_RS_153139	SCRI_RS_157294	0.876471	42.37	42.37
5H	SCRI_RS_156086	SCRI_RS_157294	0.866676	42.37	42.37
5H	SCRI_RS_168105	SCRI_RS_175366	0.876978	42.37	42.37
5H	SCRI_RS_168105	SCRI_RS_175637	0.826964	42.37	42.37
5H	SCRI_RS_175366	SCRI_RS_175637	0.945375	42.37	42.37
5H	SCRI_RS_174946	SCRI_RS_186342	0.962942	42.37	42.37
5H	SCRI_RS_175366	SCRI_RS_188359	0.800381	42.37	42.37
5H	SCRI_RS_178739	SCRI_RS_182407	1	42.37	42.37
5H	SCRI_RS_186342	SCRI_RS_189	0.987521	42.37	42.37
5H	SCRI_RS_189	SCRI_RS_195073	0.951352	42.37	42.37
5H	SCRI_RS_186342	SCRI_RS_195073	0.939183	42.37	42.37
5H	SCRI_RS_195073	SCRI_RS_206910	0.951352	42.37	42.37
5H	SCRI_RS_232700	SCRI_RS_234579	0.898923	42.37	42.37
5H	SCRI_RS_236744	SCRI_RS_238123	0.818661	42.37	42.37
5H	SCRI_RS_238123	SCRI_RS_238458	0.822516	42.37	42.37
5H	SCRI_RS_236744	SCRI_RS_238458	0.813444	42.37	42.37
5H	11_20105	SCRI_RS_156396	0.934934	43.17	43.17
5H	SCRI_RS_156396	12_30538	0.833032	43.17	43.73
5H	11_20105	12_30538	0.891862	43.17	43.73
5H	11_10671	11_10840	0.958363	43.73	43.73
5H	11_10840	11_20372	0.89896	43.73	43.73
5H	11_10671	11_20372	0.938132	43.73	43.73
5H	11_20306	12_30644	0.891196	43.73	43.73
5H	SCRI_RS_133042	SCRI_RS_134798	0.857394	43.73	43.73
5H	12_30644	SCRI_RS_134798	0.879356	43.73	43.73
5H	12_30644	SCRI_RS_133042	0.97563	43.73	43.73
5H	12_30700	12_30747	0.850828	43.73	43.73
5H	12_30747	SCRI_RS_119781	0.891099	43.73	43.73
5H	12_30700	SCRI_RS_119781	0.956677	43.73	43.73
5H	SCRI_RS_114549	SCRI_RS_120914	1	43.73	43.73
5H	12_31183	SCRI_RS_120914	0.987816	43.73	43.73
5H	12_31183	SCRI_RS_114549	0.986266	43.73	43.73
5H	SCRI_RS_157305	SCRI_RS_159056	0.950205	43.73	43.73
5H	SCRI_RS_13964	SCRI_RS_159056	0.879356	43.73	43.73
5H	SCRI_RS_150803	SCRI_RS_159056	0.913316	43.73	43.73
5H	SCRI_RS_147462	SCRI_RS_159056	0.926127	43.73	43.73
5H	SCRI_RS_134798	SCRI_RS_159056	1	43.73	43.73
5H	SCRI_RS_133042	SCRI_RS_159056	0.857394	43.73	43.73
5H	SCRI_RS_134798	SCRI_RS_13964	0.879356	43.73	43.73
5H	SCRI_RS_133042	SCRI_RS_13964	0.97563	43.73	43.73
5H	SCRI_RS_134798	SCRI_RS_147462	0.926127	43.73	43.73
5H	SCRI_RS_13964	SCRI_RS_147462	0.833403	43.73	43.73
5H	SCRI_RS_133042	SCRI_RS_147462	0.812061	43.73	43.73
5H	SCRI_RS_147462	SCRI_RS_157305	0.878323	43.73	43.73
5H	SCRI_RS_134798	SCRI_RS_157305	0.950205	43.73	43.73
5H	SCRI_RS_13964	SCRI_RS_157305	0.903814	43.73	43.73
5H	SCRI_RS_150803	SCRI_RS_157305	0.864463	43.73	43.73
5H	SCRI_RS_133042	SCRI_RS_157305	0.881789	43.73	43.73
5H	SCRI_RS_134798	SCRI_RS_150803	0.913316	43.73	43.73
5H	SCRI_RS_147462	SCRI_RS_150803	0.962888	43.73	43.73
5H	SCRI_RS_159056	SCRI_RS_161222	0.950089	43.73	43.73
5H	SCRI_RS_150803	SCRI_RS_161222	0.962391	43.73	43.73
5H	SCRI_RS_134798	SCRI_RS_161222	0.950089	43.73	43.73
5H	SCRI_RS_13964	SCRI_RS_161222	0.83304	43.73	43.73
5H	SCRI_RS_147462	SCRI_RS_161222	0.975165	43.73	43.73
5H	SCRI_RS_157305	SCRI_RS_161222	0.901062	43.73	43.73
5H	SCRI_RS_150803	SCRI_RS_165878	0.901603	43.73	43.73
5H	SCRI_RS_147462	SCRI_RS_165878	0.938305	43.73	43.73
5H	SCRI_RS_159056	SCRI_RS_165878	0.987473	43.73	43.73
5H	SCRI_RS_161222	SCRI_RS_165878	0.938003	43.73	43.73
5H	SCRI_RS_157305	SCRI_RS_165878	0.938302	43.73	43.73
5H	SCRI_RS_161222	SCRI_RS_199682	0.868282	43.73	43.73
5H	SCRI_RS_165878	SCRI_RS_199682	0.903437	43.73	43.73
5H	SCRI_RS_159056	SCRI_RS_199682	0.915442	43.73	43.73
5H	SCRI_RS_161222	SCRI_RS_204616	0.987002	43.73	43.73
5H	SCRI_RS_165878	SCRI_RS_204616	0.948656	43.73	43.73
5H	SCRI_RS_199682	SCRI_RS_204616	0.876439	43.73	43.73
5H	SCRI_RS_162444	SCRI_RS_182320	0.905035	43.73	43.73
5H	SCRI_RS_164250	SCRI_RS_182435	0.989405	43.73	43.73
5H	SCRI_RS_204616	SCRI_RS_209398	1	43.73	43.73
5H	SCRI_RS_165878	SCRI_RS_209398	0.950242	43.73	43.73
5H	SCRI_RS_199682	SCRI_RS_209398	0.880064	43.73	43.73
5H	SCRI_RS_199682	SCRI_RS_231244	0.886841	43.73	43.73
5H	SCRI_RS_204616	SCRI_RS_231244	0.948047	43.73	43.73
5H	SCRI_RS_209398	SCRI_RS_231244	0.948594	43.73	43.73
5H	SCRI_RS_209398	SCRI_RS_75826	0.870824	43.73	43.73
5H	SCRI_RS_231244	SCRI_RS_75826	0.875092	43.73	43.73
5H	SCRI_RS_204616	SCRI_RS_75826	0.867048	43.73	43.73
5H	11_11221	11_21200	0.915042	43.87	43.87
5H	11_20501	12_10034	0.891965	43.87	43.87
5H	11_11240	12_10034	0.896243	43.87	43.87
5H	11_20501	12_31340	1	43.87	43.87
5H	12_10034	12_31340	0.891965	43.87	43.87
5H	SCRI_RS_145591	SCRI_RS_148280	0.962751	43.87	43.87
5H	SCRI_RS_158981	SCRI_RS_197571	0.94786	43.87	43.87
5H	SCRI_RS_186111	SCRI_RS_236759	0.925474	43.87	43.87
5H	SCRI_RS_197571	SCRI_RS_7189	0.978986	43.87	43.87
5H	SCRI_RS_201097	SCRI_RS_212505	1	43.87	43.87
5H	SCRI_RS_144202	SCRI_RS_127712	0.86917	44.8	45.22
5H	12_31033	SCRI_RS_127712	0.950053	44.83	45.22
5H	11_11159	SCRI_RS_127712	0.889434	44.83	45.22
5H	11_11159	12_31033	0.936194	44.83	44.83
5H	SCRI_RS_144202	12_31033	0.917797	44.8	44.83
5H	SCRI_RS_144202	11_11159	0.95176	44.8	44.83
5H	12_31240	SCRI_RS_168185	0.886667	45.62	45.62
5H	SCRI_RS_137893	SCRI_RS_168185	0.878917	45.62	45.62
5H	SCRI_RS_221282	11_21344	0.893877	45.62	45.81
5H	SCRI_RS_168185	11_21344	0.890139	45.62	45.81
5H	SCRI_RS_137893	11_21344	0.987595	45.62	45.81
5H	12_31240	11_21344	0.831504	45.62	45.81
5H	12_31240	SCRI_RS_137893	0.821053	45.62	45.62
5H	SCRI_RS_137893	SCRI_RS_221282	0.905322	45.62	45.62
5H	SCRI_RS_168185	SCRI_RS_221282	0.815242	45.62	45.62
5H	SCRI_RS_215710	SCRI_RS_224461	0.872229	46.01	46.01
5H	SCRI_RS_1386	SCRI_RS_171407	0.844792	46.1	46.1
5H	SCRI_RS_161414	SCRI_RS_171407	0.836636	46.1	46.1
5H	SCRI_RS_1386	SCRI_RS_161414	0.988692	46.1	46.1
5H	SCRI_RS_161414	SCRI_RS_174091	0.944402	46.1	46.1
5H	SCRI_RS_1386	SCRI_RS_174091	0.926268	46.1	46.1
5H	SCRI_RS_174091	SCRI_RS_223699	0.967962	46.1	46.1
5H	SCRI_RS_171407	SCRI_RS_223699	0.805081	46.1	46.1
5H	SCRI_RS_174326	SCRI_RS_213753	0.832896	46.1	46.1
5H	SCRI_RS_182321	SCRI_RS_196041	0.88681	46.1	46.1
5H	SCRI_RS_213753	12_30745	0.854082	46.1	47.26
5H	SCRI_RS_169088	SCRI_RS_232876	0.909916	47.37	47.72
5H	SCRI_RS_1362	SCRI_RS_232876	1	47.72	47.72
5H	SCRI_RS_169088	SCRI_RS_1362	0.909916	47.37	47.72
5H	11_21121	SCRI_RS_49958	0.959596	49.71	49.71
5H	SCRI_RS_7112	SCRI_RS_161503	0.98341	49.88	50.37
5H	11_11249	12_30007	0.978978	52.03	52.03
5H	11_20392	12_30007	0.968639	52.03	52.03
5H	11_11249	11_20392	0.989439	52.03	52.03
5H	SCRI_RS_205235	SCRI_RS_221999	0.923754	53.17	53.17
5H	SCRI_RS_207423	SCRI_RS_128664	0.894103	64.76	65.43
5H	SCRI_RS_12887	11_21480	0.955977	68.7	68.9
5H	SCRI_RS_111826	11_21480	1	67.61	68.9
5H	SCRI_RS_111826	SCRI_RS_12887	0.955977	67.61	68.7
5H	SCRI_RS_165919	SCRI_RS_203938	1	70.23	70.23
5H	SCRI_RS_203938	SCRI_RS_233239	1	70.23	70.23
5H	SCRI_RS_165919	SCRI_RS_233239	1	70.23	70.23
5H	SCRI_RS_233239	SCRI_RS_240114	0.807686	70.23	72.97
5H	SCRI_RS_11206	SCRI_RS_219608	0.986821	71.58	71.58
5H	SCRI_RS_240114	SCRI_RS_196566	0.945936	72.97	73.88
5H	11_21150	SCRI_RS_196566	0.959038	73.88	73.88
5H	11_21150	SCRI_RS_224839	0.986236	73.88	73.88
5H	SCRI_RS_196566	SCRI_RS_224839	0.94553	73.88	73.88
5H	SCRI_RS_240114	SCRI_RS_224839	1	72.97	73.88
5H	SCRI_RS_240114	11_21150	0.986338	72.97	73.88
5H	11_10524	SCRI_RS_212784	0.927158	73.13	73.88
5H	SCRI_RS_91994	SCRI_RS_235416	0.958227	73.88	74.16
5H	11_10518	SCRI_RS_204275	1	78.26	78.26
5H	12_31271	SCRI_RS_150410	0.986595	78.26	78.26
5H	11_20526	SCRI_RS_150410	0.947913	78.26	78.26
5H	11_20526	12_31271	0.934832	78.26	78.26
5H	12_31271	SCRI_RS_220136	0.960792	78.26	78.26
5H	SCRI_RS_150410	SCRI_RS_220136	0.947913	78.26	78.26
5H	SCRI_RS_239097	SCRI_RS_7201	0.921469	78.26	78.26
5H	SCRI_RS_150410	SCRI_RS_7201	0.973451	78.26	78.26
5H	SCRI_RS_220136	SCRI_RS_7201	0.947709	78.26	78.26
5H	SCRI_RS_220136	SCRI_RS_239097	0.973566	78.26	78.26
5H	SCRI_RS_150410	SCRI_RS_239097	0.947552	78.26	78.26
5H	SCRI_RS_179268	SCRI_RS_206848	0.925811	78.26	78.26
5H	12_10408	SCRI_RS_146093	0.874734	79.77	81.36
5H	SCRI_RS_146093	SCRI_RS_4923	0.862932	81.36	81.46
5H	12_10408	SCRI_RS_4923	0.988374	79.77	81.46
5H	SCRI_RS_172547	SCRI_RS_4923	0.988374	81.46	81.46
5H	SCRI_RS_146093	SCRI_RS_172547	0.874734	81.36	81.46
5H	12_10408	SCRI_RS_172547	1	79.77	81.46
5H	SCRI_RS_10386	11_21421	0.801976	80.95	81.68
5H	SCRI_RS_240059	11_10414	0.902651	80.95	82.92
5H	SCRI_RS_240059	11_20327	1	80.95	82.92
5H	11_10414	11_20327	0.903437	82.92	82.92
5H	SCRI_RS_156633	11_20549	0.926744	82.25	84.81
5H	11_20549	12_10077	0.93891	84.81	84.81
5H	SCRI_RS_156633	12_10077	0.927238	82.25	84.81
5H	12_31279	SCRI_RS_158235	0.907821	85.59	85.59
5H	11_11350	SCRI_RS_158235	0.957857	83.36	85.59
5H	11_11350	12_31279	0.908049	83.36	85.59
5H	11_20018	12_30098	0.989273	83.36	84.1
5H	11_20549	11_20795	0.950943	84.81	85.22
5H	12_10077	11_20795	0.987346	84.81	85.22
5H	12_31279	SCRI_RS_238417	0.908871	85.59	85.73
5H	SCRI_RS_158235	SCRI_RS_238417	0.978919	85.59	85.73
5H	11_21314	12_30855	0.906325	85.82	85.82
5H	SCRI_RS_218201	SCRI_RS_219728	0.836034	87.49	89.02
5H	SCRI_RS_161381	SCRI_RS_219728	0.876245	88.31	89.02
5H	SCRI_RS_218201	SCRI_RS_161381	0.936981	87.49	88.31
5H	11_21168	SCRI_RS_169596	0.833114	87.9	89.4
5H	SCRI_RS_169596	SCRI_RS_230566	0.879497	89.4	89.4
5H	11_21168	SCRI_RS_230566	0.828509	87.9	89.4
5H	SCRI_RS_230566	SCRI_RS_147762	0.839793	89.4	91.64
5H	SCRI_RS_169596	SCRI_RS_147762	0.800007	89.4	91.64
5H	SCRI_RS_11368	SCRI_RS_147762	0.800007	91.64	91.64
5H	11_21168	SCRI_RS_147762	0.886662	87.9	91.64
5H	SCRI_RS_169596	SCRI_RS_11368	0.975367	89.4	91.64
5H	11_21168	SCRI_RS_11368	0.833114	87.9	91.64
5H	SCRI_RS_230566	SCRI_RS_11368	0.879497	89.4	91.64
5H	SCRI_RS_143508	SCRI_RS_159430	0.976911	91.64	91.64
5H	SCRI_RS_143514	SCRI_RS_3280	0.989221	91.7	91.7
5H	11_11361	SCRI_RS_189093	0.988735	92.83	92.83
5H	12_30848	SCRI_RS_138826	0.987712	92.83	92.83
5H	BK_22	SCRI_RS_138826	1	92.83	92.83
5H	SCRI_RS_138826	BK_23	0.934491	92.83	92.97
5H	12_30848	BK_23	0.947257	92.83	92.97
5H	BK_22	BK_23	0.931716	92.83	92.97
5H	12_30848	BK_22	0.9868	92.83	92.83
5H	SCRI_RS_149088	SCRI_RS_224501	0.94512	92.83	92.83
5H	SCRI_RS_13960	SCRI_RS_224346	0.987877	94.09	94.09
5H	SCRI_RS_13960	SCRI_RS_157181	0.987877	94.09	94.57
5H	SCRI_RS_224346	SCRI_RS_157181	1	94.09	94.57
5H	SCRI_RS_192377	SCRI_RS_206565	0.813988	94.74	94.79
5H	SCRI_RS_174177	SCRI_RS_206565	0.804682	94.74	94.79
5H	SCRI_RS_174177	SCRI_RS_192377	0.989391	94.74	94.74
5H	11_11273	SCRI_RS_142217	0.963288	95.39	95.49
5H	SCRI_RS_142217	SCRI_RS_171047	0.987768	95.49	95.49
5H	SCRI_RS_152849	SCRI_RS_171047	1	95.49	95.49
5H	11_11273	SCRI_RS_171047	0.97563	95.39	95.49
5H	SCRI_RS_142217	SCRI_RS_152849	0.987768	95.49	95.49
5H	11_11273	SCRI_RS_152849	0.97563	95.39	95.49
5H	SCRI_RS_125580	SCRI_RS_125581	0.973314	95.49	95.49
5H	SCRI_RS_123677	SCRI_RS_125581	0.92108	95.49	95.49
5H	SCRI_RS_123677	SCRI_RS_125580	0.946335	95.49	95.49
5H	SCRI_RS_206460	SCRI_RS_136777	0.86838	95.49	96.89
5H	11_21390	SCRI_RS_44800	0.875544	96.06	96.77
5H	11_10477	SCRI_RS_44800	1	96.77	96.77
5H	11_21390	11_10477	0.875544	96.06	96.77
5H	SCRI_RS_119308	SCRI_RS_120829	0.989388	96.77	96.89
5H	SCRI_RS_119308	SCRI_RS_235443	1	96.77	96.89
5H	SCRI_RS_120829	SCRI_RS_235443	0.989314	96.89	96.89
5H	12_30456	SCRI_RS_45011	0.989243	96.89	96.89
5H	SCRI_RS_129893	SCRI_RS_185563	0.973135	99.01	99.01
5H	SCRI_RS_136777	SCRI_RS_185563	0.86838	96.89	99.01
5H	SCRI_RS_139944	SCRI_RS_185563	0.960007	99.01	99.01
5H	SCRI_RS_129893	SCRI_RS_198617	0.986608	99.01	99.01
5H	SCRI_RS_136777	SCRI_RS_198617	0.856476	96.89	99.01
5H	SCRI_RS_185563	SCRI_RS_198617	0.960007	99.01	99.01
5H	SCRI_RS_139944	SCRI_RS_198617	0.9733	99.01	99.01
5H	SCRI_RS_136777	SCRI_RS_129893	0.86838	96.89	99.01
5H	SCRI_RS_129893	SCRI_RS_139944	0.986608	99.01	99.01
5H	SCRI_RS_136777	SCRI_RS_139944	0.856476	96.89	99.01
5H	11_11200	SCRI_RS_13766	0.962703	99.06	103.29
5H	SCRI_RS_13766	SCRI_RS_175290	1	103.29	103.3
5H	SCRI_RS_150470	SCRI_RS_175290	0.962703	103.3	103.3
5H	11_11200	SCRI_RS_175290	0.962703	99.06	103.3
5H	11_11200	SCRI_RS_12723	0.97389	99.06	106.16
5H	SCRI_RS_13766	SCRI_RS_12723	0.935443	103.29	106.16
5H	SCRI_RS_150470	SCRI_RS_12723	0.97389	103.3	106.16
5H	SCRI_RS_175290	SCRI_RS_12723	0.935443	103.3	106.16
5H	11_11200	SCRI_RS_150470	1	99.06	103.3
5H	SCRI_RS_13766	SCRI_RS_150470	0.962703	103.29	103.3
5H	11_20637	SCRI_RS_142618	0.940262	105.34	108.46
5H	SCRI_RS_12723	SCRI_RS_237950	0.910927	106.16	108.46
5H	SCRI_RS_14097	11_20883	0.988514	107.89	108.46
5H	SCRI_RS_237950	SCRI_RS_240005	0.878917	108.46	110.61
5H	11_10360	11_20003	0.925714	111.25	111.25
5H	11_20347	12_30590	0.9788	111.25	111.25
5H	11_20347	11_10805	0.856954	111.25	111.91
5H	12_30590	11_10805	0.876851	111.25	111.91
5H	11_20653	12_30611	0.904375	111.25	111.25
5H	SCRI_RS_156454	SCRI_RS_161728	0.950307	113.81	113.81
5H	SCRI_RS_156454	SCRI_RS_8256	0.905841	113.81	113.81
5H	SCRI_RS_2831	SCRI_RS_8256	0.807932	113.81	113.81
5H	SCRI_RS_161728	SCRI_RS_8256	0.858361	113.81	113.81
5H	SCRI_RS_161728	SCRI_RS_165569	0.86222	113.81	114.09
5H	SCRI_RS_156454	SCRI_RS_165569	0.840746	113.81	114.09
5H	SCRI_RS_195217	SCRI_RS_198525	0.892006	114.09	114.19
5H	SCRI_RS_126419	SCRI_RS_197945	0.906316	114.36	114.36
5H	SCRI_RS_206982	SCRI_RS_197945	0.989251	114.19	114.36
5H	SCRI_RS_198525	SCRI_RS_197945	0.840488	114.19	114.36
5H	SCRI_RS_198525	SCRI_RS_206982	0.829596	114.19	114.19
5H	SCRI_RS_197945	SCRI_RS_212523	1	114.36	114.36
5H	SCRI_RS_206982	SCRI_RS_212523	0.989139	114.19	114.36
5H	SCRI_RS_126419	SCRI_RS_212523	0.926929	114.36	114.36
5H	SCRI_RS_198525	SCRI_RS_212523	0.838808	114.19	114.36
5H	SCRI_RS_197945	SCRI_RS_236583	0.906123	114.36	114.36
5H	SCRI_RS_126419	SCRI_RS_236583	1	114.36	114.36
5H	SCRI_RS_212523	SCRI_RS_236583	0.926779	114.36	114.36
5H	SCRI_RS_206982	SCRI_RS_236583	0.895922	114.19	114.36
5H	SCRI_RS_206982	SCRI_RS_126419	0.896136	114.19	114.36
5H	SCRI_RS_153247	SCRI_RS_222698	0.816557	115.1	115.1
5H	SCRI_RS_199964	SCRI_RS_222698	0.849145	115.1	115.1
5H	SCRI_RS_134711	SCRI_RS_222698	0.8065	115.1	115.1
5H	SCRI_RS_221130	SCRI_RS_222698	0.870461	115.1	115.1
5H	SCRI_RS_153247	SCRI_RS_199964	0.941204	115.1	115.1
5H	SCRI_RS_134711	SCRI_RS_199964	0.92989	115.1	115.1
5H	SCRI_RS_134711	SCRI_RS_221130	0.895805	115.1	115.1
5H	SCRI_RS_199964	SCRI_RS_221130	0.917788	115.1	115.1
5H	SCRI_RS_153247	SCRI_RS_221130	0.906709	115.1	115.1
5H	SCRI_RS_134711	SCRI_RS_153247	0.988173	115.1	115.1
5H	SCRI_RS_196673	SCRI_RS_212890	0.911133	115.1	115.1
5H	SCRI_RS_186538	SCRI_RS_212890	0.858976	115.1	115.1
5H	SCRI_RS_186538	SCRI_RS_196673	0.921756	115.1	115.1
5H	SCRI_RS_230675	SCRI_RS_15011	0.850389	115.1	118.19
5H	SCRI_RS_148876	SCRI_RS_220076	0.975403	117.24	118.19
5H	SCRI_RS_15011	SCRI_RS_189094	0.866616	118.19	118.19
5H	SCRI_RS_162590	SCRI_RS_189094	0.957906	118.19	118.19
5H	SCRI_RS_15011	SCRI_RS_162590	0.86694	118.19	118.19
5H	SCRI_RS_189094	SCRI_RS_189371	0.928255	118.19	118.19
5H	SCRI_RS_162590	SCRI_RS_189371	0.888482	118.19	118.19
5H	SCRI_RS_15011	SCRI_RS_189371	0.937685	118.19	118.19
5H	SCRI_RS_189046	SCRI_RS_51000	1	118.19	118.19
5H	SCRI_RS_51000	SCRI_RS_90070	1	118.19	118.19
5H	SCRI_RS_189046	SCRI_RS_90070	1	118.19	118.19
5H	SCRI_RS_220076	SCRI_RS_7191	0.987654	118.19	118.19
5H	SCRI_RS_7191	12_31041	0.975222	118.19	119.02
5H	SCRI_RS_167563	SCRI_RS_24549	0.986911	118.55	118.55
5H	SCRI_RS_150691	SCRI_RS_1501	0.957624	118.85	119.2
5H	SCRI_RS_150691	SCRI_RS_238070	0.947314	118.85	119.2
5H	SCRI_RS_1501	SCRI_RS_238070	0.989338	119.2	119.2
5H	SCRI_RS_170159	SCRI_RS_238070	0.896571	119.2	119.2
5H	SCRI_RS_150691	SCRI_RS_170159	0.864204	118.85	119.2
5H	SCRI_RS_1501	SCRI_RS_170159	0.906363	119.2	119.2
5H	SCRI_RS_124472	SCRI_RS_133323	1	119.2	119.2
5H	SCRI_RS_238070	SCRI_RS_150232	0.878485	119.2	119.3
5H	SCRI_RS_1501	SCRI_RS_150232	0.867697	119.2	119.3
5H	SCRI_RS_170159	SCRI_RS_150232	0.935168	119.2	119.3
5H	SCRI_RS_166218	SCRI_RS_171993	0.924863	119.8	119.8
5H	SCRI_RS_159474	SCRI_RS_171993	0.974736	119.3	119.8
5H	SCRI_RS_158259	SCRI_RS_171993	0.987242	119.3	119.8
5H	SCRI_RS_159474	SCRI_RS_166218	0.953914	119.3	119.8
5H	SCRI_RS_158259	SCRI_RS_166218	0.919846	119.3	119.8
5H	SCRI_RS_158259	SCRI_RS_159474	0.965257	119.3	119.3
5H	SCRI_RS_188785	SCRI_RS_202774	1	119.8	120.3
5H	11_10783	11_11080	0.871343	119.9	120.56
5H	11_11080	12_30668	0.882588	120.56	120.56
5H	11_10783	12_30668	0.987346	119.9	120.56
5H	12_30668	12_30930	0.88339	120.56	121.9
5H	11_21241	12_30929	0.989391	121.22	121.9
5H	11_10095	12_30929	0.937013	121.9	121.9
5H	12_30929	12_31237	0.989391	121.9	121.9
5H	11_21241	12_31237	1	121.22	121.9
5H	11_10095	12_31237	0.947562	121.9	121.9
5H	11_21241	11_10095	0.947562	121.22	121.9
5H	12_31202	SCRI_RS_201248	0.943311	121.3	121.3
5H	11_10855	11_20884	1	121.9	121.9
5H	12_30930	SCRI_RS_138933	0.97591	121.9	122.3
5H	SCRI_RS_217212	SCRI_RS_229673	0.978612	126.84	127.04
5H	SCRI_RS_235055	SCRI_RS_229673	0.888696	126.84	127.04
5H	SCRI_RS_217212	SCRI_RS_235055	0.869735	126.84	126.84
5H	SCRI_RS_217212	SCRI_RS_184066	0.926239	126.84	127.16
5H	SCRI_RS_229673	SCRI_RS_184066	0.92663	127.04	127.16
5H	SCRI_RS_235055	SCRI_RS_184066	0.841835	126.84	127.16
5H	SCRI_RS_149432	SCRI_RS_158089	0.95957	128.51	128.51
5H	SCRI_RS_158089	SCRI_RS_197881	0.972774	128.51	128.51
5H	SCRI_RS_149432	SCRI_RS_197881	0.986426	128.51	128.51
5H	SCRI_RS_197881	SCRI_RS_215063	0.842298	128.51	129.47
5H	SCRI_RS_158089	SCRI_RS_215063	0.865872	128.51	129.47
5H	SCRI_RS_149432	SCRI_RS_215063	0.830865	128.51	129.47
5H	11_10658	12_30556	0.989236	128.58	128.58
5H	11_10819	11_20375	1	128.58	128.58
5H	SCRI_RS_228463	SCRI_RS_214130	0.906526	129.87	130.17
5H	SCRI_RS_222984	SCRI_RS_214130	0.906526	129.77	130.17
5H	SCRI_RS_166857	SCRI_RS_214130	0.894204	129.77	130.17
5H	SCRI_RS_222984	SCRI_RS_228463	1	129.77	129.87
5H	SCRI_RS_166857	SCRI_RS_228463	0.986512	129.77	129.87
5H	SCRI_RS_166857	SCRI_RS_222984	0.986512	129.77	129.77
5H	SCRI_RS_148120	SCRI_RS_165578	0.945574	131.07	131.07
5H	SCRI_RS_102414	SCRI_RS_165578	0.891791	131.07	131.07
5H	SCRI_RS_102414	SCRI_RS_148120	0.943121	131.07	131.07
5H	SCRI_RS_175672	SCRI_RS_140356	0.898415	131.07	131.37
5H	SCRI_RS_188141	SCRI_RS_210928	0.878791	132.87	132.97
5H	SCRI_RS_161534	SCRI_RS_210928	0.966452	132.97	132.97
5H	SCRI_RS_188141	SCRI_RS_161534	0.882452	132.87	132.97
5H	SCRI_RS_210928	SCRI_RS_168534	0.895397	132.97	133.04
5H	SCRI_RS_188141	SCRI_RS_168534	0.805168	132.87	133.04
5H	SCRI_RS_161534	SCRI_RS_168534	0.870132	132.97	133.04
5H	SCRI_RS_157935	SCRI_RS_168544	0.913599	133.43	133.95
5H	SCRI_RS_168544	SCRI_RS_185613	0.874316	133.95	133.95
5H	SCRI_RS_175848	SCRI_RS_185613	0.885172	133.95	133.95
5H	SCRI_RS_157935	SCRI_RS_185613	0.956719	133.43	133.95
5H	SCRI_RS_168544	SCRI_RS_175848	0.988841	133.95	133.95
5H	SCRI_RS_157935	SCRI_RS_175848	0.924618	133.43	133.95
5H	12_30400	12_30580	0.863317	133.52	133.52
5H	SCRI_RS_168544	SCRI_RS_4658	0.988841	133.95	136.59
5H	SCRI_RS_175848	SCRI_RS_4658	0.977654	133.95	136.59
5H	SCRI_RS_185613	SCRI_RS_4658	0.864418	133.95	136.59
5H	SCRI_RS_149936	SCRI_RS_14089	0.978796	136.95	137.35
5H	SCRI_RS_149936	SCRI_RS_184603	0.978862	136.95	137.35
5H	SCRI_RS_14089	SCRI_RS_184603	1	137.35	137.35
5H	11_10363	12_30062	0.83887	137.07	137.07
5H	12_30062	12_31165	0.873252	137.07	137.07
5H	SCRI_RS_223157	SCRI_RS_235550	0.953169	137.35	137.75
5H	SCRI_RS_9182	SCRI_RS_235550	0.938283	137.35	137.75
5H	SCRI_RS_223157	SCRI_RS_9182	0.953581	137.35	137.35
5H	SCRI_RS_138735	SCRI_RS_180920	0.968499	137.85	137.85
5H	SCRI_RS_146573	SCRI_RS_161550	0.968283	137.85	137.85
5H	SCRI_RS_161550	SCRI_RS_6203	0.804113	137.85	137.85
5H	SCRI_RS_146573	SCRI_RS_6203	0.811808	137.85	137.85
5H	SCRI_RS_188572	SCRI_RS_6203	0.989431	137.85	137.85
5H	SCRI_RS_146573	SCRI_RS_188572	0.801547	137.85	137.85
5H	SCRI_RS_155999	SCRI_RS_201831	0.941812	138.04	138.45
5H	SCRI_RS_105705	SCRI_RS_125258	0.847057	138.45	139.19
5H	SCRI_RS_198008	SCRI_RS_208686	0.91383	138.61	138.61
5H	SCRI_RS_225632	SCRI_RS_166491	0.806068	139.05	139.19
5H	SCRI_RS_225632	SCRI_RS_204797	0.806068	139.05	139.19
5H	SCRI_RS_166491	SCRI_RS_204797	1	139.19	139.19
5H	11_10217	12_10016	0.817425	139.52	139.52
5H	11_10589	12_10016	0.807769	139.52	139.52
5H	11_10217	11_20104	0.818779	139.52	139.52
5H	11_10589	11_20104	0.807719	139.52	139.52
5H	11_10217	11_10589	0.988701	139.52	139.52
5H	12_10016	SCRI_RS_157176	0.930021	139.52	139.54
5H	12_10016	SCRI_RS_172379	0.849401	139.52	139.54
5H	SCRI_RS_157176	SCRI_RS_172379	0.916088	139.54	139.54
5H	12_10016	SCRI_RS_208818	0.97644	139.52	141.27
5H	SCRI_RS_157176	SCRI_RS_208818	0.952648	139.54	141.27
5H	SCRI_RS_172379	SCRI_RS_208818	0.870697	139.54	141.27
5H	SCRI_RS_208818	SCRI_RS_153238	0.839499	141.27	141.79
5H	SCRI_RS_143179	SCRI_RS_153238	0.839499	141.79	141.79
5H	SCRI_RS_208818	SCRI_RS_143179	1	141.27	141.79
5H	SCRI_RS_143179	SCRI_RS_182353	0.802607	141.79	141.79
5H	SCRI_RS_153238	SCRI_RS_182353	0.955744	141.79	141.79
5H	SCRI_RS_153322	SCRI_RS_184270	0.948483	141.79	141.79
5H	SCRI_RS_153322	SCRI_RS_187056	1	141.79	141.79
5H	SCRI_RS_184270	SCRI_RS_187056	0.948483	141.79	141.79
5H	SCRI_RS_199904	SCRI_RS_227878	0.989287	141.79	141.79
5H	SCRI_RS_220146	SCRI_RS_227878	0.925808	141.79	141.79
5H	SCRI_RS_199904	SCRI_RS_220146	0.915467	141.79	141.79
5H	SCRI_RS_204809	SCRI_RS_222839	0.918517	141.79	141.79
5H	SCRI_RS_138608	11_11185	0.816911	141.99	143.66
5H	11_10901	11_10820	0.942138	142.51	143.66
5H	11_10820	11_21041	0.970857	143.66	143.66
5H	11_10901	11_21041	0.972053	142.51	143.66
5H	11_10161	11_10902	0.956361	145.03	145.03
5H	11_10385	11_10902	1	144.81	145.03
5H	11_21452	11_10902	0.934829	144.81	145.03
5H	11_10385	11_21452	0.934829	144.81	144.81
5H	11_21452	11_10161	0.977761	144.81	145.03
5H	11_10385	11_10161	0.956361	144.81	145.03
5H	11_20324	11_10582	0.9498	145.03	145.24
5H	11_20324	11_21024	0.981769	145.03	145.24
5H	11_20078	11_21024	0.965741	145.24	145.24
5H	11_10582	11_21024	0.965741	145.24	145.24
5H	11_20324	11_20078	0.9498	145.03	145.24
5H	11_10582	11_20078	1	145.24	145.24
5H	11_20560	11_20876	0.989114	145.85	145.85
5H	SCRI_RS_32778	SCRI_RS_181376	0.957068	146.65	146.7
5H	SCRI_RS_181379	SCRI_RS_181376	1	146.65	146.7
5H	SCRI_RS_222314	SCRI_RS_181376	1	146.65	146.7
5H	SCRI_RS_222314	SCRI_RS_226862	0.944692	146.65	146.7
5H	SCRI_RS_181376	SCRI_RS_226862	0.944394	146.7	146.7
5H	SCRI_RS_181379	SCRI_RS_226862	0.944692	146.65	146.7
5H	SCRI_RS_32778	SCRI_RS_226862	0.985663	146.65	146.7
5H	SCRI_RS_181379	SCRI_RS_222314	1	146.65	146.65
5H	SCRI_RS_226862	SCRI_RS_239368	1	146.7	146.7
5H	SCRI_RS_181379	SCRI_RS_239368	0.944692	146.65	146.7
5H	SCRI_RS_222314	SCRI_RS_239368	0.944692	146.65	146.7
5H	SCRI_RS_181376	SCRI_RS_239368	0.944394	146.7	146.7
5H	SCRI_RS_32778	SCRI_RS_239368	0.985663	146.65	146.7
5H	SCRI_RS_222314	SCRI_RS_32778	0.957299	146.65	146.65
5H	SCRI_RS_181379	SCRI_RS_32778	0.957299	146.65	146.65
5H	11_20646	12_30642	0.978778	147.19	147.19
5H	SCRI_RS_107772	SCRI_RS_14455	0.989422	147.27	147.27
5H	SCRI_RS_189174	SCRI_RS_205722	0.989443	147.32	147.55
5H	SCRI_RS_205722	SCRI_RS_146309	1	147.55	147.57
5H	SCRI_RS_189174	SCRI_RS_146309	0.989443	147.32	147.57
5H	SCRI_RS_14527	SCRI_RS_19741	0.958278	147.9	148.66
5H	SCRI_RS_155688	SCRI_RS_19741	0.917143	147.76	148.66
5H	SCRI_RS_194155	SCRI_RS_19741	0.876182	147.8	148.66
5H	SCRI_RS_155688	SCRI_RS_194155	0.870633	147.76	147.8
5H	SCRI_RS_194155	SCRI_RS_14527	0.914484	147.8	147.9
5H	SCRI_RS_155688	SCRI_RS_14527	0.957	147.76	147.9
5H	SCRI_RS_168654	SCRI_RS_235092	0.919638	147.8	147.9
5H	11_20334	12_30666	0.846273	149.55	151.61
5H	SCRI_RS_151716	SCRI_RS_168091	1	152.36	152.36
5H	SCRI_RS_175560	SCRI_RS_155322	0.937737	152.75	152.92
5H	SCRI_RS_175560	SCRI_RS_150540	0.848028	152.75	153.97
5H	SCRI_RS_102066	SCRI_RS_150540	1	153.97	153.97
5H	SCRI_RS_12491	SCRI_RS_150540	0.927575	153.97	153.97
5H	SCRI_RS_155322	SCRI_RS_150540	0.807782	152.92	153.97
5H	SCRI_RS_175560	SCRI_RS_102066	0.848028	152.75	153.97
5H	SCRI_RS_155322	SCRI_RS_102066	0.807782	152.92	153.97
5H	SCRI_RS_155322	SCRI_RS_12491	0.819055	152.92	153.97
5H	SCRI_RS_102066	SCRI_RS_12491	0.927575	153.97	153.97
5H	SCRI_RS_150540	SCRI_RS_175338	0.938166	153.97	153.97
5H	SCRI_RS_102066	SCRI_RS_175338	0.938166	153.97	153.97
5H	SCRI_RS_12491	SCRI_RS_175338	0.989431	153.97	153.97
5H	SCRI_RS_175338	SCRI_RS_175743	0.836371	153.97	153.97
5H	SCRI_RS_12491	SCRI_RS_175743	0.825347	153.97	153.97
5H	SCRI_RS_102066	SCRI_RS_175743	0.813369	153.97	153.97
5H	SCRI_RS_150540	SCRI_RS_175743	0.813369	153.97	153.97
5H	SCRI_RS_175743	SCRI_RS_220002	0.825347	153.97	153.97
5H	SCRI_RS_175338	SCRI_RS_220002	0.989431	153.97	153.97
5H	SCRI_RS_12491	SCRI_RS_220002	1	153.97	153.97
5H	SCRI_RS_150540	SCRI_RS_220002	0.927575	153.97	153.97
5H	SCRI_RS_150540	SCRI_RS_236958	0.938166	153.97	153.97
5H	SCRI_RS_220002	SCRI_RS_236958	0.989431	153.97	153.97
5H	SCRI_RS_175743	SCRI_RS_236958	0.836371	153.97	153.97
5H	SCRI_RS_175338	SCRI_RS_236958	1	153.97	153.97
5H	SCRI_RS_175338	SCRI_RS_65371	0.868451	153.97	153.97
5H	SCRI_RS_236958	SCRI_RS_65371	0.868451	153.97	153.97
5H	SCRI_RS_220002	SCRI_RS_65371	0.858079	153.97	153.97
5H	SCRI_RS_175743	SCRI_RS_65371	0.866083	153.97	153.97
5H	SCRI_RS_165835	SCRI_RS_159482	0.9475	154.05	155.14
5H	SCRI_RS_128397	12_30716	0.828597	154.85	155.35
5H	11_10778	11_21012	0.988829	156.23	156.98
5H	12_20867	11_20536	0.95612	156.98	158.02
5H	12_20867	12_21009	0.95612	156.98	158.02
5H	11_20536	12_21009	1	158.02	158.02
5H	11_20536	12_20816	0.903196	158.02	158.72
5H	12_20867	12_20816	0.882485	156.98	158.72
5H	12_21009	12_20816	0.903196	158.02	158.72
5H	11_21141	SCRI_RS_108855	0.957288	157.48	159.99
5H	SCRI_RS_108855	SCRI_RS_182201	1	159.99	159.99
5H	SCRI_RS_160183	SCRI_RS_25330	1	159.99	159.99
5H	SCRI_RS_156273	SCRI_RS_25330	1	159.99	159.99
5H	SCRI_RS_156273	SCRI_RS_160183	1	159.99	159.99
5H	SCRI_RS_13318	SCRI_RS_199694	0.826124	161.24	161.24
5H	SCRI_RS_182201	SCRI_RS_199694	0.826124	159.99	161.24
5H	SCRI_RS_182201	SCRI_RS_13318	1	159.99	161.24
5H	SCRI_RS_12757	SCRI_RS_184542	0.967313	161.31	162.89
5H	SCRI_RS_234527	SCRI_RS_199722	0.976809	162.89	164.82
5H	SCRI_RS_168188	SCRI_RS_173687	0.978762	162.98	164.38
5H	SCRI_RS_168188	12_31239	0.947253	162.98	165.29
5H	SCRI_RS_173687	12_31239	0.948294	164.38	165.29
5H	12_30504	12_30769	0.900277	163.08	163.75
5H	SCRI_RS_141634	SCRI_RS_8410	1	165.29	165.29
5H	SCRI_RS_131163	SCRI_RS_154756	1	166.06	166.06
5H	SCRI_RS_13882	SCRI_RS_240083	0.822112	166.86	166.92
5H	SCRI_RS_204598	12_11018	1	166.86	167.51
5H	SCRI_RS_133010	SCRI_RS_203880	0.821504	167.06	167.58
5H	11_20022	SCRI_RS_202800	0.852446	167.48	167.48
5H	11_20897	SCRI_RS_202800	0.900357	167.48	167.48
5H	11_20022	SCRI_RS_207299	1	167.48	167.58
5H	SCRI_RS_202800	SCRI_RS_207299	0.852446	167.48	167.58
5H	11_20897	SCRI_RS_207299	0.934352	167.48	167.58
5H	11_20022	11_20897	0.934352	167.48	167.48
5H	12_30577	SCRI_RS_194125	0.829572	167.48	169.43
5H	SCRI_RS_216726	SCRI_RS_194566	0.904233	169.43	172.11
5H	12_31352	11_21155	0.851087	170.79	172.11
5H	SCRI_RS_194337	SCRI_RS_178615	0.927985	171.82	172.32
5H	SCRI_RS_178615	11_10310	0.810399	172.32	172.41
5H	SCRI_RS_237948	SCRI_RS_174123	0.92586	172.58	173.97
5H	11_20786	SCRI_RS_206768	0.939493	172.72	172.72
5H	SCRI_RS_130320	SCRI_RS_4753	0.947735	173.97	173.97
5H	SCRI_RS_146241	SCRI_RS_4753	0.95804	173.97	173.97
5H	SCRI_RS_130320	SCRI_RS_146241	0.989364	173.97	173.97
5H	SCRI_RS_203132	11_10401	0.981692	173.97	174.25
5H	12_31210	SCRI_RS_1971	1	174.25	174.25
5H	SCRI_RS_12519	SCRI_RS_219619	1	174.39	174.39
5H	11_20132	SCRI_RS_112000	0.982514	174.99	174.99
5H	11_20132	SCRI_RS_127921	0.835125	174.99	174.99
5H	SCRI_RS_112000	SCRI_RS_127921	0.835125	174.99	174.99
5H	11_20132	SCRI_RS_156598	0.982503	174.99	174.99
5H	SCRI_RS_127921	SCRI_RS_156598	0.812102	174.99	174.99
5H	SCRI_RS_112000	SCRI_RS_156598	0.965121	174.99	174.99

## Sheet: chr6
Chromosome	SNP1	SNP2	r2	pos_SNP1 (cM)	pos_SNP2 (cM)
6H	11_20493	11_20886	0.989271	0.5	1.4
6H	11_20493	SCRI_RS_10770	0.916921	0.5	1.4
6H	11_20886	SCRI_RS_10770	0.92817	1.4	1.4
6H	11_20493	SCRI_RS_167505	0.836579	0.5	1.4
6H	11_20886	SCRI_RS_167505	0.847375	1.4	1.4
6H	SCRI_RS_8388	SCRI_RS_56	0.967275	3.33	4.2
6H	SCRI_RS_153928	SCRI_RS_56	0.989032	2.8	4.2
6H	SCRI_RS_153928	SCRI_RS_8388	0.956369	2.8	3.33
6H	SCRI_RS_138977	SCRI_RS_207933	0.824559	4.34	4.34
6H	SCRI_RS_146246	SCRI_RS_207933	0.896746	4.34	4.34
6H	SCRI_RS_141842	SCRI_RS_146246	0.844232	4.34	4.34
6H	SCRI_RS_138977	SCRI_RS_146246	0.843129	4.34	4.34
6H	SCRI_RS_141842	SCRI_RS_153023	0.879071	4.34	4.4
6H	SCRI_RS_211856	SCRI_RS_211920	1	4.34	4.34
6H	SCRI_RS_211920	SCRI_RS_89111	0.845736	4.34	6.4
6H	SCRI_RS_1429	11_21204	0.825031	6.25	7.8
6H	SCRI_RS_202485	SCRI_RS_206183	0.833693	6.25	6.25
6H	SCRI_RS_231003	SCRI_RS_159124	0.823596	10.3	10.5
6H	SCRI_RS_146663	SCRI_RS_164308	0.84159	13.28	13.28
6H	SCRI_RS_62666	SCRI_RS_183580	0.96303	17.87	24.21
6H	SCRI_RS_190870	12_30843	0.905602	21.61	21.81
6H	SCRI_RS_207376	12_30843	0.891077	21.61	21.81
6H	SCRI_RS_190870	SCRI_RS_207376	0.984186	21.61	21.61
6H	11_10136	SCRI_RS_201251	0.972245	24.28	25.65
6H	11_20315	SCRI_RS_201251	0.876813	24.23	25.65
6H	11_20315	11_10136	0.876813	24.23	24.28
6H	SCRI_RS_147090	SCRI_RS_186520	1	35.38	35.78
6H	11_10061	12_30783	1	40.52	40.52
6H	12_30665	11_10244	0.98939	40.52	43.98
6H	11_11097	12_30317	0.955611	45.23	45.23
6H	11_10013	12_30317	0.845333	45.23	45.23
6H	11_10817	12_30317	0.978113	45.23	45.23
6H	11_10013	11_11097	0.897614	45.23	45.23
6H	11_10817	11_11097	0.977977	45.23	45.23
6H	12_30317	11_10539	0.977761	45.23	45.89
6H	11_11097	11_10539	0.977626	45.23	45.89
6H	11_10817	11_10539	0.956361	45.23	45.89
6H	11_10013	11_10539	0.826534	45.23	45.89
6H	11_10013	11_10817	0.864249	45.23	45.23
6H	12_30317	12_30658	0.914556	45.23	47.75
6H	11_11097	12_30658	1	45.23	47.75
6H	11_10539	12_30658	0.935753	45.89	47.75
6H	12_30133	11_20291	0.84528	47.75	48.41
6H	11_10461	11_20291	0.823277	47.75	48.41
6H	12_30133	12_31433	0.8451	47.75	48.41
6H	12_31274	12_31433	0.970086	48.41	48.41
6H	11_10461	12_31433	0.823096	47.75	48.41
6H	11_20291	12_31433	1	48.41	48.41
6H	12_30133	12_31274	0.820023	47.75	48.41
6H	11_20291	12_31274	0.97012	48.41	48.41
6H	SCRI_RS_147692	SCRI_RS_162771	0.934792	48.54	48.54
6H	SCRI_RS_162771	SCRI_RS_7397	0.868969	48.54	48.54
6H	SCRI_RS_147692	SCRI_RS_7397	0.839906	48.54	48.54
6H	SCRI_RS_165352	SCRI_RS_7397	0.868969	48.54	48.54
6H	SCRI_RS_162771	SCRI_RS_165352	1	48.54	48.54
6H	SCRI_RS_147692	SCRI_RS_165352	0.934792	48.54	48.54
6H	SCRI_RS_170814	SCRI_RS_2534	1	49.96	49.96
6H	SCRI_RS_120783	SCRI_RS_142506	0.878269	51.47	51.47
6H	SCRI_RS_128460	SCRI_RS_142506	0.898246	51.47	51.47
6H	SCRI_RS_143259	SCRI_RS_142506	0.900122	51.33	51.47
6H	SCRI_RS_143259	SCRI_RS_128460	0.88	51.33	51.47
6H	SCRI_RS_120783	SCRI_RS_128460	0.977761	51.47	51.47
6H	SCRI_RS_143259	SCRI_RS_120783	0.860429	51.33	51.47
6H	SCRI_RS_162581	SCRI_RS_238639	0.951679	51.4	51.4
6H	SCRI_RS_128460	SCRI_RS_182004	0.898202	51.47	51.47
6H	SCRI_RS_142506	SCRI_RS_182004	0.918996	51.47	51.47
6H	SCRI_RS_151282	SCRI_RS_182004	0.959929	51.47	51.47
6H	SCRI_RS_120783	SCRI_RS_182004	0.878219	51.47	51.47
6H	SCRI_RS_128460	SCRI_RS_151282	0.862016	51.47	51.47
6H	SCRI_RS_120783	SCRI_RS_151282	0.842797	51.47	51.47
6H	SCRI_RS_142506	SCRI_RS_151282	0.959948	51.47	51.47
6H	SCRI_RS_142506	SCRI_RS_188949	0.838506	51.47	51.47
6H	SCRI_RS_128460	SCRI_RS_188949	0.934829	51.47	51.47
6H	SCRI_RS_182004	SCRI_RS_188949	0.91831	51.47	51.47
6H	SCRI_RS_151282	SCRI_RS_188949	0.881356	51.47	51.47
6H	SCRI_RS_133544	SCRI_RS_192720	0.946695	51.47	51.47
6H	SCRI_RS_147342	SCRI_RS_176	0.892833	51.47	51.47
6H	SCRI_RS_188949	SCRI_RS_121633	0.978452	51.47	51.54
6H	SCRI_RS_121633	SCRI_RS_182367	0.978778	51.54	51.54
6H	11_20720	11_21473	0.965222	52.68	52.68
6H	12_30430	11_21473	0.903052	51.56	52.68
6H	12_30430	11_20720	0.903052	51.56	52.68
6H	11_20720	12_30441	0.959995	52.68	52.73
6H	11_21473	12_30441	1	52.68	52.73
6H	SCRI_RS_140158	SCRI_RS_187497	0.966886	52.74	52.74
6H	SCRI_RS_239889	SCRI_RS_232893	0.811577	53.06	53.48
6H	12_30802	12_30021	0.955657	53.08	53.38
6H	11_20656	12_30021	0.886318	53.38	53.38
6H	12_30802	11_20656	0.890152	53.08	53.38
6H	11_10749	11_20329	0.895753	53.58	53.58
6H	11_10323	11_20329	0.874232	53.58	53.58
6H	11_20329	11_20946	0.904393	53.58	53.58
6H	11_10749	11_20946	0.936563	53.58	53.58
6H	11_10323	11_20946	0.962071	53.58	53.58
6H	11_20600	11_20946	0.891201	53.58	53.58
6H	11_20572	11_20946	0.936956	53.58	53.58
6H	11_20329	11_20572	0.896304	53.58	53.58
6H	11_10749	11_20572	1	53.58	53.58
6H	11_10323	11_20572	0.975403	53.58	53.58
6H	11_10323	11_10749	0.975257	53.58	53.58
6H	11_20329	11_20600	0.988048	53.58	53.58
6H	11_10323	11_20600	0.861269	53.58	53.58
6H	11_20572	11_20600	0.883525	53.58	53.58
6H	11_10749	11_20600	0.883525	53.58	53.58
6H	11_20946	12_30837	0.936563	53.58	53.58
6H	11_20572	12_30837	1	53.58	53.58
6H	11_20600	12_30837	0.883525	53.58	53.58
6H	11_20946	11_11312	0.854384	53.58	54.16
6H	12_30837	11_11312	0.91649	53.58	54.16
6H	12_30596	12_30749	0.928565	54.68	54.68
6H	12_30837	12_30749	0.91649	53.58	54.68
6H	11_11312	12_30749	1	54.16	54.68
6H	12_30837	12_30596	0.987581	53.58	54.68
6H	11_11312	12_30596	0.928962	54.16	54.68
6H	11_21124	12_30311	0.923217	54.16	54.68
6H	11_10227	11_20835	0.988079	54.92	54.92
6H	12_20463	12_30395	0.869974	54.96	54.96
6H	SCRI_RS_116842	SCRI_RS_125353	0.901231	54.97	55.18
6H	SCRI_RS_125353	SCRI_RS_135049	0.875797	55.18	55.18
6H	SCRI_RS_116842	SCRI_RS_135049	0.844792	54.97	55.18
6H	SCRI_RS_135049	SCRI_RS_176150	0.906807	55.18	55.18
6H	SCRI_RS_125353	SCRI_RS_176150	0.843128	55.18	55.18
6H	SCRI_RS_166120	SCRI_RS_205103	0.936036	55.18	55.18
6H	SCRI_RS_156115	SCRI_RS_205103	0.90288	55.18	55.18
6H	SCRI_RS_189606	SCRI_RS_205103	0.916893	55.18	55.18
6H	SCRI_RS_164602	SCRI_RS_205103	0.902818	55.18	55.18
6H	SCRI_RS_156115	SCRI_RS_189606	1	55.18	55.18
6H	SCRI_RS_164602	SCRI_RS_189606	1	55.18	55.18
6H	SCRI_RS_166120	SCRI_RS_189606	0.901544	55.18	55.18
6H	SCRI_RS_156115	SCRI_RS_164602	1	55.18	55.18
6H	SCRI_RS_156115	SCRI_RS_236999	0.84293	55.18	55.18
6H	SCRI_RS_189606	SCRI_RS_236999	0.838033	55.18	55.18
6H	SCRI_RS_205103	SCRI_RS_236999	0.873937	55.18	55.18
6H	SCRI_RS_164602	SCRI_RS_236999	0.84283	55.18	55.18
6H	SCRI_RS_166120	SCRI_RS_236999	0.936385	55.18	55.18
6H	SCRI_RS_156115	SCRI_RS_166120	0.904562	55.18	55.18
6H	SCRI_RS_164602	SCRI_RS_166120	0.9045	55.18	55.18
6H	SCRI_RS_189606	SCRI_RS_129048	0.931184	55.18	55.25
6H	SCRI_RS_205103	SCRI_RS_129048	0.887194	55.18	55.25
6H	SCRI_RS_236999	SCRI_RS_129048	0.858682	55.18	55.25
6H	SCRI_RS_131647	SCRI_RS_136897	0.901727	55.25	55.25
6H	SCRI_RS_129048	SCRI_RS_136897	0.9655	55.25	55.25
6H	SCRI_RS_236999	SCRI_RS_136897	0.827375	55.18	55.25
6H	SCRI_RS_236999	SCRI_RS_131647	0.889045	55.18	55.25
6H	SCRI_RS_129048	SCRI_RS_131647	0.90202	55.25	55.25
6H	SCRI_RS_131647	SCRI_RS_148432	0.905456	55.25	55.25
6H	SCRI_RS_136897	SCRI_RS_148432	0.813968	55.25	55.25
6H	SCRI_RS_129048	SCRI_RS_148432	0.844968	55.25	55.25
6H	SCRI_RS_236999	SCRI_RS_148432	0.98404	55.18	55.25
6H	SCRI_RS_114741	SCRI_RS_130732	0.934661	55.25	55.25
6H	SCRI_RS_148432	SCRI_RS_150096	0.921252	55.25	55.25
6H	SCRI_RS_136897	SCRI_RS_150096	0.884624	55.25	55.25
6H	SCRI_RS_129048	SCRI_RS_150096	0.917246	55.25	55.25
6H	SCRI_RS_131647	SCRI_RS_150096	0.918171	55.25	55.25
6H	SCRI_RS_148432	SCRI_RS_158873	0.828989	55.25	55.25
6H	SCRI_RS_131647	SCRI_RS_158873	0.917881	55.25	55.25
6H	SCRI_RS_129048	SCRI_RS_158873	0.948969	55.25	55.25
6H	SCRI_RS_150096	SCRI_RS_158873	0.868969	55.25	55.25
6H	SCRI_RS_136897	SCRI_RS_158873	0.982889	55.25	55.25
6H	SCRI_RS_153619	SCRI_RS_158873	1	55.25	55.25
6H	SCRI_RS_129048	SCRI_RS_153619	0.948969	55.25	55.25
6H	SCRI_RS_131647	SCRI_RS_153619	0.917881	55.25	55.25
6H	SCRI_RS_136897	SCRI_RS_153619	0.982889	55.25	55.25
6H	SCRI_RS_148432	SCRI_RS_153619	0.828989	55.25	55.25
6H	SCRI_RS_150096	SCRI_RS_153619	0.868969	55.25	55.25
6H	SCRI_RS_153619	SCRI_RS_182195	0.982889	55.25	55.25
6H	SCRI_RS_158873	SCRI_RS_182195	0.982889	55.25	55.25
6H	SCRI_RS_176086	SCRI_RS_195226	0.930814	55.25	55.25
6H	SCRI_RS_182195	SCRI_RS_196373	0.876536	55.25	55.25
6H	SCRI_RS_195226	SCRI_RS_11588	0.908052	55.25	55.43
6H	SCRI_RS_196373	SCRI_RS_121418	0.842556	55.25	55.43
6H	SCRI_RS_229687	SCRI_RS_118381	0.94235	55.25	55.43
6H	SCRI_RS_229687	SCRI_RS_131870	0.842925	55.25	55.43
6H	SCRI_RS_118381	SCRI_RS_131870	0.87508	55.43	55.43
6H	SCRI_RS_118381	SCRI_RS_136658	0.92045	55.43	55.43
6H	SCRI_RS_131870	SCRI_RS_136658	0.865125	55.43	55.43
6H	SCRI_RS_131870	SCRI_RS_179537	0.931136	55.43	55.43
6H	SCRI_RS_136658	SCRI_RS_179537	0.821391	55.43	55.43
6H	SCRI_RS_118381	SCRI_RS_179537	0.873055	55.43	55.43
6H	SCRI_RS_136658	SCRI_RS_193776	0.95382	55.43	55.43
6H	SCRI_RS_179537	SCRI_RS_193776	0.863544	55.43	55.43
6H	SCRI_RS_118381	SCRI_RS_193776	0.965153	55.43	55.43
6H	SCRI_RS_131870	SCRI_RS_193776	0.908153	55.43	55.43
6H	SCRI_RS_179537	SCRI_RS_219810	0.988015	55.43	55.43
6H	SCRI_RS_193776	SCRI_RS_219810	0.874816	55.43	55.43
6H	SCRI_RS_215773	SCRI_RS_219810	0.942243	55.43	55.43
6H	SCRI_RS_131870	SCRI_RS_219810	0.920375	55.43	55.43
6H	SCRI_RS_136658	SCRI_RS_219810	0.833198	55.43	55.43
6H	SCRI_RS_136658	SCRI_RS_215773	0.843405	55.43	55.43
6H	SCRI_RS_179537	SCRI_RS_215773	0.953373	55.43	55.43
6H	SCRI_RS_131870	SCRI_RS_215773	0.976791	55.43	55.43
6H	SCRI_RS_193776	SCRI_RS_215773	0.885603	55.43	55.43
6H	SCRI_RS_136658	SCRI_RS_205256	0.920948	55.43	55.43
6H	SCRI_RS_193776	SCRI_RS_205256	0.874514	55.43	55.43
6H	SCRI_RS_125526	SCRI_RS_125529	0.968741	56.46	56.46
6H	SCRI_RS_136604	SCRI_RS_137464	0.888156	56.46	56.46
6H	SCRI_RS_138001	SCRI_RS_13935	1	56.46	56.46
6H	SCRI_RS_138529	SCRI_RS_142541	0.870149	56.46	56.46
6H	SCRI_RS_138529	SCRI_RS_143415	0.823958	56.46	56.46
6H	SCRI_RS_142767	SCRI_RS_143415	0.92793	56.46	56.46
6H	SCRI_RS_142541	SCRI_RS_143415	0.813882	56.46	56.46
6H	SCRI_RS_138529	SCRI_RS_142767	0.821566	56.46	56.46
6H	SCRI_RS_142541	SCRI_RS_142767	0.858503	56.46	56.46
6H	SCRI_RS_142767	SCRI_RS_146992	0.855371	56.46	56.46
6H	SCRI_RS_142541	SCRI_RS_146992	0.86034	56.46	56.46
6H	SCRI_RS_146992	SCRI_RS_160798	0.852547	56.46	56.46
6H	SCRI_RS_147666	SCRI_RS_153707	0.808943	56.46	56.46
6H	SCRI_RS_160798	SCRI_RS_163053	0.962834	56.46	56.46
6H	SCRI_RS_163053	SCRI_RS_16796	0.858445	56.46	56.46
6H	SCRI_RS_160798	SCRI_RS_16796	0.891725	56.46	56.46
6H	SCRI_RS_163053	SCRI_RS_179476	0.822613	56.46	56.46
6H	SCRI_RS_176650	SCRI_RS_179476	0.879928	56.46	56.46
6H	SCRI_RS_163053	SCRI_RS_165041	0.801752	56.46	56.46
6H	SCRI_RS_163053	SCRI_RS_175593	0.886281	56.46	56.46
6H	SCRI_RS_16796	SCRI_RS_175593	0.884476	56.46	56.46
6H	SCRI_RS_163053	SCRI_RS_176650	0.823169	56.46	56.46
6H	SCRI_RS_175593	SCRI_RS_176650	0.808741	56.46	56.46
6H	SCRI_RS_165041	SCRI_RS_176650	0.857586	56.46	56.46
6H	SCRI_RS_16796	SCRI_RS_186147	0.926393	56.46	56.46
6H	SCRI_RS_179476	SCRI_RS_186147	0.83881	56.46	56.46
6H	SCRI_RS_176650	SCRI_RS_186147	0.840294	56.46	56.46
6H	SCRI_RS_175593	SCRI_RS_186147	0.825187	56.46	56.46
6H	SCRI_RS_174583	SCRI_RS_182180	0.931814	56.46	56.46
6H	SCRI_RS_175593	SCRI_RS_187725	0.951219	56.46	56.46
6H	SCRI_RS_186147	SCRI_RS_187725	0.889561	56.46	56.46
6H	SCRI_RS_179476	SCRI_RS_188243	0.974355	56.46	56.46
6H	SCRI_RS_186147	SCRI_RS_188243	0.814976	56.46	56.46
6H	SCRI_RS_176650	SCRI_RS_188243	0.903814	56.46	56.46
6H	SCRI_RS_182180	SCRI_RS_192599	0.847716	56.46	56.46
6H	SCRI_RS_186147	SCRI_RS_192768	0.835532	56.46	56.46
6H	SCRI_RS_187725	SCRI_RS_192768	0.951219	56.46	56.46
6H	SCRI_RS_188305	SCRI_RS_195914	1	56.46	56.46
6H	SCRI_RS_192768	SCRI_RS_213566	0.862195	56.46	56.46
6H	SCRI_RS_207174	SCRI_RS_222017	1	56.46	56.46
6H	SCRI_RS_192768	SCRI_RS_222017	0.891386	56.46	56.46
6H	SCRI_RS_192768	SCRI_RS_207174	0.913383	56.46	56.46
6H	SCRI_RS_213566	SCRI_RS_224389	0.873856	56.46	56.46
6H	12_30254	SCRI_RS_184086	0.887176	56.49	56.49
6H	11_11067	SCRI_RS_10810	0.989049	56.74	58.66
6H	11_11067	SCRI_RS_165585	1	56.74	58.66
6H	SCRI_RS_10810	SCRI_RS_165585	0.989049	58.66	58.66
6H	SCRI_RS_134469	SCRI_RS_165585	0.989049	58.66	58.66
6H	11_11067	SCRI_RS_134469	0.989049	56.74	58.66
6H	SCRI_RS_10810	SCRI_RS_134469	1	58.66	58.66
6H	11_11067	SCRI_RS_206704	0.989049	56.74	58.76
6H	SCRI_RS_165585	SCRI_RS_206704	0.989049	58.66	58.76
6H	SCRI_RS_10810	SCRI_RS_206704	0.978121	58.66	58.76
6H	SCRI_RS_134469	SCRI_RS_206704	0.978121	58.66	58.76
6H	11_10270	SCRI_RS_158011	0.801738	58.68	59.1
6H	SCRI_RS_165585	SCRI_RS_158011	0.946638	58.66	59.1
6H	SCRI_RS_10810	SCRI_RS_158011	0.9358	58.66	59.1
6H	SCRI_RS_206704	SCRI_RS_158011	0.9358	58.76	59.1
6H	SCRI_RS_134469	SCRI_RS_158011	0.9358	58.66	59.1
6H	11_10270	SCRI_RS_170672	0.813745	58.68	59.1
6H	SCRI_RS_158011	SCRI_RS_170672	0.925103	59.1	59.1
6H	SCRI_RS_134469	SCRI_RS_170672	0.924585	58.66	59.1
6H	SCRI_RS_165585	SCRI_RS_170672	0.935203	58.66	59.1
6H	SCRI_RS_206704	SCRI_RS_170672	0.945839	58.76	59.1
6H	SCRI_RS_206704	SCRI_RS_173641	0.988907	58.76	59.1
6H	SCRI_RS_170672	SCRI_RS_173641	0.955834	59.1	59.1
6H	11_10270	SCRI_RS_173641	0.826778	58.68	59.1
6H	SCRI_RS_165585	SCRI_RS_173641	1	58.66	59.1
6H	SCRI_RS_158011	SCRI_RS_173641	1	59.1	59.1
6H	SCRI_RS_134469	SCRI_RS_173641	0.988907	58.66	59.1
6H	SCRI_RS_173641	SCRI_RS_182016	1	59.1	59.1
6H	SCRI_RS_158011	SCRI_RS_182016	0.978286	59.1	59.1
6H	11_10270	SCRI_RS_182016	0.818823	58.68	59.1
6H	SCRI_RS_206704	SCRI_RS_182016	0.914817	58.76	59.1
6H	SCRI_RS_165585	SCRI_RS_182016	0.92569	58.66	59.1
6H	SCRI_RS_170672	SCRI_RS_182016	0.904087	59.1	59.1
6H	SCRI_RS_158011	SCRI_RS_237419	1	59.1	59.1
6H	SCRI_RS_182016	SCRI_RS_237419	0.978123	59.1	59.1
6H	11_10270	SCRI_RS_237419	0.800476	58.68	59.1
6H	SCRI_RS_206704	SCRI_RS_237419	0.935318	58.76	59.1
6H	SCRI_RS_173641	SCRI_RS_237419	1	59.1	59.1
6H	SCRI_RS_170672	SCRI_RS_237419	0.924543	59.1	59.1
6H	11_20266	SCRI_RS_169672	0.844263	59.32	59.36
6H	11_10964	SCRI_RS_169672	0.844873	59.32	59.36
6H	11_10964	11_20266	0.976017	59.32	59.32
6H	SCRI_RS_169672	SCRI_RS_137824	0.822866	59.36	59.86
6H	12_30804	11_10189	0.85761	59.46	59.86
6H	12_30804	12_10758	0.887132	59.46	59.86
6H	11_10189	12_10758	0.860772	59.86	59.86
6H	11_10635	12_10758	0.83284	59.86	59.86
6H	11_21310	12_10758	0.860772	59.86	59.86
6H	11_10635	11_21310	0.97082	59.86	59.86
6H	11_10189	11_21310	1	59.86	59.86
6H	12_30804	11_21310	0.85761	59.46	59.86
6H	11_10635	12_30346	0.970094	59.86	59.86
6H	12_10758	12_30346	0.804915	59.86	59.86
6H	11_21310	12_30346	0.941763	59.86	59.86
6H	12_30804	12_30346	0.854159	59.46	59.86
6H	11_10189	12_30346	0.941763	59.86	59.86
6H	11_10189	11_10635	0.97082	59.86	59.86
6H	12_30804	11_10635	0.828274	59.46	59.86
6H	SCRI_RS_148543	SCRI_RS_217259	0.989273	59.86	59.86
6H	SCRI_RS_133367	SCRI_RS_217259	0.837375	59.86	59.86
6H	SCRI_RS_133367	SCRI_RS_148543	0.847573	59.86	59.86
6H	SCRI_RS_137824	SCRI_RS_167	0.975306	59.86	59.86
6H	SCRI_RS_206731	SCRI_RS_209993	0.987965	59.86	59.86
6H	SCRI_RS_167	SCRI_RS_209993	0.987423	59.86	59.86
6H	SCRI_RS_137824	SCRI_RS_209993	0.964472	59.86	59.86
6H	SCRI_RS_137824	SCRI_RS_232544	0.842154	59.86	59.86
6H	SCRI_RS_209993	SCRI_RS_232544	0.875219	59.86	59.86
6H	SCRI_RS_206731	SCRI_RS_232544	0.864429	59.86	59.86
6H	SCRI_RS_167	SCRI_RS_232544	0.858772	59.86	59.86
6H	SCRI_RS_167	SCRI_RS_206731	1	59.86	59.86
6H	SCRI_RS_137824	SCRI_RS_206731	0.976347	59.86	59.86
6H	SCRI_RS_206731	SCRI_RS_237661	0.865095	59.86	59.86
6H	SCRI_RS_209993	SCRI_RS_237661	0.875841	59.86	59.86
6H	SCRI_RS_232544	SCRI_RS_237661	1	59.86	59.86
6H	SCRI_RS_167	SCRI_RS_237661	0.859503	59.86	59.86
6H	SCRI_RS_206731	SCRI_RS_4697	0.907436	59.86	61.58
6H	SCRI_RS_237661	SCRI_RS_4697	0.95412	59.86	61.58
6H	SCRI_RS_232544	SCRI_RS_4697	0.953892	59.86	61.58
6H	SCRI_RS_209993	SCRI_RS_4697	0.918552	59.86	61.58
6H	SCRI_RS_217259	SCRI_RS_106581	0.978646	59.86	61.73
6H	SCRI_RS_226330	SCRI_RS_143492	0.853778	61.58	61.73
6H	SCRI_RS_232544	SCRI_RS_143492	0.943311	59.86	61.73
6H	SCRI_RS_237661	SCRI_RS_143492	0.943577	59.86	61.73
6H	SCRI_RS_4697	SCRI_RS_143492	0.900071	61.58	61.73
6H	SCRI_RS_237661	SCRI_RS_154772	0.824435	59.86	61.73
6H	SCRI_RS_143492	SCRI_RS_154772	0.831144	61.73	61.73
6H	SCRI_RS_232544	SCRI_RS_154772	0.823718	59.86	61.73
6H	SCRI_RS_226330	SCRI_RS_154772	0.978099	61.58	61.73
6H	SCRI_RS_237661	SCRI_RS_226330	0.806379	59.86	61.58
6H	SCRI_RS_232544	SCRI_RS_226330	0.805605	59.86	61.58
6H	SCRI_RS_4697	SCRI_RS_226342	1	61.58	61.87
6H	SCRI_RS_143492	SCRI_RS_226342	0.900071	61.73	61.87
6H	SCRI_RS_106581	SCRI_RS_9180	0.934013	61.73	62.07
6H	SCRI_RS_140123	SCRI_RS_149556	0.953664	64.74	64.74
6H	SCRI_RS_149556	SCRI_RS_206536	0.832416	64.74	65.16
6H	SCRI_RS_140123	SCRI_RS_206536	0.870263	64.74	65.16
6H	SCRI_RS_168065	SCRI_RS_206536	0.852665	64.74	65.16
6H	SCRI_RS_154805	SCRI_RS_206536	0.878998	64.96	65.16
6H	SCRI_RS_236457	SCRI_RS_206536	0.850696	64.74	65.16
6H	SCRI_RS_206536	SCRI_RS_209210	0.915133	65.16	65.16
6H	SCRI_RS_149556	SCRI_RS_209210	0.912561	64.74	65.16
6H	SCRI_RS_236457	SCRI_RS_154805	0.973792	64.74	64.96
6H	SCRI_RS_165986	SCRI_RS_154805	0.805911	64.74	64.96
6H	11_10455	SCRI_RS_154805	0.834368	64.86	64.96
6H	SCRI_RS_168065	SCRI_RS_154805	0.947896	64.74	64.96
6H	SCRI_RS_168065	SCRI_RS_236457	0.973792	64.74	64.74
6H	SCRI_RS_165986	SCRI_RS_236457	0.828816	64.74	64.74
6H	SCRI_RS_165986	11_10455	0.944918	64.74	64.86
6H	SCRI_RS_168065	11_10455	0.884061	64.74	64.86
6H	SCRI_RS_236457	11_10455	0.857558	64.74	64.86
6H	SCRI_RS_165986	SCRI_RS_168065	0.830864	64.74	64.74
6H	11_10040	SCRI_RS_224292	0.975847	65.6	65.62
6H	SCRI_RS_224292	SCRI_RS_204596	0.917073	65.62	65.66
6H	11_10040	SCRI_RS_204596	0.939771	65.6	65.66
6H	11_20709	11_10124	0.831696	65.6	65.66
6H	11_10124	11_20468	0.901793	65.66	66.3
6H	11_20709	11_20468	0.804156	65.6	66.3
6H	SCRI_RS_116605	SCRI_RS_152800	0.952562	66.26	66.26
6H	SCRI_RS_115440	SCRI_RS_152800	0.952562	65.62	66.26
6H	SCRI_RS_115440	SCRI_RS_116605	1	65.62	66.26
6H	SCRI_RS_152800	SCRI_RS_219632	0.895218	66.26	67.67
6H	SCRI_RS_143367	SCRI_RS_225072	0.93456	67.4	67.4
6H	11_20673	SCRI_RS_225072	0.934105	67.4	67.4
6H	11_20673	SCRI_RS_143367	1	67.4	67.4
6H	11_20620	SCRI_RS_136724	1	67.7	67.7
6H	SCRI_RS_9620	SCRI_RS_136724	0.96419	67.4	67.7
6H	12_31289	SCRI_RS_136724	0.962913	67.4	67.7
6H	12_31289	11_20620	0.96311	67.4	67.7
6H	SCRI_RS_9620	11_20620	0.964371	67.4	67.7
6H	12_31289	SCRI_RS_9620	1	67.4	67.4
6H	SCRI_RS_9620	SCRI_RS_140155	0.987929	67.4	67.88
6H	11_20620	SCRI_RS_140155	0.952454	67.7	67.88
6H	SCRI_RS_136724	SCRI_RS_140155	0.95221	67.7	67.88
6H	11_20620	11_11329	0.807299	67.7	68.05
6H	SCRI_RS_136724	11_11329	0.806455	67.7	68.05
6H	SCRI_RS_140155	11_11329	0.850104	67.88	68.05
6H	11_11329	SCRI_RS_126705	0.805305	68.05	68.22
6H	SCRI_RS_126705	11_20577	0.925079	68.22	68.78
6H	SCRI_RS_126705	11_11349	0.804426	68.22	68.78
6H	11_11349	SCRI_RS_165594	1	68.78	68.8
6H	SCRI_RS_126705	SCRI_RS_165594	0.804426	68.22	68.8
6H	SCRI_RS_124856	12_31250	1	68.36	68.6
6H	12_31250	SCRI_RS_175370	0.987135	68.6	69.09
6H	SCRI_RS_124856	SCRI_RS_175370	0.987473	68.36	69.09
6H	11_20784	SCRI_RS_175370	0.987473	68.78	69.09
6H	12_31250	SCRI_RS_204363	0.838336	68.6	69.09
6H	SCRI_RS_124856	SCRI_RS_204363	0.842447	68.36	69.09
6H	SCRI_RS_175370	SCRI_RS_204363	0.853328	69.09	69.09
6H	11_20784	SCRI_RS_204363	0.842447	68.78	69.09
6H	12_31250	11_20784	1	68.6	68.78
6H	SCRI_RS_124856	11_20784	1	68.36	68.78
6H	SCRI_RS_175370	11_10469	0.853205	69.09	70.51
6H	SCRI_RS_204363	11_10469	0.974066	69.09	70.51
6H	11_11459	11_20744	1	69.58	69.58
6H	12_10393	SCRI_RS_235954	1	70.51	70.51
6H	SCRI_RS_137215	SCRI_RS_4653	0.924563	70.51	70.51
6H	SCRI_RS_166239	SCRI_RS_206976	0.853684	70.51	70.51
6H	SCRI_RS_4653	SCRI_RS_231790	0.846672	70.51	71.2
6H	SCRI_RS_231790	12_30908	0.819601	71.2	71.55
6H	SCRI_RS_4653	12_30908	0.826696	70.51	71.55
6H	SCRI_RS_167655	SCRI_RS_145279	0.936315	71.2	71.9
6H	SCRI_RS_172605	SCRI_RS_187506	0.867999	71.2	71.2
6H	SCRI_RS_187506	SCRI_RS_228493	0.978236	71.2	71.2
6H	SCRI_RS_172605	SCRI_RS_228493	0.850555	71.2	71.2
6H	12_30908	11_20336	0.844601	71.55	73.36
6H	SCRI_RS_231790	11_20336	0.94305	71.2	73.36
6H	12_31088	11_20336	0.866162	72.35	73.36
6H	12_30939	11_20336	0.871777	71.55	73.36
6H	SCRI_RS_231790	12_31088	0.892122	71.2	72.35
6H	11_20336	SCRI_RS_8401	1	73.36	73.36
6H	12_31088	SCRI_RS_8401	0.864346	72.35	73.36
6H	12_30908	SCRI_RS_8401	0.842437	71.55	73.36
6H	12_30939	SCRI_RS_8401	0.869984	71.55	73.36
6H	SCRI_RS_231790	SCRI_RS_8401	0.942288	71.2	73.36
6H	12_30908	12_30939	0.97032	71.55	71.55
6H	SCRI_RS_231790	12_30939	0.846385	71.2	71.55
6H	SCRI_RS_13815	SCRI_RS_220821	0.89619	73.59	74.14
6H	SCRI_RS_129756	SCRI_RS_220821	0.938524	73.59	74.14
6H	SCRI_RS_137870	SCRI_RS_220821	0.918656	73.59	74.14
6H	SCRI_RS_129756	SCRI_RS_13815	0.925455	73.59	73.59
6H	SCRI_RS_137870	SCRI_RS_13815	0.975952	73.59	73.59
6H	SCRI_RS_129756	SCRI_RS_137870	0.949965	73.59	73.59
6H	SCRI_RS_144892	SCRI_RS_152324	0.968025	73.59	73.59
6H	SCRI_RS_207284	SCRI_RS_12874	0.805588	73.59	74.63
6H	SCRI_RS_220821	SCRI_RS_153435	0.942139	74.14	75.02
6H	SCRI_RS_154582	SCRI_RS_217187	1	74.63	74.63
6H	SCRI_RS_144862	SCRI_RS_217187	0.984186	74.63	74.63
6H	SCRI_RS_154582	SCRI_RS_100903	0.893764	74.63	74.88
6H	SCRI_RS_217187	SCRI_RS_100903	0.893764	74.63	74.88
6H	SCRI_RS_144862	SCRI_RS_100903	0.909032	74.63	74.88
6H	SCRI_RS_144862	SCRI_RS_154582	0.984186	74.63	74.63
6H	11_10608	SCRI_RS_173878	0.809484	76.79	76.94
6H	11_21224	SCRI_RS_173878	0.965327	75.5	76.94
6H	SCRI_RS_153435	SCRI_RS_173878	0.953553	75.02	76.94
6H	SCRI_RS_153435	11_21224	0.988349	75.02	75.5
6H	SCRI_RS_150951	SCRI_RS_126972	0.958092	76.94	77.97
6H	SCRI_RS_133	SCRI_RS_126972	0.957717	76.94	77.97
6H	SCRI_RS_81903	SCRI_RS_126972	0.895618	76.94	77.97
6H	SCRI_RS_150951	SCRI_RS_81903	0.937737	76.94	76.94
6H	SCRI_RS_133	SCRI_RS_81903	0.937124	76.94	76.94
6H	SCRI_RS_133	SCRI_RS_150951	0.978843	76.94	76.94
6H	11_10220	11_11458	1	77.42	77.42
6H	SCRI_RS_170674	SCRI_RS_1937	0.896131	77.6	79.5
6H	SCRI_RS_131992	11_10331	0.910699	79.63	81.23
6H	SCRI_RS_177093	SCRI_RS_4707	0.956175	82.4	82.4
6H	SCRI_RS_10932	SCRI_RS_184453	0.972303	84.99	84.99
6H	SCRI_RS_160175	SCRI_RS_184453	0.958783	84.99	84.99
6H	SCRI_RS_10932	SCRI_RS_160175	0.986499	84.99	84.99
6H	SCRI_RS_149165	SCRI_RS_159441	0.949263	85.18	85.2
6H	SCRI_RS_164037	SCRI_RS_159441	0.912027	84.99	85.2
6H	SCRI_RS_169374	SCRI_RS_159441	0.899769	84.99	85.2
6H	SCRI_RS_169374	SCRI_RS_149165	0.91352	84.99	85.18
6H	SCRI_RS_164037	SCRI_RS_149165	0.962157	84.99	85.18
6H	SCRI_RS_164037	SCRI_RS_169374	0.950488	84.99	84.99
6H	SCRI_RS_159441	SCRI_RS_165322	0.949558	85.2	85.2
6H	SCRI_RS_164037	SCRI_RS_165322	0.962391	84.99	85.2
6H	SCRI_RS_149165	SCRI_RS_165322	1	85.18	85.2
6H	SCRI_RS_169374	SCRI_RS_165322	0.91404	84.99	85.2
6H	SCRI_RS_8702	SCRI_RS_102418	1	84.99	86.37
6H	SCRI_RS_149165	SCRI_RS_187841	0.808504	85.18	87.09
6H	SCRI_RS_159441	SCRI_RS_187841	0.802046	85.2	87.09
6H	SCRI_RS_165322	SCRI_RS_187841	0.809505	85.2	87.09
6H	SCRI_RS_165322	11_21025	0.962888	85.2	89.64
6H	SCRI_RS_187841	11_21025	0.841341	87.09	89.64
6H	SCRI_RS_159441	11_21025	0.961859	85.2	89.64
6H	SCRI_RS_187841	SCRI_RS_161652	0.941277	87.09	89.84
6H	11_20783	SCRI_RS_161652	0.825937	88.28	89.84
6H	SCRI_RS_165322	SCRI_RS_161652	0.819091	85.2	89.84
6H	11_21025	SCRI_RS_161652	0.828896	89.64	89.84
6H	12_30698	SCRI_RS_167845	0.978843	86.28	86.37
6H	SCRI_RS_187841	SCRI_RS_164156	0.929932	87.09	90.26
6H	11_20783	SCRI_RS_164156	0.83641	88.28	90.26
6H	SCRI_RS_200907	SCRI_RS_164156	0.976409	89.84	90.26
6H	11_21025	SCRI_RS_164156	0.841341	89.64	90.26
6H	SCRI_RS_161652	SCRI_RS_164156	0.988142	89.84	90.26
6H	SCRI_RS_161652	SCRI_RS_200907	0.964429	89.84	89.84
6H	SCRI_RS_187841	SCRI_RS_200907	0.90692	87.09	89.84
6H	11_20783	SCRI_RS_200907	0.859069	88.28	89.84
6H	11_21025	SCRI_RS_200907	0.817165	89.64	89.84
6H	11_21025	SCRI_RS_8252	0.811979	89.64	90.97
6H	SCRI_RS_175709	SCRI_RS_8252	0.811538	90.76	90.97
6H	SCRI_RS_200907	12_31235	0.930374	89.84	90.92
6H	SCRI_RS_161652	12_31235	0.964976	89.84	90.92
6H	SCRI_RS_164156	12_31235	0.953254	90.26	90.92
6H	SCRI_RS_175709	12_31235	0.84347	90.76	90.92
6H	11_21025	12_31235	0.821257	89.64	90.92
6H	11_21025	SCRI_RS_175709	0.902182	89.64	90.76
6H	SCRI_RS_200907	SCRI_RS_175709	0.839064	89.84	90.76
6H	SCRI_RS_161652	SCRI_RS_175709	0.828896	89.84	90.76
6H	SCRI_RS_164156	SCRI_RS_175709	0.818889	90.26	90.76
6H	SCRI_RS_175709	SCRI_RS_149401	0.950462	90.76	91.32
6H	SCRI_RS_147599	SCRI_RS_183055	0.843815	91.32	91.32
6H	SCRI_RS_138716	SCRI_RS_183055	0.824435	91.32	91.32
6H	11_10496	SCRI_RS_183055	1	91.32	91.32
6H	11_10496	SCRI_RS_147599	0.843815	91.32	91.32
6H	SCRI_RS_138716	SCRI_RS_147599	0.977033	91.32	91.32
6H	11_10496	SCRI_RS_138716	0.824435	91.32	91.32
6H	SCRI_RS_129236	SCRI_RS_147062	1	91.61	91.61
6H	SCRI_RS_155564	SCRI_RS_161211	1	91.61	91.61
6H	SCRI_RS_194066	SCRI_RS_7640	0.934509	91.61	91.61
6H	SCRI_RS_162589	SCRI_RS_7640	0.986525	91.61	91.61
6H	SCRI_RS_162589	SCRI_RS_194066	0.947653	91.61	91.61
6H	SCRI_RS_120442	SCRI_RS_98225	0.978063	93.28	93.28
6H	11_10595	SCRI_RS_152675	0.860988	95.09	96.88
6H	12_31432	SCRI_RS_194345	0.967657	95.09	96.88
6H	SCRI_RS_201988	SCRI_RS_144448	0.952275	96.83	97.94
6H	11_20379	SCRI_RS_223732	0.987862	102.25	103.75
6H	11_20036	SCRI_RS_189611	0.91163	105.09	105.45
6H	11_20725	11_20467	1	105.09	105.24
6H	SCRI_RS_202438	SCRI_RS_43891	0.985198	105.24	105.24
6H	SCRI_RS_189619	SCRI_RS_6720	0.90951	105.45	105.45
6H	SCRI_RS_3070	SCRI_RS_159084	0.907311	105.45	105.59
6H	SCRI_RS_144541	SCRI_RS_240029	0.889778	107.64	107.64
6H	SCRI_RS_206207	SCRI_RS_240029	0.965977	107.64	107.64
6H	SCRI_RS_144541	SCRI_RS_206207	0.921493	107.64	107.64
6H	SCRI_RS_147455	SCRI_RS_2530	0.965657	107.64	107.64
6H	SCRI_RS_162836	SCRI_RS_2530	1	107.64	107.64
6H	SCRI_RS_147455	SCRI_RS_162836	0.965493	107.64	107.64
6H	SCRI_RS_206207	12_31495	0.965977	107.64	109.08
6H	SCRI_RS_240029	12_31495	1	107.64	109.08
6H	SCRI_RS_213956	SCRI_RS_135063	0.852294	109.08	109.7
6H	11_20558	SCRI_RS_135063	0.898415	109.08	109.7
6H	SCRI_RS_135063	SCRI_RS_149269	0.831662	109.7	110.12
6H	12_10051	12_30355	0.981604	114.78	114.78
6H	11_10645	12_30355	0.929755	114.13	114.78
6H	11_10175	12_10051	0.946388	114.78	114.78
6H	11_10645	12_10051	0.910167	114.13	114.78
6H	12_10051	SCRI_RS_157323	0.929525	114.78	116.21
6H	11_10645	SCRI_RS_157323	0.982472	114.13	116.21
6H	12_30355	SCRI_RS_157323	0.948418	114.78	116.21
6H	12_30355	SCRI_RS_162678	0.886061	114.78	116.21
6H	SCRI_RS_157323	SCRI_RS_162678	0.934251	116.21	116.21
6H	12_10051	SCRI_RS_162678	0.866567	114.78	116.21
6H	SCRI_RS_162678	SCRI_RS_161343	0.90202	116.21	116.68
6H	12_30355	SCRI_RS_161343	0.982308	114.78	116.68
6H	SCRI_RS_157323	SCRI_RS_161343	0.965889	116.21	116.68
6H	12_31198	SCRI_RS_143018	0.987965	115.05	115.05
6H	SCRI_RS_162678	SCRI_RS_234548	0.870205	116.21	116.68
6H	SCRI_RS_161343	SCRI_RS_234548	0.965141	116.68	116.68
6H	SCRI_RS_157323	SCRI_RS_234548	0.932219	116.21	116.68
6H	SCRI_RS_234356	SCRI_RS_188314	0.966324	116.35	117.84
6H	11_20029	11_10748	0.95633	117.65	118.3
6H	11_10748	SCRI_RS_138188	0.81191	118.3	120.61
6H	11_20211	SCRI_RS_138188	0.92108	118.3	120.61
6H	SCRI_RS_138188	SCRI_RS_201159	0.896797	120.61	120.61
6H	SCRI_RS_177168	SCRI_RS_201159	0.947653	120.61	120.61
6H	11_20211	SCRI_RS_201159	0.973636	118.3	120.61
6H	11_20211	SCRI_RS_177168	0.973314	118.3	120.61
6H	SCRI_RS_138188	SCRI_RS_177168	0.946335	120.61	120.61
6H	SCRI_RS_177168	SCRI_RS_126069	1	120.61	120.67
6H	11_20211	SCRI_RS_126069	0.973314	118.3	120.67
6H	SCRI_RS_138188	SCRI_RS_126069	0.946335	120.61	120.67
6H	SCRI_RS_201159	SCRI_RS_126069	0.947653	120.61	120.67
6H	SCRI_RS_138188	SCRI_RS_205578	0.946335	120.61	120.67
6H	SCRI_RS_201159	SCRI_RS_205578	0.947653	120.61	120.67
6H	SCRI_RS_126069	SCRI_RS_205578	1	120.67	120.67
6H	SCRI_RS_177168	SCRI_RS_205578	1	120.61	120.67
6H	11_10828	SCRI_RS_10655	0.937043	121.81	122.59
6H	11_10828	SCRI_RS_181159	0.900311	121.81	122.59
6H	SCRI_RS_10655	SCRI_RS_181159	0.920231	122.59	122.59
6H	SCRI_RS_10655	SCRI_RS_225737	0.808832	122.59	122.59
6H	SCRI_RS_181159	SCRI_RS_225737	0.881973	122.59	122.59
6H	SCRI_RS_175610	SCRI_RS_225737	0.901305	122.59	122.59
6H	SCRI_RS_10655	SCRI_RS_9648	0.8322	122.59	122.59
6H	SCRI_RS_181159	SCRI_RS_9648	0.865033	122.59	122.59
6H	SCRI_RS_175610	SCRI_RS_9648	0.870625	122.59	122.59
6H	SCRI_RS_10655	SCRI_RS_152414	0.919957	122.59	122.66
6H	SCRI_RS_181159	SCRI_RS_152414	0.886947	122.59	122.66
6H	SCRI_RS_9648	SCRI_RS_152414	0.842503	122.59	122.66
6H	SCRI_RS_159529	SCRI_RS_204644	1	122.59	122.59
6H	11_20687	SCRI_RS_143994	0.821023	123.49	123.55
6H	11_20687	SCRI_RS_200962	0.87112	123.49	123.55
6H	SCRI_RS_143994	SCRI_RS_200962	0.943511	123.55	123.55
6H	SCRI_RS_10811	SCRI_RS_229960	0.989403	126.5	126.5

## Sheet: chr7
Chromosome	SNP1	SNP2	r2	pos_SNP1 (cM)	pos_SNP2 (cM)
7H	11_10949	11_21395	1	0.26	0.26
7H	SCRI_RS_208186	SCRI_RS_201028	0.809569	0.26	0.44
7H	SCRI_RS_230959	12_31411	1	2.78	3.04
7H	SCRI_RS_132017	SCRI_RS_137983	0.903376	3.04	3.04
7H	SCRI_RS_158266	SCRI_RS_159196	0.957582	4.99	4.99
7H	SCRI_RS_190541	SCRI_RS_333	0.876458	4.99	4.99
7H	11_10851	12_31285	0.940686	7.97	7.97
7H	SCRI_RS_152860	SCRI_RS_186943	0.876932	10.43	10.43
7H	SCRI_RS_240014	11_21050	0.98147	12.91	14.13
7H	11_10025	11_21050	0.802633	12.63	14.13
7H	SCRI_RS_181385	SCRI_RS_230691	0.825382	16.88	16.88
7H	SCRI_RS_230691	SCRI_RS_98829	0.803202	16.88	16.88
7H	11_20495	SCRI_RS_166520	0.81938	16.97	19.75
7H	SCRI_RS_145415	SCRI_RS_166520	0.84926	19.75	19.75
7H	SCRI_RS_127224	SCRI_RS_166520	0.848843	19.75	19.75
7H	11_20495	SCRI_RS_145415	0.867375	16.97	19.75
7H	SCRI_RS_162631	SCRI_RS_78255	1	20.85	22.51
7H	12_30329	11_10965	0.914544	21.08	22.39
7H	SCRI_RS_200391	SCRI_RS_203781	0.988668	23.05	23.12
7H	SCRI_RS_203781	SCRI_RS_165631	0.966288	23.12	23.65
7H	SCRI_RS_200391	SCRI_RS_165631	0.966339	23.05	23.65
7H	SCRI_RS_159253	12_30040	0.965058	23.08	23.12
7H	SCRI_RS_159253	SCRI_RS_203776	0.988349	23.08	23.12
7H	12_30040	SCRI_RS_203776	0.976791	23.12	23.12
7H	12_30040	SCRI_RS_114639	1	23.12	26.03
7H	SCRI_RS_203776	SCRI_RS_114639	0.976791	23.12	26.03
7H	SCRI_RS_114639	SCRI_RS_154007	0.890636	26.03	26.03
7H	SCRI_RS_203776	SCRI_RS_154007	0.868229	23.12	26.03
7H	11_10451	SCRI_RS_193769	0.89624	24.07	26.03
7H	SCRI_RS_190665	SCRI_RS_193769	0.909375	26.03	26.03
7H	11_10451	SCRI_RS_190665	0.986261	24.07	26.03
7H	11_10956	SCRI_RS_198173	0.904342	24.67	26.03
7H	SCRI_RS_181055	SCRI_RS_198173	1	26.03	26.03
7H	11_10956	SCRI_RS_181055	0.904342	24.67	26.03
7H	SCRI_RS_114639	SCRI_RS_202811	0.890636	26.03	26.03
7H	SCRI_RS_154007	SCRI_RS_202811	1	26.03	26.03
7H	SCRI_RS_160641	SCRI_RS_47197	0.92803	26.23	26.23
7H	SCRI_RS_182092	SCRI_RS_47197	0.978801	26.23	26.23
7H	SCRI_RS_160641	SCRI_RS_182092	0.908357	26.23	26.23
7H	SCRI_RS_169269	SCRI_RS_229727	0.805865	26.23	26.23
7H	SCRI_RS_170038	SCRI_RS_172087	0.989049	26.66	26.66
7H	SCRI_RS_172087	SCRI_RS_175424	1	26.66	27.15
7H	SCRI_RS_170038	SCRI_RS_175424	0.989049	26.66	27.15
7H	11_20192	11_20993	0.926857	26.68	26.68
7H	SCRI_RS_160723	SCRI_RS_163976	0.916774	27.01	27.15
7H	SCRI_RS_160602	SCRI_RS_150517	0.801578	29.65	29.85
7H	SCRI_RS_138457	SCRI_RS_150517	0.848914	29.65	29.85
7H	SCRI_RS_138457	SCRI_RS_160602	0.904166	29.65	29.65
7H	SCRI_RS_168638	SCRI_RS_209500	0.846156	31.02	31.02
7H	SCRI_RS_160602	SCRI_RS_209500	0.915219	29.65	31.02
7H	SCRI_RS_172761	SCRI_RS_165545	0.827896	31.02	33.42
7H	12_30065	SCRI_RS_166536	0.802477	32.59	40.29
7H	12_30143	SCRI_RS_193044	0.946729	34.84	41.25
7H	SCRI_RS_193044	SCRI_RS_223017	0.920589	41.25	41.55
7H	SCRI_RS_223017	SCRI_RS_37395	0.89353	41.55	41.74
7H	SCRI_RS_193044	SCRI_RS_37395	0.973285	41.25	41.74
7H	SCRI_RS_223017	SCRI_RS_149501	0.918579	41.55	41.85
7H	SCRI_RS_37395	SCRI_RS_149501	0.8651	41.74	41.85
7H	SCRI_RS_193044	SCRI_RS_149501	0.841819	41.25	41.85
7H	SCRI_RS_200387	SCRI_RS_205573	0.860429	44.82	44.82
7H	SCRI_RS_6969	SCRI_RS_164730	0.887041	49	49.09
7H	SCRI_RS_177253	SCRI_RS_164730	0.887041	48.8	49.09
7H	SCRI_RS_157020	SCRI_RS_164730	0.916581	49.09	49.09
7H	SCRI_RS_162708	SCRI_RS_164730	0.887041	49	49.09
7H	SCRI_RS_177253	SCRI_RS_157020	0.807932	48.8	49.09
7H	SCRI_RS_6969	SCRI_RS_157020	0.808371	49	49.09
7H	SCRI_RS_162708	SCRI_RS_157020	0.808371	49	49.09
7H	SCRI_RS_177253	SCRI_RS_162708	1	48.8	49
7H	SCRI_RS_177253	SCRI_RS_6969	1	48.8	49
7H	SCRI_RS_162708	SCRI_RS_6969	1	49	49
7H	SCRI_RS_7797	SCRI_RS_150016	0.903524	49.09	49.1
7H	SCRI_RS_141629	SCRI_RS_150016	0.903524	49.09	49.1
7H	SCRI_RS_141629	SCRI_RS_182102	0.84825	49.09	49.09
7H	SCRI_RS_157816	SCRI_RS_182102	1	49.09	49.09
7H	SCRI_RS_750	SCRI_RS_7797	0.83805	49.09	49.09
7H	SCRI_RS_157816	SCRI_RS_7797	0.84825	49.09	49.09
7H	SCRI_RS_141629	SCRI_RS_7797	1	49.09	49.09
7H	SCRI_RS_182102	SCRI_RS_7797	0.84825	49.09	49.09
7H	SCRI_RS_141629	SCRI_RS_157816	0.84825	49.09	49.09
7H	SCRI_RS_157816	SCRI_RS_750	0.988173	49.09	49.09
7H	SCRI_RS_182102	SCRI_RS_750	0.988173	49.09	49.09
7H	SCRI_RS_141629	SCRI_RS_750	0.83805	49.09	49.09
7H	SCRI_RS_136918	SCRI_RS_134872	0.987682	49.1	50.49
7H	SCRI_RS_150783	SCRI_RS_234502	0.942595	49.1	49.1
7H	SCRI_RS_202653	SCRI_RS_230487	0.913221	49.1	49.3
7H	SCRI_RS_7115	SCRI_RS_164437	0.985131	49.1	49.3
7H	SCRI_RS_134872	SCRI_RS_168494	1	50.49	50.49
7H	SCRI_RS_209511	SCRI_RS_196063	0.891864	50.54	52.28
7H	SCRI_RS_187590	SCRI_RS_196063	0.934152	52.28	52.28
7H	SCRI_RS_209511	SCRI_RS_187590	0.955744	50.54	52.28
7H	11_10721	SCRI_RS_213842	0.862258	52.52	54.26
7H	SCRI_RS_137626	SCRI_RS_161111	0.966886	54.04	54.09
7H	11_21270	11_20975	0.829364	55.29	55.46
7H	12_31441	SCRI_RS_182	0.890181	56.22	56.22
7H	SCRI_RS_115426	SCRI_RS_151367	0.830894	59.04	59.04
7H	SCRI_RS_235584	SCRI_RS_151367	0.843045	59.01	59.04
7H	SCRI_RS_12729	SCRI_RS_151367	0.988349	59.04	59.04
7H	SCRI_RS_146847	SCRI_RS_151367	0.988349	59.04	59.04
7H	SCRI_RS_235584	SCRI_RS_115426	0.920665	59.01	59.04
7H	SCRI_RS_151367	SCRI_RS_189377	0.988306	59.04	59.04
7H	SCRI_RS_146847	SCRI_RS_189377	0.976791	59.04	59.04
7H	SCRI_RS_115426	SCRI_RS_189377	0.819523	59.04	59.04
7H	SCRI_RS_235584	SCRI_RS_189377	0.8322	59.01	59.04
7H	SCRI_RS_12729	SCRI_RS_189377	0.976791	59.04	59.04
7H	SCRI_RS_115426	SCRI_RS_12729	0.820779	59.04	59.04
7H	SCRI_RS_235584	SCRI_RS_12729	0.832532	59.01	59.04
7H	SCRI_RS_115426	SCRI_RS_146847	0.820779	59.04	59.04
7H	SCRI_RS_12729	SCRI_RS_146847	1	59.04	59.04
7H	SCRI_RS_235584	SCRI_RS_146847	0.832532	59.01	59.04
7H	SCRI_RS_12729	SCRI_RS_152698	0.899121	59.04	59.1
7H	SCRI_RS_151367	SCRI_RS_152698	0.910352	59.04	59.1
7H	SCRI_RS_146847	SCRI_RS_152698	0.899121	59.04	59.1
7H	SCRI_RS_189377	SCRI_RS_152698	0.899537	59.04	59.1
7H	12_30999	SCRI_RS_133026	0.978517	65.37	65.37
7H	SCRI_RS_230083	SCRI_RS_231912	0.922239	65.37	65.37
7H	SCRI_RS_143118	SCRI_RS_231912	1	65.37	65.37
7H	SCRI_RS_143118	SCRI_RS_230083	0.922239	65.37	65.37
7H	SCRI_RS_150062	SCRI_RS_230083	0.829701	65.37	65.37
7H	SCRI_RS_150062	SCRI_RS_235888	0.871958	65.37	65.37
7H	SCRI_RS_230083	SCRI_RS_204771	0.988512	65.37	65.7
7H	SCRI_RS_231912	SCRI_RS_204771	0.965563	65.37	65.7
7H	SCRI_RS_150062	SCRI_RS_204771	0.836747	65.37	65.7
7H	SCRI_RS_2914	SCRI_RS_169649	0.926302	65.5	65.78
7H	SCRI_RS_206747	SCRI_RS_171080	0.978517	65.7	65.78
7H	11_11219	11_21178	0.965572	71.99	71.99
7H	11_10700	11_21178	0.871016	71.05	71.99
7H	11_10700	11_10209	0.922235	71.05	71.99
7H	11_10209	11_11219	0.82831	71.99	71.99
7H	11_10700	11_11219	0.902072	71.05	71.99
7H	11_10700	12_30475	0.944689	71.05	71.99
7H	11_21178	12_30475	0.922013	71.99	71.99
7H	11_10209	12_30475	0.869169	71.99	71.99
7H	11_11219	12_30475	0.954888	71.99	71.99
7H	11_21178	12_31055	0.871016	71.99	71.99
7H	11_10700	12_31055	1	71.05	71.99
7H	11_11219	12_31055	0.902072	71.99	71.99
7H	11_10209	12_31055	0.922235	71.99	71.99
7H	12_30475	12_31055	0.944689	71.99	71.99
7H	11_11219	SCRI_RS_222088	0.801289	71.99	71.99
7H	SCRI_RS_222088	SCRI_RS_229174	0.976759	71.99	72.85
7H	11_11219	SCRI_RS_229174	0.821812	71.99	72.85
7H	SCRI_RS_222088	12_31211	0.964797	71.99	73.29
7H	11_21178	12_31211	0.830233	71.99	73.29
7H	SCRI_RS_229174	12_31211	0.988063	72.85	73.29
7H	SCRI_RS_222088	SCRI_RS_231916	0.965184	71.99	73.99
7H	12_31211	SCRI_RS_231916	0.964797	73.29	73.99
7H	SCRI_RS_229174	SCRI_RS_231916	0.965009	72.85	73.99
7H	12_31199	11_20771	0.80855	76.71	77.77
7H	12_31199	11_20896	0.917451	76.71	76.99
7H	12_31199	12_31137	0.917451	76.71	76.99
7H	11_20896	12_31137	1	76.99	76.99
7H	11_20771	SCRI_RS_124478	0.80116	77.77	77.77
7H	SCRI_RS_124478	11_10143	0.937205	77.77	79.22
7H	SCRI_RS_112863	12_30806	0.98764	84.07	88.11
7H	SCRI_RS_148722	12_30806	0.884615	80.08	88.11
7H	SCRI_RS_200020	12_30806	0.828896	80.08	88.11
7H	11_21448	12_30806	0.853516	87.12	88.11
7H	SCRI_RS_200021	12_30806	0.829787	80.08	88.11
7H	SCRI_RS_146157	12_30806	0.917245	84.07	88.11
7H	11_11343	11_21448	0.931129	85.42	87.12
7H	SCRI_RS_200020	11_21448	0.953079	80.08	87.12
7H	SCRI_RS_112863	11_21448	0.841787	84.07	87.12
7H	SCRI_RS_148722	11_21448	0.964844	80.08	87.12
7H	SCRI_RS_146157	11_21448	0.930521	84.07	87.12
7H	SCRI_RS_200021	11_21448	0.953079	80.08	87.12
7H	SCRI_RS_148722	SCRI_RS_146157	0.964427	80.08	84.07
7H	SCRI_RS_112863	SCRI_RS_146157	0.905209	84.07	84.07
7H	SCRI_RS_200020	SCRI_RS_146157	0.883671	80.08	84.07
7H	SCRI_RS_200021	SCRI_RS_146157	0.883671	80.08	84.07
7H	SCRI_RS_148722	SCRI_RS_200020	0.917958	80.08	80.08
7H	SCRI_RS_200021	11_11343	0.908866	80.08	85.42
7H	SCRI_RS_200020	11_11343	0.908866	80.08	85.42
7H	SCRI_RS_146157	11_11343	0.865395	84.07	85.42
7H	SCRI_RS_148722	11_11343	0.897868	80.08	85.42
7H	SCRI_RS_200020	SCRI_RS_112863	0.817485	80.08	84.07
7H	SCRI_RS_148722	SCRI_RS_112863	0.872737	80.08	84.07
7H	SCRI_RS_200021	SCRI_RS_112863	0.818432	80.08	84.07
7H	SCRI_RS_148722	SCRI_RS_200021	0.917958	80.08	80.08
7H	SCRI_RS_200020	SCRI_RS_200021	1	80.08	80.08
7H	11_11343	12_31395	0.842811	85.42	88.11
7H	SCRI_RS_200021	12_31395	0.862018	80.08	88.11
7H	11_21448	12_31395	0.907195	87.12	88.11
7H	SCRI_RS_146157	12_31395	0.976093	84.07	88.11
7H	12_30806	12_31395	0.895877	88.11	88.11
7H	SCRI_RS_112863	12_31395	0.907581	84.07	88.11
7H	SCRI_RS_200020	12_31395	0.861312	80.08	88.11
7H	SCRI_RS_153505	SCRI_RS_204256	0.809467	90.12	90.12
7H	SCRI_RS_14491	SCRI_RS_204256	0.808499	90.12	90.12
7H	SCRI_RS_14491	SCRI_RS_153505	1	90.12	90.12
7H	SCRI_RS_139808	SCRI_RS_7974	1	90.93	90.93
7H	SCRI_RS_143884	SCRI_RS_196885	1	92.87	93.02
7H	11_20824	12_10897	0.910456	97.42	98.59
7H	11_10853	SCRI_RS_109484	0.918417	99.13	100.33
7H	11_20623	SCRI_RS_109484	1	100.33	100.33
7H	11_10853	11_20623	0.920803	99.13	100.33
7H	SCRI_RS_112204	SCRI_RS_174327	0.921616	99.42	99.42
7H	SCRI_RS_189409	SCRI_RS_219260	0.943208	99.42	99.42
7H	SCRI_RS_172243	SCRI_RS_219260	0.923375	99.42	99.42
7H	SCRI_RS_189409	12_10652	0.906122	99.42	100.97
7H	SCRI_RS_219260	12_10652	0.922082	99.42	100.97
7H	SCRI_RS_172243	12_10652	0.923763	99.42	100.97
7H	SCRI_RS_172243	SCRI_RS_189409	0.852928	99.42	99.42
7H	11_10563	SCRI_RS_174285	0.988475	101.28	101.28
7H	SCRI_RS_161285	SCRI_RS_166774	0.83685	102.48	102.48
7H	SCRI_RS_152752	SCRI_RS_166774	0.989114	102.48	102.48
7H	SCRI_RS_161285	SCRI_RS_172331	0.83685	102.48	102.48
7H	SCRI_RS_166774	SCRI_RS_172331	0.978249	102.48	102.48
7H	SCRI_RS_152752	SCRI_RS_172331	0.967462	102.48	102.48
7H	SCRI_RS_166774	11_20247	0.934589	102.48	104.26
7H	SCRI_RS_239722	11_20247	0.945152	102.48	104.26
7H	SCRI_RS_152752	11_20247	0.945152	102.48	104.26
7H	SCRI_RS_172331	11_20247	0.913118	102.48	104.26
7H	SCRI_RS_174255	SCRI_RS_239722	0.835225	102.48	102.48
7H	SCRI_RS_152752	SCRI_RS_239722	1	102.48	102.48
7H	SCRI_RS_161285	SCRI_RS_239722	0.825659	102.48	102.48
7H	SCRI_RS_172331	SCRI_RS_239722	0.967462	102.48	102.48
7H	SCRI_RS_166774	SCRI_RS_239722	0.989114	102.48	102.48
7H	SCRI_RS_152752	SCRI_RS_161285	0.825659	102.48	102.48
7H	SCRI_RS_152752	SCRI_RS_174255	0.835225	102.48	102.48
7H	SCRI_RS_161285	SCRI_RS_174255	0.988718	102.48	102.48
7H	SCRI_RS_172331	SCRI_RS_174255	0.826042	102.48	102.48
7H	SCRI_RS_166774	SCRI_RS_174255	0.846398	102.48	102.48
7H	12_30164	SCRI_RS_144462	0.953615	106.42	109.25
7H	12_30164	SCRI_RS_13570	0.810674	106.42	108.69
7H	SCRI_RS_154545	SCRI_RS_156412	0.811503	110.95	110.95
7H	SCRI_RS_156412	SCRI_RS_204424	0.864852	110.95	110.95
7H	SCRI_RS_172062	11_20998	0.967788	111.9	111.98
7H	12_31535	11_20998	0.855883	111.9	111.98
7H	SCRI_RS_159555	11_20998	0.841635	111.9	111.98
7H	SCRI_RS_175568	11_20998	0.841208	111.9	111.98
7H	SCRI_RS_189107	11_20998	0.906419	111.9	111.98
7H	SCRI_RS_189107	SCRI_RS_128439	0.926463	111.9	111.98
7H	SCRI_RS_175568	SCRI_RS_128439	0.832104	111.9	111.98
7H	12_31535	SCRI_RS_128439	0.875414	111.9	111.98
7H	SCRI_RS_172062	SCRI_RS_128439	0.967763	111.9	111.98
7H	11_20998	SCRI_RS_128439	0.978729	111.98	111.98
7H	SCRI_RS_159555	SCRI_RS_128439	0.823565	111.9	111.98
7H	12_31535	SCRI_RS_142295	0.840345	111.9	111.98
7H	SCRI_RS_172062	SCRI_RS_142295	0.825657	111.9	111.98
7H	SCRI_RS_189107	SCRI_RS_142295	0.870536	111.9	111.98
7H	SCRI_RS_128439	SCRI_RS_142295	0.800189	111.98	111.98
7H	SCRI_RS_172062	SCRI_RS_189107	0.915728	111.9	111.9
7H	12_31535	SCRI_RS_189107	0.926402	111.9	111.9
7H	SCRI_RS_159555	SCRI_RS_172062	0.89785	111.9	111.9
7H	12_31535	SCRI_RS_172062	0.844539	111.9	111.9
7H	SCRI_RS_163463	SCRI_RS_172062	0.823831	111.9	111.9
7H	12_31535	SCRI_RS_151242	0.936796	111.9	111.98
7H	SCRI_RS_172062	SCRI_RS_151242	0.905603	111.9	111.98
7H	SCRI_RS_128439	SCRI_RS_151242	0.936991	111.98	111.98
7H	SCRI_RS_189107	SCRI_RS_151242	0.989326	111.9	111.98
7H	11_20998	SCRI_RS_151242	0.916923	111.98	111.98
7H	SCRI_RS_142295	SCRI_RS_151242	0.861244	111.98	111.98
7H	SCRI_RS_163463	SCRI_RS_175568	0.918383	111.9	111.9
7H	SCRI_RS_172062	SCRI_RS_175568	0.907343	111.9	111.9
7H	SCRI_RS_159555	SCRI_RS_175568	0.837026	111.9	111.9
7H	SCRI_RS_159555	SCRI_RS_163463	0.918583	111.9	111.9
7H	SCRI_RS_128439	SCRI_RS_206926	0.978386	111.98	111.98
7H	SCRI_RS_175568	SCRI_RS_206926	0.85053	111.9	111.98
7H	SCRI_RS_151242	SCRI_RS_206926	0.915486	111.98	111.98
7H	SCRI_RS_189107	SCRI_RS_206926	0.904991	111.9	111.98
7H	11_20998	SCRI_RS_206926	0.978525	111.98	111.98
7H	11_20998	SCRI_RS_213939	0.906419	111.98	111.98
7H	SCRI_RS_142295	SCRI_RS_213939	0.850732	111.98	111.98
7H	SCRI_RS_128439	SCRI_RS_213939	0.926463	111.98	111.98
7H	SCRI_RS_206926	SCRI_RS_213939	0.904991	111.98	111.98
7H	SCRI_RS_189107	SCRI_RS_213939	0.978665	111.9	111.98
7H	SCRI_RS_151242	SCRI_RS_213939	0.989326	111.98	111.98
7H	SCRI_RS_176094	SCRI_RS_93571	0.836364	111.98	111.98
7H	SCRI_RS_150401	SCRI_RS_150955	0.884398	112.44	112.44
7H	SCRI_RS_138715	SCRI_RS_150955	0.90681	112.44	112.44
7H	SCRI_RS_138715	SCRI_RS_150401	0.975285	112.44	112.44
7H	SCRI_RS_150955	SCRI_RS_155489	0.838264	112.44	112.44
7H	SCRI_RS_138715	SCRI_RS_155489	0.926683	112.44	112.44
7H	SCRI_RS_150401	SCRI_RS_155489	0.950727	112.44	112.44
7H	12_31374	12_20832	0.857512	114.92	117.29
7H	SCRI_RS_1383	11_10182	0.825585	115.01	116.12
7H	SCRI_RS_146324	SCRI_RS_196730	1	116.12	116.12
7H	SCRI_RS_206189	SCRI_RS_206913	0.852331	118.25	118.25
7H	SCRI_RS_237466	SCRI_RS_161703	0.975013	119.9	120.51
7H	SCRI_RS_195908	SCRI_RS_149709	0.868568	120.51	122
7H	SCRI_RS_195908	SCRI_RS_140746	0.812478	120.51	122
7H	11_10797	SCRI_RS_151387	0.933645	122	122
7H	11_21160	SCRI_RS_151387	0.832049	122	122
7H	11_10797	11_21160	0.89339	122	122
7H	11_21160	SCRI_RS_154003	0.886655	122	122
7H	SCRI_RS_151387	SCRI_RS_154003	0.807536	122	122
7H	SCRI_RS_155078	SCRI_RS_179554	0.940821	122	122
7H	SCRI_RS_126437	SCRI_RS_179554	0.969829	122	122
7H	SCRI_RS_178933	SCRI_RS_179554	1	122	122
7H	SCRI_RS_126437	SCRI_RS_155078	0.970297	122	122
7H	SCRI_RS_155078	SCRI_RS_178933	0.939755	122	122
7H	SCRI_RS_126437	SCRI_RS_178933	0.969271	122	122
7H	SCRI_RS_178933	SCRI_RS_229573	0.84949	122	122
7H	SCRI_RS_179554	SCRI_RS_229573	0.852203	122	122
7H	SCRI_RS_155078	SCRI_RS_229573	0.826314	122	122
7H	SCRI_RS_187873	SCRI_RS_220680	0.98764	122	122
7H	SCRI_RS_994	SCRI_RS_154327	0.967693	122.57	123.98
7H	11_10454	11_20847	0.957409	124.49	124.68
7H	11_10454	SCRI_RS_237742	0.978501	124.49	125.39
7H	11_10687	SCRI_RS_237742	0.968162	125.39	125.39
7H	11_20847	SCRI_RS_237742	0.978646	124.68	125.39
7H	11_10454	11_10687	0.947054	124.49	125.39
7H	11_20847	11_10687	0.989287	124.68	125.39
7H	11_10885	SCRI_RS_174159	0.967537	124.63	124.63
7H	12_30761	SCRI_RS_171456	0.976955	125.74	125.85
7H	SCRI_RS_141470	SCRI_RS_185445	0.975776	127.46	127.46
7H	SCRI_RS_130825	SCRI_RS_185445	0.870749	127.46	127.46
7H	11_10550	SCRI_RS_185445	0.952009	127.46	127.46
7H	11_10550	SCRI_RS_130825	0.916953	127.46	127.46
7H	11_10550	SCRI_RS_141470	0.952066	127.46	127.46
7H	SCRI_RS_130825	SCRI_RS_141470	0.870907	127.46	127.46
7H	SCRI_RS_130825	11_20691	0.800779	127.46	128.53
7H	SCRI_RS_174164	SCRI_RS_177876	0.926791	128.35	128.35
7H	11_10843	11_21363	0.871108	128.83	128.83
7H	SCRI_RS_206322	12_30593	0.831967	128.83	130.16
7H	11_11440	12_30593	0.989439	128.83	130.16
7H	12_31166	12_30593	0.850196	128.83	130.16
7H	11_10843	12_30593	0.869892	128.83	130.16
7H	SCRI_RS_197886	12_30593	0.869892	128.83	130.16
7H	11_21363	SCRI_RS_197886	0.871108	128.83	128.83
7H	11_11440	SCRI_RS_197886	0.879286	128.83	128.83
7H	12_31166	SCRI_RS_197886	0.978875	128.83	128.83
7H	11_10843	SCRI_RS_197886	1	128.83	128.83
7H	11_10843	11_11440	0.879286	128.83	128.83
7H	11_11440	12_31166	0.859486	128.83	128.83
7H	11_10843	12_31166	0.978875	128.83	128.83
7H	11_21363	12_31166	0.851391	128.83	128.83
7H	11_21363	SCRI_RS_206322	0.80806	128.83	128.83
7H	11_11440	SCRI_RS_206322	0.821739	128.83	128.83
7H	12_31166	SCRI_RS_140282	0.816159	128.83	131.66
7H	SCRI_RS_197886	SCRI_RS_140282	0.836474	128.83	131.66
7H	SCRI_RS_206322	SCRI_RS_140282	0.807367	128.83	131.66
7H	SCRI_RS_197886	SCRI_RS_179575	0.80806	128.83	131.66
7H	SCRI_RS_206322	SCRI_RS_179575	0.859589	128.83	131.66
7H	SCRI_RS_140282	SCRI_RS_179575	0.95562	131.66	131.66
7H	SCRI_RS_164623	SCRI_RS_155652	0.987179	130.33	130.47
7H	SCRI_RS_184967	SCRI_RS_4604	0.968418	131.18	133.43
7H	SCRI_RS_132118	SCRI_RS_213791	0.807661	132.37	134.33
7H	SCRI_RS_213791	11_11275	0.838158	134.33	134.43
7H	SCRI_RS_132118	11_11275	1	132.37	134.43
7H	SCRI_RS_182331	11_11275	0.8858	132.53	134.43
7H	SCRI_RS_132118	SCRI_RS_182331	0.879425	132.37	132.53
7H	SCRI_RS_213791	SCRI_RS_6430	0.818336	134.33	134.43
7H	11_11275	SCRI_RS_6430	0.98312	134.43	134.43
7H	SCRI_RS_182331	SCRI_RS_6430	0.862664	132.53	134.43
7H	SCRI_RS_182331	SCRI_RS_86194	0.86413	132.53	134.43
7H	SCRI_RS_213791	SCRI_RS_86194	0.820291	134.33	134.43
7H	11_11275	SCRI_RS_86194	0.983322	134.43	134.43
7H	SCRI_RS_6430	SCRI_RS_86194	1	134.43	134.43
7H	11_11275	SCRI_RS_120015	0.886894	134.43	135.35
7H	SCRI_RS_86194	SCRI_RS_120015	0.909672	134.43	135.35
7H	SCRI_RS_6430	SCRI_RS_120015	0.908703	134.43	135.35
7H	SCRI_RS_182331	SCRI_RS_120015	0.865705	132.53	135.35
7H	SCRI_RS_4604	SCRI_RS_197550	0.978702	133.43	133.73
7H	SCRI_RS_213791	SCRI_RS_121057	0.879661	134.33	136.03
7H	SCRI_RS_213791	SCRI_RS_165668	0.847605	134.33	136.03
7H	SCRI_RS_121057	SCRI_RS_165668	0.96475	136.03	136.03
7H	SCRI_RS_86194	11_20962	0.94056	134.43	135.64
7H	SCRI_RS_6430	11_20962	0.939932	134.43	135.64
7H	11_11275	11_20962	0.951727	134.43	135.64
7H	SCRI_RS_120015	11_20962	0.911154	135.35	135.64
7H	SCRI_RS_120015	11_20117	0.893838	135.35	136.42
7H	11_20962	11_20117	0.837699	135.64	136.42
7H	SCRI_RS_86194	11_20117	0.832725	134.43	136.42
7H	SCRI_RS_150302	SCRI_RS_752	0.929079	135.35	136.03
7H	SCRI_RS_165668	SCRI_RS_204567	0.869732	136.03	136.32
7H	SCRI_RS_121057	SCRI_RS_204567	0.838152	136.03	136.32
7H	SCRI_RS_121057	SCRI_RS_169044	0.928713	136.03	136.42
7H	SCRI_RS_165668	SCRI_RS_169044	0.895538	136.03	136.42
7H	SCRI_RS_204567	SCRI_RS_169044	0.838152	136.32	136.42
7H	11_20117	SCRI_RS_169044	0.8134	136.42	136.42
7H	11_20117	SCRI_RS_224666	0.811479	136.42	136.42
7H	SCRI_RS_121057	SCRI_RS_224666	0.927842	136.03	136.42
7H	SCRI_RS_204567	SCRI_RS_224666	0.836403	136.32	136.42
7H	SCRI_RS_165668	SCRI_RS_224666	0.894299	136.03	136.42
7H	SCRI_RS_169044	SCRI_RS_224666	1	136.42	136.42
7H	SCRI_RS_14119	12_30974	1	137.96	139.12
7H	SCRI_RS_126143	11_10547	0.91965	139.07	142.52
7H	SCRI_RS_6252	SCRI_RS_166176	0.844792	142.42	142.52
7H	SCRI_RS_6252	SCRI_RS_157219	0.969371	142.42	142.62
7H	SCRI_RS_166176	SCRI_RS_157219	0.818882	142.52	142.62
7H	SCRI_RS_6252	SCRI_RS_193505	0.940414	142.42	142.62
7H	SCRI_RS_157219	SCRI_RS_193505	0.970111	142.62	142.62
7H	11_20170	12_30827	1	142.62	142.86
7H	SCRI_RS_158599	SCRI_RS_204098	0.933333	142.62	142.62
7H	SCRI_RS_168479	SCRI_RS_169268	0.803486	142.72	142.72
7H	SCRI_RS_158599	SCRI_RS_169268	0.939003	142.62	142.72
7H	SCRI_RS_204098	SCRI_RS_169268	0.950349	142.62	142.72
7H	SCRI_RS_230261	11_10174	0.862208	142.82	142.92
