# Supplementary material for: Dissecting new genetic components of salinity tolerance in two-row spring barley at the vegetative and reproductive stages
Source: PLoS One. 2020 Jul 23;15(7):e0236037. doi: 10.1371/journal.pone.0236037 (PMC7377408; doi:10.1371/journal.pone.0236037)
Supplement: S5 Table — (XLSX) [file pone.0236037.s010.xlsx]

## Sheet: GAPIT.Na_perDW
S5 Table. a) GAPIT results for sodium content per dry mass of leaf from plants grown at The Plant Accelerator under salt stress
SNP	Chromosome	Position	P.value	maf	nobs	Rsquare.of.Model.without.SNP	Rsquare.of.Model.with.SNP	FDR_Adjusted_P-values
SCRI_RS_142792	4H	112.65	2.91967e-08	0.36	350	0.0838508	0.169168	6.08552e-05
11_20272	4H	112.65	3.04006e-08	0.377143	350	0.0838508	0.168941	6.08552e-05
SCRI_RS_66181	4H	111.65	4.99797e-08	0.38	350	0.0838508	0.16615	6.08552e-05
11_11186	4H	114.45	5.76417e-08	0.405714	350	0.0838508	0.165351	6.08552e-05
12_31219	4H	112.65	2.86337e-07	0.4	350	0.0838508	0.156434	0.000201533
SCRI_RS_157974	4H	112.65	2.86337e-07	0.4	350	0.0838508	0.156434	0.000201533
12_30476	4H	112.65	5.14352e-06	0.448571	350	0.0838508	0.140657	0.00271514
11_10610	4H	112.65	5.14352e-06	0.448571	350	0.0838508	0.140657	0.00271514
SCRI_RS_216897	4H	112.65	0.000342957	0.454286	350	0.0838508	0.118485	0.144831
SCRI_RS_2513	4H	111.65	0.000342957	0.454286	350	0.0838508	0.118485	0.144831
11_20247	7H	104.26	0.000527928	0.411429	350	0.0838508	0.116271	0.202676
SCRI_RS_166774	7H	102.48	0.000762063	0.414286	350	0.0838508	0.114397	0.268183
11_20372	5H	43.73	0.000895176	0.491429	350	0.0838508	0.113579	0.268516
SCRI_RS_152752	7H	102.48	0.000953764	0.411429	350	0.0838508	0.113258	0.268516
SCRI_RS_239722	7H	102.48	0.000953764	0.411429	350	0.0838508	0.113258	0.268516
SCRI_RS_231261	3H	36.7	0.00139943	0.294286	350	0.0838508	0.11132	0.347636
SCRI_RS_136959	3H	36.85	0.00139943	0.294286	350	0.0838508	0.11132	0.347636
SCRI_RS_172331	7H	102.48	0.00195352	0.414286	350	0.0838508	0.109645	0.444781
SCRI_RS_99798	4H	112.65	0.00200114	0.437143	350	0.0838508	0.109524	0.444781
SCRI_RS_171481	4H	111.65	0.00231092	0.434286	350	0.0838508	0.108805	0.457412
SCRI_RS_164250	5H	43.73	0.00238292	0.474286	350	0.0838508	0.108652	0.457412
11_10671	5H	43.73	0.00238292	0.474286	350	0.0838508	0.108652	0.457412
SCRI_RS_188722	2H	152.34	0.00287336	0.0628571	350	0.0838508	0.10772	0.51534
SCRI_RS_134343	2H	151.41	0.0029379	0.0714286	350	0.0838508	0.10761	0.51534
11_10376	2H	132.96	0.00305079	0.491429	350	0.0838508	0.107423	0.51534
12_30355	6H	114.78	0.00364026	0.182857	350	0.0838508	0.106548	0.591262
11_10390	6H	121.81	0.00410279	0.431429	350	0.0838508	0.105958	0.641707
12_10051	6H	114.78	0.00475638	0.18	350	0.0838508	0.10523	0.665668
SCRI_RS_182435	5H	43.73	0.00479048	0.477143	350	0.0838508	0.105195	0.665668
11_10645	6H	114.13	0.00484706	0.197143	350	0.0838508	0.105138	0.665668
SCRI_RS_182627	2H	133.26	0.00511331	0.445714	350	0.0838508	0.104875	0.665668
SCRI_RS_181112	2H	133.26	0.00511331	0.445714	350	0.0838508	0.104875	0.665668
SCRI_RS_181353	1H	79.76	0.00520176	0.348571	350	0.0838508	0.104791	0.665668
SCRI_RS_17542	6H	121.62	0.00553152	0.291429	350	0.0838508	0.10449	0.669448
SCRI_RS_6922	3H	36.7	0.00558876	0.285714	350	0.0838508	0.10444	0.669448
SCRI_RS_157323	6H	116.21	0.00570688	0.194286	350	0.0838508	0.104337	0.669448
SCRI_RS_162678	6H	116.21	0.00756463	0.202857	350	0.0838508	0.102964	0.86339
SCRI_RS_161343	6H	116.68	0.00815363	0.188571	350	0.0838508	0.102601	0.906126
SCRI_RS_202469	2H	133.26	0.00858119	0.397143	350	0.0838508	0.102353	0.929189
SCRI_RS_128664	5H	65.43	0.00906955	0.265714	350	0.0838508	0.102086	0.957518
SCRI_RS_97417	3H	15.68	0.00954243	0.145714	350	0.0838508	0.101841	0.964153
11_10840	5H	43.73	0.00963984	0.462857	350	0.0838508	0.101792	0.964153
11_21124	6H	54.16	0.0104201	0.102857	350	0.0838508	0.101417	0.964153
SCRI_RS_138629	1H	130.04	0.010705	0.291429	350	0.0838508	0.101287	0.964153
SCRI_RS_234548	6H	116.68	0.0112324	0.182857	350	0.0838508	0.101056	0.964153
SCRI_RS_141771	2H	15.59	0.0123261	0.317143	350	0.0838508	0.100611	0.964153
SCRI_RS_162694	2H	9.06	0.0128819	0.388571	350	0.0838508	0.1004	0.964153
SCRI_RS_234356	6H	116.35	0.0139287	0.38	350	0.0838508	0.100027	0.964153
SCRI_RS_161285	7H	102.48	0.0145511	0.374286	350	0.0838508	0.0998193	0.964153
SCRI_RS_174255	7H	102.48	0.0147685	0.377143	350	0.0838508	0.0997487	0.964153
SCRI_RS_206213	6H	56.46	0.0164719	0.114286	350	0.0838508	0.0992306	0.964153
SCRI_RS_188314	6H	117.84	0.0165559	0.391429	350	0.0838508	0.0992065	0.964153
SCRI_RS_134241	2H	132.56	0.0168491	0.465714	350	0.0838508	0.0991234	0.964153
SCRI_RS_122965	5H	43.73	0.0169729	0.465714	350	0.0838508	0.0990888	0.964153
12_30950	1H	11.97	0.0172957	0.0714286	350	0.0838508	0.0989997	0.964153
12_30873	4H	112.65	0.0189657	0.362857	350	0.0838508	0.0985646	0.964153
SCRI_RS_228030	4H	98.5	0.0191785	0.385714	350	0.0838508	0.098512	0.964153
SCRI_RS_193452	2H	10.19	0.0194204	0.457143	350	0.0838508	0.098453	0.964153
SCRI_RS_142282	1H	90.15	0.0194956	0.197143	350	0.0838508	0.0984348	0.964153
SCRI_RS_196448	1H	130.04	0.0204338	0.294286	350	0.0838508	0.0982138	0.964153
SCRI_RS_199922	3H	78.4	0.0223951	0.354286	350	0.0838508	0.0977839	0.964153
SCRI_RS_149407	2H	10.49	0.0235166	0.445714	350	0.0838508	0.0975554	0.964153
11_20562	2H	10.2	0.0238324	0.454286	350	0.0838508	0.0974931	0.964153
12_30576	7H	48.79	0.0238678	0.48	350	0.0838508	0.0974862	0.964153
SCRI_RS_144034	6H	126.6	0.0250273	0.217143	350	0.0838508	0.097265	0.964153
SCRI_RS_154135	2H	148.36	0.0253154	0.0885714	350	0.0838508	0.0972117	0.964153
12_30311	6H	54.68	0.0253854	0.122857	350	0.0838508	0.0971988	0.964153
11_20105	5H	43.17	0.0255882	0.425714	350	0.0838508	0.0971618	0.964153
SCRI_RS_1347	7H	102.48	0.0275946	0.46	350	0.0838508	0.096811	0.964153
12_31276	1H	36.69	0.0275979	0.131429	350	0.0838508	0.0968104	0.964153
11_21377	2H	8.46	0.0277566	0.334286	350	0.0838508	0.0967838	0.964153
11_10175	6H	114.78	0.0281374	0.3	350	0.0838508	0.0967207	0.964153
SCRI_RS_164308	6H	13.28	0.0287365	0.105714	350	0.0838508	0.096623	0.964153
12_20323	1H	89.75	0.0294136	0.18	350	0.0838508	0.0965153	0.964153
SCRI_RS_6458	2H	145.2	0.029555	0.16	350	0.0838508	0.0964931	0.964153
SCRI_RS_150955	7H	112.44	0.0296721	0.331429	350	0.0838508	0.0964748	0.964153
SCRI_RS_215094	2H	47.93	0.0296952	0.228571	350	0.0838508	0.0964712	0.964153
11_21153	2H	43.02	0.0296952	0.228571	350	0.0838508	0.0964712	0.964153
SCRI_RS_113574	4H	56.16	0.0297731	0.345714	350	0.0838508	0.0964591	0.964153
11_10209	7H	71.99	0.0302805	0.377143	350	0.0838508	0.096381	0.964153
SCRI_RS_3336	1H	12.07	0.0305557	0.437143	350	0.0838508	0.0963392	0.964153
SCRI_RS_136645	4H	54.35	0.0305739	0.337143	350	0.0838508	0.0963365	0.964153
SCRI_RS_229116	4H	107.85	0.0306402	0.0714286	350	0.0838508	0.0963265	0.964153
SCRI_RS_153619	6H	55.25	0.0310288	0.18	350	0.0838508	0.0962683	0.964153
SCRI_RS_158873	6H	55.25	0.0310288	0.18	350	0.0838508	0.0962683	0.964153
SCRI_RS_114255	1H	85.59	0.0313355	0.177143	350	0.0838508	0.0962229	0.964153
SCRI_RS_140963	4H	112.65	0.0321207	0.228571	350	0.0838508	0.0961089	0.964153
SCRI_RS_165569	5H	114.09	0.0330425	0.345714	350	0.0838508	0.0959786	0.964153
SCRI_RS_179695	4H	111.2	0.0331306	0.225714	350	0.0838508	0.0959664	0.964153
SCRI_RS_137706	6H	56.46	0.0334155	0.225714	350	0.0838508	0.095927	0.964153
SCRI_RS_168977	3H	132.77	0.0335005	0.317143	350	0.0838508	0.0959153	0.964153
12_30750	1H	52.87	0.0335674	0.0657143	350	0.0838508	0.0959062	0.964153
11_21361	1H	52.87	0.0335674	0.0657143	350	0.0838508	0.0959062	0.964153
SCRI_RS_119279	2H	156.72	0.0336039	0.374286	350	0.0838508	0.0959012	0.964153
SCRI_RS_144102	2H	128.95	0.0337219	0.477143	350	0.0838508	0.0958851	0.964153
SCRI_RS_140250	7H	4.67	0.0337872	0.231429	350	0.0838508	0.0958762	0.964153
SCRI_RS_119697	3H	36.85	0.0338196	0.328571	350	0.0838508	0.0958718	0.964153
SCRI_RS_10811	6H	126.5	0.0342717	0.462857	350	0.0838508	0.0958108	0.964153
12_31497	2H	10.19	0.0349352	0.3	350	0.0838508	0.0957228	0.964153
SCRI_RS_168359	5H	2.48	0.034936	0.271429	350	0.0838508	0.0957227	0.964153
11_10169	7H	94.95	0.0350328	0.322857	350	0.0838508	0.09571	0.964153
11_10818	2H	73.47	0.0358478	0.254286	350	0.0838508	0.0956046	0.964153
SCRI_RS_220101	5H	42.37	0.0358715	0.462857	350	0.0838508	0.0956015	0.964153
11_11435	2H	78.66	0.0363111	0.271429	350	0.0838508	0.0955458	0.964153
11_10672	3H	35.15	0.0366325	0.331429	350	0.0838508	0.0955054	0.964153
SCRI_RS_177084	3H	26.46	0.037313	0.308571	350	0.0838508	0.0954212	0.964153
SCRI_RS_138111	7H	55.03	0.0374708	0.491429	350	0.0838508	0.095402	0.964153
SCRI_RS_170869	1H	47.6	0.0375395	0.314286	350	0.0838508	0.0953936	0.964153
11_10764	1H	44.56	0.0375395	0.314286	350	0.0838508	0.0953936	0.964153
SCRI_RS_114741	6H	55.25	0.0378112	0.14	350	0.0838508	0.0953606	0.964153
SCRI_RS_205103	6H	55.18	0.038446	0.191429	350	0.0838508	0.0952846	0.964153
SCRI_RS_201866	1H	88.42	0.0384474	0.182857	350	0.0838508	0.0952845	0.964153
12_21208	7H	104.26	0.0387887	0.0885714	350	0.0838508	0.0952441	0.964153
SCRI_RS_173721	3H	37.45	0.0389347	0.325714	350	0.0838508	0.095227	0.964153
12_30698	6H	86.28	0.0392253	0.451429	350	0.0838508	0.0951931	0.964153
SCRI_RS_197910	1H	89.75	0.0392313	0.185714	350	0.0838508	0.0951924	0.964153
12_31200	4H	111.04	0.0397352	0.228571	350	0.0838508	0.0951342	0.964153
SCRI_RS_187343	6H	56.46	0.0399668	0.111429	350	0.0838508	0.0951077	0.964153
SCRI_RS_176142	5H	41.03	0.0401666	0.0971429	350	0.0838508	0.095085	0.964153
SCRI_RS_199689	1H	90.15	0.0406279	0.18	350	0.0838508	0.095033	0.964153
11_11277	1H	95.36	0.0406279	0.18	350	0.0838508	0.095033	0.964153
SCRI_RS_205256	6H	55.43	0.0413888	0.348571	350	0.0838508	0.0949487	0.964153
SCRI_RS_168529	3H	7.64	0.041391	0.251429	350	0.0838508	0.0949484	0.964153
SCRI_RS_118062	2H	122.56	0.0421457	0.365714	350	0.0838508	0.0948663	0.964153
SCRI_RS_234342	3H	103.85	0.0421695	0.291429	350	0.0838508	0.0948638	0.964153
SCRI_RS_203128	5H	42.37	0.0422461	0.38	350	0.0838508	0.0948555	0.964153
SCRI_RS_132472	1H	136.25	0.0426972	0.297143	350	0.0838508	0.0948073	0.964153
SCRI_RS_4691	2H	149.35	0.0428192	0.111429	350	0.0838508	0.0947943	0.964153
SCRI_RS_13428	4H	0.9	0.0428762	0.308571	350	0.0838508	0.0947883	0.964153
SCRI_RS_229960	6H	126.5	0.0432634	0.465714	350	0.0838508	0.0947475	0.964153
SCRI_RS_194566	5H	172.11	0.0438664	0.237143	350	0.0838508	0.0946848	0.964153
11_20383	1H	130.56	0.0441171	0.351429	350	0.0838508	0.094659	0.964153
11_11343	7H	85.42	0.044134	0.342857	350	0.0838508	0.0946572	0.964153
SCRI_RS_149618	2H	113.84	0.0443741	0.297143	350	0.0838508	0.0946327	0.964153
SCRI_RS_167497	6H	82.52	0.0445488	0.451429	350	0.0838508	0.0946149	0.964153
11_11207	4H	55.99	0.0447147	0.34	350	0.0838508	0.0945981	0.964153
12_30118	1H	17.87	0.0458111	0.217143	350	0.0838508	0.0944885	0.964153
11_10072	2H	152.34	0.0460212	0.428571	350	0.0838508	0.0944678	0.964153
11_20172	3H	15.68	0.046323	0.411429	350	0.0838508	0.0944383	0.964153
SCRI_RS_224899	5H	83.24	0.0463652	0.44	350	0.0838508	0.0944342	0.964153
11_20636	6H	67.1	0.0464066	0.0457143	350	0.0838508	0.0944301	0.964153
SCRI_RS_222698	5H	115.1	0.046478	0.322857	350	0.0838508	0.0944232	0.964153
SCRI_RS_204158	2H	15.14	0.0464814	0.32	350	0.0838508	0.0944229	0.964153
SCRI_RS_154965	5H	42.37	0.0468537	0.422857	350	0.0838508	0.0943868	0.964153
SCRI_RS_152504	7H	102.48	0.0470639	0.311429	350	0.0838508	0.0943666	0.964153
SCRI_RS_138715	7H	112.44	0.0470639	0.311429	350	0.0838508	0.0943666	0.964153
SCRI_RS_150401	7H	112.44	0.0470639	0.311429	350	0.0838508	0.0943666	0.964153
SCRI_RS_150504	6H	59.86	0.0473566	0.408571	350	0.0838508	0.0943387	0.964153
12_11154	3H	129.46	0.0474618	0.0428571	350	0.0838508	0.0943287	0.964153
SCRI_RS_97418	3H	15.68	0.0475044	0.365714	350	0.0838508	0.0943246	0.964153
SCRI_RS_196677	3H	110.33	0.0476167	0.417143	350	0.0838508	0.094314	0.964153
SCRI_RS_156396	5H	43.17	0.0476962	0.408571	350	0.0838508	0.0943064	0.964153
SCRI_RS_231003	6H	10.3	0.0477951	0.0971429	350	0.0838508	0.0942971	0.964153
SCRI_RS_141898	3H	147.06	0.0479856	0.271429	350	0.0838508	0.0942792	0.964153
SCRI_RS_216726	5H	169.43	0.0481856	0.257143	350	0.0838508	0.0942604	0.964153
SCRI_RS_159503	2H	15.14	0.0485876	0.442857	350	0.0838508	0.094223	0.964153
SCRI_RS_207416	1H	130.56	0.0487622	0.317143	350	0.0838508	0.0942069	0.964153
11_20441	5H	46.1	0.0490942	0.182857	350	0.0838508	0.0941763	0.964153
12_10535	1H	87.39	0.0491299	0.182857	350	0.0838508	0.094173	0.964153
SCRI_RS_165668	7H	136.03	0.0499436	0.177143	350	0.0838508	0.0940991	0.964153
SCRI_RS_173554	7H	102.48	0.0504134	0.417143	350	0.0838508	0.094057	0.964153
SCRI_RS_234579	5H	42.37	0.0505952	0.357143	350	0.0838508	0.0940409	0.964153
12_31229	1H	89.75	0.0506992	0.0485714	350	0.0838508	0.0940316	0.964153
SCRI_RS_168562	1H	89.75	0.0507945	0.185714	350	0.0838508	0.0940232	0.964153
12_20632	1H	89.75	0.0509323	0.177143	350	0.0838508	0.094011	0.964153
SCRI_RS_114308	1H	89.75	0.0509323	0.177143	350	0.0838508	0.094011	0.964153
11_10513	6H	54.92	0.0514962	0.44	350	0.0838508	0.0939616	0.964153
SCRI_RS_174051	2H	156.65	0.0515122	0.431429	350	0.0838508	0.0939602	0.964153
11_20367	5H	55.75	0.0527216	0.0885714	350	0.0838508	0.0938561	0.964153
11_11243	7H	108.76	0.0527871	0.377143	350	0.0838508	0.0938506	0.964153
12_30584	4H	84.01	0.0533185	0.0571429	350	0.0838508	0.0938057	0.964153
11_20975	7H	55.46	0.0536661	0.151429	350	0.0838508	0.0937766	0.964153
SCRI_RS_161728	5H	113.81	0.0537959	0.317143	350	0.0838508	0.0937658	0.964153
SCRI_RS_207423	5H	64.76	0.0542414	0.254286	350	0.0838508	0.0937289	0.964153
SCRI_RS_154621	1H	136.36	0.0544352	0.291429	350	0.0838508	0.093713	0.964153
11_20468	6H	66.3	0.0546387	0.0742857	350	0.0838508	0.0936963	0.964153
SCRI_RS_190541	7H	4.99	0.0560776	0.288571	350	0.0838508	0.0935802	0.964153
SCRI_RS_131198	5H	0.65	0.0563255	0.377143	350	0.0838508	0.0935605	0.964153
SCRI_RS_13766	5H	103.29	0.0564698	0.311429	350	0.0838508	0.0935491	0.964153
SCRI_RS_175290	5H	103.3	0.0564698	0.311429	350	0.0838508	0.0935491	0.964153
SCRI_RS_130992	5H	122.3	0.0568338	0.0485714	350	0.0838508	0.0935204	0.964153
12_30473	6H	51.56	0.057564	0.0971429	350	0.0838508	0.0934635	0.964153
SCRI_RS_222319	6H	56.46	0.0577855	0.234286	350	0.0838508	0.0934464	0.964153
11_20178	4H	75.38	0.0581081	0.0771429	350	0.0838508	0.0934216	0.964153
SCRI_RS_238760	2H	112.24	0.0584118	0.128571	350	0.0838508	0.0933984	0.964153
SCRI_RS_198525	5H	114.19	0.0585916	0.431429	350	0.0838508	0.0933847	0.964153
SCRI_RS_236528	3H	110.33	0.0588503	0.434286	350	0.0838508	0.0933651	0.964153
SCRI_RS_148653	3H	110.33	0.0588503	0.434286	350	0.0838508	0.0933651	0.964153
SCRI_RS_204567	7H	136.32	0.0589854	0.191429	350	0.0838508	0.0933549	0.964153
SCRI_RS_174552	2H	2.8	0.0592079	0.157143	350	0.0838508	0.0933382	0.964153
SCRI_RS_108502	4H	62.87	0.059304	0.317143	350	0.0838508	0.0933309	0.964153
SCRI_RS_237950	5H	108.46	0.059304	0.317143	350	0.0838508	0.0933309	0.964153
SCRI_RS_133544	6H	51.47	0.0600548	0.111429	350	0.0838508	0.093275	0.964153
12_10937	2H	153.66	0.0601495	0.0857143	350	0.0838508	0.093268	0.964153
SCRI_RS_166189	3H	105.9	0.0603132	0.44	350	0.0838508	0.0932559	0.964153
SCRI_RS_171144	3H	110.33	0.0603132	0.44	350	0.0838508	0.0932559	0.964153
SCRI_RS_207237	2H	73.09	0.0608706	0.262857	350	0.0838508	0.0932151	0.964153
11_20962	7H	135.64	0.0609065	0.222857	350	0.0838508	0.0932125	0.964153
SCRI_RS_235672	6H	121.62	0.0609772	0.177143	350	0.0838508	0.0932073	0.964153
SCRI_RS_169970	2H	156.72	0.0613354	0.357143	350	0.0838508	0.0931813	0.964153
SCRI_RS_182331	7H	132.53	0.0623073	0.211429	350	0.0838508	0.0931116	0.964153
SCRI_RS_167845	6H	86.37	0.0623372	0.454286	350	0.0838508	0.0931095	0.964153
SCRI_RS_154203	2H	82.27	0.0624059	0.277143	350	0.0838508	0.0931046	0.964153
11_10471	1H	85.52	0.0625646	0.111429	350	0.0838508	0.0930934	0.964153
SCRI_RS_148782	4H	111.65	0.0626024	0.345714	350	0.0838508	0.0930907	0.964153
12_31151	4H	112.65	0.0626024	0.345714	350	0.0838508	0.0930907	0.964153
12_10719	2H	70.29	0.0628687	0.125714	350	0.0838508	0.0930719	0.964153
SCRI_RS_184086	6H	56.49	0.0629809	0.445714	350	0.0838508	0.093064	0.964153
SCRI_RS_184395	2H	5.33	0.0630624	0.311429	350	0.0838508	0.0930583	0.964153
SCRI_RS_149172	4H	111.04	0.0632282	0.234286	350	0.0838508	0.0930466	0.964153
12_21157	5H	58.03	0.0636121	0.0542857	350	0.0838508	0.0930199	0.964153
SCRI_RS_198507	4H	111.2	0.0640634	0.234286	350	0.0838508	0.0929886	0.964153
SCRI_RS_197263	1H	88.29	0.0641738	0.182857	350	0.0838508	0.092981	0.964153
SCRI_RS_4528	3H	36.7	0.0649353	0.322857	350	0.0838508	0.0929288	0.964153
SCRI_RS_16715	4H	85.66	0.0657314	0.36	350	0.0838508	0.092875	0.964153
SCRI_RS_136897	6H	55.25	0.0662003	0.177143	350	0.0838508	0.0928436	0.964153
SCRI_RS_182195	6H	55.25	0.0662003	0.177143	350	0.0838508	0.0928436	0.964153
SCRI_RS_192761	3H	86.78	0.0662522	0.06	350	0.0838508	0.0928402	0.964153
SCRI_RS_10386	5H	80.95	0.0664649	0.42	350	0.0838508	0.092826	0.964153
SCRI_RS_8256	5H	113.81	0.0664652	0.34	350	0.0838508	0.092826	0.964153
SCRI_RS_137983	7H	3.04	0.0670549	0.114286	350	0.0838508	0.0927871	0.964153
SCRI_RS_126187	5H	31.67	0.0670878	0.105714	350	0.0838508	0.0927849	0.964153
SCRI_RS_3114	5H	31.37	0.0674523	0.262857	350	0.0838508	0.092761	0.964153
SCRI_RS_113536	4H	110.94	0.067515	0.282857	350	0.0838508	0.0927569	0.964153
SCRI_RS_190002	3H	0.92	0.0679012	0.308571	350	0.0838508	0.0927318	0.964153
SCRI_RS_128491	3H	53.34	0.0679286	0.351429	350	0.0838508	0.09273	0.964153
SCRI_RS_187032	3H	53.34	0.0679286	0.351429	350	0.0838508	0.09273	0.964153
11_20333	3H	56.15	0.0679466	0.348571	350	0.0838508	0.0927289	0.964153
11_20952	3H	137.21	0.0679529	0.237143	350	0.0838508	0.0927284	0.964153
SCRI_RS_238605	2H	132.56	0.0684318	0.414286	350	0.0838508	0.0926975	0.964153
12_31479	6H	55.43	0.0685104	0.468571	350	0.0838508	0.0926925	0.964153
SCRI_RS_214259	3H	53.48	0.0687175	0.348571	350	0.0838508	0.0926792	0.964153
11_21275	5H	49.71	0.0689171	0.32	350	0.0838508	0.0926664	0.964153
SCRI_RS_210101	3H	11.44	0.0693274	0.4	350	0.0838508	0.0926403	0.964153
SCRI_RS_216855	4H	110.83	0.0701239	0.28	350	0.0838508	0.0925901	0.964153
SCRI_RS_184857	3H	15.68	0.0702369	0.205714	350	0.0838508	0.092583	0.964153
SCRI_RS_137464	6H	56.46	0.0708063	0.428571	350	0.0838508	0.0925476	0.964153
11_21168	5H	87.9	0.0711452	0.291429	350	0.0838508	0.0925266	0.964153
SCRI_RS_162820	2H	122.4	0.0711524	0.32	350	0.0838508	0.0925262	0.964153
SCRI_RS_144315	1H	87.39	0.0716228	0.185714	350	0.0838508	0.0924973	0.964153
12_21372	5H	36.21	0.0722233	0.1	350	0.0838508	0.0924606	0.964153
SCRI_RS_182407	5H	42.37	0.0726109	0.448571	350	0.0838508	0.0924372	0.964153
SCRI_RS_148870	5H	42.37	0.0726109	0.448571	350	0.0838508	0.0924372	0.964153
SCRI_RS_205499	2H	112.24	0.0728974	0.357143	350	0.0838508	0.0924199	0.964153
11_10352	2H	113.68	0.0728974	0.357143	350	0.0838508	0.0924199	0.964153
SCRI_RS_13353	5H	43.66	0.0731895	0.274286	350	0.0838508	0.0924024	0.964153
SCRI_RS_154545	7H	110.95	0.0734069	0.151429	350	0.0838508	0.0923894	0.964153
SCRI_RS_131647	6H	55.25	0.0735945	0.188571	350	0.0838508	0.0923783	0.964153
12_31323	3H	71.87	0.0739744	0.397143	350	0.0838508	0.0923557	0.964153
12_30785	3H	46.07	0.0745923	0.454286	350	0.0838508	0.0923193	0.964153
SCRI_RS_127994	3H	46.07	0.0745923	0.454286	350	0.0838508	0.0923193	0.964153
SCRI_RS_95272	3H	88.58	0.0750135	0.362857	350	0.0838508	0.0922947	0.964153
SCRI_RS_180937	6H	55.25	0.0751854	0.0885714	350	0.0838508	0.0922847	0.964153
SCRI_RS_176150	6H	55.18	0.0751854	0.0885714	350	0.0838508	0.0922847	0.964153
11_20959	1H	115.75	0.0751946	0.128571	350	0.0838508	0.0922842	0.964153
12_30133	6H	47.75	0.0753308	0.108571	350	0.0838508	0.0922763	0.964153
SCRI_RS_182656	1H	17.87	0.0755251	0.234286	350	0.0838508	0.092265	0.964153
SCRI_RS_1627	3H	37.43	0.0756083	0.388571	350	0.0838508	0.0922602	0.964153
SCRI_RS_124301	2H	133.26	0.075924	0.3	350	0.0838508	0.092242	0.964153
12_30861	5H	126.84	0.0759568	0.202857	350	0.0838508	0.0922401	0.964153
12_30935	1H	136.36	0.0759771	0.294286	350	0.0838508	0.092239	0.964153
SCRI_RS_139690	1H	87.39	0.0762837	0.174286	350	0.0838508	0.0922214	0.964153
SCRI_RS_153546	7H	134.43	0.0764837	0.271429	350	0.0838508	0.0922099	0.964153
SCRI_RS_188305	6H	56.46	0.0769409	0.454286	350	0.0838508	0.0921839	0.964153
SCRI_RS_198852	3H	37.43	0.0771327	0.38	350	0.0838508	0.0921731	0.964153
SCRI_RS_164602	6H	55.18	0.0783161	0.185714	350	0.0838508	0.0921067	0.964153
SCRI_RS_156115	6H	55.18	0.0783161	0.185714	350	0.0838508	0.0921067	0.964153
SCRI_RS_32778	5H	146.65	0.0786244	0.242857	350	0.0838508	0.0920896	0.964153
SCRI_RS_125353	6H	55.18	0.0787333	0.0857143	350	0.0838508	0.0920836	0.964153
11_11205	6H	49.1	0.0787333	0.0857143	350	0.0838508	0.0920836	0.964153
SCRI_RS_192720	6H	51.47	0.0787707	0.105714	350	0.0838508	0.0920815	0.964153
SCRI_RS_128147	4H	81.3	0.0789064	0.24	350	0.0838508	0.092074	0.964153
SCRI_RS_121057	7H	136.03	0.0789616	0.171429	350	0.0838508	0.092071	0.964153
SCRI_RS_138193	3H	96.92	0.0789913	0.0542857	350	0.0838508	0.0920693	0.964153
SCRI_RS_158266	7H	4.99	0.0790967	0.465714	350	0.0838508	0.0920635	0.964153
SCRI_RS_1929	1H	10.08	0.0792526	0.48	350	0.0838508	0.092055	0.964153
SCRI_RS_170370	3H	111.64	0.0793847	0.468571	350	0.0838508	0.0920477	0.964153
SCRI_RS_166120	6H	55.18	0.0800773	0.197143	350	0.0838508	0.0920099	0.964153
SCRI_RS_136658	6H	55.43	0.0817378	0.362857	350	0.0838508	0.0919208	0.964153
SCRI_RS_155999	5H	138.04	0.081791	0.0971429	350	0.0838508	0.091918	0.964153
12_31473	3H	136.12	0.0818891	0.102857	350	0.0838508	0.0919128	0.964153
SCRI_RS_152172	3H	57.22	0.0823685	0.388571	350	0.0838508	0.0918874	0.964153
SCRI_RS_215485	5H	45.98	0.0824861	0.288571	350	0.0838508	0.0918812	0.964153
SCRI_RS_239403	3H	53.09	0.0824961	0.354286	350	0.0838508	0.0918807	0.964153
SCRI_RS_160464	3H	53.5	0.0824961	0.354286	350	0.0838508	0.0918807	0.964153
SCRI_RS_185319	2H	21.78	0.0828783	0.174286	350	0.0838508	0.0918607	0.964153
SCRI_RS_207066	3H	53.5	0.0829478	0.368571	350	0.0838508	0.091857	0.964153
SCRI_RS_161083	3H	53.5	0.0829478	0.368571	350	0.0838508	0.091857	0.964153
SCRI_RS_100503	1H	57.05	0.0830238	0.111429	350	0.0838508	0.0918531	0.964153
SCRI_RS_1445	1H	56.25	0.0830238	0.111429	350	0.0838508	0.0918531	0.964153
12_20359	5H	74.16	0.083024	0.0971429	350	0.0838508	0.0918531	0.964153
SCRI_RS_204145	2H	111.49	0.0834904	0.271429	350	0.0838508	0.0918288	0.964153
SCRI_RS_178149	2H	111.49	0.0834904	0.271429	350	0.0838508	0.0918288	0.964153
SCRI_RS_209285	3H	135.64	0.0835211	0.442857	350	0.0838508	0.0918272	0.964153
12_30478	1H	52.91	0.0836568	0.0628571	350	0.0838508	0.0918202	0.964153
SCRI_RS_176669	4H	80.75	0.0838148	0.271429	350	0.0838508	0.091812	0.964153
SCRI_RS_221130	5H	115.1	0.0845553	0.337143	350	0.0838508	0.0917739	0.964153
12_31340	5H	43.87	0.084961	0.111429	350	0.0838508	0.0917532	0.964153
11_20501	5H	43.87	0.084961	0.111429	350	0.0838508	0.0917532	0.964153
SCRI_RS_118381	6H	55.43	0.0850826	0.348571	350	0.0838508	0.091747	0.964153
11_20651	6H	53.58	0.0857484	0.357143	350	0.0838508	0.0917133	0.964153
SCRI_RS_193776	6H	55.43	0.0857484	0.357143	350	0.0838508	0.0917133	0.964153
SCRI_RS_201831	5H	138.45	0.0861792	0.0942857	350	0.0838508	0.0916916	0.964153
11_21032	6H	9.96	0.0861888	0.0657143	350	0.0838508	0.0916912	0.964153
SCRI_RS_189483	1H	47.6	0.0874046	0.32	350	0.0838508	0.0916307	0.964153
11_20002	3H	53.64	0.0877904	0.365714	350	0.0838508	0.0916117	0.964153
SCRI_RS_157988	3H	53.5	0.0877904	0.365714	350	0.0838508	0.0916117	0.964153
SCRI_RS_160611	7H	108.69	0.0883205	0.171429	350	0.0838508	0.0915857	0.964153
11_21374	4H	25.23	0.0885088	0.345714	350	0.0838508	0.0915765	0.964153
SCRI_RS_141591	5H	1.17	0.0887098	0.362857	350	0.0838508	0.0915667	0.964153
SCRI_RS_7809	4H	112.65	0.088823	0.368571	350	0.0838508	0.0915613	0.964153
SCRI_RS_179560	2H	111.49	0.0897782	0.268571	350	0.0838508	0.0915152	0.964153
SCRI_RS_177330	2H	8.24	0.0898228	0.322857	350	0.0838508	0.091513	0.964153
SCRI_RS_117283	1H	136.36	0.0901743	0.314286	350	0.0838508	0.0914962	0.964153
11_11200	5H	99.06	0.0902272	0.302857	350	0.0838508	0.0914937	0.964153
SCRI_RS_150470	5H	103.3	0.0902272	0.302857	350	0.0838508	0.0914937	0.964153
SCRI_RS_155489	7H	112.44	0.0904539	0.314286	350	0.0838508	0.0914829	0.964153
SCRI_RS_130732	6H	55.25	0.0906083	0.125714	350	0.0838508	0.0914756	0.964153
SCRI_RS_188218	1H	92.32	0.0916134	0.185714	350	0.0838508	0.0914281	0.964153
11_10338	1H	114.95	0.091757	0.108571	350	0.0838508	0.0914214	0.964153
SCRI_RS_186954	2H	43.78	0.0917979	0.445714	350	0.0838508	0.0914195	0.964153
SCRI_RS_135619	2H	47.93	0.0917979	0.445714	350	0.0838508	0.0914195	0.964153
SCRI_RS_174444	2H	53.22	0.0917979	0.445714	350	0.0838508	0.0914195	0.964153
SCRI_RS_195226	6H	55.25	0.0923168	0.134286	350	0.0838508	0.0913953	0.964153
12_30430	6H	51.56	0.0923572	0.191429	350	0.0838508	0.0913934	0.964153
12_31357	7H	63.39	0.0928152	0.111429	350	0.0838508	0.0913722	0.964153
SCRI_RS_213791	7H	134.33	0.0928572	0.177143	350	0.0838508	0.0913702	0.964153
SCRI_RS_91994	5H	73.88	0.0929644	0.248571	350	0.0838508	0.0913653	0.964153
11_10828	6H	121.81	0.094019	0.402857	350	0.0838508	0.0913169	0.964153
SCRI_RS_136812	5H	111.8	0.094339	0.314286	350	0.0838508	0.0913023	0.964153
12_30342	3H	100.07	0.0946756	0.06	350	0.0838508	0.0912871	0.964153
SCRI_RS_189606	6H	55.18	0.0948562	0.182857	350	0.0838508	0.0912789	0.964153
SCRI_RS_169942	1H	12.07	0.0951836	0.231429	350	0.0838508	0.0912641	0.964153
SCRI_RS_144862	6H	74.63	0.0961352	0.217143	350	0.0838508	0.0912215	0.964153
SCRI_RS_131992	6H	79.63	0.0961352	0.217143	350	0.0838508	0.0912215	0.964153
SCRI_RS_605	2H	10.63	0.0961531	0.171429	350	0.0838508	0.0912208	0.964153
SCRI_RS_181300	1H	88.42	0.0967443	0.191429	350	0.0838508	0.0911945	0.964153
11_20509	1H	136.36	0.0969169	0.3	350	0.0838508	0.0911869	0.964153
SCRI_RS_167808	4H	85.66	0.0973236	0.36	350	0.0838508	0.091169	0.964153
SCRI_RS_231238	5H	46.1	0.0976015	0.311429	350	0.0838508	0.0911568	0.964153
11_10494	6H	40.52	0.0977342	0.205714	350	0.0838508	0.091151	0.964153
SCRI_RS_203457	6H	122.15	0.0978605	0.222857	350	0.0838508	0.0911455	0.964153
SCRI_RS_196862	2H	95.88	0.0978691	0.222857	350	0.0838508	0.0911451	0.964153
SCRI_RS_213675	1H	88.25	0.0985773	0.194286	350	0.0838508	0.0911144	0.964153
SCRI_RS_229687	6H	55.25	0.0986161	0.357143	350	0.0838508	0.0911127	0.964153
SCRI_RS_171189	5H	37.97	0.0986378	0.12	350	0.0838508	0.0911117	0.964153
11_20894	5H	0	0.0986896	0.368571	350	0.0838508	0.0911095	0.964153
SCRI_RS_8644	3H	17.04	0.0990887	0.265714	350	0.0838508	0.0910923	0.964153
SCRI_RS_167698	3H	136.28	0.099612	0.325714	350	0.0838508	0.0910698	0.964153
SCRI_RS_232893	6H	53.48	0.0999823	0.0828571	350	0.0838508	0.091054	0.964153
11_20551	5H	127.83	0.10001	0.448571	350	0.0838508	0.0910528	0.964153
SCRI_RS_170110	1H	122.43	0.10015	0.0857143	350	0.0838508	0.0910468	0.964153
SCRI_RS_154582	6H	74.63	0.100555	0.22	350	0.0838508	0.0910296	0.964153
SCRI_RS_217187	6H	74.63	0.100555	0.22	350	0.0838508	0.0910296	0.964153
12_30432	2H	43.91	0.100658	0.225714	350	0.0838508	0.0910253	0.964153
SCRI_RS_177405	2H	48.82	0.100658	0.225714	350	0.0838508	0.0910253	0.964153
11_20858	3H	0	0.10071	0.457143	350	0.0838508	0.0910231	0.964153
SCRI_RS_219788	5H	42.37	0.100766	0.422857	350	0.0838508	0.0910207	0.964153
SCRI_RS_235416	5H	74.16	0.102335	0.257143	350	0.0838508	0.090955	0.964153
SCRI_RS_194453	5H	42.37	0.102427	0.24	350	0.0838508	0.0909511	0.964153
SCRI_RS_225737	6H	122.59	0.103339	0.388571	350	0.0838508	0.0909135	0.964153
SCRI_RS_205853	5H	75.5	0.103358	0.391429	350	0.0838508	0.0909127	0.964153
SCRI_RS_196604	2H	156.86	0.103708	0.325714	350	0.0838508	0.0908983	0.964153
12_30254	6H	56.49	0.103813	0.465714	350	0.0838508	0.090894	0.964153
SCRI_RS_147811	5H	1.17	0.103917	0.385714	350	0.0838508	0.0908898	0.964153
SCRI_RS_171032	2H	79.97	0.104444	0.408571	350	0.0838508	0.0908683	0.964153
SCRI_RS_109375	5H	1.28	0.104502	0.428571	350	0.0838508	0.090866	0.964153
11_20996	6H	92.1	0.104669	0.157143	350	0.0838508	0.0908592	0.964153
SCRI_RS_132118	7H	132.37	0.104879	0.214286	350	0.0838508	0.0908507	0.964153
SCRI_RS_154981	2H	48.82	0.104942	0.228571	350	0.0838508	0.0908481	0.964153
SCRI_RS_240114	5H	72.97	0.105015	0.271429	350	0.0838508	0.0908452	0.964153
SCRI_RS_224839	5H	73.88	0.105015	0.271429	350	0.0838508	0.0908452	0.964153
SCRI_RS_165833	4H	81.3	0.105266	0.277143	350	0.0838508	0.090835	0.964153
11_10995	5H	39.14	0.105738	0.417143	350	0.0838508	0.0908161	0.964153
SCRI_RS_173491	3H	10.13	0.105809	0.422857	350	0.0838508	0.0908132	0.964153
11_20411	4H	25.23	0.105932	0.331429	350	0.0838508	0.0908083	0.964153
SCRI_RS_155654	6H	51.4	0.105958	0.131429	350	0.0838508	0.0908072	0.964153
SCRI_RS_151357	4H	114.6	0.106161	0.0942857	350	0.0838508	0.0907992	0.964153
SCRI_RS_208633	3H	132.77	0.10686	0.494286	350	0.0838508	0.0907714	0.964153
12_11144	1H	85.27	0.10687	0.168571	350	0.0838508	0.090771	0.964153
SCRI_RS_6430	7H	134.43	0.106887	0.211429	350	0.0838508	0.0907703	0.964153
SCRI_RS_86194	7H	134.43	0.106887	0.211429	350	0.0838508	0.0907703	0.964153
SCRI_RS_175164	7H	60.43	0.107701	0.434286	350	0.0838508	0.0907382	0.964153
SCRI_RS_50957	2H	73.47	0.107985	0.288571	350	0.0838508	0.090727	0.964153
12_30817	1H	40.24	0.108064	0.368571	350	0.0838508	0.0907239	0.964153
SCRI_RS_91468	5H	42.37	0.108355	0.414286	350	0.0838508	0.0907126	0.964153
11_10196	2H	73.47	0.108372	0.268571	350	0.0838508	0.0907119	0.964153
SCRI_RS_164150	1H	15.67	0.108388	0.0685714	350	0.0838508	0.0907113	0.964153
11_20637	5H	105.34	0.108618	0.328571	350	0.0838508	0.0907023	0.964153
SCRI_RS_52789	1H	136.36	0.108645	0.291429	350	0.0838508	0.0907013	0.964153
SCRI_RS_150049	7H	90.93	0.108739	0.431429	350	0.0838508	0.0906976	0.964153
SCRI_RS_146324	7H	116.12	0.108832	0.368571	350	0.0838508	0.090694	0.964153
SCRI_RS_196730	7H	116.12	0.108832	0.368571	350	0.0838508	0.090694	0.964153
SCRI_RS_223224	6H	56.46	0.109446	0.14	350	0.0838508	0.0906702	0.964153
SCRI_RS_148699	2H	141.17	0.11011	0.0685714	350	0.0838508	0.0906447	0.964153
SCRI_RS_2834	6H	55.43	0.110364	0.0942857	350	0.0838508	0.090635	0.964153
SCRI_RS_131341	6H	55.43	0.110364	0.0942857	350	0.0838508	0.090635	0.964153
SCRI_RS_188511	2H	15.14	0.110371	0.32	350	0.0838508	0.0906347	0.964153
11_10563	7H	101.28	0.110428	0.385714	350	0.0838508	0.0906325	0.964153
SCRI_RS_174285	7H	101.28	0.110428	0.385714	350	0.0838508	0.0906325	0.964153
12_10063	4H	37.92	0.111385	0.0514286	350	0.0838508	0.0905961	0.964153
SCRI_RS_157760	4H	90.6	0.111526	0.462857	350	0.0838508	0.0905908	0.964153
SCRI_RS_108971	3H	12.43	0.111528	0.214286	350	0.0838508	0.0905907	0.964153
SCRI_RS_188909	1H	88.29	0.111588	0.168571	350	0.0838508	0.0905884	0.964153
SCRI_RS_154140	1H	85.52	0.111693	0.177143	350	0.0838508	0.0905845	0.964153
SCRI_RS_235238	3H	100.07	0.11194	0.0514286	350	0.0838508	0.0905752	0.964153
SCRI_RS_215710	5H	46.01	0.112648	0.368571	350	0.0838508	0.0905486	0.964153
11_10427	6H	33.55	0.11268	0.46	350	0.0838508	0.0905474	0.964153
SCRI_RS_132017	7H	3.04	0.112844	0.117143	350	0.0838508	0.0905413	0.964153
11_20149	1H	93.64	0.113253	0.182857	350	0.0838508	0.090526	0.964153
SCRI_RS_208720	2H	143.11	0.113287	0.0857143	350	0.0838508	0.0905248	0.964153
SCRI_RS_156454	5H	113.81	0.113403	0.322857	350	0.0838508	0.0905205	0.964153
SCRI_RS_216162	5H	41.17	0.113561	0.108571	350	0.0838508	0.0905146	0.964153
SCRI_RS_116575	2H	111.49	0.113722	0.262857	350	0.0838508	0.0905087	0.964153
SCRI_RS_173807	2H	111.49	0.113722	0.262857	350	0.0838508	0.0905087	0.964153
SCRI_RS_236235	1H	51.07	0.114381	0.0942857	350	0.0838508	0.0904843	0.964153
SCRI_RS_136586	7H	90.93	0.114572	0.322857	350	0.0838508	0.0904774	0.964153
11_21067	1H	2.13	0.114683	0.228571	350	0.0838508	0.0904733	0.964153
12_30378	2H	156.86	0.114714	0.368571	350	0.0838508	0.0904721	0.964153
SCRI_RS_199964	5H	115.1	0.114873	0.345714	350	0.0838508	0.0904663	0.964153
SCRI_RS_223119	2H	128.95	0.114954	0.231429	350	0.0838508	0.0904634	0.964153
11_21087	4H	55.34	0.115208	0.222857	350	0.0838508	0.0904541	0.964153
11_10461	6H	47.75	0.11532	0.08	350	0.0838508	0.09045	0.964153
SCRI_RS_188829	4H	114.9	0.115845	0.1	350	0.0838508	0.0904309	0.964153
12_31446	2H	0	0.11601	0.125714	350	0.0838508	0.0904249	0.964153
SCRI_RS_135049	6H	55.18	0.116178	0.0914286	350	0.0838508	0.0904189	0.964153
SCRI_RS_196566	5H	73.88	0.116232	0.26	350	0.0838508	0.0904169	0.964153
SCRI_RS_125339	1H	83.16	0.116383	0.488571	350	0.0838508	0.0904115	0.964153
SCRI_RS_222314	5H	146.65	0.116403	0.234286	350	0.0838508	0.0904108	0.964153
SCRI_RS_181379	5H	146.65	0.116403	0.234286	350	0.0838508	0.0904108	0.964153
SCRI_RS_209516	2H	11.69	0.11656	0.351429	350	0.0838508	0.0904051	0.964153
SCRI_RS_238123	5H	42.37	0.116677	0.451429	350	0.0838508	0.0904009	0.964153
SCRI_RS_157048	3H	53.09	0.116925	0.345714	350	0.0838508	0.090392	0.964153
SCRI_RS_153723	3H	53.09	0.116925	0.345714	350	0.0838508	0.090392	0.964153
SCRI_RS_236610	5H	139.05	0.117073	0.0628571	350	0.0838508	0.0903867	0.964153
11_10360	5H	111.25	0.117414	0.0628571	350	0.0838508	0.0903745	0.964153
SCRI_RS_175610	6H	122.59	0.118	0.38	350	0.0838508	0.0903536	0.964153
11_21508	5H	44.83	0.118385	0.16	350	0.0838508	0.09034	0.964153
11_21150	5H	73.88	0.118963	0.265714	350	0.0838508	0.0903196	0.964153
12_30707	5H	33.45	0.119142	0.328571	350	0.0838508	0.0903133	0.964153
SCRI_RS_236623	1H	88.42	0.119639	0.191429	350	0.0838508	0.0902959	0.964153
11_11273	5H	95.39	0.119725	0.32	350	0.0838508	0.0902929	0.964153
SCRI_RS_237307	6H	56.46	0.119831	0.451429	350	0.0838508	0.0902892	0.964153
12_30377	5H	110.59	0.120063	0.342857	350	0.0838508	0.0902811	0.964153
SCRI_RS_146936	2H	5.19	0.120077	0.417143	350	0.0838508	0.0902806	0.964153
SCRI_RS_220533	2H	73.61	0.120084	0.237143	350	0.0838508	0.0902803	0.964153
SCRI_RS_148722	7H	80.08	0.120106	0.331429	350	0.0838508	0.0902795	0.964153
SCRI_RS_333	7H	4.99	0.120238	0.268571	350	0.0838508	0.090275	0.964153
SCRI_RS_133539	2H	76.69	0.120334	0.177143	350	0.0838508	0.0902716	0.964153
SCRI_RS_2273	2H	76.68	0.121379	0.125714	350	0.0838508	0.0902355	0.964153
SCRI_RS_101263	5H	40.22	0.121429	0.405714	350	0.0838508	0.0902338	0.964153
11_21184	2H	113.48	0.121873	0.265714	350	0.0838508	0.0902186	0.964153
11_10524	5H	73.13	0.121912	0.497143	350	0.0838508	0.0902172	0.964153
SCRI_RS_147666	6H	56.46	0.122031	0.24	350	0.0838508	0.0902131	0.964153
SCRI_RS_132067	4H	60.1	0.122097	0.46	350	0.0838508	0.0902109	0.964153
SCRI_RS_189861	4H	59.82	0.122097	0.46	350	0.0838508	0.0902109	0.964153
12_31284	2H	15.62	0.122133	0.197143	350	0.0838508	0.0902097	0.964153
11_11224	4H	61.46	0.122192	0.434286	350	0.0838508	0.0902076	0.964153
11_21473	6H	52.68	0.122282	0.174286	350	0.0838508	0.0902046	0.964153
SCRI_RS_129048	6H	55.25	0.122282	0.174286	350	0.0838508	0.0902046	0.964153
12_30441	6H	52.73	0.122282	0.174286	350	0.0838508	0.0902046	0.964153
11_21270	7H	55.29	0.122297	0.168571	350	0.0838508	0.090204	0.964153
SCRI_RS_179526	5H	27.85	0.122422	0.26	350	0.0838508	0.0901998	0.964153
SCRI_RS_172667	2H	73.09	0.122795	0.257143	350	0.0838508	0.0901871	0.964153
SCRI_RS_14626	5H	119.3	0.123283	0.28	350	0.0838508	0.0901706	0.964153
12_31126	6H	115.9	0.123372	0.0942857	350	0.0838508	0.0901675	0.964153
11_21018	5H	147.19	0.12347	0.371429	350	0.0838508	0.0901642	0.964153
SCRI_RS_136590	7H	90.12	0.123617	0.337143	350	0.0838508	0.0901593	0.964153
11_21204	6H	7.8	0.123808	0.222857	350	0.0838508	0.0901528	0.964153
SCRI_RS_148318	7H	22.51	0.12381	0.234286	350	0.0838508	0.0901528	0.964153
SCRI_RS_235738	4H	55.38	0.123899	0.157143	350	0.0838508	0.0901498	0.964153
SCRI_RS_142549	5H	42.37	0.124413	0.42	350	0.0838508	0.0901325	0.964153
SCRI_RS_193132	3H	111.55	0.125212	0.145714	350	0.0838508	0.0901059	0.964153
SCRI_RS_48925	1H	121.15	0.125483	0.4	350	0.0838508	0.0900969	0.964153
SCRI_RS_200021	7H	80.08	0.126131	0.337143	350	0.0838508	0.0900754	0.964153
11_10085	2H	156.72	0.127358	0.374286	350	0.0838508	0.0900352	0.964153
12_30802	6H	53.08	0.127485	0.131429	350	0.0838508	0.0900311	0.964153
11_20396	5H	42.37	0.127724	0.431429	350	0.0838508	0.0900233	0.964153
SCRI_RS_119486	4H	64.5	0.127801	0.288571	350	0.0838508	0.0900208	0.964153
SCRI_RS_190876	3H	53.54	0.12801	0.202857	350	0.0838508	0.090014	0.964153
12_30777	4H	46.87	0.128646	0.205714	350	0.0838508	0.0899934	0.964153
SCRI_RS_119848	2H	155.32	0.128657	0.431429	350	0.0838508	0.0899931	0.964153
SCRI_RS_224686	1H	10.18	0.128665	0.2	350	0.0838508	0.0899928	0.964153
SCRI_RS_6956	4H	39.6	0.128724	0.0485714	350	0.0838508	0.0899909	0.964153
SCRI_RS_206030	3H	37.43	0.129116	0.382857	350	0.0838508	0.0899783	0.964153
SCRI_RS_235976	7H	4.99	0.129168	0.365714	350	0.0838508	0.0899766	0.964153
SCRI_RS_234006	3H	63.87	0.129173	0.1	350	0.0838508	0.0899765	0.964153
11_20138	1H	135.65	0.129479	0.402857	350	0.0838508	0.0899667	0.964153
SCRI_RS_159526	2H	154.19	0.130093	0.44	350	0.0838508	0.089947	0.964153
SCRI_RS_238412	3H	148.1	0.13019	0.282857	350	0.0838508	0.089944	0.964153
SCRI_RS_168042	3H	147.18	0.13019	0.282857	350	0.0838508	0.089944	0.964153
SCRI_RS_192730	1H	105.37	0.130193	0.151429	350	0.0838508	0.0899439	0.964153
SCRI_RS_212523	5H	114.36	0.130258	0.437143	350	0.0838508	0.0899418	0.964153
SCRI_RS_150792	2H	15.14	0.130506	0.342857	350	0.0838508	0.0899339	0.964153
SCRI_RS_192599	6H	56.46	0.130556	0.231429	350	0.0838508	0.0899323	0.964153
SCRI_RS_182408	2H	41	0.130617	0.182857	350	0.0838508	0.0899304	0.964153
SCRI_RS_239399	3H	85.92	0.130695	0.322857	350	0.0838508	0.0899279	0.964153
SCRI_RS_182015	5H	39.91	0.130702	0.26	350	0.0838508	0.0899277	0.964153
SCRI_RS_197817	5H	39.91	0.130702	0.26	350	0.0838508	0.0899277	0.964153
12_30524	5H	106.24	0.130783	0.442857	350	0.0838508	0.0899252	0.964153
11_21065	5H	17.87	0.130882	0.182857	350	0.0838508	0.089922	0.964153
SCRI_RS_142442	3H	53.34	0.130999	0.2	350	0.0838508	0.0899183	0.964153
11_10124	6H	65.66	0.131084	0.0714286	350	0.0838508	0.0899156	0.964153
SCRI_RS_143144	4H	31.24	0.131446	0.145714	350	0.0838508	0.0899042	0.964153
12_30965	2H	112.97	0.131901	0.0828571	350	0.0838508	0.0898899	0.964153
SCRI_RS_119308	5H	96.77	0.13224	0.462857	350	0.0838508	0.0898793	0.964153
SCRI_RS_235443	5H	96.89	0.13224	0.462857	350	0.0838508	0.0898793	0.964153
12_30651	6H	7	0.132389	0.177143	350	0.0838508	0.0898746	0.964153
SCRI_RS_173490	2H	122.3	0.133135	0.24	350	0.0838508	0.0898514	0.964153
11_20086	2H	96.02	0.133605	0.322857	350	0.0838508	0.0898369	0.964153
SCRI_RS_207260	5H	159.99	0.133796	0.32	350	0.0838508	0.089831	0.964153
SCRI_RS_215787	5H	43.73	0.134049	0.434286	350	0.0838508	0.0898232	0.964153
SCRI_RS_156158	7H	7.96	0.134058	0.328571	350	0.0838508	0.0898229	0.964153
12_30700	5H	43.73	0.13411	0.394286	350	0.0838508	0.0898213	0.964153
SCRI_RS_122057	4H	97.31	0.135337	0.188571	350	0.0838508	0.0897837	0.964153
12_30979	5H	1.17	0.135403	0.4	350	0.0838508	0.0897817	0.964153
11_11222	7H	2.78	0.135479	0.325714	350	0.0838508	0.0897794	0.964153
11_11459	6H	69.58	0.135634	0.0514286	350	0.0838508	0.0897746	0.964153
11_20744	6H	69.58	0.135634	0.0514286	350	0.0838508	0.0897746	0.964153
SCRI_RS_171198	2H	152.34	0.135811	0.371429	350	0.0838508	0.0897693	0.964153
SCRI_RS_120829	5H	96.89	0.13613	0.465714	350	0.0838508	0.0897596	0.964153
SCRI_RS_173916	3H	53.34	0.136398	0.202857	350	0.0838508	0.0897515	0.964153
SCRI_RS_11126	3H	53.34	0.136398	0.202857	350	0.0838508	0.0897515	0.964153
11_10107	6H	113.35	0.136411	0.251429	350	0.0838508	0.0897511	0.964153
SCRI_RS_76975	4H	110.83	0.136875	0.317143	350	0.0838508	0.0897371	0.964153
11_21448	7H	87.12	0.137132	0.334286	350	0.0838508	0.0897294	0.964153
SCRI_RS_78255	7H	22.51	0.137165	0.0914286	350	0.0838508	0.0897284	0.964153
SCRI_RS_146663	6H	13.28	0.137471	0.12	350	0.0838508	0.0897192	0.964153
SCRI_RS_121418	6H	55.43	0.137979	0.177143	350	0.0838508	0.0897041	0.964153
SCRI_RS_236959	6H	55.43	0.137979	0.177143	350	0.0838508	0.0897041	0.964153
12_31305	7H	30.48	0.138532	0.142857	350	0.0838508	0.0896876	0.964153
SCRI_RS_209176	7H	38.65	0.138532	0.142857	350	0.0838508	0.0896876	0.964153
11_21350	5H	39.14	0.138705	0.428571	350	0.0838508	0.0896825	0.964153
SCRI_RS_103377	5H	42.37	0.138705	0.428571	350	0.0838508	0.0896825	0.964153
SCRI_RS_212784	5H	73.88	0.138857	0.494286	350	0.0838508	0.089678	0.964153
SCRI_RS_200949	2H	128.95	0.138921	0.302857	350	0.0838508	0.0896761	0.964153
SCRI_RS_200020	7H	80.08	0.139127	0.334286	350	0.0838508	0.08967	0.964153
11_11097	6H	45.23	0.139362	0.134286	350	0.0838508	0.0896631	0.964153
12_30918	1H	12.07	0.139372	0.402857	350	0.0838508	0.0896628	0.964153
12_30956	6H	126.6	0.139404	0.262857	350	0.0838508	0.0896618	0.964153
11_10817	6H	45.23	0.13955	0.137143	350	0.0838508	0.0896575	0.964153
SCRI_RS_181727	7H	67.11	0.139705	0.234286	350	0.0838508	0.089653	0.964153
SCRI_RS_82277	1H	4.75	0.140082	0.231429	350	0.0838508	0.0896419	0.964153
SCRI_RS_181376	5H	146.7	0.140205	0.245714	350	0.0838508	0.0896383	0.964153
SCRI_RS_167694	2H	118.1	0.140777	0.165714	350	0.0838508	0.0896216	0.964153
SCRI_RS_207327	2H	118.18	0.140777	0.165714	350	0.0838508	0.0896216	0.964153
SCRI_RS_147342	6H	51.47	0.140786	0.102857	350	0.0838508	0.0896213	0.964153
SCRI_RS_189592	7H	128.49	0.140805	0.114286	350	0.0838508	0.0896208	0.964153
11_10456	3H	56.15	0.140813	0.351429	350	0.0838508	0.0896205	0.964153
SCRI_RS_180081	1H	134.45	0.141284	0.154286	350	0.0838508	0.0896068	0.964153
SCRI_RS_142506	6H	51.47	0.141417	0.148571	350	0.0838508	0.089603	0.964153
11_21273	4H	55.34	0.141541	0.214286	350	0.0838508	0.0895994	0.964153
12_30717	5H	39.14	0.142012	0.371429	350	0.0838508	0.0895858	0.964153
SCRI_RS_128984	4H	50.9	0.142308	0.06	350	0.0838508	0.0895772	0.964153
SCRI_RS_218152	6H	96.83	0.142465	0.262857	350	0.0838508	0.0895727	0.964153
11_20461	5H	39.14	0.142738	0.425714	350	0.0838508	0.0895649	0.964153
SCRI_RS_139961	5H	42.37	0.142738	0.425714	350	0.0838508	0.0895649	0.964153
SCRI_RS_151755	5H	42.37	0.142738	0.425714	350	0.0838508	0.0895649	0.964153
SCRI_RS_232700	5H	42.37	0.14301	0.34	350	0.0838508	0.0895571	0.964153
11_21229	7H	116.12	0.143149	0.488571	350	0.0838508	0.0895531	0.964153
SCRI_RS_193392	1H	46.67	0.143306	0.302857	350	0.0838508	0.0895486	0.964153
SCRI_RS_138118	1H	57.05	0.143685	0.0857143	350	0.0838508	0.0895378	0.964153
SCRI_RS_154148	5H	114.09	0.143812	0.305714	350	0.0838508	0.0895342	0.964153
11_11275	7H	134.43	0.14387	0.208571	350	0.0838508	0.0895325	0.964153
11_20225	7H	7.97	0.144308	0.34	350	0.0838508	0.0895201	0.964153
SCRI_RS_152795	1H	57.05	0.144674	0.157143	350	0.0838508	0.0895097	0.964153
SCRI_RS_139117	6H	24.66	0.144719	0.337143	350	0.0838508	0.0895085	0.964153
11_20709	6H	65.6	0.144978	0.0657143	350	0.0838508	0.0895011	0.964153
SCRI_RS_164876	2H	9.06	0.145235	0.468571	350	0.0838508	0.0894939	0.964153
SCRI_RS_15537	2H	113.89	0.145279	0.377143	350	0.0838508	0.0894927	0.964153
SCRI_RS_120783	6H	51.47	0.145427	0.131429	350	0.0838508	0.0894885	0.964153
11_10539	6H	45.89	0.145427	0.131429	350	0.0838508	0.0894885	0.964153
12_30317	6H	45.23	0.145756	0.134286	350	0.0838508	0.0894793	0.964153
SCRI_RS_128460	6H	51.47	0.145756	0.134286	350	0.0838508	0.0894793	0.964153
SCRI_RS_51000	5H	118.19	0.146248	0.0657143	350	0.0838508	0.0894655	0.964153
SCRI_RS_90070	5H	118.19	0.146248	0.0657143	350	0.0838508	0.0894655	0.964153
SCRI_RS_115423	3H	36.7	0.146312	0.257143	350	0.0838508	0.0894637	0.964153
SCRI_RS_195914	6H	56.46	0.146401	0.457143	350	0.0838508	0.0894613	0.964153
SCRI_RS_136604	6H	56.46	0.146401	0.457143	350	0.0838508	0.0894613	0.964153
SCRI_RS_136857	5H	42.37	0.146558	0.414286	350	0.0838508	0.0894569	0.964153
SCRI_RS_153733	1H	57.05	0.146795	0.0457143	350	0.0838508	0.0894503	0.964153
12_30654	5H	35.51	0.147738	0.408571	350	0.0838508	0.0894242	0.964153
SCRI_RS_15119	2H	152.21	0.148167	0.305714	350	0.0838508	0.0894123	0.964153
SCRI_RS_178900	3H	53.64	0.148172	0.36	350	0.0838508	0.0894122	0.964153
SCRI_RS_65878	3H	53.34	0.148172	0.36	350	0.0838508	0.0894122	0.964153
SCRI_RS_222936	4H	113.4	0.148202	0.38	350	0.0838508	0.0894114	0.964153
SCRI_RS_152664	2H	151.71	0.14845	0.231429	350	0.0838508	0.0894046	0.964153
12_31324	4H	0.7	0.149028	0.365714	350	0.0838508	0.0893887	0.964153
11_20440	1H	29.26	0.149043	0.465714	350	0.0838508	0.0893883	0.964153
SCRI_RS_231066	4H	6.66	0.149045	0.171429	350	0.0838508	0.0893883	0.964153
SCRI_RS_178739	5H	42.37	0.149401	0.431429	350	0.0838508	0.0893785	0.964153
SCRI_RS_228181	6H	51.47	0.14962	0.105714	350	0.0838508	0.0893726	0.964153
SCRI_RS_203585	5H	22.5	0.149761	0.457143	350	0.0838508	0.0893688	0.964153
SCRI_RS_117492	1H	31.99	0.150019	0.48	350	0.0838508	0.0893617	0.964153
SCRI_RS_11012	3H	32.17	0.15012	0.208571	350	0.0838508	0.089359	0.964153
11_21421	5H	81.68	0.150729	0.46	350	0.0838508	0.0893426	0.964153
SCRI_RS_231912	7H	65.37	0.151184	0.36	350	0.0838508	0.0893303	0.964153
SCRI_RS_143118	7H	65.37	0.151184	0.36	350	0.0838508	0.0893303	0.964153
SCRI_RS_173186	3H	57.22	0.151271	0.325714	350	0.0838508	0.089328	0.964153
SCRI_RS_195238	1H	69.62	0.151391	0.0485714	350	0.0838508	0.0893247	0.964153
SCRI_RS_147278	2H	152.34	0.151514	0.357143	350	0.0838508	0.0893214	0.964153
12_10032	4H	112.65	0.151954	0.185714	350	0.0838508	0.0893096	0.964153
SCRI_RS_12757	5H	161.31	0.152414	0.417143	350	0.0838508	0.0892974	0.964153
SCRI_RS_219568	2H	73.61	0.152419	0.237143	350	0.0838508	0.0892972	0.964153
SCRI_RS_152330	1H	136.1	0.152463	0.154286	350	0.0838508	0.0892961	0.964153
11_10399	2H	42.78	0.15371	0.251429	350	0.0838508	0.089263	0.964153
SCRI_RS_81287	2H	47.47	0.15371	0.251429	350	0.0838508	0.089263	0.964153
12_30926	3H	108.03	0.153727	0.0971429	350	0.0838508	0.0892626	0.964153
SCRI_RS_152744	2H	13.49	0.153831	0.14	350	0.0838508	0.0892598	0.964153
SCRI_RS_157611	4H	85.66	0.154063	0.365714	350	0.0838508	0.0892537	0.964153
SCRI_RS_222802	6H	93.2	0.154074	0.377143	350	0.0838508	0.0892534	0.964153
SCRI_RS_139519	6H	21.61	0.154595	0.457143	350	0.0838508	0.0892397	0.964153
SCRI_RS_146480	3H	88.55	0.15462	0.365714	350	0.0838508	0.0892391	0.964153
11_20453	4H	55.34	0.154669	0.217143	350	0.0838508	0.0892378	0.964153
11_21296	4H	55.34	0.154669	0.217143	350	0.0838508	0.0892378	0.964153
11_21008	3H	147.44	0.155056	0.231429	350	0.0838508	0.0892277	0.964153
SCRI_RS_192360	3H	108.03	0.155174	0.1	350	0.0838508	0.0892246	0.964153
SCRI_RS_213455	1H	57.05	0.155265	0.105714	350	0.0838508	0.0892222	0.964153
SCRI_RS_229636	1H	57.05	0.155265	0.105714	350	0.0838508	0.0892222	0.964153
12_20416	5H	43.73	0.155274	0.1	350	0.0838508	0.089222	0.964153
SCRI_RS_166511	7H	0.26	0.155448	0.474286	350	0.0838508	0.0892174	0.964153
11_10381	3H	126.69	0.15555	0.0428571	350	0.0838508	0.0892148	0.964153
SCRI_RS_227918	5H	63.21	0.155562	0.305714	350	0.0838508	0.0892145	0.964153
11_21324	5H	22.15	0.155568	0.285714	350	0.0838508	0.0892143	0.964153
11_20781	2H	85.21	0.155887	0.268571	350	0.0838508	0.089206	0.964153
SCRI_RS_114673	2H	146.38	0.156054	0.197143	350	0.0838508	0.0892017	0.964153
SCRI_RS_226348	2H	19.06	0.156286	0.12	350	0.0838508	0.0891957	0.964153
11_10728	3H	60.5	0.15639	0.377143	350	0.0838508	0.089193	0.964153
SCRI_RS_207335	1H	56.25	0.156645	0.114286	350	0.0838508	0.0891864	0.964153
SCRI_RS_193401	1H	57.05	0.156645	0.114286	350	0.0838508	0.0891864	0.964153
11_20003	5H	111.25	0.156701	0.0685714	350	0.0838508	0.089185	0.964153
SCRI_RS_226221	4H	50.14	0.156871	0.208571	350	0.0838508	0.0891806	0.964153
11_21071	4H	47.87	0.156871	0.208571	350	0.0838508	0.0891806	0.964153
SCRI_RS_151299	3H	37.45	0.156952	0.397143	350	0.0838508	0.0891785	0.964153
SCRI_RS_120182	2H	47.82	0.157046	0.331429	350	0.0838508	0.0891761	0.964153
SCRI_RS_206744	4H	0.9	0.157415	0.497143	350	0.0838508	0.0891666	0.964153
12_30361	6H	38.94	0.157977	0.0514286	350	0.0838508	0.0891522	0.964153
12_20143	4H	67.41	0.158027	0.0571429	350	0.0838508	0.0891509	0.964153
SCRI_RS_6877	3H	53.5	0.1581	0.205714	350	0.0838508	0.089149	0.964153
SCRI_RS_185613	5H	133.95	0.15826	0.417143	350	0.0838508	0.0891449	0.964153
12_30155	2H	10.5	0.158646	0.157143	350	0.0838508	0.0891351	0.964153
SCRI_RS_144042	5H	29.45	0.158785	0.357143	350	0.0838508	0.0891316	0.964153
12_30569	6H	50.81	0.158952	0.0714286	350	0.0838508	0.0891273	0.964153
SCRI_RS_138295	6H	120.58	0.15907	0.26	350	0.0838508	0.0891243	0.964153
SCRI_RS_114351	6H	49.29	0.15982	0.0885714	350	0.0838508	0.0891054	0.964153
11_21437	7H	9.89	0.159849	0.0542857	350	0.0838508	0.0891046	0.964153
SCRI_RS_147695	7H	12.84	0.159849	0.0542857	350	0.0838508	0.0891046	0.964153
SCRI_RS_153937	5H	78.26	0.160038	0.145714	350	0.0838508	0.0890998	0.964153
SCRI_RS_43891	6H	105.24	0.161068	0.408571	350	0.0838508	0.089074	0.964153
SCRI_RS_180821	3H	36.7	0.161247	0.308571	350	0.0838508	0.0890695	0.964153
SCRI_RS_12719	4H	29.4	0.161281	0.457143	350	0.0838508	0.0890687	0.964153
SCRI_RS_188190	4H	26.83	0.161285	0.5	350	0.0838508	0.0890686	0.964153
SCRI_RS_170159	5H	119.2	0.161656	0.42	350	0.0838508	0.0890593	0.964153
SCRI_RS_186102	3H	57.22	0.161807	0.38	350	0.0838508	0.0890556	0.964153
SCRI_RS_236576	1H	85.52	0.162028	0.185714	350	0.0838508	0.0890501	0.964153
SCRI_RS_204494	5H	42.37	0.162055	0.408571	350	0.0838508	0.0890494	0.964153
SCRI_RS_141803	4H	85.66	0.162818	0.325714	350	0.0838508	0.0890305	0.964153
SCRI_RS_202774	5H	120.3	0.16312	0.0628571	350	0.0838508	0.089023	0.964153
12_10752	5H	93.44	0.163135	0.277143	350	0.0838508	0.0890227	0.964153
SCRI_RS_198617	5H	99.01	0.163135	0.277143	350	0.0838508	0.0890227	0.964153
11_20557	4H	15.73	0.16336	0.382857	350	0.0838508	0.0890171	0.964153
SCRI_RS_140487	5H	71.78	0.163664	0.388571	350	0.0838508	0.0890096	0.964153
SCRI_RS_205661	5H	42.37	0.163688	0.342857	350	0.0838508	0.089009	0.964153
12_31409	3H	7.76	0.163924	0.351429	350	0.0838508	0.0890033	0.964153
11_20153	1H	100.82	0.164395	0.377143	350	0.0838508	0.0889917	0.964153
SCRI_RS_175550	2H	10	0.164517	0.291429	350	0.0838508	0.0889888	0.964153
SCRI_RS_166816	2H	1.93	0.164517	0.291429	350	0.0838508	0.0889888	0.964153
SCRI_RS_150377	5H	39.91	0.164898	0.251429	350	0.0838508	0.0889795	0.964153
SCRI_RS_194090	4H	14.31	0.165162	0.102857	350	0.0838508	0.088973	0.964153
SCRI_RS_150573	4H	14.31	0.165162	0.102857	350	0.0838508	0.088973	0.964153
SCRI_RS_157480	2H	17.02	0.165342	0.188571	350	0.0838508	0.0889687	0.964153
SCRI_RS_150663	2H	79.97	0.165518	0.305714	350	0.0838508	0.0889644	0.964153
SCRI_RS_189650	5H	133.95	0.165897	0.34	350	0.0838508	0.0889552	0.964153
SCRI_RS_158298	1H	136.15	0.16657	0.122857	350	0.0838508	0.088939	0.964153
SCRI_RS_138727	5H	41.37	0.167079	0.102857	350	0.0838508	0.0889267	0.964153
SCRI_RS_184902	7H	132.53	0.167651	0.177143	350	0.0838508	0.0889131	0.964153
SCRI_RS_99344	5H	174.17	0.167825	0.0914286	350	0.0838508	0.0889089	0.964153
SCRI_RS_123364	2H	156.86	0.167877	0.345714	350	0.0838508	0.0889077	0.964153
SCRI_RS_136287	2H	15.14	0.168092	0.32	350	0.0838508	0.0889025	0.964153
11_20784	6H	68.78	0.168177	0.294286	350	0.0838508	0.0889005	0.964153
SCRI_RS_124856	6H	68.36	0.168177	0.294286	350	0.0838508	0.0889005	0.964153
11_20594	1H	134.45	0.168193	0.157143	350	0.0838508	0.0889002	0.964153
SCRI_RS_9164	4H	113.4	0.168294	0.0914286	350	0.0838508	0.0888977	0.964153
11_20563	2H	9.41	0.168918	0.32	350	0.0838508	0.0888829	0.964153
12_31041	5H	119.02	0.169115	0.302857	350	0.0838508	0.0888783	0.964153
SCRI_RS_157552	6H	36.78	0.16976	0.262857	350	0.0838508	0.088863	0.964153
SCRI_RS_4952	2H	112.97	0.17081	0.36	350	0.0838508	0.0888384	0.964153
SCRI_RS_142217	5H	95.49	0.170938	0.322857	350	0.0838508	0.0888354	0.964153
12_30444	1H	130.52	0.170976	0.194286	350	0.0838508	0.0888345	0.964153
SCRI_RS_207246	7H	65.27	0.170995	0.268571	350	0.0838508	0.0888341	0.964153
SCRI_RS_41519	5H	42.37	0.171124	0.371429	350	0.0838508	0.0888311	0.964153
11_20737	5H	42.37	0.171124	0.371429	350	0.0838508	0.0888311	0.964153
SCRI_RS_146309	5H	147.57	0.171253	0.494286	350	0.0838508	0.0888281	0.964153
SCRI_RS_189174	5H	147.32	0.171253	0.494286	350	0.0838508	0.0888281	0.964153
SCRI_RS_205722	5H	147.55	0.171253	0.494286	350	0.0838508	0.0888281	0.964153
SCRI_RS_168487	6H	0.3	0.171353	0.157143	350	0.0838508	0.0888257	0.964153
11_10577	4H	47.66	0.171446	0.205714	350	0.0838508	0.0888236	0.964153
SCRI_RS_114729	5H	40.22	0.171687	0.288571	350	0.0838508	0.088818	0.964153
SCRI_RS_173878	6H	76.94	0.171702	0.331429	350	0.0838508	0.0888176	0.964153
SCRI_RS_105701	5H	138.42	0.171875	0.414286	350	0.0838508	0.0888136	0.964153
SCRI_RS_120015	7H	135.35	0.172178	0.217143	350	0.0838508	0.0888066	0.964153
SCRI_RS_146174	4H	56.79	0.172343	0.437143	350	0.0838508	0.0888027	0.964153
SCRI_RS_151213	4H	56.79	0.172343	0.437143	350	0.0838508	0.0888027	0.964153
SCRI_RS_157504	2H	128.95	0.17238	0.457143	350	0.0838508	0.0888019	0.964153
SCRI_RS_201028	7H	0.44	0.172479	0.311429	350	0.0838508	0.0887996	0.964153
SCRI_RS_9648	6H	122.59	0.172692	0.348571	350	0.0838508	0.0887947	0.964153
12_30821	1H	57.05	0.17273	0.142857	350	0.0838508	0.0887938	0.964153
SCRI_RS_219551	3H	53.34	0.172777	0.214286	350	0.0838508	0.0887927	0.964153
SCRI_RS_230261	7H	142.82	0.172854	0.0942857	350	0.0838508	0.0887909	0.964153
SCRI_RS_226862	5H	146.7	0.172944	0.24	350	0.0838508	0.0887889	0.964153
SCRI_RS_239368	5H	146.7	0.172944	0.24	350	0.0838508	0.0887889	0.964153
SCRI_RS_167999	1H	135.99	0.172992	0.34	350	0.0838508	0.0887878	0.964153
11_10621	5H	27.93	0.173225	0.248571	350	0.0838508	0.0887824	0.964153
SCRI_RS_106799	4H	67.4	0.17328	0.0685714	350	0.0838508	0.0887811	0.964153
SCRI_RS_159331	4H	67.33	0.17328	0.0685714	350	0.0838508	0.0887811	0.964153
SCRI_RS_152849	5H	95.49	0.173317	0.325714	350	0.0838508	0.0887803	0.964153
SCRI_RS_171047	5H	95.49	0.173317	0.325714	350	0.0838508	0.0887803	0.964153
11_20571	5H	35.51	0.173335	0.254286	350	0.0838508	0.0887799	0.964153
12_30510	6H	48.41	0.173644	0.0885714	350	0.0838508	0.0887728	0.964153
SCRI_RS_239889	6H	53.06	0.173644	0.0885714	350	0.0838508	0.0887728	0.964153
SCRI_RS_11588	6H	55.43	0.174385	0.117143	350	0.0838508	0.0887558	0.964153
11_20656	6H	53.38	0.174385	0.117143	350	0.0838508	0.0887558	0.964153
SCRI_RS_149094	1H	134.45	0.174567	0.168571	350	0.0838508	0.0887517	0.964153
SCRI_RS_165171	2H	10	0.174656	0.3	350	0.0838508	0.0887496	0.964153
SCRI_RS_194202	2H	129.15	0.174851	0.46	350	0.0838508	0.0887452	0.964153
SCRI_RS_135092	1H	85.52	0.174959	0.188571	350	0.0838508	0.0887427	0.964153
SCRI_RS_157246	1H	85.52	0.174959	0.188571	350	0.0838508	0.0887427	0.964153
SCRI_RS_158043	2H	156.72	0.175012	0.368571	350	0.0838508	0.0887415	0.964153
SCRI_RS_141322	1H	134.45	0.175465	0.165714	350	0.0838508	0.0887312	0.964153
12_30921	3H	143.56	0.175778	0.0371429	350	0.0838508	0.0887241	0.964153
12_30362	7H	102.94	0.17626	0.277143	350	0.0838508	0.0887133	0.964153
SCRI_RS_140282	7H	131.66	0.177334	0.468571	350	0.0838508	0.0886891	0.964153
SCRI_RS_175370	6H	69.09	0.177342	0.291429	350	0.0838508	0.0886889	0.964153
SCRI_RS_153261	7H	108.54	0.177382	0.382857	350	0.0838508	0.0886881	0.964153
12_31033	5H	44.83	0.177622	0.202857	350	0.0838508	0.0886827	0.964153
SCRI_RS_133327	2H	79.97	0.178137	0.314286	350	0.0838508	0.0886712	0.964153
SCRI_RS_144545	2H	11.69	0.178165	0.38	350	0.0838508	0.0886706	0.964153
SCRI_RS_136918	7H	49.1	0.178753	0.32	350	0.0838508	0.0886575	0.964153
11_20001	4H	25.23	0.178778	0.422857	350	0.0838508	0.0886569	0.964153
SCRI_RS_150302	7H	135.35	0.178814	0.334286	350	0.0838508	0.0886561	0.964153
SCRI_RS_174077	2H	151.71	0.178846	0.228571	350	0.0838508	0.0886554	0.964153
SCRI_RS_225074	4H	31.24	0.179082	0.462857	350	0.0838508	0.0886502	0.964153
SCRI_RS_151282	6H	51.47	0.179301	0.154286	350	0.0838508	0.0886454	0.964153
12_30658	6H	47.75	0.180116	0.14	350	0.0838508	0.0886274	0.964153
SCRI_RS_188785	5H	119.8	0.180276	0.0542857	350	0.0838508	0.0886239	0.964153
SCRI_RS_165861	4H	50.96	0.180522	0.0457143	350	0.0838508	0.0886185	0.964153
SCRI_RS_170672	6H	59.1	0.180613	0.402857	350	0.0838508	0.0886165	0.964153
SCRI_RS_130891	1H	133	0.180757	0.154286	350	0.0838508	0.0886133	0.964153
11_10342	2H	45.01	0.180776	0.294286	350	0.0838508	0.0886129	0.964153
SCRI_RS_189757	3H	26.46	0.180851	0.48	350	0.0838508	0.0886113	0.964153
SCRI_RS_162639	3H	30.58	0.181167	0.157143	350	0.0838508	0.0886044	0.964153
SCRI_RS_114613	6H	56.46	0.181355	0.277143	350	0.0838508	0.0886002	0.964153
SCRI_RS_1386	5H	46.1	0.181775	0.442857	350	0.0838508	0.0885911	0.964153
SCRI_RS_138835	4H	83.31	0.182431	0.237143	350	0.0838508	0.0885769	0.964153
SCRI_RS_148432	6H	55.25	0.182863	0.202857	350	0.0838508	0.0885675	0.964153
11_20728	6H	92.65	0.183122	0.36	350	0.0838508	0.0885619	0.964153
SCRI_RS_153915	3H	111.55	0.183479	0.102857	350	0.0838508	0.0885542	0.964153
SCRI_RS_149877	5H	13.13	0.183496	0.32	350	0.0838508	0.0885539	0.964153
SCRI_RS_146157	7H	84.07	0.183576	0.334286	350	0.0838508	0.0885522	0.964153
SCRI_RS_60145	1H	4.75	0.183938	0.411429	350	0.0838508	0.0885444	0.964153
SCRI_RS_195217	5H	114.09	0.18424	0.445714	350	0.0838508	0.0885379	0.964153
12_31148	4H	69.7	0.184618	0.257143	350	0.0838508	0.0885298	0.964153
SCRI_RS_171038	2H	82.87	0.185407	0.457143	350	0.0838508	0.088513	0.964153
SCRI_RS_222920	7H	16.88	0.185534	0.371429	350	0.0838508	0.0885103	0.964153
SCRI_RS_99965	4H	114.4	0.185642	0.08	350	0.0838508	0.088508	0.964153
SCRI_RS_124234	1H	2.51	0.185701	0.237143	350	0.0838508	0.0885067	0.964153
12_30130	3H	55.56	0.185787	0.194286	350	0.0838508	0.0885049	0.964153
12_30622	3H	53.5	0.185787	0.194286	350	0.0838508	0.0885049	0.964153
SCRI_RS_181159	6H	122.59	0.186016	0.36	350	0.0838508	0.0885001	0.964153
SCRI_RS_217160	1H	29.05	0.186073	0.46	350	0.0838508	0.0884989	0.964153
SCRI_RS_155407	1H	132.86	0.18618	0.165714	350	0.0838508	0.0884966	0.964153
11_10726	7H	47.5	0.186275	0.308571	350	0.0838508	0.0884946	0.964153
SCRI_RS_119426	2H	128.95	0.186386	0.445714	350	0.0838508	0.0884922	0.964153
11_20908	1H	118.31	0.186635	0.0885714	350	0.0838508	0.088487	0.964153
SCRI_RS_137116	1H	122.43	0.186635	0.0885714	350	0.0838508	0.088487	0.964153
SCRI_RS_133377	2H	14.22	0.186659	0.494286	350	0.0838508	0.0884865	0.964153
12_10151	2H	122.56	0.187032	0.277143	350	0.0838508	0.0884786	0.964153
SCRI_RS_151082	2H	15.59	0.187105	0.271429	350	0.0838508	0.0884771	0.964153
11_10214	2H	91.54	0.187366	0.105714	350	0.0838508	0.0884716	0.964153
SCRI_RS_174459	6H	122.59	0.187737	0.08	350	0.0838508	0.0884638	0.964153
12_30186	6H	51.54	0.187815	0.0685714	350	0.0838508	0.0884622	0.964153
SCRI_RS_121633	6H	51.54	0.188054	0.14	350	0.0838508	0.0884572	0.964153
SCRI_RS_182367	6H	51.54	0.188054	0.14	350	0.0838508	0.0884572	0.964153
SCRI_RS_188949	6H	51.47	0.188252	0.137143	350	0.0838508	0.088453	0.964153
11_21197	3H	53.34	0.188593	0.2	350	0.0838508	0.0884459	0.964153
SCRI_RS_198609	3H	89.12	0.1887	0.231429	350	0.0838508	0.0884437	0.964153
11_20434	1H	85.27	0.188739	0.131429	350	0.0838508	0.0884429	0.964153
11_20266	6H	59.32	0.189012	0.331429	350	0.0838508	0.0884372	0.964153
SCRI_RS_7640	6H	91.61	0.189769	0.265714	350	0.0838508	0.0884215	0.964153
SCRI_RS_129857	2H	77.81	0.189841	0.0457143	350	0.0838508	0.08842	0.964153
SCRI_RS_156130	4H	86.56	0.189852	0.311429	350	0.0838508	0.0884198	0.964153
SCRI_RS_7940	2H	156.72	0.190242	0.374286	350	0.0838508	0.0884117	0.964153
11_10854	1H	115.75	0.190295	0.0857143	350	0.0838508	0.0884106	0.964153
SCRI_RS_134469	6H	58.66	0.190675	0.4	350	0.0838508	0.0884028	0.964153
SCRI_RS_10810	6H	58.66	0.190675	0.4	350	0.0838508	0.0884028	0.964153
SCRI_RS_162933	5H	119.2	0.190859	0.308571	350	0.0838508	0.088399	0.964153
SCRI_RS_220821	6H	74.14	0.191796	0.328571	350	0.0838508	0.0883798	0.964153
SCRI_RS_134872	7H	50.49	0.191812	0.322857	350	0.0838508	0.0883795	0.964153
SCRI_RS_168494	7H	50.49	0.191812	0.322857	350	0.0838508	0.0883795	0.964153
SCRI_RS_189710	3H	139.32	0.191822	0.22	350	0.0838508	0.0883793	0.964153
SCRI_RS_103515	2H	9.06	0.191836	0.405714	350	0.0838508	0.088379	0.964153
SCRI_RS_188827	4H	84.36	0.192065	0.434286	350	0.0838508	0.0883743	0.964153
SCRI_RS_223188	2H	153.33	0.192208	0.0628571	350	0.0838508	0.0883714	0.964153
SCRI_RS_135155	3H	139.22	0.192379	0.06	350	0.0838508	0.0883679	0.964153
SCRI_RS_135156	3H	139.22	0.192379	0.06	350	0.0838508	0.0883679	0.964153
12_30067	5H	113.36	0.19246	0.0571429	350	0.0838508	0.0883663	0.964153
SCRI_RS_182540	5H	114.36	0.192511	0.382857	350	0.0838508	0.0883652	0.964153
11_10178	2H	39.67	0.192626	0.162857	350	0.0838508	0.0883629	0.964153
SCRI_RS_143790	1H	135.65	0.192711	0.402857	350	0.0838508	0.0883612	0.964153
SCRI_RS_195137	4H	14.82	0.192734	0.0885714	350	0.0838508	0.0883607	0.964153
12_31086	4H	14.82	0.192734	0.0885714	350	0.0838508	0.0883607	0.964153
12_30169	5H	111.25	0.19287	0.134286	350	0.0838508	0.0883579	0.964153
SCRI_RS_154646	1H	100.82	0.192885	0.437143	350	0.0838508	0.0883576	0.964153
12_10499	5H	25.71	0.193206	0.171429	350	0.0838508	0.0883511	0.964153
SCRI_RS_2831	5H	113.81	0.193337	0.38	350	0.0838508	0.0883484	0.964153
11_10700	7H	71.05	0.193369	0.374286	350	0.0838508	0.0883478	0.964153
12_31055	7H	71.99	0.193369	0.374286	350	0.0838508	0.0883478	0.964153
SCRI_RS_206704	6H	58.76	0.193673	0.4	350	0.0838508	0.0883417	0.964153
SCRI_RS_163092	3H	109.89	0.194512	0.177143	350	0.0838508	0.0883247	0.964153
SCRI_RS_167825	3H	103.83	0.194512	0.177143	350	0.0838508	0.0883247	0.964153
12_31428	3H	0.92	0.194637	0.382857	350	0.0838508	0.0883222	0.964153
11_21108	5H	173.77	0.19477	0.105714	350	0.0838508	0.0883196	0.964153
11_20206	5H	3.38	0.195288	0.348571	350	0.0838508	0.0883092	0.964153
11_20743	6H	43.98	0.19635	0.111429	350	0.0838508	0.088288	0.964153
SCRI_RS_238639	6H	51.4	0.19635	0.111429	350	0.0838508	0.088288	0.964153
11_10136	6H	24.28	0.19671	0.251429	350	0.0838508	0.0882808	0.964153
12_31022	5H	1.07	0.196907	0.4	350	0.0838508	0.0882769	0.964153
SCRI_RS_159124	6H	10.5	0.197144	0.111429	350	0.0838508	0.0882723	0.964153
11_10469	6H	70.51	0.197486	0.282857	350	0.0838508	0.0882655	0.964153
SCRI_RS_149429	2H	118.88	0.197628	0.231429	350	0.0838508	0.0882627	0.964153
SCRI_RS_78578	1H	96.26	0.198006	0.4	350	0.0838508	0.0882552	0.964153
11_10985	1H	50.66	0.198616	0.0971429	350	0.0838508	0.0882433	0.964153
SCRI_RS_202425	3H	111.64	0.19864	0.494286	350	0.0838508	0.0882428	0.964153
12_10674	5H	70.23	0.198826	0.0685714	350	0.0838508	0.0882391	0.964153
SCRI_RS_194603	2H	100.58	0.198965	0.06	350	0.0838508	0.0882364	0.964153
11_10654	1H	3.9	0.199338	0.457143	350	0.0838508	0.0882291	0.964153
SCRI_RS_206684	1H	3.9	0.199338	0.457143	350	0.0838508	0.0882291	0.964153
SCRI_RS_121978	1H	57.94	0.199427	0.14	350	0.0838508	0.0882274	0.964153
SCRI_RS_159467	5H	159.99	0.199502	0.0885714	350	0.0838508	0.0882259	0.964153
12_30696	2H	73.47	0.200108	0.28	350	0.0838508	0.0882141	0.964153
SCRI_RS_182180	6H	56.46	0.200125	0.257143	350	0.0838508	0.0882138	0.964153
11_10186	1H	21.86	0.200477	0.371429	350	0.0838508	0.0882069	0.964153
12_30042	2H	61.01	0.200623	0.242857	350	0.0838508	0.0882041	0.964153
12_10652	7H	100.97	0.200764	0.28	350	0.0838508	0.0882014	0.964153
12_30240	2H	156.72	0.201011	0.108571	350	0.0838508	0.0881966	0.964153
SCRI_RS_158981	5H	43.87	0.201206	0.494286	350	0.0838508	0.0881928	0.964153
11_10586	1H	122.36	0.201353	0.0885714	350	0.0838508	0.08819	0.964153
SCRI_RS_227525	2H	156.72	0.201574	0.382857	350	0.0838508	0.0881857	0.964153
SCRI_RS_174583	6H	56.46	0.201721	0.265714	350	0.0838508	0.0881829	0.964153
SCRI_RS_153707	6H	56.46	0.201721	0.265714	350	0.0838508	0.0881829	0.964153
SCRI_RS_222944	6H	56.46	0.201721	0.265714	350	0.0838508	0.0881829	0.964153
11_20125	1H	100.82	0.202039	0.38	350	0.0838508	0.0881768	0.964153
12_31395	7H	88.11	0.202312	0.34	350	0.0838508	0.0881715	0.964153
SCRI_RS_127712	5H	45.22	0.202365	0.194286	350	0.0838508	0.0881705	0.964153
SCRI_RS_182321	5H	46.1	0.202365	0.194286	350	0.0838508	0.0881705	0.964153
SCRI_RS_139449	3H	67.02	0.202836	0.42	350	0.0838508	0.0881615	0.964153
11_20694	3H	73.27	0.202836	0.42	350	0.0838508	0.0881615	0.964153
SCRI_RS_219889	1H	108.93	0.203474	0.237143	350	0.0838508	0.0881493	0.964153
SCRI_RS_7704	4H	26.23	0.203556	0.46	350	0.0838508	0.0881477	0.964153
12_30620	4H	59.27	0.204489	0.448571	350	0.0838508	0.08813	0.964153
12_30455	4H	59.96	0.204489	0.448571	350	0.0838508	0.08813	0.964153
11_20534	7H	2.11	0.204627	0.348571	350	0.0838508	0.0881274	0.964153
SCRI_RS_202428	3H	127.29	0.204941	0.08	350	0.0838508	0.0881215	0.964153
SCRI_RS_166469	1H	134.45	0.205064	0.16	350	0.0838508	0.0881191	0.964153
SCRI_RS_238606	2H	115.68	0.205121	0.385714	350	0.0838508	0.0881181	0.964153
SCRI_RS_154683	2H	21.78	0.205575	0.497143	350	0.0838508	0.0881095	0.964153
SCRI_RS_158072	2H	141.87	0.205765	0.0742857	350	0.0838508	0.0881059	0.964153
SCRI_RS_144559	3H	136.37	0.205941	0.391429	350	0.0838508	0.0881026	0.964153
SCRI_RS_173017	2H	149.35	0.20602	0.242857	350	0.0838508	0.0881011	0.964153
SCRI_RS_8420	2H	149.35	0.20602	0.242857	350	0.0838508	0.0881011	0.964153
SCRI_RS_113112	3H	132.77	0.20611	0.408571	350	0.0838508	0.0880994	0.964153
SCRI_RS_231382	3H	132.97	0.20611	0.408571	350	0.0838508	0.0880994	0.964153
SCRI_RS_610	2H	114.62	0.206146	0.388571	350	0.0838508	0.0880988	0.964153
SCRI_RS_151349	2H	115.68	0.206146	0.388571	350	0.0838508	0.0880988	0.964153
12_30251	2H	58.66	0.206526	0.425714	350	0.0838508	0.0880916	0.964153
SCRI_RS_138918	3H	53.5	0.206635	0.242857	350	0.0838508	0.0880896	0.964153
11_10723	4H	74.18	0.206761	0.274286	350	0.0838508	0.0880872	0.964153
SCRI_RS_127791	7H	82.62	0.206987	0.228571	350	0.0838508	0.088083	0.964153
SCRI_RS_4658	5H	136.59	0.207177	0.385714	350	0.0838508	0.0880795	0.964153
SCRI_RS_235968	1H	96.26	0.207218	0.182857	350	0.0838508	0.0880787	0.964153
SCRI_RS_736	6H	81.9	0.207412	0.365714	350	0.0838508	0.0880751	0.964153
SCRI_RS_157238	5H	131.47	0.207546	0.174286	350	0.0838508	0.0880726	0.964153
SCRI_RS_102837	3H	37.71	0.208191	0.394286	350	0.0838508	0.0880606	0.964153
SCRI_RS_115969	3H	37.45	0.208191	0.394286	350	0.0838508	0.0880606	0.964153
SCRI_RS_39834	4H	31.24	0.208351	0.465714	350	0.0838508	0.0880576	0.964153
SCRI_RS_240090	3H	85.92	0.208908	0.345714	350	0.0838508	0.0880473	0.964153
SCRI_RS_152414	6H	122.66	0.209273	0.351429	350	0.0838508	0.0880406	0.964153
SCRI_RS_201870	2H	126.15	0.209325	0.331429	350	0.0838508	0.0880396	0.964153
11_20252	3H	7.11	0.209985	0.374286	350	0.0838508	0.0880275	0.964153
SCRI_RS_173813	1H	105.23	0.210135	0.0714286	350	0.0838508	0.0880247	0.964153
SCRI_RS_139374	5H	146.54	0.210359	0.18	350	0.0838508	0.0880206	0.964153
SCRI_RS_235243	1H	27.69	0.210507	0.365714	350	0.0838508	0.0880179	0.964153
11_10355	6H	44.73	0.21059	0.0857143	350	0.0838508	0.0880164	0.964153
11_20645	5H	65.54	0.211019	0.36	350	0.0838508	0.0880085	0.964153
12_10034	5H	43.87	0.211127	0.105714	350	0.0838508	0.0880066	0.964153
11_10095	5H	121.9	0.211268	0.474286	350	0.0838508	0.088004	0.964153
11_10064	6H	20.87	0.211344	0.1	350	0.0838508	0.0880026	0.964153
11_21077	5H	132.87	0.211467	0.145714	350	0.0838508	0.0880004	0.964153
SCRI_RS_8366	2H	50.2	0.211676	0.148571	350	0.0838508	0.0879966	0.964153
SCRI_RS_142683	4H	92.5	0.212764	0.0857143	350	0.0838508	0.0879768	0.964153
SCRI_RS_151047	1H	29.05	0.213017	0.462857	350	0.0838508	0.0879723	0.964153
SCRI_RS_139840	2H	128.95	0.213032	0.228571	350	0.0838508	0.087972	0.964153
12_31495	6H	109.08	0.21346	0.38	350	0.0838508	0.0879643	0.964153
11_10335	3H	65.66	0.213487	0.417143	350	0.0838508	0.0879638	0.964153
SCRI_RS_8100	4H	56.79	0.213995	0.44	350	0.0838508	0.0879547	0.964153
SCRI_RS_146941	4H	56.79	0.213995	0.44	350	0.0838508	0.0879547	0.964153
SCRI_RS_179958	5H	39.91	0.21453	0.471429	350	0.0838508	0.0879451	0.964153
SCRI_RS_124224	6H	93.28	0.214763	0.397143	350	0.0838508	0.0879409	0.964153
12_31257	5H	36.21	0.214949	0.405714	350	0.0838508	0.0879376	0.964153
SCRI_RS_184066	5H	127.16	0.215168	0.468571	350	0.0838508	0.0879337	0.964153
SCRI_RS_198148	2H	56.62	0.215266	0.46	350	0.0838508	0.0879319	0.964153
11_21207	5H	32.95	0.215304	0.234286	350	0.0838508	0.0879312	0.964153
SCRI_RS_152211	5H	42.37	0.215377	0.302857	350	0.0838508	0.0879299	0.964153
SCRI_RS_189	5H	42.37	0.215377	0.302857	350	0.0838508	0.0879299	0.964153
SCRI_RS_186342	5H	42.37	0.215377	0.302857	350	0.0838508	0.0879299	0.964153
SCRI_RS_206910	5H	42.37	0.215377	0.302857	350	0.0838508	0.0879299	0.964153
SCRI_RS_135585	2H	2.03	0.215798	0.0942857	350	0.0838508	0.0879224	0.964153
SCRI_RS_139708	2H	2.13	0.215798	0.0942857	350	0.0838508	0.0879224	0.964153
SCRI_RS_168544	5H	133.95	0.216038	0.388571	350	0.0838508	0.0879182	0.964153
12_30475	7H	71.99	0.216135	0.362857	350	0.0838508	0.0879165	0.964153
SCRI_RS_221843	2H	50.2	0.216211	0.151429	350	0.0838508	0.0879151	0.964153
11_20868	6H	119.1	0.216271	0.0742857	350	0.0838508	0.0879141	0.964153
SCRI_RS_182014	3H	88.58	0.216476	0.271429	350	0.0838508	0.0879104	0.964153
SCRI_RS_231362	3H	88.58	0.216476	0.271429	350	0.0838508	0.0879104	0.964153
SCRI_RS_222283	4H	0.9	0.216906	0.5	350	0.0838508	0.0879028	0.964153
SCRI_RS_144379	2H	118.18	0.217164	0.142857	350	0.0838508	0.0878982	0.964153
SCRI_RS_189363	4H	57.76	0.217311	0.457143	350	0.0838508	0.0878957	0.964153
SCRI_RS_185497	4H	57.76	0.217311	0.457143	350	0.0838508	0.0878957	0.964153
SCRI_RS_171407	5H	46.1	0.217663	0.431429	350	0.0838508	0.0878895	0.964153
SCRI_RS_134620	4H	56.79	0.21775	0.451429	350	0.0838508	0.0878879	0.964153
12_31515	4H	59.27	0.21775	0.451429	350	0.0838508	0.0878879	0.964153
SCRI_RS_135464	5H	48.16	0.217952	0.297143	350	0.0838508	0.0878844	0.964153
11_21224	6H	75.5	0.217956	0.34	350	0.0838508	0.0878843	0.964153
SCRI_RS_144202	5H	44.8	0.218856	0.205714	350	0.0838508	0.0878685	0.964153
11_10988	2H	113.66	0.21891	0.371429	350	0.0838508	0.0878676	0.964153
SCRI_RS_151556	2H	119.08	0.219156	0.234286	350	0.0838508	0.0878633	0.964153
SCRI_RS_230083	7H	65.37	0.219231	0.365714	350	0.0838508	0.087862	0.964153
SCRI_RS_133909	5H	1.28	0.219262	0.42	350	0.0838508	0.0878614	0.964153
11_10011	3H	56.15	0.220015	0.2	350	0.0838508	0.0878483	0.964153
SCRI_RS_160332	5H	68.9	0.220198	0.445714	350	0.0838508	0.0878452	0.964153
SCRI_RS_201251	6H	25.65	0.220683	0.248571	350	0.0838508	0.0878368	0.964153
SCRI_RS_116760	3H	88.74	0.220746	0.122857	350	0.0838508	0.0878357	0.964153
SCRI_RS_148560	1H	13.97	0.220934	0.362857	350	0.0838508	0.0878324	0.964153
11_10143	7H	79.22	0.221638	0.434286	350	0.0838508	0.0878203	0.964153
SCRI_RS_162589	6H	91.61	0.221776	0.262857	350	0.0838508	0.0878179	0.964153
SCRI_RS_175848	5H	133.95	0.221796	0.385714	350	0.0838508	0.0878176	0.964153
11_20226	5H	1.17	0.222074	0.391429	350	0.0838508	0.0878128	0.964153
SCRI_RS_127822	3H	10.23	0.222277	0.485714	350	0.0838508	0.0878093	0.964153
11_20971	1H	89.75	0.222377	0.137143	350	0.0838508	0.0878076	0.964153
SCRI_RS_112863	7H	84.07	0.222485	0.317143	350	0.0838508	0.0878057	0.964153
SCRI_RS_169668	1H	20.05	0.222589	0.314286	350	0.0838508	0.0878039	0.964153
SCRI_RS_153174	2H	61.01	0.222943	0.282857	350	0.0838508	0.0877979	0.964153
11_11484	1H	43.99	0.223185	0.0971429	350	0.0838508	0.0877937	0.964153
SCRI_RS_151874	1H	50.79	0.223185	0.0971429	350	0.0838508	0.0877937	0.964153
SCRI_RS_236583	5H	114.36	0.223317	0.46	350	0.0838508	0.0877915	0.964153
SCRI_RS_126419	5H	114.36	0.223317	0.46	350	0.0838508	0.0877915	0.964153
SCRI_RS_143259	6H	51.33	0.224018	0.148571	350	0.0838508	0.0877796	0.964153
SCRI_RS_182004	6H	51.47	0.224018	0.148571	350	0.0838508	0.0877796	0.964153
SCRI_RS_136856	1H	96.26	0.224194	0.185714	350	0.0838508	0.0877766	0.964153
SCRI_RS_224292	6H	65.62	0.224375	0.308571	350	0.0838508	0.0877735	0.964153
SCRI_RS_170785	4H	0.4	0.224513	0.317143	350	0.0838508	0.0877711	0.964153
SCRI_RS_229712	5H	39.91	0.224792	0.357143	350	0.0838508	0.0877664	0.964153
SCRI_RS_168091	5H	152.36	0.225008	0.168571	350	0.0838508	0.0877628	0.964153
SCRI_RS_151716	5H	152.36	0.225008	0.168571	350	0.0838508	0.0877628	0.964153
SCRI_RS_185363	2H	113.68	0.225411	0.351429	350	0.0838508	0.087756	0.964153
SCRI_RS_139733	1H	98.03	0.225545	0.06	350	0.0838508	0.0877537	0.964153
11_10590	1H	136.24	0.225689	0.374286	350	0.0838508	0.0877513	0.964153
11_20915	1H	136.15	0.225689	0.374286	350	0.0838508	0.0877513	0.964153
SCRI_RS_154811	1H	29.7	0.225978	0.408571	350	0.0838508	0.0877464	0.964153
SCRI_RS_219260	7H	99.42	0.226179	0.285714	350	0.0838508	0.087743	0.964153
SCRI_RS_138977	6H	4.34	0.226276	0.148571	350	0.0838508	0.0877414	0.964153
11_20294	6H	6.4	0.226465	0.0628571	350	0.0838508	0.0877382	0.964153
SCRI_RS_139962	7H	56.22	0.226795	0.162857	350	0.0838508	0.0877327	0.964153
SCRI_RS_162700	2H	61.01	0.227588	0.282857	350	0.0838508	0.0877194	0.964153
SCRI_RS_145412	4H	39.6	0.227679	0.0685714	350	0.0838508	0.0877179	0.964153
11_20230	7H	77.77	0.228071	0.0571429	350	0.0838508	0.0877114	0.964153
SCRI_RS_116842	6H	54.97	0.228243	0.0771429	350	0.0838508	0.0877085	0.964153
SCRI_RS_159196	7H	4.99	0.22837	0.46	350	0.0838508	0.0877064	0.964153
SCRI_RS_143594	3H	149.93	0.228592	0.154286	350	0.0838508	0.0877027	0.964153
SCRI_RS_154549	3H	149.93	0.228592	0.154286	350	0.0838508	0.0877027	0.964153
SCRI_RS_221939	2H	136.98	0.228598	0.105714	350	0.0838508	0.0877026	0.964153
SCRI_RS_157832	4H	29.6	0.228735	0.305714	350	0.0838508	0.0877004	0.964153
SCRI_RS_11645	2H	136.06	0.22882	0.451429	350	0.0838508	0.087699	0.964153
12_30424	2H	7.75	0.229241	0.471429	350	0.0838508	0.087692	0.964153
SCRI_RS_153139	5H	42.37	0.229657	0.454286	350	0.0838508	0.0876851	0.964153
SCRI_RS_102075	5H	42.37	0.229657	0.454286	350	0.0838508	0.0876851	0.964153
SCRI_RS_159158	2H	15.14	0.229987	0.308571	350	0.0838508	0.0876797	0.964153
SCRI_RS_189046	5H	118.19	0.230071	0.08	350	0.0838508	0.0876783	0.964153
12_30728	5H	39.14	0.23016	0.422857	350	0.0838508	0.0876768	0.964153
11_11111	6H	126.5	0.230388	0.268571	350	0.0838508	0.0876731	0.964153
SCRI_RS_153435	6H	75.02	0.231017	0.337143	350	0.0838508	0.0876628	0.964153
SCRI_RS_119781	5H	43.73	0.231304	0.382857	350	0.0838508	0.0876581	0.964153
SCRI_RS_907	1H	57.05	0.231877	0.0714286	350	0.0838508	0.0876487	0.964153
SCRI_RS_207081	1H	57.05	0.231877	0.0714286	350	0.0838508	0.0876487	0.964153
SCRI_RS_147712	4H	56.88	0.232087	0.457143	350	0.0838508	0.0876453	0.964153
SCRI_RS_110189	3H	4.51	0.232266	0.22	350	0.0838508	0.0876424	0.964153
SCRI_RS_173935	5H	151.04	0.232404	0.34	350	0.0838508	0.0876401	0.964153
SCRI_RS_185617	5H	41.03	0.232452	0.274286	350	0.0838508	0.0876394	0.964153
SCRI_RS_159189	3H	156.48	0.232504	0.294286	350	0.0838508	0.0876385	0.964153
SCRI_RS_176086	6H	55.25	0.23254	0.12	350	0.0838508	0.0876379	0.964153
12_10149	1H	105.23	0.232642	0.128571	350	0.0838508	0.0876363	0.964153
SCRI_RS_201248	5H	121.3	0.233376	0.174286	350	0.0838508	0.0876244	0.964153
SCRI_RS_155475	3H	10.26	0.233442	0.242857	350	0.0838508	0.0876233	0.964153
SCRI_RS_233106	6H	109.77	0.233594	0.351429	350	0.0838508	0.0876208	0.964153
SCRI_RS_204771	7H	65.7	0.233691	0.36	350	0.0838508	0.0876193	0.964153
SCRI_RS_159536	2H	156.86	0.233994	0.357143	350	0.0838508	0.0876144	0.964153
SCRI_RS_176091	4H	49.41	0.234424	0.351429	350	0.0838508	0.0876075	0.964153
SCRI_RS_127903	3H	10.23	0.234551	0.46	350	0.0838508	0.0876054	0.964153
SCRI_RS_155382	1H	32.45	0.234566	0.231429	350	0.0838508	0.0876052	0.964153
SCRI_RS_206982	5H	114.19	0.234894	0.445714	350	0.0838508	0.0875999	0.964153
SCRI_RS_197945	5H	114.36	0.234894	0.445714	350	0.0838508	0.0875999	0.964153
SCRI_RS_231021	2H	128.95	0.235282	0.117143	350	0.0838508	0.0875937	0.964153
11_11365	2H	125.75	0.235376	0.22	350	0.0838508	0.0875922	0.964153
SCRI_RS_222102	3H	57.22	0.235547	0.374286	350	0.0838508	0.0875894	0.964153
SCRI_RS_154003	7H	122	0.235814	0.237143	350	0.0838508	0.0875852	0.964153
12_11192	5H	174.25	0.235886	0.154286	350	0.0838508	0.087584	0.964153
SCRI_RS_184542	5H	162.89	0.236297	0.42	350	0.0838508	0.0875775	0.964153
11_20568	5H	132.87	0.236691	0.457143	350	0.0838508	0.0875712	0.964153
SCRI_RS_175646	1H	103.92	0.236806	0.202857	350	0.0838508	0.0875694	0.964153
SCRI_RS_196910	1H	122.36	0.237429	0.431429	350	0.0838508	0.0875595	0.964153
SCRI_RS_196076	4H	109.9	0.237823	0.311429	350	0.0838508	0.0875532	0.964153
SCRI_RS_7517	2H	73.47	0.237943	0.208571	350	0.0838508	0.0875513	0.964153
12_31081	1H	136.36	0.238043	0.325714	350	0.0838508	0.0875498	0.964153
SCRI_RS_213542	4H	59.96	0.238842	0.451429	350	0.0838508	0.0875372	0.964153
11_10584	3H	111.73	0.239165	0.491429	350	0.0838508	0.0875321	0.964153
SCRI_RS_230075	3H	106.84	0.239165	0.491429	350	0.0838508	0.0875321	0.964153
11_10040	6H	65.6	0.23946	0.305714	350	0.0838508	0.0875275	0.964153
SCRI_RS_189878	6H	28.28	0.239745	0.131429	350	0.0838508	0.087523	0.964153
SCRI_RS_181031	6H	79.63	0.240185	0.457143	350	0.0838508	0.0875161	0.964153
12_10036	7H	0.26	0.24021	0.111429	350	0.0838508	0.0875157	0.964153
SCRI_RS_209508	4H	86.37	0.240484	0.237143	350	0.0838508	0.0875115	0.964153
SCRI_RS_174383	3H	0.92	0.24125	0.391429	350	0.0838508	0.0874995	0.964153
11_21397	4H	28.78	0.241333	0.0685714	350	0.0838508	0.0874982	0.964153
SCRI_RS_10929	5H	1.28	0.241365	0.431429	350	0.0838508	0.0874977	0.964153
12_30747	5H	43.73	0.241717	0.377143	350	0.0838508	0.0874923	0.964153
SCRI_RS_195938	2H	60.72	0.242079	0.214286	350	0.0838508	0.0874867	0.964153
SCRI_RS_161239	1H	130.56	0.242176	0.162857	350	0.0838508	0.0874852	0.964153
SCRI_RS_206179	4H	56.79	0.242361	0.451429	350	0.0838508	0.0874823	0.964153
SCRI_RS_150607	1H	122.36	0.24304	0.425714	350	0.0838508	0.0874718	0.964153
12_31186	4H	55.99	0.243302	0.18	350	0.0838508	0.0874678	0.964153
SCRI_RS_13615	7H	1.44	0.243482	0.231429	350	0.0838508	0.087465	0.964153
11_10901	5H	142.51	0.243554	0.231429	350	0.0838508	0.0874639	0.964153
12_30806	7H	88.11	0.243748	0.314286	350	0.0838508	0.087461	0.964153
12_31198	6H	115.05	0.243976	0.334286	350	0.0838508	0.0874575	0.964153
SCRI_RS_171501	1H	100.97	0.2444	0.434286	350	0.0838508	0.087451	0.964153
SCRI_RS_6099	2H	58.67	0.244719	0.308571	350	0.0838508	0.0874461	0.964153
11_20602	2H	58.06	0.244719	0.308571	350	0.0838508	0.0874461	0.964153
12_31288	2H	60.72	0.244719	0.308571	350	0.0838508	0.0874461	0.964153
11_20720	6H	52.68	0.24482	0.174286	350	0.0838508	0.0874445	0.964153
SCRI_RS_194066	6H	91.61	0.244929	0.274286	350	0.0838508	0.0874429	0.964153
11_20577	6H	68.78	0.245146	0.288571	350	0.0838508	0.0874396	0.964153
SCRI_RS_165031	4H	56.88	0.245216	0.442857	350	0.0838508	0.0874385	0.964153
SCRI_RS_168478	4H	56.88	0.245216	0.442857	350	0.0838508	0.0874385	0.964153
SCRI_RS_214023	3H	64.45	0.24577	0.44	350	0.0838508	0.0874301	0.964153
SCRI_RS_189180	4H	55.38	0.245956	0.0685714	350	0.0838508	0.0874273	0.964153
11_10712	4H	106.11	0.246099	0.125714	350	0.0838508	0.0874251	0.964153
SCRI_RS_137838	5H	42.37	0.246208	0.411429	350	0.0838508	0.0874234	0.964153
11_20129	5H	39.14	0.246208	0.411429	350	0.0838508	0.0874234	0.964153
SCRI_RS_152162	5H	161.43	0.246808	0.322857	350	0.0838508	0.0874143	0.964153
SCRI_RS_140054	5H	83.36	0.247604	0.494286	350	0.0838508	0.0874024	0.964153
SCRI_RS_165588	1H	123.56	0.247766	0.0942857	350	0.0838508	0.0873999	0.964153
11_20840	1H	136.1	0.248393	0.285714	350	0.0838508	0.0873905	0.964153
SCRI_RS_116590	2H	151.71	0.248904	0.357143	350	0.0838508	0.0873828	0.964153
11_10989	2H	113.68	0.248981	0.374286	350	0.0838508	0.0873817	0.964153
11_10705	5H	114.67	0.249164	0.477143	350	0.0838508	0.087379	0.964153
SCRI_RS_4931	2H	96.08	0.249427	0.454286	350	0.0838508	0.087375	0.964153
SCRI_RS_122216	1H	56.56	0.24945	0.137143	350	0.0838508	0.0873747	0.964153
11_10552	1H	54.36	0.24945	0.137143	350	0.0838508	0.0873747	0.964153
12_30978	5H	1.17	0.249728	0.388571	350	0.0838508	0.0873706	0.964153
SCRI_RS_155439	1H	54.91	0.250436	0.0885714	350	0.0838508	0.08736	0.964153
SCRI_RS_201075	3H	143.56	0.250534	0.148571	350	0.0838508	0.0873586	0.964153
SCRI_RS_167505	6H	1.4	0.250795	0.457143	350	0.0838508	0.0873547	0.964153
SCRI_RS_161137	1H	3.9	0.251127	0.274286	350	0.0838508	0.0873498	0.964153
SCRI_RS_151711	3H	111.55	0.25121	0.171429	350	0.0838508	0.0873486	0.964153
SCRI_RS_120481	1H	108.93	0.251501	0.234286	350	0.0838508	0.0873443	0.964153
SCRI_RS_151407	5H	173.97	0.251512	0.151429	350	0.0838508	0.0873441	0.964153
SCRI_RS_138001	6H	56.46	0.251685	0.114286	350	0.0838508	0.0873415	0.964153
SCRI_RS_168467	5H	85.59	0.252142	0.465714	350	0.0838508	0.0873348	0.964153
11_20691	7H	128.53	0.25271	0.368571	350	0.0838508	0.0873264	0.964153
11_20549	5H	84.81	0.252803	0.311429	350	0.0838508	0.0873251	0.964153
SCRI_RS_752	7H	136.03	0.252915	0.328571	350	0.0838508	0.0873234	0.964153
SCRI_RS_152085	5H	155.83	0.252983	0.145714	350	0.0838508	0.0873225	0.964153
SCRI_RS_143492	6H	61.73	0.253135	0.368571	350	0.0838508	0.0873202	0.964153
11_10058	5H	39.14	0.253165	0.408571	350	0.0838508	0.0873198	0.964153
11_10661	5H	39.14	0.253165	0.408571	350	0.0838508	0.0873198	0.964153
11_21215	5H	39.14	0.253165	0.408571	350	0.0838508	0.0873198	0.964153
12_30575	5H	39.14	0.253165	0.408571	350	0.0838508	0.0873198	0.964153
SCRI_RS_164608	2H	115.98	0.253258	0.171429	350	0.0838508	0.0873184	0.964153
SCRI_RS_12444	2H	118.18	0.253258	0.171429	350	0.0838508	0.0873184	0.964153
SCRI_RS_237734	3H	102	0.253627	0.0885714	350	0.0838508	0.087313	0.964153
SCRI_RS_116542	3H	102	0.253627	0.0885714	350	0.0838508	0.087313	0.964153
12_30336	1H	42.29	0.253778	0.291429	350	0.0838508	0.0873108	0.964153
SCRI_RS_1474	5H	68.9	0.254009	0.488571	350	0.0838508	0.0873074	0.964153
SCRI_RS_186187	7H	5.65	0.254135	0.462857	350	0.0838508	0.0873056	0.964153
SCRI_RS_132586	2H	114.97	0.254258	0.365714	350	0.0838508	0.0873038	0.964153
SCRI_RS_161385	3H	93.88	0.254366	0.0514286	350	0.0838508	0.0873022	0.964153
SCRI_RS_222088	7H	71.99	0.254389	0.348571	350	0.0838508	0.0873019	0.964153
11_21145	3H	40	0.254582	0.174286	350	0.0838508	0.0872991	0.964153
12_30976	5H	1.17	0.254835	0.377143	350	0.0838508	0.0872954	0.964153
SCRI_RS_197571	5H	43.87	0.254939	0.497143	350	0.0838508	0.0872939	0.964153
SCRI_RS_190844	7H	0.26	0.254958	0.342857	350	0.0838508	0.0872936	0.964153
SCRI_RS_229409	4H	85.22	0.255243	0.4	350	0.0838508	0.0872895	0.964153
11_11098	7H	56.31	0.255251	0.142857	350	0.0838508	0.0872894	0.964153
11_10789	1H	108.62	0.255292	0.254286	350	0.0838508	0.0872888	0.964153
SCRI_RS_160958	2H	100.58	0.255304	0.448571	350	0.0838508	0.0872886	0.964153
12_30827	7H	142.86	0.25541	0.0742857	350	0.0838508	0.0872871	0.964153
11_20170	7H	142.62	0.25541	0.0742857	350	0.0838508	0.0872871	0.964153
11_20765	4H	75.88	0.255638	0.214286	350	0.0838508	0.0872838	0.964153
SCRI_RS_130686	4H	50.68	0.256013	0.348571	350	0.0838508	0.0872784	0.964153
SCRI_RS_109600	4H	55.38	0.256239	0.0714286	350	0.0838508	0.0872751	0.964153
SCRI_RS_207394	4H	55.38	0.256239	0.0714286	350	0.0838508	0.0872751	0.964153
12_31161	3H	139.32	0.256318	0.2	350	0.0838508	0.0872739	0.964153
11_20291	6H	48.41	0.256609	0.0914286	350	0.0838508	0.0872698	0.964153
12_31433	6H	48.41	0.256609	0.0914286	350	0.0838508	0.0872698	0.964153
11_21385	4H	21.06	0.256777	0.494286	350	0.0838508	0.0872673	0.964153
SCRI_RS_127140	3H	64.27	0.256908	0.4	350	0.0838508	0.0872655	0.964153
SCRI_RS_158687	2H	42.8	0.257043	0.208571	350	0.0838508	0.0872635	0.964153
SCRI_RS_164381	4H	0.1	0.257121	0.314286	350	0.0838508	0.0872624	0.964153
11_20769	1H	88.42	0.257186	0.182857	350	0.0838508	0.0872615	0.964153
SCRI_RS_164290	3H	111.55	0.257232	0.177143	350	0.0838508	0.0872608	0.964153
SCRI_RS_173459	7H	93.37	0.257368	0.2	350	0.0838508	0.0872589	0.964153
12_30120	6H	51.56	0.257751	0.34	350	0.0838508	0.0872533	0.964153
SCRI_RS_169829	6H	51.47	0.257967	0.08	350	0.0838508	0.0872503	0.964153
11_11507	5H	107.74	0.258163	0.457143	350	0.0838508	0.0872475	0.964153
SCRI_RS_131479	5H	147.66	0.258517	0.0942857	350	0.0838508	0.0872424	0.964153
SCRI_RS_180343	3H	7.64	0.259387	0.357143	350	0.0838508	0.08723	0.964153
SCRI_RS_206207	6H	107.64	0.259403	0.374286	350	0.0838508	0.0872298	0.964153
11_20628	3H	96.92	0.259808	0.0857143	350	0.0838508	0.087224	0.964153
SCRI_RS_126877	2H	56.62	0.260207	0.462857	350	0.0838508	0.0872184	0.964153
SCRI_RS_206586	2H	47.17	0.260999	0.122857	350	0.0838508	0.0872072	0.964153
11_10400	6H	88.28	0.261174	0.302857	350	0.0838508	0.0872047	0.964153
11_20782	4H	47.87	0.261328	0.205714	350	0.0838508	0.0872025	0.964153
SCRI_RS_167605	2H	41	0.261806	0.174286	350	0.0838508	0.0871958	0.964153
SCRI_RS_174214	2H	120.38	0.262317	0.257143	350	0.0838508	0.0871887	0.964153
SCRI_RS_100903	6H	74.88	0.262696	0.228571	350	0.0838508	0.0871834	0.964153
11_10830	1H	85.46	0.262821	0.182857	350	0.0838508	0.0871816	0.964153
12_30948	1H	19.56	0.262845	0.0742857	350	0.0838508	0.0871813	0.964153
11_10846	4H	59.27	0.263751	0.211429	350	0.0838508	0.0871686	0.964153
SCRI_RS_140931	2H	156.72	0.264493	0.334286	350	0.0838508	0.0871583	0.964153
SCRI_RS_159006	3H	88.58	0.265153	0.317143	350	0.0838508	0.0871492	0.964153
11_20847	7H	124.68	0.26529	0.437143	350	0.0838508	0.0871473	0.964153
SCRI_RS_187887	3H	66.91	0.265425	0.0657143	350	0.0838508	0.0871454	0.964153
SCRI_RS_139294	3H	66.91	0.265425	0.0657143	350	0.0838508	0.0871454	0.964153
SCRI_RS_226342	6H	61.87	0.265618	0.345714	350	0.0838508	0.0871427	0.964153
SCRI_RS_4697	6H	61.58	0.265618	0.345714	350	0.0838508	0.0871427	0.964153
SCRI_RS_139297	6H	71.9	0.265718	0.248571	350	0.0838508	0.0871414	0.964153
11_21041	5H	143.66	0.265756	0.237143	350	0.0838508	0.0871408	0.964153
SCRI_RS_181360	3H	53.5	0.26587	0.217143	350	0.0838508	0.0871393	0.964153
SCRI_RS_204570	5H	152.62	0.265908	0.3	350	0.0838508	0.0871387	0.964153
11_21481	4H	50.96	0.266002	0.0514286	350	0.0838508	0.0871375	0.964153
SCRI_RS_166244	3H	53.5	0.266008	0.225714	350	0.0838508	0.0871374	0.964153
SCRI_RS_216865	3H	149.93	0.266087	0.388571	350	0.0838508	0.0871363	0.964153
SCRI_RS_206731	6H	59.86	0.26655	0.331429	350	0.0838508	0.0871299	0.964153
11_10964	6H	59.32	0.26655	0.331429	350	0.0838508	0.0871299	0.964153
SCRI_RS_139115	2H	156.72	0.267204	0.454286	350	0.0838508	0.087121	0.964153
SCRI_RS_139106	2H	156.72	0.267204	0.454286	350	0.0838508	0.087121	0.964153
SCRI_RS_115369	6H	56.49	0.267489	0.368571	350	0.0838508	0.087117	0.964153
SCRI_RS_157555	2H	138.91	0.267679	0.262857	350	0.0838508	0.0871145	0.964153
SCRI_RS_181164	3H	37.43	0.268003	0.394286	350	0.0838508	0.08711	0.964153
11_10757	1H	32.45	0.268037	0.22	350	0.0838508	0.0871096	0.964153
SCRI_RS_93773	7H	0.44	0.268071	0.314286	350	0.0838508	0.0871091	0.964153
11_10176	1H	58.41	0.268089	0.142857	350	0.0838508	0.0871089	0.964153
SCRI_RS_139944	5H	99.01	0.268387	0.277143	350	0.0838508	0.0871048	0.964153
11_10518	5H	78.26	0.268461	0.437143	350	0.0838508	0.0871038	0.964153
SCRI_RS_204275	5H	78.26	0.268461	0.437143	350	0.0838508	0.0871038	0.964153
SCRI_RS_157065	5H	39.91	0.268854	0.257143	350	0.0838508	0.0870984	0.964153
SCRI_RS_175859	7H	60.43	0.268941	0.348571	350	0.0838508	0.0870972	0.964153
12_31500	3H	141.62	0.269227	0.18	350	0.0838508	0.0870934	0.964153
SCRI_RS_152166	4H	81.3	0.269394	0.237143	350	0.0838508	0.0870911	0.964153
SCRI_RS_161111	7H	54.09	0.270055	0.0885714	350	0.0838508	0.0870822	0.964153
SCRI_RS_236545	6H	55.43	0.270147	0.422857	350	0.0838508	0.0870809	0.964153
SCRI_RS_200297	3H	47.92	0.270295	0.471429	350	0.0838508	0.0870789	0.964153
SCRI_RS_235603	3H	47.82	0.270295	0.471429	350	0.0838508	0.0870789	0.964153
SCRI_RS_4928	1H	135.65	0.270437	0.391429	350	0.0838508	0.087077	0.964153
SCRI_RS_122	2H	4.06	0.270627	0.371429	350	0.0838508	0.0870744	0.964153
SCRI_RS_148876	5H	117.24	0.270655	0.3	350	0.0838508	0.0870741	0.964153
11_21419	7H	0	0.270749	0.462857	350	0.0838508	0.0870728	0.964153
11_21447	5H	38.18	0.271029	0.451429	350	0.0838508	0.087069	0.964153
SCRI_RS_144541	6H	107.64	0.271777	0.357143	350	0.0838508	0.087059	0.964153
SCRI_RS_238822	4H	31.24	0.272044	0.42	350	0.0838508	0.0870554	0.964153
SCRI_RS_206460	5H	95.49	0.272092	0.274286	350	0.0838508	0.0870547	0.964153
SCRI_RS_129893	5H	99.01	0.272092	0.274286	350	0.0838508	0.0870547	0.964153
11_21453	2H	155.32	0.272273	0.14	350	0.0838508	0.0870523	0.964153
SCRI_RS_133224	2H	132.96	0.273002	0.305714	350	0.0838508	0.0870426	0.964153
SCRI_RS_223732	6H	103.75	0.273483	0.32	350	0.0838508	0.0870362	0.964153
11_10679	2H	60.72	0.273526	0.28	350	0.0838508	0.0870356	0.964153
SCRI_RS_136200	2H	10	0.273743	0.294286	350	0.0838508	0.0870327	0.964153
11_11100	2H	85.21	0.274374	0.322857	350	0.0838508	0.0870244	0.964153
SCRI_RS_7189	5H	43.87	0.274408	0.497143	350	0.0838508	0.0870239	0.964153
11_20392	5H	52.03	0.274408	0.497143	350	0.0838508	0.0870239	0.964153
SCRI_RS_130600	1H	12.07	0.274525	0.474286	350	0.0838508	0.0870224	0.964153
12_31202	5H	121.3	0.275427	0.165714	350	0.0838508	0.0870104	0.964153
12_10910	6H	47.75	0.27564	0.0571429	350	0.0838508	0.0870076	0.964153
SCRI_RS_134823	2H	42.16	0.275763	0.171429	350	0.0838508	0.087006	0.964153
SCRI_RS_102418	6H	86.37	0.275835	0.397143	350	0.0838508	0.0870051	0.964153
SCRI_RS_8702	6H	84.99	0.275835	0.397143	350	0.0838508	0.0870051	0.964153
11_10628	3H	86.34	0.275879	0.191429	350	0.0838508	0.0870045	0.964153
11_10182	7H	116.12	0.27594	0.291429	350	0.0838508	0.0870037	0.964153
SCRI_RS_169044	7H	136.42	0.276142	0.171429	350	0.0838508	0.087001	0.964153
SCRI_RS_224666	7H	136.42	0.276142	0.171429	350	0.0838508	0.087001	0.964153
12_30328	4H	38.58	0.276368	0.268571	350	0.0838508	0.0869981	0.964153
SCRI_RS_96016	4H	56.38	0.27729	0.288571	350	0.0838508	0.086986	0.964153
SCRI_RS_131119	6H	107.8	0.277318	0.497143	350	0.0838508	0.0869856	0.964153
SCRI_RS_196175	5H	131.37	0.277808	0.208571	350	0.0838508	0.0869792	0.964153
SCRI_RS_175560	5H	152.75	0.277935	0.445714	350	0.0838508	0.0869776	0.964153
SCRI_RS_179489	4H	37.4	0.27918	0.451429	350	0.0838508	0.0869614	0.964153
SCRI_RS_89851	2H	46.89	0.27928	0.211429	350	0.0838508	0.0869601	0.964153
11_11073	2H	42.5	0.27928	0.211429	350	0.0838508	0.0869601	0.964153
SCRI_RS_9180	6H	62.07	0.279367	0.422857	350	0.0838508	0.086959	0.964153
SCRI_RS_218206	2H	122.4	0.280158	0.494286	350	0.0838508	0.0869487	0.964153
SCRI_RS_205669	1H	25.26	0.28042	0.36	350	0.0838508	0.0869453	0.964153
SCRI_RS_231057	2H	17.04	0.280445	0.328571	350	0.0838508	0.086945	0.964153
SCRI_RS_167	6H	59.86	0.280487	0.334286	350	0.0838508	0.0869445	0.964153
SCRI_RS_148734	2H	0	0.280967	0.397143	350	0.0838508	0.0869383	0.964153
SCRI_RS_164037	6H	84.99	0.28128	0.291429	350	0.0838508	0.0869343	0.964153
SCRI_RS_88391	2H	7.36	0.281499	0.497143	350	0.0838508	0.0869315	0.964153
11_10547	7H	142.52	0.281773	0.342857	350	0.0838508	0.086928	0.964153
11_10926	3H	56.15	0.281787	0.211429	350	0.0838508	0.0869278	0.964153
SCRI_RS_158928	2H	54.35	0.281806	0.414286	350	0.0838508	0.0869275	0.964153
11_10656	2H	128.95	0.2819	0.348571	350	0.0838508	0.0869263	0.964153
SCRI_RS_239674	2H	128.95	0.2819	0.348571	350	0.0838508	0.0869263	0.964153
11_21391	5H	30.28	0.282016	0.24	350	0.0838508	0.0869249	0.964153
SCRI_RS_167410	3H	80.3	0.28242	0.18	350	0.0838508	0.0869197	0.964153
11_10734	6H	96.65	0.282696	0.391429	350	0.0838508	0.0869162	0.964153
SCRI_RS_162765	1H	123.56	0.283047	0.0771429	350	0.0838508	0.0869117	0.964153
SCRI_RS_197256	4H	86.56	0.283125	0.302857	350	0.0838508	0.0869107	0.964153
SCRI_RS_217322	4H	50.09	0.283239	0.202857	350	0.0838508	0.0869092	0.964153
SCRI_RS_157666	4H	50.09	0.283239	0.202857	350	0.0838508	0.0869092	0.964153
12_10077	5H	84.81	0.284135	0.297143	350	0.0838508	0.0868979	0.964153
SCRI_RS_199987	3H	47.17	0.284381	0.14	350	0.0838508	0.0868947	0.964153
SCRI_RS_174123	5H	173.97	0.284665	0.302857	350	0.0838508	0.0868912	0.964153
11_11470	4H	86.37	0.284728	0.374286	350	0.0838508	0.0868904	0.964153
SCRI_RS_135181	7H	102.48	0.284904	0.348571	350	0.0838508	0.0868881	0.964153
12_30857	6H	55.46	0.285474	0.34	350	0.0838508	0.0868809	0.964153
11_20366	2H	128.95	0.285613	0.0885714	350	0.0838508	0.0868792	0.964153
SCRI_RS_239142	3H	10.66	0.286399	0.2	350	0.0838508	0.0868693	0.964153
11_21265	2H	27.14	0.286449	0.337143	350	0.0838508	0.0868687	0.964153
SCRI_RS_138461	7H	29.65	0.286583	0.162857	350	0.0838508	0.086867	0.964153
SCRI_RS_152860	7H	10.43	0.286708	0.345714	350	0.0838508	0.0868654	0.964153
SCRI_RS_179438	4H	68.41	0.286758	0.477143	350	0.0838508	0.0868648	0.964153
SCRI_RS_163440	4H	56.38	0.286795	0.288571	350	0.0838508	0.0868643	0.964153
SCRI_RS_138684	4H	56.38	0.286795	0.288571	350	0.0838508	0.0868643	0.964153
SCRI_RS_172285	4H	56.38	0.286795	0.288571	350	0.0838508	0.0868643	0.964153
SCRI_RS_225248	4H	56.88	0.286991	0.445714	350	0.0838508	0.0868619	0.964153
SCRI_RS_160471	5H	40.71	0.28734	0.42	350	0.0838508	0.0868575	0.964153
SCRI_RS_131225	7H	4.99	0.287378	0.308571	350	0.0838508	0.0868571	0.964153
11_11431	4H	59.27	0.287667	0.294286	350	0.0838508	0.0868534	0.964153
SCRI_RS_222863	7H	90.93	0.287679	0.262857	350	0.0838508	0.0868533	0.964153
12_31180	2H	155.32	0.287743	0.454286	350	0.0838508	0.0868525	0.964153
11_10373	3H	62.26	0.28789	0.202857	350	0.0838508	0.0868507	0.964153
SCRI_RS_165912	4H	56.88	0.288585	0.454286	350	0.0838508	0.086842	0.964153
12_11443	1H	122.43	0.289867	0.265714	350	0.0838508	0.0868261	0.964153
SCRI_RS_154713	2H	95.88	0.290286	0.302857	350	0.0838508	0.086821	0.964153
SCRI_RS_199940	6H	2.2	0.291148	0.154286	350	0.0838508	0.0868103	0.964153
SCRI_RS_208722	3H	141.32	0.292022	0.371429	350	0.0838508	0.0867996	0.964153
SCRI_RS_230478	7H	54.26	0.292937	0.111429	350	0.0838508	0.0867884	0.964153
SCRI_RS_157444	5H	16.46	0.293151	0.282857	350	0.0838508	0.0867858	0.964153
SCRI_RS_207095	7H	0.26	0.293181	0.38	350	0.0838508	0.0867855	0.964153
SCRI_RS_137940	5H	42.37	0.293182	0.225714	350	0.0838508	0.0867855	0.964153
11_20715	2H	139.63	0.293238	0.12	350	0.0838508	0.0867848	0.964153
SCRI_RS_13935	6H	56.46	0.293722	0.111429	350	0.0838508	0.0867789	0.964153
SCRI_RS_140356	5H	131.37	0.294029	0.08	350	0.0838508	0.0867752	0.964153
SCRI_RS_188944	4H	90.87	0.294817	0.282857	350	0.0838508	0.0867656	0.964153
11_20114	4H	37.92	0.294903	0.0714286	350	0.0838508	0.0867646	0.964153
SCRI_RS_116548	1H	44.31	0.294929	0.225714	350	0.0838508	0.0867643	0.964153
SCRI_RS_161702	1H	44.31	0.294929	0.225714	350	0.0838508	0.0867643	0.964153
12_30165	5H	145.03	0.295084	0.0942857	350	0.0838508	0.0867624	0.964153
11_10805	5H	111.91	0.295274	0.445714	350	0.0838508	0.0867601	0.964153
SCRI_RS_169374	6H	84.99	0.295425	0.297143	350	0.0838508	0.0867583	0.964153
SCRI_RS_149401	6H	91.32	0.295425	0.297143	350	0.0838508	0.0867583	0.964153
SCRI_RS_186443	2H	58.17	0.295459	0.425714	350	0.0838508	0.0867579	0.964153
SCRI_RS_224624	2H	113.48	0.295644	0.297143	350	0.0838508	0.0867556	0.964153
SCRI_RS_156045	2H	113.58	0.295644	0.297143	350	0.0838508	0.0867556	0.964153
11_20387	2H	56.75	0.29607	0.214286	350	0.0838508	0.0867505	0.964153
SCRI_RS_1429	6H	6.25	0.296197	0.205714	350	0.0838508	0.086749	0.964153
SCRI_RS_166209	5H	25.71	0.296676	0.18	350	0.0838508	0.0867432	0.964153
11_20609	2H	0	0.296819	0.114286	350	0.0838508	0.0867415	0.964153
SCRI_RS_236114	5H	156.59	0.296889	0.308571	350	0.0838508	0.0867407	0.964153
SCRI_RS_136777	5H	96.89	0.297674	0.265714	350	0.0838508	0.0867313	0.964153
11_10158	3H	61.59	0.297962	0.205714	350	0.0838508	0.0867278	0.964153
12_30829	3H	61.59	0.297962	0.205714	350	0.0838508	0.0867278	0.964153
SCRI_RS_167823	2H	10	0.29811	0.42	350	0.0838508	0.0867261	0.964153
SCRI_RS_184899	2H	5.19	0.29811	0.42	350	0.0838508	0.0867261	0.964153
SCRI_RS_214559	1H	50.56	0.298186	0.16	350	0.0838508	0.0867252	0.964153
SCRI_RS_189465	1H	20.6	0.29847	0.462857	350	0.0838508	0.0867218	0.964153
SCRI_RS_228232	4H	29.4	0.298647	0.422857	350	0.0838508	0.0867197	0.964153
12_30596	6H	54.68	0.299266	0.32	350	0.0838508	0.0867123	0.964153
SCRI_RS_153434	1H	57.05	0.299484	0.0514286	350	0.0838508	0.0867098	0.964153
SCRI_RS_168604	2H	5.43	0.299672	0.488571	350	0.0838508	0.0867075	0.964153
SCRI_RS_141195	3H	110.33	0.299717	0.488571	350	0.0838508	0.086707	0.964153
SCRI_RS_142964	3H	107.31	0.299717	0.488571	350	0.0838508	0.086707	0.964153
SCRI_RS_1501	5H	119.2	0.30005	0.442857	350	0.0838508	0.086703	0.964153
11_20324	5H	145.03	0.30016	0.188571	350	0.0838508	0.0867017	0.964153
SCRI_RS_171543	1H	50.56	0.300231	0.102857	350	0.0838508	0.0867009	0.964153
SCRI_RS_232544	6H	59.86	0.300496	0.357143	350	0.0838508	0.0866978	0.964153
SCRI_RS_237661	6H	59.86	0.300496	0.357143	350	0.0838508	0.0866978	0.964153
12_10207	1H	123.96	0.300674	0.334286	350	0.0838508	0.0866957	0.964153
12_30940	6H	77.42	0.300971	0.277143	350	0.0838508	0.0866922	0.964153
SCRI_RS_143415	6H	56.46	0.300979	0.328571	350	0.0838508	0.0866921	0.964153
SCRI_RS_200389	7H	0.26	0.301079	0.262857	350	0.0838508	0.0866909	0.964153
SCRI_RS_174164	7H	128.35	0.301213	0.222857	350	0.0838508	0.0866893	0.964153
SCRI_RS_224461	5H	46.01	0.30128	0.397143	350	0.0838508	0.0866885	0.964153
SCRI_RS_169389	4H	50.09	0.301839	0.311429	350	0.0838508	0.086682	0.964153
12_30793	4H	22.12	0.301851	0.191429	350	0.0838508	0.0866818	0.964153
11_10467	4H	64.79	0.302125	0.228571	350	0.0838508	0.0866786	0.964153
SCRI_RS_130592	1H	17.87	0.302207	0.385714	350	0.0838508	0.0866777	0.964153
SCRI_RS_195200	1H	88.42	0.302241	0.185714	350	0.0838508	0.0866773	0.964153
11_10785	4H	81.36	0.302249	0.0542857	350	0.0838508	0.0866772	0.964153
11_20117	7H	136.42	0.302565	0.205714	350	0.0838508	0.0866735	0.964153
SCRI_RS_156237	7H	4.99	0.302565	0.205714	350	0.0838508	0.0866735	0.964153
SCRI_RS_165041	6H	56.46	0.302647	0.322857	350	0.0838508	0.0866725	0.964153
SCRI_RS_1362	5H	47.72	0.302785	0.282857	350	0.0838508	0.0866709	0.964153
SCRI_RS_232876	5H	47.72	0.302785	0.282857	350	0.0838508	0.0866709	0.964153
SCRI_RS_234574	4H	56.38	0.302795	0.297143	350	0.0838508	0.0866708	0.964153
SCRI_RS_118833	3H	147.06	0.302997	0.485714	350	0.0838508	0.0866684	0.964153
SCRI_RS_156295	5H	27.85	0.303052	0.2	350	0.0838508	0.0866678	0.964153
11_10565	3H	19.18	0.303118	0.357143	350	0.0838508	0.086667	0.964153
SCRI_RS_180847	3H	149.16	0.303234	0.397143	350	0.0838508	0.0866657	0.964153
12_30021	6H	53.38	0.303345	0.125714	350	0.0838508	0.0866644	0.964153
11_20988	5H	147.86	0.303426	0.28	350	0.0838508	0.0866634	0.964153
SCRI_RS_173486	2H	10	0.303671	0.408571	350	0.0838508	0.0866606	0.964153
11_10916	2H	116.92	0.303712	0.3	350	0.0838508	0.0866601	0.964153
12_30135	3H	155.74	0.303934	0.38	350	0.0838508	0.0866575	0.964153
11_10208	4H	2.55	0.304119	0.125714	350	0.0838508	0.0866554	0.964153
SCRI_RS_209993	6H	59.86	0.304159	0.328571	350	0.0838508	0.0866549	0.964153
11_10331	6H	81.23	0.304196	0.231429	350	0.0838508	0.0866545	0.964153
SCRI_RS_139538	1H	5.22	0.304422	0.274286	350	0.0838508	0.0866518	0.964153
SCRI_RS_204596	6H	65.66	0.30458	0.3	350	0.0838508	0.08665	0.964153
12_30715	1H	2.97	0.304701	0.125714	350	0.0838508	0.0866486	0.964153
12_30538	5H	43.73	0.305032	0.428571	350	0.0838508	0.0866448	0.964153
12_30530	7H	18.53	0.305142	0.18	350	0.0838508	0.0866435	0.964153
SCRI_RS_235853	7H	119.04	0.305144	0.451429	350	0.0838508	0.0866435	0.964153
SCRI_RS_194841	7H	82.62	0.305438	0.305714	350	0.0838508	0.0866401	0.964153
SCRI_RS_235092	5H	147.9	0.305531	0.208571	350	0.0838508	0.086639	0.964153
12_30454	5H	38.18	0.306122	0.422857	350	0.0838508	0.0866322	0.964153
SCRI_RS_168105	5H	42.37	0.306122	0.422857	350	0.0838508	0.0866322	0.964153
SCRI_RS_185563	5H	99.01	0.306158	0.274286	350	0.0838508	0.0866318	0.964153
SCRI_RS_1793	3H	137.02	0.306886	0.142857	350	0.0838508	0.0866234	0.964153
SCRI_RS_171852	2H	113.84	0.306888	0.14	350	0.0838508	0.0866234	0.964153
11_11067	6H	56.74	0.307021	0.397143	350	0.0838508	0.0866219	0.964153
SCRI_RS_165585	6H	58.66	0.307021	0.397143	350	0.0838508	0.0866219	0.964153
SCRI_RS_144410	3H	26.7	0.30708	0.394286	350	0.0838508	0.0866212	0.964153
SCRI_RS_155957	2H	21.25	0.307275	0.197143	350	0.0838508	0.0866189	0.964153
SCRI_RS_110043	2H	68.9	0.307489	0.254286	350	0.0838508	0.0866165	0.964153
SCRI_RS_164341	6H	71.2	0.307787	0.425714	350	0.0838508	0.0866131	0.964153
SCRI_RS_157318	5H	153.97	0.30791	0.422857	350	0.0838508	0.0866117	0.964153
SCRI_RS_128813	2H	10	0.308298	0.411429	350	0.0838508	0.0866072	0.964153
SCRI_RS_150096	6H	55.25	0.308533	0.188571	350	0.0838508	0.0866046	0.964153
SCRI_RS_196373	6H	55.25	0.308533	0.188571	350	0.0838508	0.0866046	0.964153
SCRI_RS_124313	2H	122.56	0.30867	0.274286	350	0.0838508	0.086603	0.964153
11_21404	6H	82.72	0.308807	0.382857	350	0.0838508	0.0866014	0.964153
SCRI_RS_169138	5H	8.17	0.308885	0.357143	350	0.0838508	0.0866006	0.964153
SCRI_RS_184462	3H	110.33	0.309353	0.5	350	0.0838508	0.0865952	0.964153
12_30308	7H	122.57	0.309523	0.268571	350	0.0838508	0.0865933	0.964153
SCRI_RS_236999	6H	55.18	0.309729	0.2	350	0.0838508	0.086591	0.964153
SCRI_RS_176094	7H	111.98	0.309862	0.374286	350	0.0838508	0.0865895	0.964153
SCRI_RS_140091	6H	56.46	0.310125	0.262857	350	0.0838508	0.0865865	0.964153
12_31268	2H	135.08	0.310155	0.12	350	0.0838508	0.0865861	0.964153
11_20990	1H	75.46	0.310421	0.0628571	350	0.0838508	0.0865831	0.964153
11_20379	6H	102.25	0.310986	0.322857	350	0.0838508	0.0865767	0.964153
SCRI_RS_153360	1H	29.33	0.311461	0.237143	350	0.0838508	0.0865714	0.964153
SCRI_RS_208297	3H	127.89	0.311483	0.0942857	350	0.0838508	0.0865711	0.964153
SCRI_RS_143018	6H	115.05	0.311753	0.337143	350	0.0838508	0.0865681	0.964153
SCRI_RS_49958	5H	49.71	0.311986	0.182857	350	0.0838508	0.0865655	0.964153
SCRI_RS_131870	6H	55.43	0.31208	0.357143	350	0.0838508	0.0865644	0.964153
SCRI_RS_237877	5H	42.37	0.312239	0.348571	350	0.0838508	0.0865626	0.964153
12_30325	3H	89.66	0.312304	0.182857	350	0.0838508	0.0865619	0.964153
SCRI_RS_137824	6H	59.86	0.312411	0.337143	350	0.0838508	0.0865607	0.964153
SCRI_RS_227472	3H	86.98	0.312691	0.465714	350	0.0838508	0.0865576	0.964153
SCRI_RS_144448	6H	97.94	0.313122	0.325714	350	0.0838508	0.0865527	0.964153
SCRI_RS_157904	3H	67.02	0.313651	0.425714	350	0.0838508	0.0865468	0.964153
11_20647	3H	41	0.313989	0.168571	350	0.0838508	0.0865431	0.964153
SCRI_RS_10655	6H	122.59	0.31422	0.354286	350	0.0838508	0.0865405	0.964153
SCRI_RS_124850	6H	55.25	0.314401	0.348571	350	0.0838508	0.0865385	0.964153
SCRI_RS_1937	6H	79.5	0.314492	0.225714	350	0.0838508	0.0865375	0.964153
11_20795	5H	85.22	0.314979	0.3	350	0.0838508	0.0865321	0.964153
12_30532	1H	100.82	0.315057	0.148571	350	0.0838508	0.0865312	0.964153
11_10538	2H	115.68	0.315124	0.337143	350	0.0838508	0.0865304	0.964153
11_20794	3H	25.66	0.315336	0.277143	350	0.0838508	0.0865281	0.964153
SCRI_RS_179582	5H	167.48	0.315622	0.194286	350	0.0838508	0.0865249	0.964153
12_31237	5H	121.9	0.315723	0.474286	350	0.0838508	0.0865238	0.964153
11_21241	5H	121.22	0.315723	0.474286	350	0.0838508	0.0865238	0.964153
12_31289	6H	67.4	0.315977	0.311429	350	0.0838508	0.086521	0.964153
SCRI_RS_172024	5H	97.69	0.315981	0.148571	350	0.0838508	0.086521	0.964153
SCRI_RS_240029	6H	107.64	0.316349	0.382857	350	0.0838508	0.0865169	0.96458
SCRI_RS_121052	3H	112.74	0.317383	0.268571	350	0.0838508	0.0865055	0.96571
SCRI_RS_187841	6H	87.09	0.317477	0.331429	350	0.0838508	0.0865045	0.96571
SCRI_RS_159611	5H	59.21	0.317857	0.394286	350	0.0838508	0.0865003	0.96571
SCRI_RS_204353	3H	149.93	0.318507	0.28	350	0.0838508	0.0864932	0.96571
SCRI_RS_172136	2H	153.33	0.318932	0.4	350	0.0838508	0.0864885	0.96571
SCRI_RS_73620	2H	153.33	0.318932	0.4	350	0.0838508	0.0864885	0.96571
SCRI_RS_194326	1H	2.51	0.319219	0.154286	350	0.0838508	0.0864854	0.96571
11_20370	5H	48.16	0.319295	0.211429	350	0.0838508	0.0864846	0.96571
11_10756	4H	47.66	0.319516	0.308571	350	0.0838508	0.0864822	0.96571
11_21073	4H	47.66	0.319516	0.308571	350	0.0838508	0.0864822	0.96571
11_21011	5H	39.14	0.319739	0.425714	350	0.0838508	0.0864797	0.96571
11_10736	5H	161.16	0.319952	0.1	350	0.0838508	0.0864774	0.96571
SCRI_RS_159490	5H	119.3	0.320515	0.125714	350	0.0838508	0.0864713	0.96571
12_30919	1H	11.97	0.321061	0.305714	350	0.0838508	0.0864654	0.96571
SCRI_RS_204363	6H	69.09	0.321085	0.277143	350	0.0838508	0.0864651	0.96571
SCRI_RS_136593	3H	110.33	0.321173	0.491429	350	0.0838508	0.0864642	0.96571
SCRI_RS_163127	1H	50.56	0.321318	0.08	350	0.0838508	0.0864626	0.96571
SCRI_RS_172170	1H	54.91	0.321318	0.08	350	0.0838508	0.0864626	0.96571
11_21312	1H	50.56	0.321318	0.08	350	0.0838508	0.0864626	0.96571
SCRI_RS_184274	1H	10.08	0.321714	0.2	350	0.0838508	0.0864583	0.96571
12_31206	5H	134.18	0.32228	0.448571	350	0.0838508	0.0864522	0.96571
SCRI_RS_128287	5H	48.16	0.322337	0.445714	350	0.0838508	0.0864516	0.96571
SCRI_RS_170560	4H	55.08	0.322651	0.44	350	0.0838508	0.0864483	0.96571
SCRI_RS_204282	4H	55.08	0.322651	0.44	350	0.0838508	0.0864483	0.96571
SCRI_RS_126972	6H	77.97	0.323673	0.454286	350	0.0838508	0.0864373	0.96571
12_31178	6H	54.96	0.324029	0.125714	350	0.0838508	0.0864335	0.96571
12_30929	5H	121.9	0.324165	0.471429	350	0.0838508	0.086432	0.96571
12_11311	1H	3.25	0.324307	0.114286	350	0.0838508	0.0864305	0.96571
SCRI_RS_201086	1H	101.25	0.324629	0.202857	350	0.0838508	0.0864271	0.96571
SCRI_RS_138291	3H	67.02	0.325486	0.434286	350	0.0838508	0.086418	0.96571
11_11436	3H	143.56	0.325617	0.145714	350	0.0838508	0.0864166	0.96571
12_30690	2H	128.95	0.325629	0.0657143	350	0.0838508	0.0864164	0.96571
SCRI_RS_2552	2H	128.95	0.325629	0.0657143	350	0.0838508	0.0864164	0.96571
SCRI_RS_206827	6H	120.67	0.325633	0.337143	350	0.0838508	0.0864164	0.96571
SCRI_RS_230497	2H	148.36	0.325786	0.431429	350	0.0838508	0.0864148	0.96571
SCRI_RS_235688	4H	86.37	0.326436	0.251429	350	0.0838508	0.0864079	0.96571
SCRI_RS_152698	7H	59.1	0.326525	0.357143	350	0.0838508	0.0864069	0.96571
SCRI_RS_89108	5H	39.91	0.326544	0.262857	350	0.0838508	0.0864067	0.96571
11_20537	6H	126.5	0.326876	0.0657143	350	0.0838508	0.0864032	0.96571
11_10918	3H	117.09	0.326914	0.22	350	0.0838508	0.0864028	0.96571
11_20712	1H	30.55	0.327001	0.228571	350	0.0838508	0.0864019	0.96571
SCRI_RS_14612	4H	54.2	0.327158	0.102857	350	0.0838508	0.0864002	0.96571
SCRI_RS_153226	2H	21.78	0.327385	0.482857	350	0.0838508	0.0863978	0.96571
11_11473	5H	79.07	0.327825	0.0942857	350	0.0838508	0.0863932	0.96571
SCRI_RS_146847	7H	59.04	0.32792	0.348571	350	0.0838508	0.0863922	0.96571
11_21178	7H	71.99	0.32792	0.348571	350	0.0838508	0.0863922	0.96571
SCRI_RS_12729	7H	59.04	0.32792	0.348571	350	0.0838508	0.0863922	0.96571
SCRI_RS_151367	7H	59.04	0.32792	0.348571	350	0.0838508	0.0863922	0.96571
SCRI_RS_183580	6H	24.21	0.327925	0.302857	350	0.0838508	0.0863922	0.96571
SCRI_RS_162444	5H	43.73	0.328456	0.311429	350	0.0838508	0.0863866	0.966599
SCRI_RS_223699	5H	46.1	0.328854	0.437143	350	0.0838508	0.0863824	0.966631
SCRI_RS_182503	7H	97.6	0.329959	0.454286	350	0.0838508	0.0863708	0.966631
SCRI_RS_167877	1H	57.05	0.330041	0.0485714	350	0.0838508	0.08637	0.966631
SCRI_RS_11024	5H	174.39	0.330093	0.328571	350	0.0838508	0.0863694	0.966631
SCRI_RS_124472	5H	119.2	0.330477	0.128571	350	0.0838508	0.0863654	0.966631
SCRI_RS_133323	5H	119.2	0.330477	0.128571	350	0.0838508	0.0863654	0.966631
SCRI_RS_181575	7H	119.04	0.330562	0.374286	350	0.0838508	0.0863646	0.966631
SCRI_RS_10642	2H	10	0.33122	0.397143	350	0.0838508	0.0863577	0.966631
SCRI_RS_133538	5H	42.37	0.331456	0.442857	350	0.0838508	0.0863553	0.966631
SCRI_RS_137626	7H	54.04	0.331549	0.0857143	350	0.0838508	0.0863543	0.966631
SCRI_RS_9455	5H	141.79	0.331853	0.391429	350	0.0838508	0.0863512	0.966631
SCRI_RS_12874	6H	74.63	0.331904	0.334286	350	0.0838508	0.0863506	0.966631
SCRI_RS_234527	5H	162.89	0.332132	0.454286	350	0.0838508	0.0863483	0.966631
SCRI_RS_153221	4H	0.7	0.332382	0.162857	350	0.0838508	0.0863457	0.966631
SCRI_RS_181722	5H	45.62	0.33241	0.334286	350	0.0838508	0.0863454	0.966631
SCRI_RS_198460	2H	54.35	0.332662	0.411429	350	0.0838508	0.0863428	0.966631
SCRI_RS_207284	6H	73.59	0.332939	0.302857	350	0.0838508	0.0863399	0.966631
11_21088	2H	128.95	0.333033	0.337143	350	0.0838508	0.086339	0.966631
SCRI_RS_182610	3H	139.22	0.333136	0.0571429	350	0.0838508	0.0863379	0.966631
12_30003	5H	155.83	0.333342	0.1	350	0.0838508	0.0863358	0.966631
SCRI_RS_126143	7H	139.07	0.333831	0.331429	350	0.0838508	0.0863308	0.966631
11_11105	1H	134.45	0.333953	0.165714	350	0.0838508	0.0863295	0.966631
12_31264	2H	119.39	0.334269	0.454286	350	0.0838508	0.0863263	0.966631
SCRI_RS_187735	5H	41.17	0.334389	0.425714	350	0.0838508	0.086325	0.966631
11_10005	3H	59.55	0.334869	0.265714	350	0.0838508	0.0863201	0.966631
11_11394	3H	69.57	0.334975	0.445714	350	0.0838508	0.086319	0.966631
SCRI_RS_182209	3H	64.46	0.334975	0.445714	350	0.0838508	0.086319	0.966631
SCRI_RS_177788	1H	89.75	0.335153	0.288571	350	0.0838508	0.0863172	0.966631
SCRI_RS_152224	6H	71.2	0.335651	0.331429	350	0.0838508	0.0863121	0.966631
11_21414	2H	156.94	0.336558	0.337143	350	0.0838508	0.0863029	0.966631
SCRI_RS_229658	4H	56.88	0.33746	0.448571	350	0.0838508	0.0862937	0.966631
SCRI_RS_110333	4H	56.88	0.33746	0.448571	350	0.0838508	0.0862937	0.966631
SCRI_RS_148733	1H	12.07	0.337673	0.445714	350	0.0838508	0.0862916	0.966631
SCRI_RS_231869	1H	89.75	0.33773	0.0971429	350	0.0838508	0.086291	0.966631
SCRI_RS_144583	2H	61.06	0.337787	0.448571	350	0.0838508	0.0862904	0.966631
SCRI_RS_223885	2H	113.58	0.33808	0.365714	350	0.0838508	0.0862875	0.966631
SCRI_RS_235055	5H	126.84	0.338598	0.494286	350	0.0838508	0.0862822	0.966631
SCRI_RS_160641	7H	26.23	0.338743	0.468571	350	0.0838508	0.0862808	0.966631
SCRI_RS_137893	5H	45.62	0.338981	0.314286	350	0.0838508	0.0862784	0.966631
12_31211	7H	73.29	0.339024	0.342857	350	0.0838508	0.0862779	0.966631
SCRI_RS_229174	7H	72.85	0.339024	0.342857	350	0.0838508	0.0862779	0.966631
11_10688	5H	25.71	0.339096	0.462857	350	0.0838508	0.0862772	0.966631
SCRI_RS_1383	7H	115.01	0.339106	0.32	350	0.0838508	0.0862771	0.966631
SCRI_RS_136556	7H	50.54	0.339238	0.302857	350	0.0838508	0.0862758	0.966631
SCRI_RS_169672	6H	59.36	0.339354	0.36	350	0.0838508	0.0862746	0.966631
SCRI_RS_140837	1H	47.6	0.339433	0.294286	350	0.0838508	0.0862738	0.966631
12_30341	2H	140.17	0.339741	0.0485714	350	0.0838508	0.0862707	0.966631
SCRI_RS_195216	4H	56.86	0.33976	0.337143	350	0.0838508	0.0862706	0.966631
SCRI_RS_194291	7H	77.77	0.340229	0.382857	350	0.0838508	0.0862658	0.966631
SCRI_RS_209969	2H	66.97	0.340862	0.445714	350	0.0838508	0.0862595	0.966631
SCRI_RS_223021	7H	26.23	0.340913	0.334286	350	0.0838508	0.086259	0.966631
11_10710	3H	37.45	0.342155	0.391429	350	0.0838508	0.0862466	0.966631
SCRI_RS_135333	3H	37.71	0.342155	0.391429	350	0.0838508	0.0862466	0.966631
SCRI_RS_175682	3H	136.37	0.342312	0.294286	350	0.0838508	0.0862451	0.966631
11_20877	3H	72.09	0.342786	0.434286	350	0.0838508	0.0862404	0.966631
SCRI_RS_10288	3H	66.67	0.342786	0.434286	350	0.0838508	0.0862404	0.966631
12_31169	2H	53.95	0.343113	0.494286	350	0.0838508	0.0862371	0.966631
SCRI_RS_106581	6H	61.73	0.343389	0.42	350	0.0838508	0.0862344	0.966631
SCRI_RS_217212	5H	126.84	0.343493	0.468571	350	0.0838508	0.0862334	0.966631
SCRI_RS_225636	7H	67.11	0.344026	0.288571	350	0.0838508	0.0862281	0.966631
12_10134	3H	89	0.344368	0.111429	350	0.0838508	0.0862247	0.966631
SCRI_RS_223100	5H	42.37	0.344378	0.26	350	0.0838508	0.0862246	0.966631
12_31165	5H	137.07	0.344906	0.0971429	350	0.0838508	0.0862194	0.966631
SCRI_RS_167465	2H	15.59	0.345194	0.402857	350	0.0838508	0.0862166	0.966631
SCRI_RS_221869	3H	132.77	0.345205	0.297143	350	0.0838508	0.0862165	0.966631
11_21344	5H	45.81	0.345229	0.311429	350	0.0838508	0.0862163	0.966631
SCRI_RS_62666	6H	17.87	0.345487	0.305714	350	0.0838508	0.0862137	0.966631
SCRI_RS_106920	6H	17.87	0.345543	0.36	350	0.0838508	0.0862132	0.966631
11_21238	2H	113.68	0.346063	0.337143	350	0.0838508	0.0862081	0.966631
11_20850	5H	81.46	0.346256	0.457143	350	0.0838508	0.0862062	0.966631
SCRI_RS_184784	1H	47.6	0.346653	0.311429	350	0.0838508	0.0862023	0.966631
SCRI_RS_13376	3H	66.67	0.346812	0.437143	350	0.0838508	0.0862008	0.966631
11_20922	2H	61.44	0.346815	0.457143	350	0.0838508	0.0862007	0.966631
SCRI_RS_157479	3H	61.96	0.347018	0.414286	350	0.0838508	0.0861988	0.966631
SCRI_RS_158871	6H	93.76	0.347268	0.148571	350	0.0838508	0.0861963	0.966631
12_30167	5H	16.46	0.347844	0.185714	350	0.0838508	0.0861907	0.966631
12_31160	1H	85.46	0.348176	0.182857	350	0.0838508	0.0861875	0.966631
SCRI_RS_206881	2H	61.01	0.348286	0.297143	350	0.0838508	0.0861864	0.966631
SCRI_RS_204462	3H	132.77	0.348286	0.297143	350	0.0838508	0.0861864	0.966631
11_20135	4H	50.96	0.348331	0.182857	350	0.0838508	0.086186	0.966631
SCRI_RS_203799	2H	91.76	0.348396	0.405714	350	0.0838508	0.0861853	0.966631
12_10979	7H	33.25	0.348578	0.102857	350	0.0838508	0.0861836	0.966631
SCRI_RS_176	6H	51.47	0.349071	0.102857	350	0.0838508	0.0861788	0.966631
SCRI_RS_189168	1H	88.42	0.349195	0.188571	350	0.0838508	0.0861776	0.966631
SCRI_RS_14119	7H	137.96	0.34921	0.0885714	350	0.0838508	0.0861775	0.966631
12_30974	7H	139.12	0.34921	0.0885714	350	0.0838508	0.0861775	0.966631
SCRI_RS_230566	5H	89.4	0.349228	0.3	350	0.0838508	0.0861773	0.966631
SCRI_RS_146959	1H	100.82	0.349356	0.2	350	0.0838508	0.0861761	0.966631
SCRI_RS_202438	6H	105.24	0.349914	0.468571	350	0.0838508	0.0861707	0.966631
12_30419	7H	79.22	0.349957	0.225714	350	0.0838508	0.0861703	0.966631
SCRI_RS_145279	6H	71.9	0.349968	0.425714	350	0.0838508	0.0861702	0.966631
SCRI_RS_165545	7H	33.42	0.350239	0.131429	350	0.0838508	0.0861675	0.966631
SCRI_RS_123457	5H	136.59	0.35028	0.388571	350	0.0838508	0.0861671	0.966631
12_30893	7H	27.68	0.350822	0.145714	350	0.0838508	0.0861619	0.966631
SCRI_RS_209607	5H	1.28	0.350882	0.34	350	0.0838508	0.0861614	0.966631
SCRI_RS_156633	5H	82.25	0.351056	0.314286	350	0.0838508	0.0861597	0.966631
SCRI_RS_11368	5H	91.64	0.351056	0.314286	350	0.0838508	0.0861597	0.966631
SCRI_RS_181163	4H	82.16	0.35152	0.214286	350	0.0838508	0.0861552	0.966631
SCRI_RS_205975	4H	82.16	0.35152	0.214286	350	0.0838508	0.0861552	0.966631
SCRI_RS_194216	2H	60.72	0.351763	0.305714	350	0.0838508	0.0861529	0.966631
SCRI_RS_194819	5H	21.49	0.351803	0.414286	350	0.0838508	0.0861525	0.966631
11_21061	5H	89.09	0.351814	0.22	350	0.0838508	0.0861524	0.966631
12_31286	5H	119.3	0.353016	0.14	350	0.0838508	0.0861409	0.967861
11_10749	6H	53.58	0.353017	0.322857	350	0.0838508	0.0861409	0.967861
11_20572	6H	53.58	0.353017	0.322857	350	0.0838508	0.0861409	0.967861
SCRI_RS_186147	6H	56.46	0.353179	0.317143	350	0.0838508	0.0861394	0.967861
SCRI_RS_213956	6H	109.08	0.354123	0.102857	350	0.0838508	0.0861304	0.967963
12_30959	7H	0.26	0.354538	0.485714	350	0.0838508	0.0861265	0.967963
SCRI_RS_120053	1H	2.13	0.354546	0.308571	350	0.0838508	0.0861264	0.967963
12_30007	5H	52.03	0.354624	0.494286	350	0.0838508	0.0861257	0.967963
11_11219	7H	71.99	0.354794	0.354286	350	0.0838508	0.0861241	0.967963
SCRI_RS_214280	3H	19.18	0.355001	0.288571	350	0.0838508	0.0861221	0.967963
12_31250	6H	68.6	0.355111	0.302857	350	0.0838508	0.0861211	0.967963
SCRI_RS_142893	7H	16.88	0.355384	0.3	350	0.0838508	0.0861185	0.967963
SCRI_RS_4753	5H	173.97	0.355602	0.445714	350	0.0838508	0.0861164	0.967963
SCRI_RS_206700	2H	112.97	0.355678	0.262857	350	0.0838508	0.0861157	0.967963
SCRI_RS_146989	4H	14.82	0.355737	0.0971429	350	0.0838508	0.0861152	0.967963
SCRI_RS_182603	1H	30.55	0.356174	0.131429	350	0.0838508	0.086111	0.968528
SCRI_RS_169369	1H	11.97	0.356554	0.362857	350	0.0838508	0.0861075	0.968697
SCRI_RS_175090	5H	37.97	0.356714	0.145714	350	0.0838508	0.086106	0.968697
SCRI_RS_144761	4H	98.73	0.356925	0.208571	350	0.0838508	0.086104	0.968697
SCRI_RS_235584	7H	59.01	0.357314	0.354286	350	0.0838508	0.0861003	0.969132
SCRI_RS_169649	7H	65.78	0.358048	0.448571	350	0.0838508	0.0860935	0.970067
11_11240	5H	43.87	0.358119	0.117143	350	0.0838508	0.0860928	0.970067
SCRI_RS_143059	3H	110.33	0.358555	0.391429	350	0.0838508	0.0860887	0.970627
SCRI_RS_186943	7H	10.43	0.358938	0.317143	350	0.0838508	0.0860852	0.970798
SCRI_RS_202772	3H	72.53	0.359752	0.102857	350	0.0838508	0.0860776	0.970798
SCRI_RS_229673	5H	127.04	0.359896	0.48	350	0.0838508	0.0860763	0.970798
SCRI_RS_222345	5H	40.71	0.359949	0.394286	350	0.0838508	0.0860758	0.970798
12_10583	3H	90.95	0.360085	0.12	350	0.0838508	0.0860745	0.970798
SCRI_RS_194527	3H	149.93	0.360593	0.44	350	0.0838508	0.0860698	0.970798
SCRI_RS_113745	1H	2.13	0.361075	0.148571	350	0.0838508	0.0860654	0.970798
SCRI_RS_237742	7H	125.39	0.361432	0.431429	350	0.0838508	0.0860621	0.970798
11_20409	3H	126.69	0.361462	0.0828571	350	0.0838508	0.0860618	0.970798
11_21428	3H	126.69	0.361462	0.0828571	350	0.0838508	0.0860618	0.970798
11_10894	7H	0.54	0.361854	0.191429	350	0.0838508	0.0860582	0.970798
11_10520	1H	50.86	0.361992	0.0857143	350	0.0838508	0.0860569	0.970798
SCRI_RS_146785	2H	62.99	0.362054	0.411429	350	0.0838508	0.0860563	0.970798
SCRI_RS_145381	2H	62.99	0.362054	0.411429	350	0.0838508	0.0860563	0.970798
12_31523	4H	81.3	0.362067	0.0914286	350	0.0838508	0.0860562	0.970798
SCRI_RS_49693	3H	149.93	0.362606	0.351429	350	0.0838508	0.0860513	0.971552
SCRI_RS_158679	3H	143.41	0.362808	0.165714	350	0.0838508	0.0860494	0.971552
SCRI_RS_213799	2H	15.59	0.363224	0.134286	350	0.0838508	0.0860456	0.97205
SCRI_RS_172605	6H	71.2	0.363568	0.462857	350	0.0838508	0.0860424	0.972354
SCRI_RS_10924	5H	154.05	0.364479	0.3	350	0.0838508	0.0860341	0.973392
12_20201	7H	0.76	0.365063	0.114286	350	0.0838508	0.0860288	0.973392
SCRI_RS_188359	5H	42.37	0.365167	0.434286	350	0.0838508	0.0860279	0.973392
SCRI_RS_235849	3H	86.88	0.36526	0.468571	350	0.0838508	0.086027	0.973392
SCRI_RS_147455	6H	107.64	0.365477	0.374286	350	0.0838508	0.086025	0.973392
SCRI_RS_169596	5H	89.4	0.365587	0.314286	350	0.0838508	0.0860241	0.973392
11_21348	3H	86.95	0.366066	0.337143	350	0.0838508	0.0860197	0.973392
SCRI_RS_143933	3H	88.74	0.366114	0.134286	350	0.0838508	0.0860193	0.973392
SCRI_RS_122490	1H	29.05	0.366151	0.465714	350	0.0838508	0.0860189	0.973392
11_20771	7H	77.77	0.366676	0.368571	350	0.0838508	0.0860142	0.973392
11_20762	4H	84.36	0.366722	0.16	350	0.0838508	0.0860138	0.973392
12_10666	4H	84.94	0.366722	0.16	350	0.0838508	0.0860138	0.973392
SCRI_RS_7191	5H	118.19	0.366975	0.302857	350	0.0838508	0.0860115	0.973452
11_11292	4H	84.94	0.367474	0.14	350	0.0838508	0.086007	0.973864
SCRI_RS_150062	7H	65.37	0.36786	0.322857	350	0.0838508	0.0860035	0.973864
12_31326	5H	1.28	0.368053	0.362857	350	0.0838508	0.0860018	0.973864
SCRI_RS_173717	5H	46.1	0.368053	0.22	350	0.0838508	0.0860018	0.973864
SCRI_RS_125325	2H	58.6	0.368483	0.2	350	0.0838508	0.0859979	0.973941
11_21426	5H	18.41	0.368543	0.394286	350	0.0838508	0.0859974	0.973941
11_20644	5H	153.73	0.369665	0.497143	350	0.0838508	0.0859873	0.975721
11_20099	2H	112.97	0.369679	0.225714	350	0.0838508	0.0859872	0.975721
11_10687	7H	125.39	0.370702	0.44	350	0.0838508	0.0859781	0.97711
12_30571	3H	30.31	0.370879	0.194286	350	0.0838508	0.0859765	0.97711
SCRI_RS_81903	6H	76.94	0.370899	0.448571	350	0.0838508	0.0859763	0.97711
SCRI_RS_168964	6H	56.46	0.371202	0.42	350	0.0838508	0.0859736	0.977297
11_10174	7H	142.92	0.371796	0.105714	350	0.0838508	0.0859684	0.97781
SCRI_RS_230487	7H	49.3	0.371959	0.3	350	0.0838508	0.0859669	0.97781
SCRI_RS_2911	2H	91.54	0.372091	0.0914286	350	0.0838508	0.0859657	0.97781
SCRI_RS_200962	6H	123.55	0.373794	0.254286	350	0.0838508	0.0859507	0.97999
11_10829	4H	65.73	0.373916	0.425714	350	0.0838508	0.0859496	0.97999
11_10030	1H	23.06	0.374404	0.48	350	0.0838508	0.0859453	0.97999
SCRI_RS_165400	5H	152.54	0.374435	0.08	350	0.0838508	0.0859451	0.97999
11_21136	2H	90.28	0.374747	0.1	350	0.0838508	0.0859423	0.97999
SCRI_RS_155689	2H	120.38	0.37475	0.44	350	0.0838508	0.0859423	0.97999
SCRI_RS_13780	3H	80.3	0.374992	0.174286	350	0.0838508	0.0859402	0.97999
SCRI_RS_162539	3H	80.3	0.374992	0.174286	350	0.0838508	0.0859402	0.97999
SCRI_RS_159431	3H	67.02	0.375163	0.431429	350	0.0838508	0.0859387	0.97999
SCRI_RS_196276	2H	9.06	0.375545	0.474286	350	0.0838508	0.0859353	0.97999
12_31283	6H	121.81	0.375553	0.271429	350	0.0838508	0.0859353	0.97999
SCRI_RS_155544	2H	148.22	0.376506	0.334286	350	0.0838508	0.085927	0.97999
11_11410	3H	149.93	0.376558	0.16	350	0.0838508	0.0859265	0.97999
SCRI_RS_6865	7H	0.26	0.376935	0.482857	350	0.0838508	0.0859232	0.97999
11_10600	5H	156.98	0.377067	0.257143	350	0.0838508	0.0859221	0.97999
SCRI_RS_176006	1H	135.85	0.377186	0.44	350	0.0838508	0.085921	0.97999
SCRI_RS_144534	3H	67.02	0.377516	0.434286	350	0.0838508	0.0859182	0.97999
SCRI_RS_163464	2H	143.47	0.378473	0.257143	350	0.0838508	0.0859099	0.97999
SCRI_RS_189402	5H	41.37	0.378811	0.434286	350	0.0838508	0.085907	0.97999
SCRI_RS_193415	4H	50.96	0.379021	0.425714	350	0.0838508	0.0859052	0.97999
SCRI_RS_144462	7H	109.25	0.379244	0.211429	350	0.0838508	0.0859032	0.97999
11_20259	5H	114.67	0.379416	0.0485714	350	0.0838508	0.0859017	0.97999
SCRI_RS_109484	7H	100.33	0.379741	0.351429	350	0.0838508	0.0858989	0.97999
11_20623	7H	100.33	0.379741	0.351429	350	0.0838508	0.0858989	0.97999
11_11249	5H	52.03	0.379795	0.5	350	0.0838508	0.0858985	0.97999
11_20482	4H	54.28	0.380815	0.0971429	350	0.0838508	0.0858897	0.97999
SCRI_RS_206492	2H	58.67	0.380915	0.12	350	0.0838508	0.0858889	0.97999
SCRI_RS_146798	3H	150.59	0.381057	0.34	350	0.0838508	0.0858877	0.97999
11_11516	3H	149.93	0.381057	0.34	350	0.0838508	0.0858877	0.97999
SCRI_RS_119287	5H	46.1	0.381365	0.354286	350	0.0838508	0.085885	0.97999
SCRI_RS_147940	5H	47.61	0.381365	0.354286	350	0.0838508	0.085885	0.97999
SCRI_RS_8252	6H	90.97	0.38198	0.334286	350	0.0838508	0.0858798	0.97999
12_30062	5H	137.07	0.382004	0.108571	350	0.0838508	0.0858795	0.97999
SCRI_RS_206537	4H	56.86	0.382394	0.311429	350	0.0838508	0.0858762	0.97999
SCRI_RS_157334	5H	94.74	0.38248	0.265714	350	0.0838508	0.0858755	0.97999
SCRI_RS_134182	4H	19.5	0.382635	0.185714	350	0.0838508	0.0858742	0.97999
SCRI_RS_230975	3H	64.27	0.382867	0.405714	350	0.0838508	0.0858722	0.97999
11_10138	2H	94.8	0.382878	0.222857	350	0.0838508	0.0858721	0.97999
11_20617	1H	26.94	0.383188	0.154286	350	0.0838508	0.0858695	0.97999
11_10886	3H	10.66	0.383339	0.477143	350	0.0838508	0.0858682	0.97999
SCRI_RS_220780	7H	28.51	0.383591	0.125714	350	0.0838508	0.0858661	0.97999
SCRI_RS_139563	7H	4.99	0.383956	0.08	350	0.0838508	0.085863	0.97999
SCRI_RS_136648	4H	55.14	0.384354	0.314286	350	0.0838508	0.0858596	0.97999
11_21357	1H	50.56	0.384364	0.0942857	350	0.0838508	0.0858595	0.97999
11_20131	2H	51.44	0.384505	0.197143	350	0.0838508	0.0858583	0.97999
11_10996	2H	55.67	0.384505	0.197143	350	0.0838508	0.0858583	0.97999
SCRI_RS_125258	5H	139.19	0.384623	0.494286	350	0.0838508	0.0858573	0.97999
11_20980	5H	30.28	0.384865	0.271429	350	0.0838508	0.0858553	0.97999
SCRI_RS_170151	5H	74.86	0.385457	0.137143	350	0.0838508	0.0858503	0.97999
SCRI_RS_148330	4H	85.66	0.385628	0.374286	350	0.0838508	0.0858488	0.97999
SCRI_RS_106444	2H	59.87	0.386391	0.448571	350	0.0838508	0.0858424	0.97999
SCRI_RS_131325	2H	60.72	0.386391	0.448571	350	0.0838508	0.0858424	0.97999
11_10454	7H	124.49	0.386775	0.434286	350	0.0838508	0.0858392	0.97999
12_30605	4H	48.72	0.386812	0.405714	350	0.0838508	0.0858389	0.97999
SCRI_RS_193330	7H	122	0.386951	0.391429	350	0.0838508	0.0858377	0.97999
12_31217	5H	129.21	0.387261	0.157143	350	0.0838508	0.0858351	0.97999
SCRI_RS_194155	5H	147.8	0.387489	0.134286	350	0.0838508	0.0858332	0.97999
11_20242	7H	2.78	0.387492	0.0657143	350	0.0838508	0.0858332	0.97999
SCRI_RS_203781	7H	23.12	0.387551	0.371429	350	0.0838508	0.0858327	0.97999
SCRI_RS_151061	5H	42.37	0.387591	0.311429	350	0.0838508	0.0858324	0.97999
SCRI_RS_137093	2H	47.65	0.387598	0.0657143	350	0.0838508	0.0858323	0.97999
SCRI_RS_194079	2H	146.78	0.38778	0.462857	350	0.0838508	0.0858308	0.97999
12_31441	7H	56.22	0.388302	0.165714	350	0.0838508	0.0858264	0.97999
SCRI_RS_145348	5H	41.03	0.389171	0.48	350	0.0838508	0.0858192	0.97999
SCRI_RS_220146	5H	141.79	0.389185	0.434286	350	0.0838508	0.0858191	0.97999
SCRI_RS_173757	2H	62	0.38919	0.445714	350	0.0838508	0.085819	0.97999
SCRI_RS_140158	6H	52.74	0.390184	0.08	350	0.0838508	0.0858108	0.97999
SCRI_RS_217259	6H	59.86	0.390285	0.425714	350	0.0838508	0.08581	0.97999
SCRI_RS_198643	2H	21.78	0.390318	0.197143	350	0.0838508	0.0858097	0.97999
SCRI_RS_221999	5H	53.17	0.39053	0.142857	350	0.0838508	0.0858079	0.97999
SCRI_RS_189197	1H	45.39	0.390739	0.297143	350	0.0838508	0.0858062	0.97999
11_10270	6H	58.68	0.390895	0.454286	350	0.0838508	0.0858049	0.97999
SCRI_RS_133367	6H	59.86	0.390895	0.454286	350	0.0838508	0.0858049	0.97999
SCRI_RS_106728	3H	132.77	0.391115	0.3	350	0.0838508	0.0858031	0.97999
SCRI_RS_202723	6H	15.78	0.391722	0.417143	350	0.0838508	0.0857981	0.97999
11_10092	2H	120.38	0.391724	0.254286	350	0.0838508	0.0857981	0.97999
SCRI_RS_135112	2H	94.8	0.391894	0.211429	350	0.0838508	0.0857967	0.97999
SCRI_RS_115690	2H	94.8	0.391894	0.211429	350	0.0838508	0.0857967	0.97999
SCRI_RS_170814	6H	49.96	0.391918	0.371429	350	0.0838508	0.0857965	0.97999
SCRI_RS_2534	6H	49.96	0.391918	0.371429	350	0.0838508	0.0857965	0.97999
SCRI_RS_133	6H	76.94	0.39248	0.46	350	0.0838508	0.0857919	0.97999
SCRI_RS_13433	3H	49.32	0.392553	0.474286	350	0.0838508	0.0857913	0.97999
SCRI_RS_110693	3H	49.09	0.392553	0.474286	350	0.0838508	0.0857913	0.97999
12_31411	7H	3.04	0.392786	0.482857	350	0.0838508	0.0857894	0.97999
SCRI_RS_230959	7H	2.78	0.392786	0.482857	350	0.0838508	0.0857894	0.97999
SCRI_RS_153459	4H	50.24	0.393139	0.42	350	0.0838508	0.0857865	0.97999
SCRI_RS_220697	4H	50.24	0.393139	0.42	350	0.0838508	0.0857865	0.97999
SCRI_RS_4707	6H	82.4	0.393346	0.234286	350	0.0838508	0.0857848	0.97999
12_31353	6H	98.68	0.394226	0.397143	350	0.0838508	0.0857776	0.97999
SCRI_RS_216088	1H	130.56	0.394333	0.242857	350	0.0838508	0.0857767	0.97999
SCRI_RS_189377	7H	59.04	0.394789	0.345714	350	0.0838508	0.085773	0.97999
12_30580	5H	133.52	0.394848	0.4	350	0.0838508	0.0857725	0.97999
SCRI_RS_12495	5H	39.91	0.395057	0.242857	350	0.0838508	0.0857708	0.97999
11_21258	2H	69.34	0.395191	0.46	350	0.0838508	0.0857697	0.97999
11_10990	2H	113.68	0.395981	0.32	350	0.0838508	0.0857633	0.97999
11_20892	6H	68.05	0.396196	0.471429	350	0.0838508	0.0857616	0.97999
SCRI_RS_10302	2H	41.76	0.396774	0.334286	350	0.0838508	0.0857569	0.97999
12_20839	7H	0.68	0.396852	0.0828571	350	0.0838508	0.0857563	0.97999
SCRI_RS_200232	7H	0.4	0.396852	0.0828571	350	0.0838508	0.0857563	0.97999
11_10648	2H	43.51	0.396915	0.42	350	0.0838508	0.0857557	0.97999
12_30987	4H	86.56	0.396982	0.391429	350	0.0838508	0.0857552	0.97999
SCRI_RS_211943	3H	37.45	0.397049	0.38	350	0.0838508	0.0857547	0.97999
SCRI_RS_215773	6H	55.43	0.397091	0.351429	350	0.0838508	0.0857543	0.97999
12_30147	1H	70.15	0.39725	0.32	350	0.0838508	0.085753	0.97999
11_11375	5H	112.7	0.397287	0.0514286	350	0.0838508	0.0857527	0.97999
SCRI_RS_157113	3H	143.46	0.39863	0.0828571	350	0.0838508	0.0857419	0.982636
SCRI_RS_173525	2H	61.2	0.398825	0.405714	350	0.0838508	0.0857404	0.982636
SCRI_RS_126437	7H	122	0.399468	0.222857	350	0.0838508	0.0857352	0.983072
SCRI_RS_155078	7H	122	0.399468	0.222857	350	0.0838508	0.0857352	0.983072
12_10530	5H	24.64	0.399989	0.154286	350	0.0838508	0.0857311	0.983781
SCRI_RS_108647	2H	13.98	0.400354	0.12	350	0.0838508	0.0857281	0.9839
SCRI_RS_138045	2H	136.8	0.400684	0.102857	350	0.0838508	0.0857255	0.9839
SCRI_RS_157140	2H	91.76	0.400736	0.402857	350	0.0838508	0.0857251	0.9839
SCRI_RS_136136	6H	56.46	0.402135	0.208571	350	0.0838508	0.085714	0.985744
11_21151	4H	74.78	0.402157	0.314286	350	0.0838508	0.0857138	0.985744
SCRI_RS_182275	6H	109.91	0.402187	0.154286	350	0.0838508	0.0857136	0.985744
11_21381	3H	97.86	0.402955	0.0971429	350	0.0838508	0.0857075	0.986124
SCRI_RS_171997	6H	56.46	0.403101	0.425714	350	0.0838508	0.0857063	0.986124
11_11159	5H	44.83	0.403356	0.214286	350	0.0838508	0.0857043	0.986124
SCRI_RS_175805	4H	56.79	0.403612	0.491429	350	0.0838508	0.0857023	0.986124
11_21384	1H	134.45	0.40377	0.134286	350	0.0838508	0.0857011	0.986124
SCRI_RS_170753	2H	156.72	0.403999	0.374286	350	0.0838508	0.0856993	0.986124
11_10515	3H	97.37	0.404014	0.382857	350	0.0838508	0.0856991	0.986124
SCRI_RS_154426	6H	25.5	0.404431	0.102857	350	0.0838508	0.0856959	0.986124
SCRI_RS_220115	3H	64.45	0.404488	0.474286	350	0.0838508	0.0856954	0.986124
SCRI_RS_229445	7H	0.4	0.40482	0.185714	350	0.0838508	0.0856928	0.986124
11_11361	5H	92.83	0.404911	0.414286	350	0.0838508	0.0856921	0.986124
SCRI_RS_8637	2H	156.86	0.406406	0.34	350	0.0838508	0.0856804	0.989196
SCRI_RS_206751	7H	71.99	0.407283	0.24	350	0.0838508	0.0856736	0.98932
SCRI_RS_235776	1H	136.24	0.407441	0.291429	350	0.0838508	0.0856723	0.98932
SCRI_RS_144101	5H	42.37	0.407754	0.308571	350	0.0838508	0.0856699	0.98932
SCRI_RS_174946	5H	42.37	0.407754	0.308571	350	0.0838508	0.0856699	0.98932
11_20686	5H	153.3	0.408213	0.311429	350	0.0838508	0.0856663	0.98932
SCRI_RS_101976	7H	0.26	0.408429	0.18	350	0.0838508	0.0856647	0.98932
12_30065	7H	32.59	0.408674	0.145714	350	0.0838508	0.0856628	0.98932
11_10510	4H	87.44	0.408902	0.305714	350	0.0838508	0.085661	0.98932
SCRI_RS_202814	2H	15.62	0.409118	0.257143	350	0.0838508	0.0856593	0.98932
SCRI_RS_159243	2H	122.26	0.409829	0.0914286	350	0.0838508	0.0856538	0.98932
SCRI_RS_205807	2H	122.26	0.409829	0.0914286	350	0.0838508	0.0856538	0.98932
SCRI_RS_208186	7H	0.26	0.409951	0.34	350	0.0838508	0.0856529	0.98932
SCRI_RS_146429	3H	86.08	0.41025	0.425714	350	0.0838508	0.0856506	0.98932
SCRI_RS_136848	6H	75.02	0.410448	0.374286	350	0.0838508	0.0856491	0.98932
SCRI_RS_177876	7H	128.35	0.410454	0.231429	350	0.0838508	0.085649	0.98932
SCRI_RS_106435	4H	68.7	0.410616	0.231429	350	0.0838508	0.0856478	0.98932
SCRI_RS_222975	3H	24.35	0.410617	0.377143	350	0.0838508	0.0856478	0.98932
SCRI_RS_142541	6H	56.46	0.41087	0.331429	350	0.0838508	0.0856458	0.98932
SCRI_RS_148742	7H	132.37	0.411155	0.08	350	0.0838508	0.0856436	0.98932
12_30083	7H	26.03	0.411169	0.142857	350	0.0838508	0.0856435	0.98932
SCRI_RS_65010	3H	147.42	0.411886	0.365714	350	0.0838508	0.085638	0.98932
SCRI_RS_231916	7H	73.99	0.412733	0.345714	350	0.0838508	0.0856316	0.98932
SCRI_RS_119718	2H	154.12	0.412954	0.311429	350	0.0838508	0.0856299	0.98932
11_10023	6H	21.81	0.413345	0.348571	350	0.0838508	0.0856269	0.98932
SCRI_RS_167850	5H	173.97	0.413417	0.162857	350	0.0838508	0.0856263	0.98932
SCRI_RS_208662	3H	80.3	0.413631	0.177143	350	0.0838508	0.0856247	0.98932
SCRI_RS_178618	3H	80.3	0.413631	0.177143	350	0.0838508	0.0856247	0.98932
11_21025	6H	89.64	0.413658	0.297143	350	0.0838508	0.0856245	0.98932
SCRI_RS_133602	5H	122.3	0.413902	0.162857	350	0.0838508	0.0856227	0.98932
11_20410	3H	37.45	0.414203	0.36	350	0.0838508	0.0856204	0.98932
SCRI_RS_128375	3H	150.59	0.414297	0.302857	350	0.0838508	0.0856197	0.98932
11_10259	1H	49.36	0.414363	0.111429	350	0.0838508	0.0856192	0.98932
SCRI_RS_708	2H	122.45	0.414986	0.451429	350	0.0838508	0.0856144	0.98932
11_10223	4H	14.82	0.41511	0.368571	350	0.0838508	0.0856135	0.98932
11_20521	3H	74.32	0.415466	0.0657143	350	0.0838508	0.0856108	0.98932
SCRI_RS_209354	2H	97.18	0.415947	0.231429	350	0.0838508	0.0856072	0.98932
SCRI_RS_220136	5H	78.26	0.41611	0.288571	350	0.0838508	0.085606	0.98932
SCRI_RS_175672	5H	131.07	0.416139	0.0714286	350	0.0838508	0.0856057	0.98932
12_31023	5H	1.28	0.416736	0.408571	350	0.0838508	0.0856012	0.98932
11_20526	5H	78.26	0.417537	0.288571	350	0.0838508	0.0855952	0.98932
SCRI_RS_186847	2H	2.8	0.417725	0.317143	350	0.0838508	0.0855938	0.98932
12_31350	7H	1.04	0.418034	0.154286	350	0.0838508	0.0855915	0.98932
SCRI_RS_161703	7H	120.51	0.418288	0.305714	350	0.0838508	0.0855896	0.98932
12_30714	5H	11.18	0.418782	0.42	350	0.0838508	0.0855859	0.98932
SCRI_RS_133600	5H	11.18	0.418782	0.42	350	0.0838508	0.0855859	0.98932
SCRI_RS_108541	5H	11.18	0.418782	0.42	350	0.0838508	0.0855859	0.98932
SCRI_RS_9584	3H	45.63	0.418906	0.388571	350	0.0838508	0.085585	0.98932
SCRI_RS_153414	3H	111.64	0.418954	0.125714	350	0.0838508	0.0855846	0.98932
SCRI_RS_150410	5H	78.26	0.419495	0.277143	350	0.0838508	0.0855806	0.98932
SCRI_RS_212890	5H	115.1	0.419597	0.362857	350	0.0838508	0.0855798	0.98932
11_11486	2H	130.89	0.419897	0.125714	350	0.0838508	0.0855776	0.98932
SCRI_RS_229405	2H	113.58	0.420034	0.331429	350	0.0838508	0.0855766	0.98932
SCRI_RS_157294	5H	42.37	0.420155	0.431429	350	0.0838508	0.0855757	0.98932
11_10251	5H	146.54	0.42023	0.18	350	0.0838508	0.0855751	0.98932
11_20687	6H	123.49	0.420803	0.28	350	0.0838508	0.0855709	0.98932
SCRI_RS_223104	6H	126.5	0.420869	0.265714	350	0.0838508	0.0855704	0.98932
11_20412	4H	50.96	0.421424	0.242857	350	0.0838508	0.0855663	0.98932
12_31375	5H	147.19	0.421719	0.428571	350	0.0838508	0.0855641	0.98932
SCRI_RS_174091	5H	46.1	0.422086	0.428571	350	0.0838508	0.0855614	0.98932
SCRI_RS_238070	5H	119.2	0.422381	0.445714	350	0.0838508	0.0855592	0.98932
SCRI_RS_156208	1H	75.46	0.422639	0.42	350	0.0838508	0.0855573	0.98932
12_31271	5H	78.26	0.422789	0.28	350	0.0838508	0.0855562	0.98932
11_10638	2H	54.46	0.422915	0.122857	350	0.0838508	0.0855553	0.98932
11_20605	3H	148.76	0.422974	0.408571	350	0.0838508	0.0855548	0.98932
SCRI_RS_178985	5H	99.01	0.423039	0.385714	350	0.0838508	0.0855544	0.98932
SCRI_RS_136969	2H	131.19	0.423385	0.257143	350	0.0838508	0.0855518	0.98932
12_30960	3H	147.06	0.423429	0.06	350	0.0838508	0.0855515	0.98932
SCRI_RS_620	2H	112.97	0.423825	0.134286	350	0.0838508	0.0855486	0.98932
SCRI_RS_156412	7H	110.95	0.423884	0.182857	350	0.0838508	0.0855482	0.98932
SCRI_RS_155546	2H	58.17	0.424243	0.28	350	0.0838508	0.0855455	0.98932
SCRI_RS_218503	5H	156.79	0.424286	0.451429	350	0.0838508	0.0855452	0.98932
11_20342	6H	100.29	0.425278	0.197143	350	0.0838508	0.085538	0.98932
SCRI_RS_168591	4H	84.36	0.425687	0.391429	350	0.0838508	0.085535	0.98932
SCRI_RS_150615	4H	50.97	0.426576	0.105714	350	0.0838508	0.0855285	0.98932
SCRI_RS_224629	4H	52.84	0.426576	0.105714	350	0.0838508	0.0855285	0.98932
12_11169	1H	50.56	0.426577	0.0914286	350	0.0838508	0.0855285	0.98932
11_21024	5H	145.24	0.426663	0.205714	350	0.0838508	0.0855279	0.98932
SCRI_RS_169088	5H	47.37	0.427165	0.262857	350	0.0838508	0.0855242	0.98932
11_21373	1H	91.91	0.427275	0.2	350	0.0838508	0.0855235	0.98932
SCRI_RS_196483	5H	146.54	0.42765	0.231429	350	0.0838508	0.0855207	0.98932
SCRI_RS_237419	6H	59.1	0.427792	0.408571	350	0.0838508	0.0855197	0.98932
SCRI_RS_158011	6H	59.1	0.427792	0.408571	350	0.0838508	0.0855197	0.98932
11_10682	7H	0.51	0.428009	0.257143	350	0.0838508	0.0855181	0.98932
SCRI_RS_170162	2H	96.02	0.428321	0.428571	350	0.0838508	0.0855159	0.98932
11_20010	5H	9.44	0.428411	0.402857	350	0.0838508	0.0855152	0.98932
SCRI_RS_150951	6H	76.94	0.428483	0.465714	350	0.0838508	0.0855147	0.98932
SCRI_RS_166520	7H	19.75	0.429072	0.22	350	0.0838508	0.0855105	0.98932
SCRI_RS_175709	6H	90.76	0.429088	0.294286	350	0.0838508	0.0855104	0.98932
11_10121	7H	0.54	0.429314	0.2	350	0.0838508	0.0855087	0.98932
SCRI_RS_13639	2H	61.04	0.429752	0.237143	350	0.0838508	0.0855056	0.98932
11_10568	4H	50.96	0.430247	0.225714	350	0.0838508	0.085502	0.98932
SCRI_RS_210971	4H	76.88	0.430829	0.362857	350	0.0838508	0.0854979	0.98932
SCRI_RS_185506	2H	131.97	0.431214	0.397143	350	0.0838508	0.0854951	0.98932
SCRI_RS_130577	1H	134.45	0.431607	0.154286	350	0.0838508	0.0854923	0.98932
11_10597	1H	48.13	0.431668	0.262857	350	0.0838508	0.0854919	0.98932
11_10065	2H	135.08	0.431944	0.0914286	350	0.0838508	0.0854899	0.98932
SCRI_RS_153896	1H	136.15	0.431944	0.154286	350	0.0838508	0.0854899	0.98932
SCRI_RS_128484	2H	113.79	0.432198	0.18	350	0.0838508	0.0854881	0.98932
SCRI_RS_4923	5H	81.46	0.432651	0.36	350	0.0838508	0.0854849	0.98932
SCRI_RS_13970	4H	113.4	0.433013	0.471429	350	0.0838508	0.0854823	0.98932
12_10103	3H	2.52	0.43328	0.445714	350	0.0838508	0.0854804	0.98932
SCRI_RS_235332	3H	3.46	0.43328	0.445714	350	0.0838508	0.0854804	0.98932
11_21095	1H	35.59	0.433374	0.254286	350	0.0838508	0.0854797	0.98932
SCRI_RS_141564	2H	18.57	0.434	0.177143	350	0.0838508	0.0854753	0.98932
SCRI_RS_181725	4H	73.4	0.434182	0.28	350	0.0838508	0.085474	0.98932
SCRI_RS_219233	7H	127.46	0.434713	0.171429	350	0.0838508	0.0854703	0.98932
SCRI_RS_189323	5H	21.49	0.434802	0.211429	350	0.0838508	0.0854696	0.98932
11_11534	6H	109.08	0.434825	0.468571	350	0.0838508	0.0854695	0.98932
SCRI_RS_205957	3H	141.22	0.435011	0.408571	350	0.0838508	0.0854682	0.98932
SCRI_RS_116661	1H	64.56	0.435014	0.331429	350	0.0838508	0.0854681	0.98932
SCRI_RS_115892	2H	38.02	0.435039	0.422857	350	0.0838508	0.085468	0.98932
11_11092	5H	129.72	0.435091	0.171429	350	0.0838508	0.0854676	0.98932
SCRI_RS_208688	3H	130.72	0.435167	0.0714286	350	0.0838508	0.0854671	0.98932
SCRI_RS_141140	1H	47.82	0.435255	0.271429	350	0.0838508	0.0854664	0.98932
11_20514	1H	47.82	0.435255	0.271429	350	0.0838508	0.0854664	0.98932
11_11481	1H	123.96	0.435369	0.32	350	0.0838508	0.0854656	0.98932
12_31517	5H	42.37	0.435465	0.162857	350	0.0838508	0.085465	0.98932
12_31115	6H	99.33	0.436394	0.142857	350	0.0838508	0.0854584	0.98932
11_10263	2H	113.66	0.436403	0.245714	350	0.0838508	0.0854584	0.98932
SCRI_RS_214760	5H	8.48	0.436599	0.408571	350	0.0838508	0.085457	0.98932
12_31210	5H	174.25	0.436879	0.342857	350	0.0838508	0.085455	0.98932
SCRI_RS_1971	5H	174.25	0.436879	0.342857	350	0.0838508	0.085455	0.98932
SCRI_RS_16024	2H	70.29	0.437019	0.177143	350	0.0838508	0.0854541	0.98932
SCRI_RS_135365	4H	56.38	0.437268	0.157143	350	0.0838508	0.0854523	0.98932
12_30631	2H	11.71	0.437433	0.185714	350	0.0838508	0.0854512	0.98932
SCRI_RS_167755	3H	122.85	0.43777	0.222857	350	0.0838508	0.0854488	0.98932
SCRI_RS_175637	5H	42.37	0.438046	0.388571	350	0.0838508	0.0854469	0.98932
SCRI_RS_132280	5H	42.37	0.438046	0.388571	350	0.0838508	0.0854469	0.98932
SCRI_RS_182575	7H	124.23	0.43806	0.248571	350	0.0838508	0.0854468	0.98932
11_20955	2H	113.37	0.438848	0.254286	350	0.0838508	0.0854413	0.98932
11_21101	3H	47.39	0.438944	0.24	350	0.0838508	0.0854406	0.98932
SCRI_RS_238393	6H	71.9	0.439183	0.434286	350	0.0838508	0.085439	0.98932
SCRI_RS_231007	3H	97.37	0.439537	0.477143	350	0.0838508	0.0854365	0.98932
SCRI_RS_201988	6H	96.83	0.439932	0.314286	350	0.0838508	0.0854338	0.98932
SCRI_RS_125930	5H	46.1	0.439974	0.434286	350	0.0838508	0.0854335	0.98932
SCRI_RS_726	5H	153.97	0.440173	0.185714	350	0.0838508	0.0854321	0.98932
SCRI_RS_179555	2H	122.48	0.440532	0.174286	350	0.0838508	0.0854296	0.98932
SCRI_RS_209500	7H	31.02	0.440606	0.394286	350	0.0838508	0.0854291	0.98932
SCRI_RS_177399	3H	78.64	0.440766	0.2	350	0.0838508	0.085428	0.98932
SCRI_RS_148543	6H	59.86	0.441187	0.422857	350	0.0838508	0.0854251	0.98932
SCRI_RS_194148	3H	132.17	0.441559	0.1	350	0.0838508	0.0854225	0.98932
11_21303	4H	48.72	0.441638	0.422857	350	0.0838508	0.085422	0.98932
SCRI_RS_205508	5H	29.77	0.441914	0.291429	350	0.0838508	0.0854201	0.98932
SCRI_RS_120914	5H	43.73	0.442349	0.322857	350	0.0838508	0.0854171	0.98932
SCRI_RS_219608	5H	71.58	0.442679	0.274286	350	0.0838508	0.0854148	0.98932
SCRI_RS_12396	7H	4.99	0.44268	0.305714	350	0.0838508	0.0854148	0.98932
SCRI_RS_154356	7H	0.26	0.442839	0.36	350	0.0838508	0.0854137	0.98932
SCRI_RS_182092	7H	26.23	0.443112	0.445714	350	0.0838508	0.0854119	0.98932
11_21272	3H	139.02	0.443119	0.24	350	0.0838508	0.0854118	0.98932
SCRI_RS_179575	7H	131.66	0.443317	0.462857	350	0.0838508	0.0854104	0.98932
11_10646	3H	146.46	0.443352	0.46	350	0.0838508	0.0854102	0.98932
SCRI_RS_120503	3H	97.42	0.443873	0.177143	350	0.0838508	0.0854066	0.98932
11_20078	5H	145.24	0.443879	0.208571	350	0.0838508	0.0854066	0.98932
11_10582	5H	145.24	0.443879	0.208571	350	0.0838508	0.0854066	0.98932
SCRI_RS_143317	6H	73.59	0.443977	0.348571	350	0.0838508	0.0854059	0.98932
SCRI_RS_231244	5H	43.73	0.445147	0.268571	350	0.0838508	0.085398	0.98932
SCRI_RS_125580	5H	95.49	0.445184	0.274286	350	0.0838508	0.0853977	0.98932
SCRI_RS_148298	2H	96.08	0.445205	0.297143	350	0.0838508	0.0853976	0.98932
11_21069	6H	63.16	0.445465	0.0514286	350	0.0838508	0.0853958	0.98932
11_10772	7H	43.37	0.445592	0.302857	350	0.0838508	0.0853949	0.98932
SCRI_RS_219247	3H	49.07	0.445687	0.488571	350	0.0838508	0.0853943	0.98932
SCRI_RS_170337	2H	38.02	0.445931	0.257143	350	0.0838508	0.0853926	0.98932
12_30420	2H	40.33	0.446008	0.0771429	350	0.0838508	0.0853921	0.98932
SCRI_RS_129756	6H	73.59	0.446316	0.32	350	0.0838508	0.08539	0.98932
SCRI_RS_162836	6H	107.64	0.446442	0.377143	350	0.0838508	0.0853892	0.98932
SCRI_RS_2530	6H	107.64	0.446442	0.377143	350	0.0838508	0.0853892	0.98932
SCRI_RS_157337	7H	2.78	0.44647	0.171429	350	0.0838508	0.085389	0.98932
SCRI_RS_147762	5H	91.64	0.446623	0.28	350	0.0838508	0.0853879	0.98932
SCRI_RS_239097	5H	78.26	0.446912	0.285714	350	0.0838508	0.085386	0.98932
11_21121	5H	49.71	0.447207	0.154286	350	0.0838508	0.085384	0.98932
SCRI_RS_9560	6H	2.2	0.447404	0.205714	350	0.0838508	0.0853827	0.98932
SCRI_RS_85089	5H	21.49	0.447463	0.208571	350	0.0838508	0.0853823	0.98932
12_30969	1H	0	0.447916	0.488571	350	0.0838508	0.0853792	0.98932
SCRI_RS_220165	5H	30.83	0.448447	0.0857143	350	0.0838508	0.0853756	0.98932
12_31272	1H	45.02	0.448492	0.111429	350	0.0838508	0.0853753	0.98932
SCRI_RS_223157	5H	137.35	0.448571	0.217143	350	0.0838508	0.0853748	0.98932
SCRI_RS_14227	1H	29.26	0.448945	0.154286	350	0.0838508	0.0853723	0.98932
SCRI_RS_826	3H	89.12	0.449205	0.0771429	350	0.0838508	0.0853705	0.98932
SCRI_RS_167386	7H	10.74	0.449775	0.445714	350	0.0838508	0.0853667	0.98932
SCRI_RS_165631	7H	23.65	0.449916	0.36	350	0.0838508	0.0853658	0.98932
SCRI_RS_239916	2H	96.08	0.450126	0.208571	350	0.0838508	0.0853644	0.98932
SCRI_RS_194195	2H	140.14	0.450194	0.342857	350	0.0838508	0.0853639	0.98932
11_10254	5H	159.3	0.450221	0.262857	350	0.0838508	0.0853637	0.98932
SCRI_RS_207768	4H	31.24	0.450592	0.46	350	0.0838508	0.0853613	0.98932
11_21318	5H	40.96	0.450911	0.36	350	0.0838508	0.0853591	0.98932
SCRI_RS_153148	3H	75.79	0.451336	0.202857	350	0.0838508	0.0853563	0.98932
SCRI_RS_189637	1H	46.51	0.451487	0.282857	350	0.0838508	0.0853553	0.98932
SCRI_RS_103215	3H	113.04	0.452108	0.26	350	0.0838508	0.0853512	0.98932
SCRI_RS_165334	3H	113.04	0.452108	0.26	350	0.0838508	0.0853512	0.98932
SCRI_RS_171	5H	149.87	0.452236	0.234286	350	0.0838508	0.0853503	0.98932
SCRI_RS_154449	3H	143.41	0.452573	0.18	350	0.0838508	0.0853481	0.98932
SCRI_RS_220221	3H	155.74	0.452822	0.331429	350	0.0838508	0.0853464	0.98932
12_30152	2H	122.26	0.453636	0.297143	350	0.0838508	0.085341	0.98932
SCRI_RS_177093	6H	82.4	0.454288	0.234286	350	0.0838508	0.0853367	0.98932
11_10799	6H	32.98	0.454303	0.18	350	0.0838508	0.0853366	0.98932
SCRI_RS_174963	3H	104.02	0.454335	0.0771429	350	0.0838508	0.0853364	0.98932
11_10327	7H	32.59	0.454708	0.131429	350	0.0838508	0.085334	0.98932
SCRI_RS_19741	5H	148.66	0.454847	0.145714	350	0.0838508	0.0853331	0.98932
SCRI_RS_237352	5H	93.63	0.45557	0.211429	350	0.0838508	0.0853283	0.98932
12_31481	5H	174.39	0.455815	0.142857	350	0.0838508	0.0853267	0.98932
SCRI_RS_107010	4H	80.14	0.45613	0.462857	350	0.0838508	0.0853246	0.98932
11_20936	6H	42	0.456291	0.0485714	350	0.0838508	0.0853236	0.98932
SCRI_RS_149873	4H	0.7	0.45634	0.48	350	0.0838508	0.0853233	0.98932
SCRI_RS_232577	1H	4.77	0.456858	0.491429	350	0.0838508	0.0853199	0.98932
SCRI_RS_142438	3H	102.2	0.457098	0.288571	350	0.0838508	0.0853183	0.98932
11_20476	2H	61.01	0.457235	0.24	350	0.0838508	0.0853174	0.98932
12_31408	2H	57.66	0.457235	0.24	350	0.0838508	0.0853174	0.98932
SCRI_RS_224346	5H	94.09	0.457309	0.32	350	0.0838508	0.0853169	0.98932
SCRI_RS_157181	5H	94.57	0.457309	0.32	350	0.0838508	0.0853169	0.98932
SCRI_RS_146347	3H	84.08	0.457409	0.351429	350	0.0838508	0.0853163	0.98932
11_21523	3H	147.06	0.457915	0.494286	350	0.0838508	0.085313	0.98932
SCRI_RS_202478	6H	88.81	0.458308	0.2	350	0.0838508	0.0853104	0.98932
SCRI_RS_13960	5H	94.09	0.458378	0.322857	350	0.0838508	0.08531	0.98932
SCRI_RS_10670	2H	86.02	0.458392	0.1	350	0.0838508	0.0853099	0.98932
SCRI_RS_198601	2H	86.02	0.458392	0.1	350	0.0838508	0.0853099	0.98932
SCRI_RS_143331	3H	62.15	0.458555	0.117143	350	0.0838508	0.0853088	0.98932
11_20704	3H	64.72	0.458555	0.117143	350	0.0838508	0.0853088	0.98932
SCRI_RS_168451	2H	126.15	0.458693	0.457143	350	0.0838508	0.0853079	0.98932
SCRI_RS_182	7H	56.22	0.458926	0.174286	350	0.0838508	0.0853064	0.98932
SCRI_RS_165578	5H	131.07	0.458944	0.102857	350	0.0838508	0.0853063	0.98932
11_10297	2H	54.75	0.459111	0.208571	350	0.0838508	0.0853052	0.98932
SCRI_RS_187497	6H	52.74	0.460096	0.0771429	350	0.0838508	0.0852988	0.98932
11_10056	7H	29.82	0.460154	0.285714	350	0.0838508	0.0852985	0.98932
SCRI_RS_155061	7H	37.45	0.460154	0.285714	350	0.0838508	0.0852985	0.98932
SCRI_RS_161414	5H	46.1	0.460281	0.445714	350	0.0838508	0.0852976	0.98932
11_20713	5H	48.59	0.460281	0.445714	350	0.0838508	0.0852976	0.98932
12_30718	4H	81.36	0.460358	0.251429	350	0.0838508	0.0852972	0.98932
SCRI_RS_190426	4H	14.82	0.460825	0.0942857	350	0.0838508	0.0852941	0.98932
SCRI_RS_14491	7H	90.12	0.461108	0.345714	350	0.0838508	0.0852923	0.98932
SCRI_RS_153505	7H	90.12	0.461108	0.345714	350	0.0838508	0.0852923	0.98932
12_31484	3H	56.24	0.461206	0.14	350	0.0838508	0.0852917	0.98932
11_10770	2H	154.72	0.462115	0.148571	350	0.0838508	0.0852858	0.98932
12_31205	2H	83.17	0.46245	0.488571	350	0.0838508	0.0852837	0.98932
11_20173	2H	41.18	0.462532	0.234286	350	0.0838508	0.0852832	0.98932
SCRI_RS_154153	2H	156.86	0.462591	0.342857	350	0.0838508	0.0852828	0.98932
SCRI_RS_141634	5H	165.29	0.462655	0.105714	350	0.0838508	0.0852824	0.98932
SCRI_RS_8410	5H	165.29	0.462655	0.105714	350	0.0838508	0.0852824	0.98932
SCRI_RS_155132	7H	122.57	0.463002	0.437143	350	0.0838508	0.0852802	0.98932
SCRI_RS_151068	4H	57.73	0.463254	0.491429	350	0.0838508	0.0852786	0.98932
SCRI_RS_144194	4H	57.76	0.463254	0.491429	350	0.0838508	0.0852786	0.98932
12_30668	5H	120.56	0.463669	0.294286	350	0.0838508	0.0852759	0.98932
12_30635	5H	125.2	0.463885	0.257143	350	0.0838508	0.0852745	0.98932
SCRI_RS_228463	5H	129.87	0.463885	0.257143	350	0.0838508	0.0852745	0.98932
SCRI_RS_222984	5H	129.77	0.463885	0.257143	350	0.0838508	0.0852745	0.98932
SCRI_RS_13972	1H	20.05	0.463929	0.194286	350	0.0838508	0.0852742	0.98932
SCRI_RS_162931	3H	68.13	0.464322	0.0742857	350	0.0838508	0.0852717	0.98932
SCRI_RS_237939	3H	68.13	0.464322	0.0742857	350	0.0838508	0.0852717	0.98932
11_20882	6H	4.06	0.46518	0.251429	350	0.0838508	0.0852663	0.990097
SCRI_RS_230034	5H	146.6	0.465343	0.305714	350	0.0838508	0.0852653	0.990097
SCRI_RS_234502	7H	49.1	0.46539	0.345714	350	0.0838508	0.085265	0.990097
11_20994	2H	147.52	0.465672	0.2	350	0.0838508	0.0852632	0.990198
SCRI_RS_191173	6H	96.31	0.466302	0.188571	350	0.0838508	0.0852592	0.991038
11_21305	3H	68.78	0.466813	0.448571	350	0.0838508	0.0852559	0.991358
11_20906	4H	60.83	0.467111	0.494286	350	0.0838508	0.0852541	0.991358
11_20600	6H	53.58	0.467163	0.342857	350	0.0838508	0.0852537	0.991358
SCRI_RS_192891	3H	149.93	0.467609	0.291429	350	0.0838508	0.0852509	0.991358
12_31274	6H	48.41	0.467736	0.0885714	350	0.0838508	0.0852501	0.991358
12_30368	7H	106.5	0.468372	0.254286	350	0.0838508	0.0852461	0.991358
SCRI_RS_194812	2H	21.78	0.468565	0.482857	350	0.0838508	0.0852449	0.991358
12_31367	3H	94.29	0.468597	0.157143	350	0.0838508	0.0852447	0.991358
SCRI_RS_202396	5H	126.84	0.468681	0.0885714	350	0.0838508	0.0852442	0.991358
11_10275	1H	48.13	0.469035	0.248571	350	0.0838508	0.085242	0.991358
SCRI_RS_147042	1H	48.13	0.469035	0.248571	350	0.0838508	0.085242	0.991358
[truncated: 2,225 more rows]

## Sheet: GAPIT.K_perDW
S5 Table. b) GAPIT results for potassium content per dry mass of leaf from plants grown at The Plant Accelerator under salt stress
SNP	Chromosome	Position	P.value	maf	nobs	Rsquare.of.Model.without.SNP	Rsquare.of.Model.with.SNP	FDR_Adjusted_P-values
11_11186	4H	114.45	1.15153e-06	0.405714	350	0.161528	0.220955	0.00344691
11_20272	4H	112.65	1.6858e-06	0.377143	350	0.161528	0.219052	0.00344691
SCRI_RS_66181	4H	111.65	2.56411e-06	0.38	350	0.161528	0.216965	0.00344691
12_31219	4H	112.65	4.08112e-06	0.4	350	0.161528	0.214661	0.00344691
SCRI_RS_157974	4H	112.65	4.08112e-06	0.4	350	0.161528	0.214661	0.00344691
SCRI_RS_142792	4H	112.65	1.01062e-05	0.36	350	0.161528	0.210193	0.00711305
11_10610	4H	112.65	0.000186676	0.448571	350	0.161528	0.196104	0.0985417
12_30476	4H	112.65	0.000186676	0.448571	350	0.161528	0.196104	0.0985417
12_11154	3H	129.46	0.000429609	0.0428571	350	0.161528	0.192166	0.201582
SCRI_RS_137983	7H	3.04	0.000978929	0.114286	350	0.161528	0.188321	0.413402
SCRI_RS_132017	7H	3.04	0.00107756	0.117143	350	0.161528	0.187876	0.413685
SCRI_RS_234342	3H	103.85	0.00173266	0.291429	350	0.161528	0.185685	0.609751
11_10381	3H	126.69	0.00293373	0.0428571	350	0.161528	0.183279	0.924228
SCRI_RS_181353	1H	79.76	0.00317095	0.348571	350	0.161528	0.182926	0.924228
SCRI_RS_189331	4H	16.61	0.00342749	0.437143	350	0.161528	0.182573	0.924228
SCRI_RS_208297	3H	127.89	0.00365695	0.0942857	350	0.161528	0.18228	0.924228
11_20551	5H	127.83	0.00400219	0.448571	350	0.161528	0.181872	0.924228
SCRI_RS_203148	4H	16.61	0.00413699	0.437143	350	0.161528	0.181723	0.924228
SCRI_RS_145228	4H	14.31	0.00415826	0.46	350	0.161528	0.1817	0.924228
11_20975	7H	55.46	0.00487997	0.151429	350	0.161528	0.180979	0.964807
SCRI_RS_205508	5H	29.77	0.00495052	0.291429	350	0.161528	0.180915	0.964807
SCRI_RS_4691	2H	149.35	0.00516571	0.111429	350	0.161528	0.180724	0.964807
11_21270	7H	55.29	0.00683956	0.168571	350	0.161528	0.179469	0.964807
11_10175	6H	114.78	0.00709736	0.3	350	0.161528	0.179304	0.964807
SCRI_RS_134343	2H	151.41	0.00716615	0.0714286	350	0.161528	0.179261	0.964807
SCRI_RS_199922	3H	78.4	0.00739382	0.354286	350	0.161528	0.179122	0.964807
SCRI_RS_237734	3H	102	0.00750028	0.0885714	350	0.161528	0.179059	0.964807
SCRI_RS_116542	3H	102	0.00750028	0.0885714	350	0.161528	0.179059	0.964807
SCRI_RS_159503	2H	15.14	0.00817683	0.442857	350	0.161528	0.178675	0.964807
SCRI_RS_190002	3H	0.92	0.00943043	0.308571	350	0.161528	0.178044	0.964807
SCRI_RS_228030	4H	98.5	0.00964777	0.385714	350	0.161528	0.177944	0.964807
SCRI_RS_203585	5H	22.5	0.00964943	0.457143	350	0.161528	0.177943	0.964807
SCRI_RS_175862	4H	16.61	0.0100127	0.414286	350	0.161528	0.17778	0.964807
12_31481	5H	174.39	0.0107211	0.142857	350	0.161528	0.177479	0.964807
SCRI_RS_154075	4H	14.31	0.011074	0.442857	350	0.161528	0.177337	0.964807
SCRI_RS_2513	4H	111.65	0.0114878	0.454286	350	0.161528	0.177176	0.964807
SCRI_RS_216897	4H	112.65	0.0114878	0.454286	350	0.161528	0.177176	0.964807
SCRI_RS_2273	2H	76.68	0.0117162	0.125714	350	0.161528	0.177089	0.964807
12_31458	4H	7.71	0.012503	0.471429	350	0.161528	0.176805	0.964807
11_20247	7H	104.26	0.0132248	0.411429	350	0.161528	0.176559	0.964807
12_10034	5H	43.87	0.0140507	0.105714	350	0.161528	0.176295	0.964807
12_30873	4H	112.65	0.0140695	0.362857	350	0.161528	0.176289	0.964807
SCRI_RS_218503	5H	156.79	0.0141546	0.451429	350	0.161528	0.176263	0.964807
SCRI_RS_123668	5H	153.97	0.0143105	0.454286	350	0.161528	0.176215	0.964807
11_20884	5H	121.9	0.0147737	0.251429	350	0.161528	0.176076	0.964807
SCRI_RS_158089	5H	128.51	0.0147737	0.251429	350	0.161528	0.176076	0.964807
11_10855	5H	121.9	0.0147737	0.251429	350	0.161528	0.176076	0.964807
11_10580	5H	26.63	0.0148234	0.265714	350	0.161528	0.176062	0.964807
12_31340	5H	43.87	0.0153037	0.111429	350	0.161528	0.175923	0.964807
11_20501	5H	43.87	0.0153037	0.111429	350	0.161528	0.175923	0.964807
11_21187	2H	27.79	0.0165651	0.374286	350	0.161528	0.175579	0.964807
12_30455	4H	59.96	0.0170877	0.448571	350	0.161528	0.175445	0.964807
12_30620	4H	59.27	0.0170877	0.448571	350	0.161528	0.175445	0.964807
SCRI_RS_187708	4H	50.68	0.0179101	0.434286	350	0.161528	0.175241	0.964807
SCRI_RS_137093	2H	47.65	0.0190911	0.0657143	350	0.161528	0.174966	0.964807
SCRI_RS_206179	4H	56.79	0.0196869	0.451429	350	0.161528	0.174833	0.964807
SCRI_RS_140250	7H	4.67	0.0200658	0.231429	350	0.161528	0.174751	0.964807
SCRI_RS_192657	2H	41.76	0.0209773	0.14	350	0.161528	0.17456	0.964807
SCRI_RS_1347	7H	102.48	0.0215655	0.46	350	0.161528	0.174441	0.964807
12_20416	5H	43.73	0.0216056	0.1	350	0.161528	0.174434	0.964807
SCRI_RS_181385	7H	16.88	0.0216087	0.182857	350	0.161528	0.174433	0.964807
SCRI_RS_197881	5H	128.51	0.0216841	0.257143	350	0.161528	0.174418	0.964807
12_30861	5H	126.84	0.0224271	0.202857	350	0.161528	0.174274	0.964807
SCRI_RS_203117	5H	29.31	0.0230059	0.485714	350	0.161528	0.174164	0.964807
SCRI_RS_224671	5H	153.97	0.0232454	0.457143	350	0.161528	0.17412	0.964807
SCRI_RS_5194	3H	110.33	0.0234211	0.191429	350	0.161528	0.174088	0.964807
11_21391	5H	30.28	0.0236007	0.24	350	0.161528	0.174055	0.964807
SCRI_RS_145379	4H	50.68	0.0238426	0.44	350	0.161528	0.174012	0.964807
12_10674	5H	70.23	0.023927	0.0685714	350	0.161528	0.173997	0.964807
11_10787	2H	31.55	0.0241602	0.137143	350	0.161528	0.173955	0.964807
SCRI_RS_153459	4H	50.24	0.0252158	0.42	350	0.161528	0.173773	0.964807
SCRI_RS_220697	4H	50.24	0.0252158	0.42	350	0.161528	0.173773	0.964807
SCRI_RS_99965	4H	114.4	0.0253041	0.08	350	0.161528	0.173758	0.964807
11_10754	3H	118.73	0.0258121	0.131429	350	0.161528	0.173673	0.964807
12_31329	3H	110.33	0.0260214	0.385714	350	0.161528	0.173639	0.964807
SCRI_RS_152206	2H	49.51	0.0262447	0.0971429	350	0.161528	0.173602	0.964807
SCRI_RS_191173	6H	96.31	0.0265585	0.188571	350	0.161528	0.173552	0.964807
SCRI_RS_238123	5H	42.37	0.0268129	0.451429	350	0.161528	0.173511	0.964807
SCRI_RS_4658	5H	136.59	0.0269858	0.385714	350	0.161528	0.173484	0.964807
SCRI_RS_154965	5H	42.37	0.0274005	0.422857	350	0.161528	0.173419	0.964807
12_10543	7H	109.34	0.0275468	0.14	350	0.161528	0.173397	0.964807
SCRI_RS_207260	5H	159.99	0.0278235	0.32	350	0.161528	0.173354	0.964807
SCRI_RS_186943	7H	10.43	0.0278749	0.317143	350	0.161528	0.173346	0.964807
SCRI_RS_171481	4H	111.65	0.0279244	0.434286	350	0.161528	0.173339	0.964807
11_21447	5H	38.18	0.0280316	0.451429	350	0.161528	0.173322	0.964807
SCRI_RS_167698	3H	136.28	0.0282572	0.325714	350	0.161528	0.173288	0.964807
SCRI_RS_133544	6H	51.47	0.0285507	0.111429	350	0.161528	0.173245	0.964807
SCRI_RS_153414	3H	111.64	0.0286353	0.125714	350	0.161528	0.173232	0.964807
SCRI_RS_102075	5H	42.37	0.0286907	0.454286	350	0.161528	0.173224	0.964807
SCRI_RS_153139	5H	42.37	0.0286907	0.454286	350	0.161528	0.173224	0.964807
SCRI_RS_99798	4H	112.65	0.0289135	0.437143	350	0.161528	0.173191	0.964807
SCRI_RS_142893	7H	16.88	0.0289411	0.3	350	0.161528	0.173187	0.964807
11_20729	5H	33.96	0.0294416	0.191429	350	0.161528	0.173114	0.964807
12_30817	1H	40.24	0.0299766	0.368571	350	0.161528	0.173038	0.964807
SCRI_RS_188314	6H	117.84	0.0304307	0.391429	350	0.161528	0.172975	0.964807
SCRI_RS_207257	1H	3.9	0.03045	0.302857	350	0.161528	0.172972	0.964807
12_30918	1H	12.07	0.0304503	0.402857	350	0.161528	0.172972	0.964807
12_31276	1H	36.69	0.0307452	0.131429	350	0.161528	0.172931	0.964807
SCRI_RS_146480	3H	88.55	0.030893	0.365714	350	0.161528	0.172911	0.964807
SCRI_RS_154981	2H	48.82	0.0309569	0.228571	350	0.161528	0.172902	0.964807
SCRI_RS_162694	2H	9.06	0.0312473	0.388571	350	0.161528	0.172863	0.964807
12_30678	2H	129.66	0.0314052	0.0457143	350	0.161528	0.172842	0.964807
11_21303	4H	48.72	0.0314725	0.422857	350	0.161528	0.172833	0.964807
12_30420	2H	40.33	0.0315528	0.0771429	350	0.161528	0.172822	0.964807
12_31251	3H	129.62	0.0321789	0.0657143	350	0.161528	0.172739	0.964807
SCRI_RS_133538	5H	42.37	0.0324187	0.442857	350	0.161528	0.172708	0.964807
11_10518	5H	78.26	0.0328196	0.437143	350	0.161528	0.172656	0.964807
SCRI_RS_204275	5H	78.26	0.0328196	0.437143	350	0.161528	0.172656	0.964807
SCRI_RS_165986	6H	64.74	0.0330464	0.251429	350	0.161528	0.172627	0.964807
SCRI_RS_142549	5H	42.37	0.0331958	0.42	350	0.161528	0.172608	0.964807
12_30473	6H	51.56	0.033256	0.0971429	350	0.161528	0.1726	0.964807
SCRI_RS_177405	2H	48.82	0.0337515	0.225714	350	0.161528	0.172538	0.964807
12_30432	2H	43.91	0.0337515	0.225714	350	0.161528	0.172538	0.964807
12_31151	4H	112.65	0.0341285	0.345714	350	0.161528	0.172491	0.964807
SCRI_RS_148782	4H	111.65	0.0341285	0.345714	350	0.161528	0.172491	0.964807
SCRI_RS_1474	5H	68.9	0.0342725	0.488571	350	0.161528	0.172474	0.964807
11_20636	6H	67.1	0.0342961	0.0457143	350	0.161528	0.172471	0.964807
SCRI_RS_159125	3H	107.89	0.0343075	0.185714	350	0.161528	0.172469	0.964807
12_30950	1H	11.97	0.0346946	0.0714286	350	0.161528	0.172422	0.964807
SCRI_RS_110189	3H	4.51	0.0349473	0.22	350	0.161528	0.172392	0.964807
SCRI_RS_202428	3H	127.29	0.0351553	0.08	350	0.161528	0.172367	0.964807
11_21274	2H	140.57	0.0353813	0.377143	350	0.161528	0.17234	0.964807
11_10756	4H	47.66	0.0368378	0.308571	350	0.161528	0.172171	0.964807
11_21073	4H	47.66	0.0368378	0.308571	350	0.161528	0.172171	0.964807
11_20709	6H	65.6	0.0368603	0.0657143	350	0.161528	0.172168	0.964807
SCRI_RS_147371	2H	39.37	0.0370095	0.368571	350	0.161528	0.172151	0.964807
SCRI_RS_193452	2H	10.19	0.0370186	0.457143	350	0.161528	0.17215	0.964807
SCRI_RS_149432	5H	128.51	0.0372449	0.26	350	0.161528	0.172125	0.964807
SCRI_RS_184564	5H	11.18	0.038116	0.471429	350	0.161528	0.172028	0.964807
SCRI_RS_209516	2H	11.69	0.0383292	0.351429	350	0.161528	0.172005	0.964807
11_20001	4H	25.23	0.0384064	0.422857	350	0.161528	0.171997	0.964807
SCRI_RS_219632	6H	67.67	0.0386259	0.32	350	0.161528	0.171973	0.964807
11_21174	1H	8.69	0.03903	0.0542857	350	0.161528	0.171929	0.964807
SCRI_RS_167497	6H	82.52	0.0390467	0.451429	350	0.161528	0.171927	0.964807
SCRI_RS_234356	6H	116.35	0.0393916	0.38	350	0.161528	0.171891	0.964807
SCRI_RS_185613	5H	133.95	0.039444	0.417143	350	0.161528	0.171885	0.964807
12_10719	2H	70.29	0.0394809	0.125714	350	0.161528	0.171881	0.964807
SCRI_RS_188893	2H	24.6	0.0395388	0.365714	350	0.161528	0.171875	0.964807
SCRI_RS_131218	2H	36.93	0.0395388	0.365714	350	0.161528	0.171875	0.964807
SCRI_RS_236114	5H	156.59	0.0405396	0.308571	350	0.161528	0.171771	0.964807
SCRI_RS_164308	6H	13.28	0.0411183	0.105714	350	0.161528	0.171712	0.964807
SCRI_RS_156016	5H	29.46	0.0412702	0.314286	350	0.161528	0.171697	0.964807
SCRI_RS_146663	6H	13.28	0.0413633	0.12	350	0.161528	0.171687	0.964807
SCRI_RS_120973	3H	112.44	0.0413654	0.128571	350	0.161528	0.171687	0.964807
11_20409	3H	126.69	0.0414415	0.0828571	350	0.161528	0.171679	0.964807
11_21428	3H	126.69	0.0414415	0.0828571	350	0.161528	0.171679	0.964807
SCRI_RS_196276	2H	9.06	0.0418048	0.474286	350	0.161528	0.171643	0.964807
SCRI_RS_206565	5H	94.79	0.0418935	0.477143	350	0.161528	0.171634	0.964807
SCRI_RS_6430	7H	134.43	0.0418988	0.211429	350	0.161528	0.171634	0.964807
SCRI_RS_86194	7H	134.43	0.0418988	0.211429	350	0.161528	0.171634	0.964807
11_11031	7H	3.04	0.0420625	0.477143	350	0.161528	0.171618	0.964807
SCRI_RS_123364	2H	156.86	0.0422323	0.345714	350	0.161528	0.171601	0.964807
SCRI_RS_95272	3H	88.58	0.0425045	0.362857	350	0.161528	0.171574	0.964807
SCRI_RS_196604	2H	156.86	0.0426445	0.325714	350	0.161528	0.17156	0.964807
SCRI_RS_85089	5H	21.49	0.0429406	0.208571	350	0.161528	0.171532	0.964807
12_10636	1H	4.75	0.0429527	0.12	350	0.161528	0.171531	0.964807
SCRI_RS_192720	6H	51.47	0.0437923	0.105714	350	0.161528	0.17145	0.964807
SCRI_RS_239722	7H	102.48	0.04385	0.411429	350	0.161528	0.171445	0.964807
SCRI_RS_152752	7H	102.48	0.04385	0.411429	350	0.161528	0.171445	0.964807
12_30135	3H	155.74	0.0439821	0.38	350	0.161528	0.171432	0.964807
12_20323	1H	89.75	0.0441552	0.18	350	0.161528	0.171416	0.964807
SCRI_RS_124549	6H	117.15	0.0443383	0.105714	350	0.161528	0.171399	0.964807
11_20562	2H	10.2	0.0444161	0.454286	350	0.161528	0.171392	0.964807
SCRI_RS_6922	3H	36.7	0.0445802	0.285714	350	0.161528	0.171376	0.964807
SCRI_RS_164150	1H	15.67	0.0452115	0.0685714	350	0.161528	0.171318	0.964807
11_10390	6H	121.81	0.0454069	0.431429	350	0.161528	0.1713	0.964807
SCRI_RS_189323	5H	21.49	0.0454358	0.211429	350	0.161528	0.171298	0.964807
SCRI_RS_193415	4H	50.96	0.0457683	0.425714	350	0.161528	0.171267	0.964807
SCRI_RS_182503	7H	97.6	0.0457807	0.454286	350	0.161528	0.171266	0.964807
11_10471	1H	85.52	0.0458851	0.111429	350	0.161528	0.171257	0.964807
SCRI_RS_188949	6H	51.47	0.0462613	0.137143	350	0.161528	0.171223	0.964807
SCRI_RS_167505	6H	1.4	0.0467125	0.457143	350	0.161528	0.171183	0.964807
11_10645	6H	114.13	0.0468336	0.197143	350	0.161528	0.171172	0.964807
SCRI_RS_15864	7H	54.26	0.0470379	0.0828571	350	0.161528	0.171154	0.964807
SCRI_RS_169389	4H	50.09	0.0476102	0.311429	350	0.161528	0.171104	0.964807
SCRI_RS_151735	4H	50.27	0.0480429	0.394286	350	0.161528	0.171067	0.964807
SCRI_RS_132118	7H	132.37	0.0480896	0.214286	350	0.161528	0.171063	0.964807
SCRI_RS_165912	4H	56.88	0.048461	0.454286	350	0.161528	0.171031	0.964807
11_20988	5H	147.86	0.0494011	0.28	350	0.161528	0.170952	0.964807
12_31229	1H	89.75	0.0496077	0.0485714	350	0.161528	0.170935	0.964807
12_30186	6H	51.54	0.0500001	0.0685714	350	0.161528	0.170903	0.964807
SCRI_RS_155475	3H	10.26	0.0504988	0.242857	350	0.161528	0.170862	0.964807
11_20962	7H	135.64	0.0511707	0.222857	350	0.161528	0.170807	0.964807
SCRI_RS_215094	2H	47.93	0.0517834	0.228571	350	0.161528	0.170759	0.964807
11_21153	2H	43.02	0.0517834	0.228571	350	0.161528	0.170759	0.964807
SCRI_RS_184857	3H	15.68	0.0518124	0.205714	350	0.161528	0.170756	0.964807
12_30133	6H	47.75	0.0518697	0.108571	350	0.161528	0.170752	0.964807
12_30822	2H	151.71	0.0518808	0.214286	350	0.161528	0.170751	0.964807
SCRI_RS_133539	2H	76.69	0.0522037	0.177143	350	0.161528	0.170725	0.964807
12_30658	6H	47.75	0.0525364	0.14	350	0.161528	0.170699	0.964807
11_11503	3H	110.33	0.0525367	0.388571	350	0.161528	0.170699	0.964807
SCRI_RS_136556	7H	50.54	0.05254	0.302857	350	0.161528	0.170699	0.964807
SCRI_RS_150615	4H	50.97	0.0525636	0.105714	350	0.161528	0.170697	0.964807
SCRI_RS_224629	4H	52.84	0.0525636	0.105714	350	0.161528	0.170697	0.964807
SCRI_RS_1929	1H	10.08	0.0527464	0.48	350	0.161528	0.170683	0.964807
SCRI_RS_166774	7H	102.48	0.0527787	0.414286	350	0.161528	0.17068	0.964807
SCRI_RS_174935	2H	44.57	0.0528055	0.0885714	350	0.161528	0.170678	0.964807
SCRI_RS_224839	5H	73.88	0.0531409	0.271429	350	0.161528	0.170652	0.964807
SCRI_RS_240114	5H	72.97	0.0531409	0.271429	350	0.161528	0.170652	0.964807
SCRI_RS_236782	5H	114.36	0.0531899	0.117143	350	0.161528	0.170649	0.964807
11_20686	5H	153.3	0.0537569	0.311429	350	0.161528	0.170605	0.964807
12_10535	1H	87.39	0.0541168	0.182857	350	0.161528	0.170578	0.964807
SCRI_RS_162678	6H	116.21	0.0541507	0.202857	350	0.161528	0.170575	0.964807
SCRI_RS_222920	7H	16.88	0.0544907	0.371429	350	0.161528	0.17055	0.964807
SCRI_RS_108647	2H	13.98	0.0546325	0.12	350	0.161528	0.170539	0.964807
SCRI_RS_132472	1H	136.25	0.0549372	0.297143	350	0.161528	0.170516	0.964807
SCRI_RS_154135	2H	148.36	0.0551681	0.0885714	350	0.161528	0.170499	0.964807
SCRI_RS_143790	1H	135.65	0.0554883	0.402857	350	0.161528	0.170475	0.964807
SCRI_RS_232930	5H	11.18	0.0555518	0.465714	350	0.161528	0.170471	0.964807
SCRI_RS_236528	3H	110.33	0.0555756	0.434286	350	0.161528	0.170469	0.964807
SCRI_RS_148653	3H	110.33	0.0555756	0.434286	350	0.161528	0.170469	0.964807
SCRI_RS_201866	1H	88.42	0.0564432	0.182857	350	0.161528	0.170406	0.964807
SCRI_RS_149407	2H	10.49	0.0567317	0.445714	350	0.161528	0.170385	0.964807
SCRI_RS_125353	6H	55.18	0.0570197	0.0857143	350	0.161528	0.170364	0.964807
11_11205	6H	49.1	0.0570197	0.0857143	350	0.161528	0.170364	0.964807
SCRI_RS_157294	5H	42.37	0.0570987	0.431429	350	0.161528	0.170359	0.964807
11_20786	5H	172.72	0.0573753	0.348571	350	0.161528	0.170339	0.964807
SCRI_RS_141898	3H	147.06	0.0576872	0.271429	350	0.161528	0.170317	0.964807
SCRI_RS_162524	1H	8.78	0.058067	0.422857	350	0.161528	0.17029	0.964807
11_10547	7H	142.52	0.0581024	0.342857	350	0.161528	0.170288	0.964807
11_20955	2H	113.37	0.0581951	0.254286	350	0.161528	0.170281	0.964807
SCRI_RS_168478	4H	56.88	0.0584009	0.442857	350	0.161528	0.170267	0.964807
SCRI_RS_165031	4H	56.88	0.0584009	0.442857	350	0.161528	0.170267	0.964807
SCRI_RS_196677	3H	110.33	0.0587033	0.417143	350	0.161528	0.170246	0.964807
SCRI_RS_147819	5H	78.26	0.0587912	0.448571	350	0.161528	0.17024	0.964807
SCRI_RS_140819	2H	39.37	0.0588062	0.165714	350	0.161528	0.170238	0.964807
SCRI_RS_189506	1H	25.26	0.0588366	0.494286	350	0.161528	0.170236	0.964807
11_20468	6H	66.3	0.0588525	0.0742857	350	0.161528	0.170235	0.964807
SCRI_RS_238822	4H	31.24	0.0592853	0.42	350	0.161528	0.170205	0.964807
11_20936	6H	42	0.0593017	0.0485714	350	0.161528	0.170204	0.964807
11_10385	5H	144.81	0.0595067	0.137143	350	0.161528	0.17019	0.964807
11_10902	5H	145.03	0.0595067	0.137143	350	0.161528	0.17019	0.964807
SCRI_RS_167825	3H	103.83	0.0596623	0.177143	350	0.161528	0.17018	0.964807
SCRI_RS_163092	3H	109.89	0.0596623	0.177143	350	0.161528	0.17018	0.964807
SCRI_RS_128147	4H	81.3	0.0597134	0.24	350	0.161528	0.170176	0.964807
11_20882	6H	4.06	0.0599477	0.251429	350	0.161528	0.17016	0.964807
SCRI_RS_175370	6H	69.09	0.0605879	0.291429	350	0.161528	0.170117	0.964807
11_20563	2H	9.41	0.0608809	0.32	350	0.161528	0.170097	0.964807
SCRI_RS_14487	4H	84.36	0.0609657	0.482857	350	0.161528	0.170092	0.964807
SCRI_RS_169942	1H	12.07	0.0610617	0.231429	350	0.161528	0.170085	0.964807
12_30118	1H	17.87	0.0615048	0.217143	350	0.161528	0.170056	0.964807
SCRI_RS_196063	7H	52.28	0.0615537	0.4	350	0.161528	0.170053	0.964807
SCRI_RS_14527	5H	147.9	0.0619211	0.14	350	0.161528	0.170029	0.964807
SCRI_RS_114255	1H	85.59	0.0622261	0.177143	350	0.161528	0.170009	0.964807
12_30328	4H	38.58	0.0635129	0.268571	350	0.161528	0.169926	0.964807
11_10174	7H	142.92	0.063638	0.105714	350	0.161528	0.169918	0.964807
11_20372	5H	43.73	0.0637671	0.491429	350	0.161528	0.16991	0.964807
SCRI_RS_204145	2H	111.49	0.0638171	0.271429	350	0.161528	0.169906	0.964807
SCRI_RS_178149	2H	111.49	0.0638171	0.271429	350	0.161528	0.169906	0.964807
SCRI_RS_143059	3H	110.33	0.0638528	0.391429	350	0.161528	0.169904	0.964807
11_10600	5H	156.98	0.0639526	0.257143	350	0.161528	0.169898	0.964807
SCRI_RS_225074	4H	31.24	0.0640097	0.462857	350	0.161528	0.169894	0.964807
SCRI_RS_220101	5H	42.37	0.0641593	0.462857	350	0.161528	0.169885	0.964807
11_21324	5H	22.15	0.06466	0.285714	350	0.161528	0.169853	0.964807
SCRI_RS_231261	3H	36.7	0.0647111	0.294286	350	0.161528	0.16985	0.964807
SCRI_RS_136959	3H	36.85	0.0647111	0.294286	350	0.161528	0.16985	0.964807
12_30576	7H	48.79	0.0648816	0.48	350	0.161528	0.16984	0.964807
SCRI_RS_225248	4H	56.88	0.0649128	0.445714	350	0.161528	0.169838	0.964807
SCRI_RS_116694	2H	91.54	0.0651489	0.38	350	0.161528	0.169823	0.964807
SCRI_RS_10219	5H	42.37	0.0665865	0.442857	350	0.161528	0.169735	0.964807
12_30424	2H	7.75	0.0666941	0.471429	350	0.161528	0.169728	0.964807
SCRI_RS_103515	2H	9.06	0.0669249	0.405714	350	0.161528	0.169714	0.964807
12_30698	6H	86.28	0.0677182	0.451429	350	0.161528	0.169667	0.964807
SCRI_RS_167567	4H	55.8	0.0677585	0.108571	350	0.161528	0.169664	0.964807
12_31515	4H	59.27	0.0686784	0.451429	350	0.161528	0.16961	0.964807
SCRI_RS_134620	4H	56.79	0.0686784	0.451429	350	0.161528	0.16961	0.964807
SCRI_RS_119718	2H	154.12	0.0687488	0.311429	350	0.161528	0.169606	0.964807
SCRI_RS_230261	7H	142.82	0.0692888	0.0942857	350	0.161528	0.169574	0.964807
SCRI_RS_139962	7H	56.22	0.0699244	0.162857	350	0.161528	0.169538	0.964807
SCRI_RS_168977	3H	132.77	0.070212	0.317143	350	0.161528	0.169521	0.964807
SCRI_RS_204158	2H	15.14	0.0705564	0.32	350	0.161528	0.169501	0.964807
SCRI_RS_135049	6H	55.18	0.071372	0.0914286	350	0.161528	0.169455	0.964807
SCRI_RS_98293	5H	11.18	0.0714315	0.465714	350	0.161528	0.169452	0.964807
SCRI_RS_167605	2H	41	0.0715594	0.174286	350	0.161528	0.169445	0.964807
SCRI_RS_116842	6H	54.97	0.0728984	0.0771429	350	0.161528	0.16937	0.964807
SCRI_RS_232893	6H	53.48	0.0731113	0.0828571	350	0.161528	0.169359	0.964807
11_11198	5H	36.87	0.0735159	0.42	350	0.161528	0.169337	0.964807
SCRI_RS_7704	4H	26.23	0.0737454	0.46	350	0.161528	0.169324	0.964807
SCRI_RS_4891	1H	29.26	0.0739378	0.28	350	0.161528	0.169314	0.964807
SCRI_RS_205647	5H	141.99	0.07455	0.44	350	0.161528	0.169281	0.964807
SCRI_RS_197910	1H	89.75	0.0748819	0.185714	350	0.161528	0.169263	0.964807
SCRI_RS_152122	7H	44.82	0.0754973	0.08	350	0.161528	0.16923	0.964807
SCRI_RS_167850	5H	173.97	0.0757234	0.162857	350	0.161528	0.169218	0.964807
SCRI_RS_168544	5H	133.95	0.0760034	0.388571	350	0.161528	0.169203	0.964807
SCRI_RS_120720	7H	132.53	0.0762631	0.0514286	350	0.161528	0.16919	0.964807
SCRI_RS_136287	2H	15.14	0.0762775	0.32	350	0.161528	0.169189	0.964807
12_30605	4H	48.72	0.0763849	0.405714	350	0.161528	0.169183	0.964807
SCRI_RS_133377	2H	14.22	0.0767502	0.494286	350	0.161528	0.169164	0.964807
SCRI_RS_237763	2H	91.76	0.0771295	0.317143	350	0.161528	0.169145	0.964807
SCRI_RS_167426	5H	141.99	0.0773015	0.428571	350	0.161528	0.169136	0.964807
SCRI_RS_236175	1H	134.45	0.0774757	0.202857	350	0.161528	0.169127	0.964807
SCRI_RS_161343	6H	116.68	0.0776372	0.188571	350	0.161528	0.169118	0.964807
SCRI_RS_138977	6H	4.34	0.0777689	0.148571	350	0.161528	0.169112	0.964807
SCRI_RS_215063	5H	129.47	0.0794081	0.225714	350	0.161528	0.169029	0.964807
SCRI_RS_201248	5H	121.3	0.0794897	0.174286	350	0.161528	0.169025	0.964807
SCRI_RS_139117	6H	24.66	0.0796637	0.337143	350	0.161528	0.169016	0.964807
SCRI_RS_14119	7H	137.96	0.0800403	0.0885714	350	0.161528	0.168997	0.964807
12_30974	7H	139.12	0.0800403	0.0885714	350	0.161528	0.168997	0.964807
SCRI_RS_169881	1H	130.56	0.0807524	0.237143	350	0.161528	0.168962	0.964807
SCRI_RS_97418	3H	15.68	0.0808117	0.365714	350	0.161528	0.168959	0.964807
SCRI_RS_158298	1H	136.15	0.080893	0.122857	350	0.161528	0.168955	0.964807
SCRI_RS_138608	5H	141.99	0.0810319	0.491429	350	0.161528	0.168948	0.964807
12_30930	5H	121.9	0.0810728	0.32	350	0.161528	0.168946	0.964807
11_11080	5H	120.56	0.0810728	0.32	350	0.161528	0.168946	0.964807
SCRI_RS_138811	5H	41.37	0.0812007	0.42	350	0.161528	0.16894	0.964807
12_31525	3H	118.07	0.0812329	0.217143	350	0.161528	0.168938	0.964807
SCRI_RS_159315	5H	41.37	0.081571	0.422857	350	0.161528	0.168922	0.964807
11_20784	6H	68.78	0.0815915	0.294286	350	0.161528	0.168921	0.964807
SCRI_RS_124856	6H	68.36	0.0815915	0.294286	350	0.161528	0.168921	0.964807
SCRI_RS_148870	5H	42.37	0.0816471	0.448571	350	0.161528	0.168918	0.964807
SCRI_RS_182407	5H	42.37	0.0816471	0.448571	350	0.161528	0.168918	0.964807
12_30355	6H	114.78	0.082094	0.182857	350	0.161528	0.168896	0.964807
11_10744	1H	23.44	0.0821155	0.257143	350	0.161528	0.168895	0.964807
SCRI_RS_224686	1H	10.18	0.0821721	0.2	350	0.161528	0.168893	0.964807
SCRI_RS_230691	7H	16.88	0.0824182	0.165714	350	0.161528	0.168881	0.964807
SCRI_RS_2834	6H	55.43	0.0824533	0.0942857	350	0.161528	0.168879	0.964807
SCRI_RS_131341	6H	55.43	0.0824533	0.0942857	350	0.161528	0.168879	0.964807
12_30921	3H	143.56	0.0825924	0.0371429	350	0.161528	0.168872	0.964807
11_11098	7H	56.31	0.0826851	0.142857	350	0.161528	0.168868	0.964807
11_20976	3H	10.66	0.0830094	0.114286	350	0.161528	0.168852	0.964807
SCRI_RS_219788	5H	42.37	0.0830607	0.422857	350	0.161528	0.16885	0.964807
SCRI_RS_167465	2H	15.59	0.0831223	0.402857	350	0.161528	0.168847	0.964807
SCRI_RS_155121	7H	11.64	0.0832885	0.322857	350	0.161528	0.168839	0.964807
11_10841	7H	7.97	0.0832885	0.322857	350	0.161528	0.168839	0.964807
12_31289	6H	67.4	0.0833512	0.311429	350	0.161528	0.168836	0.964807
12_31367	3H	94.29	0.0839249	0.157143	350	0.161528	0.168809	0.964807
SCRI_RS_164876	2H	9.06	0.0839847	0.468571	350	0.161528	0.168806	0.964807
11_20892	6H	68.05	0.0850833	0.471429	350	0.161528	0.168755	0.964807
SCRI_RS_168529	3H	7.64	0.0850856	0.251429	350	0.161528	0.168754	0.964807
SCRI_RS_156596	4H	50.17	0.0851283	0.374286	350	0.161528	0.168752	0.964807
12_31382	4H	46.87	0.0851283	0.374286	350	0.161528	0.168752	0.964807
SCRI_RS_171042	5H	125.86	0.0852745	0.188571	350	0.161528	0.168746	0.964807
SCRI_RS_189861	4H	59.82	0.0854631	0.46	350	0.161528	0.168737	0.964807
SCRI_RS_132067	4H	60.1	0.0854631	0.46	350	0.161528	0.168737	0.964807
SCRI_RS_166189	3H	105.9	0.0857679	0.44	350	0.161528	0.168723	0.964807
SCRI_RS_171144	3H	110.33	0.0857679	0.44	350	0.161528	0.168723	0.964807
12_30540	4H	10.25	0.0858324	0.417143	350	0.161528	0.16872	0.964807
SCRI_RS_213542	4H	59.96	0.0859044	0.451429	350	0.161528	0.168717	0.964807
SCRI_RS_103377	5H	42.37	0.086099	0.428571	350	0.161528	0.168708	0.964807
11_21350	5H	39.14	0.086099	0.428571	350	0.161528	0.168708	0.964807
SCRI_RS_144315	1H	87.39	0.0866075	0.185714	350	0.161528	0.168684	0.964807
11_10124	6H	65.66	0.0867133	0.0714286	350	0.161528	0.168679	0.964807
SCRI_RS_173164	2H	26.23	0.087302	0.14	350	0.161528	0.168653	0.964807
11_20104	5H	139.52	0.0874955	0.425714	350	0.161528	0.168644	0.964807
SCRI_RS_144545	2H	11.69	0.0877658	0.38	350	0.161528	0.168632	0.964807
SCRI_RS_114741	6H	55.25	0.0880347	0.14	350	0.161528	0.16862	0.964807
SCRI_RS_145336	1H	71.82	0.0881244	0.491429	350	0.161528	0.168616	0.964807
SCRI_RS_154081	4H	45.49	0.0885257	0.217143	350	0.161528	0.168598	0.964807
SCRI_RS_157323	6H	116.21	0.0887825	0.194286	350	0.161528	0.168586	0.964807
SCRI_RS_226348	2H	19.06	0.0888016	0.12	350	0.161528	0.168585	0.964807
SCRI_RS_168562	1H	89.75	0.0893561	0.185714	350	0.161528	0.168561	0.964807
12_30919	1H	11.97	0.089451	0.305714	350	0.161528	0.168557	0.964807
SCRI_RS_194649	4H	50.24	0.0894987	0.411429	350	0.161528	0.168555	0.964807
SCRI_RS_195226	6H	55.25	0.0895567	0.134286	350	0.161528	0.168552	0.964807
SCRI_RS_239142	3H	10.66	0.0901416	0.2	350	0.161528	0.168526	0.964807
SCRI_RS_181300	1H	88.42	0.0901704	0.191429	350	0.161528	0.168525	0.964807
SCRI_RS_203781	7H	23.12	0.0902049	0.371429	350	0.161528	0.168524	0.964807
SCRI_RS_108971	3H	12.43	0.0902649	0.214286	350	0.161528	0.168521	0.964807
SCRI_RS_194566	5H	172.11	0.0902719	0.237143	350	0.161528	0.168521	0.964807
SCRI_RS_229405	2H	113.58	0.0904344	0.331429	350	0.161528	0.168514	0.964807
12_10500	4H	54.18	0.0917758	0.102857	350	0.161528	0.168456	0.964807
11_20182	2H	115.45	0.0923242	0.337143	350	0.161528	0.168432	0.964807
11_10161	5H	145.03	0.0925332	0.134286	350	0.161528	0.168423	0.964807
12_30748	2H	44.57	0.0926347	0.242857	350	0.161528	0.168419	0.964807
SCRI_RS_169022	6H	109.7	0.0926667	0.0857143	350	0.161528	0.168418	0.964807
12_21208	7H	104.26	0.093076	0.0885714	350	0.161528	0.1684	0.964807
SCRI_RS_189046	5H	118.19	0.0933709	0.08	350	0.161528	0.168388	0.964807
SCRI_RS_8256	5H	113.81	0.0933943	0.34	350	0.161528	0.168387	0.964807
SCRI_RS_152162	5H	161.43	0.0936931	0.322857	350	0.161528	0.168375	0.964807
11_10770	2H	154.72	0.0939067	0.148571	350	0.161528	0.168366	0.964807
11_11224	4H	61.46	0.0946538	0.434286	350	0.161528	0.168334	0.964807
SCRI_RS_121633	6H	51.54	0.0954678	0.14	350	0.161528	0.168301	0.964807
SCRI_RS_182367	6H	51.54	0.0954678	0.14	350	0.161528	0.168301	0.964807
SCRI_RS_216726	5H	169.43	0.0956023	0.257143	350	0.161528	0.168295	0.964807
SCRI_RS_128664	5H	65.43	0.095689	0.265714	350	0.161528	0.168292	0.964807
12_30080	5H	52.03	0.0957715	0.448571	350	0.161528	0.168288	0.964807
SCRI_RS_123457	5H	136.59	0.0957892	0.388571	350	0.161528	0.168288	0.964807
SCRI_RS_157935	5H	133.43	0.095811	0.411429	350	0.161528	0.168287	0.964807
SCRI_RS_204773	4H	51.61	0.0959356	0.442857	350	0.161528	0.168282	0.964807
SCRI_RS_174552	2H	2.8	0.0959428	0.157143	350	0.161528	0.168281	0.964807
11_21452	5H	144.81	0.0960964	0.137143	350	0.161528	0.168275	0.964807
SCRI_RS_155688	5H	147.76	0.0960964	0.137143	350	0.161528	0.168275	0.964807
SCRI_RS_150955	7H	112.44	0.0962617	0.331429	350	0.161528	0.168268	0.964807
SCRI_RS_171198	2H	152.34	0.0963242	0.371429	350	0.161528	0.168266	0.964807
11_21405	3H	117.09	0.0963915	0.18	350	0.161528	0.168263	0.964807
SCRI_RS_126187	5H	31.67	0.0966809	0.105714	350	0.161528	0.168251	0.964807
SCRI_RS_221945	4H	73.31	0.097096	0.165714	350	0.161528	0.168235	0.964807
SCRI_RS_229960	6H	126.5	0.0973094	0.465714	350	0.161528	0.168226	0.964807
SCRI_RS_206337	1H	134.45	0.0974528	0.2	350	0.161528	0.16822	0.964807
SCRI_RS_138835	4H	83.31	0.097744	0.237143	350	0.161528	0.168209	0.964807
SCRI_RS_206213	6H	56.46	0.0977449	0.114286	350	0.161528	0.168209	0.964807
11_21325	5H	112.7	0.0979451	0.165714	350	0.161528	0.168201	0.964807
12_10051	6H	114.78	0.0981552	0.18	350	0.161528	0.168192	0.964807
SCRI_RS_156158	7H	7.96	0.0981849	0.328571	350	0.161528	0.168191	0.964807
SCRI_RS_200391	7H	23.05	0.0981971	0.368571	350	0.161528	0.168191	0.964807
SCRI_RS_159158	2H	15.14	0.0982769	0.308571	350	0.161528	0.168187	0.964807
SCRI_RS_81287	2H	47.47	0.0983497	0.251429	350	0.161528	0.168185	0.964807
11_10399	2H	42.78	0.0983497	0.251429	350	0.161528	0.168185	0.964807
11_20689	4H	74.26	0.0984408	0.3	350	0.161528	0.168181	0.964807
SCRI_RS_116605	6H	66.26	0.0987104	0.328571	350	0.161528	0.16817	0.964807
SCRI_RS_137940	5H	42.37	0.0987257	0.225714	350	0.161528	0.16817	0.964807
SCRI_RS_167845	6H	86.37	0.0991874	0.454286	350	0.161528	0.168151	0.964807
SCRI_RS_231362	3H	88.58	0.0998071	0.271429	350	0.161528	0.168127	0.964807
SCRI_RS_182014	3H	88.58	0.0998071	0.271429	350	0.161528	0.168127	0.964807
SCRI_RS_187590	7H	52.28	0.10048	0.388571	350	0.161528	0.168101	0.964807
11_20010	5H	9.44	0.100649	0.402857	350	0.161528	0.168094	0.964807
SCRI_RS_221130	5H	115.1	0.101264	0.337143	350	0.161528	0.168071	0.964807
11_21008	3H	147.44	0.101391	0.231429	350	0.161528	0.168066	0.964807
SCRI_RS_207768	4H	31.24	0.101523	0.46	350	0.161528	0.168061	0.964807
SCRI_RS_178985	5H	99.01	0.101858	0.385714	350	0.161528	0.168048	0.964807
SCRI_RS_172331	7H	102.48	0.101865	0.414286	350	0.161528	0.168048	0.964807
SCRI_RS_168629	2H	122.4	0.101913	0.388571	350	0.161528	0.168046	0.964807
SCRI_RS_13434	3H	102.3	0.102221	0.457143	350	0.161528	0.168034	0.964807
11_20526	5H	78.26	0.103158	0.288571	350	0.161528	0.167998	0.964807
12_30251	2H	58.66	0.103334	0.425714	350	0.161528	0.167992	0.964807
11_20840	1H	136.1	0.104454	0.285714	350	0.161528	0.16795	0.964807
11_11073	2H	42.5	0.104661	0.211429	350	0.161528	0.167942	0.964807
SCRI_RS_89851	2H	46.89	0.104661	0.211429	350	0.161528	0.167942	0.964807
SCRI_RS_189369	5H	144.62	0.104907	0.4	350	0.161528	0.167933	0.964807
12_31183	5H	43.73	0.105093	0.325714	350	0.161528	0.167926	0.964807
12_31462	4H	50.96	0.105528	0.242857	350	0.161528	0.16791	0.964807
SCRI_RS_130264	3H	10.66	0.105608	0.448571	350	0.161528	0.167907	0.964807
SCRI_RS_151282	6H	51.47	0.105656	0.154286	350	0.161528	0.167906	0.964807
11_10820	5H	143.66	0.106275	0.251429	350	0.161528	0.167883	0.964807
SCRI_RS_187759	5H	22.56	0.106428	0.42	350	0.161528	0.167877	0.964807
11_20441	5H	46.1	0.106509	0.182857	350	0.161528	0.167874	0.964807
SCRI_RS_190541	7H	4.99	0.106533	0.288571	350	0.161528	0.167873	0.964807
SCRI_RS_159189	3H	156.48	0.106897	0.294286	350	0.161528	0.16786	0.964807
SCRI_RS_153238	5H	141.79	0.107222	0.38	350	0.161528	0.167849	0.964807
SCRI_RS_3114	5H	31.37	0.107225	0.262857	350	0.161528	0.167848	0.964807
SCRI_RS_154621	1H	136.36	0.107535	0.291429	350	0.161528	0.167837	0.964807
SCRI_RS_186954	2H	43.78	0.108003	0.445714	350	0.161528	0.16782	0.964807
SCRI_RS_135619	2H	47.93	0.108003	0.445714	350	0.161528	0.16782	0.964807
SCRI_RS_174444	2H	53.22	0.108003	0.445714	350	0.161528	0.16782	0.964807
11_21108	5H	173.77	0.10808	0.105714	350	0.161528	0.167818	0.964807
12_31423	5H	38.18	0.108088	0.422857	350	0.161528	0.167817	0.964807
SCRI_RS_188359	5H	42.37	0.108608	0.434286	350	0.161528	0.167799	0.964807
SCRI_RS_152664	2H	151.71	0.109477	0.231429	350	0.161528	0.167768	0.964807
12_31374	7H	114.92	0.10975	0.14	350	0.161528	0.167758	0.964807
11_20743	6H	43.98	0.110042	0.111429	350	0.161528	0.167748	0.964807
SCRI_RS_238639	6H	51.4	0.110042	0.111429	350	0.161528	0.167748	0.964807
SCRI_RS_229116	4H	107.85	0.110363	0.0714286	350	0.161528	0.167737	0.964807
11_11243	7H	108.76	0.111228	0.377143	350	0.161528	0.167707	0.964807
SCRI_RS_205853	5H	75.5	0.111291	0.391429	350	0.161528	0.167704	0.964807
11_20412	4H	50.96	0.111631	0.242857	350	0.161528	0.167693	0.964807
SCRI_RS_169970	2H	156.72	0.111661	0.357143	350	0.161528	0.167692	0.964807
SCRI_RS_131198	5H	0.65	0.111887	0.377143	350	0.161528	0.167684	0.964807
SCRI_RS_151082	2H	15.59	0.11221	0.271429	350	0.161528	0.167673	0.964807
SCRI_RS_8644	3H	17.04	0.112527	0.265714	350	0.161528	0.167662	0.964807
SCRI_RS_120783	6H	51.47	0.112663	0.131429	350	0.161528	0.167657	0.964807
11_10539	6H	45.89	0.112663	0.131429	350	0.161528	0.167657	0.964807
12_31202	5H	121.3	0.112926	0.165714	350	0.161528	0.167648	0.964807
SCRI_RS_154545	7H	110.95	0.113084	0.151429	350	0.161528	0.167643	0.964807
12_31310	4H	50.96	0.113931	0.448571	350	0.161528	0.167614	0.964807
SCRI_RS_157396	4H	50.29	0.114013	0.2	350	0.161528	0.167611	0.964807
12_10393	6H	70.51	0.114426	0.228571	350	0.161528	0.167597	0.964807
SCRI_RS_235954	6H	70.51	0.114426	0.228571	350	0.161528	0.167597	0.964807
SCRI_RS_179260	5H	11.18	0.11464	0.382857	350	0.161528	0.16759	0.964807
SCRI_RS_182131	5H	11.18	0.11464	0.382857	350	0.161528	0.16759	0.964807
SCRI_RS_162639	3H	30.58	0.114679	0.157143	350	0.161528	0.167589	0.964807
SCRI_RS_206768	5H	172.72	0.115073	0.337143	350	0.161528	0.167576	0.964807
SCRI_RS_161534	5H	132.97	0.115925	0.422857	350	0.161528	0.167547	0.964807
SCRI_RS_185430	4H	50.96	0.116152	0.105714	350	0.161528	0.16754	0.964807
SCRI_RS_213791	7H	134.33	0.116449	0.177143	350	0.161528	0.16753	0.964807
SCRI_RS_146012	3H	120.55	0.116499	0.191429	350	0.161528	0.167528	0.964807
11_20841	5H	38.18	0.11651	0.437143	350	0.161528	0.167528	0.964807
SCRI_RS_130708	5H	42.37	0.11651	0.437143	350	0.161528	0.167528	0.964807
SCRI_RS_235665	6H	96.88	0.117177	0.22	350	0.161528	0.167506	0.964807
SCRI_RS_182004	6H	51.47	0.117371	0.148571	350	0.161528	0.1675	0.964807
SCRI_RS_143259	6H	51.33	0.117371	0.148571	350	0.161528	0.1675	0.964807
SCRI_RS_135355	2H	100.58	0.117813	0.0714286	350	0.161528	0.167485	0.964807
SCRI_RS_175848	5H	133.95	0.117892	0.385714	350	0.161528	0.167483	0.964807
SCRI_RS_125339	1H	83.16	0.118022	0.488571	350	0.161528	0.167479	0.964807
SCRI_RS_182331	7H	132.53	0.118672	0.211429	350	0.161528	0.167458	0.964807
SCRI_RS_218152	6H	96.83	0.119328	0.262857	350	0.161528	0.167436	0.964807
11_11159	5H	44.83	0.119792	0.214286	350	0.161528	0.167422	0.964807
SCRI_RS_138193	3H	96.92	0.119839	0.0542857	350	0.161528	0.16742	0.964807
11_11275	7H	134.43	0.120159	0.208571	350	0.161528	0.16741	0.964807
SCRI_RS_74014	4H	50.96	0.120649	0.188571	350	0.161528	0.167394	0.964807
SCRI_RS_136918	7H	49.1	0.120705	0.32	350	0.161528	0.167393	0.964807
SCRI_RS_168496	4H	50.96	0.121028	0.32	350	0.161528	0.167382	0.964807
SCRI_RS_170674	6H	77.6	0.121934	0.222857	350	0.161528	0.167354	0.964807
SCRI_RS_189592	7H	128.49	0.122018	0.114286	350	0.161528	0.167351	0.964807
SCRI_RS_166209	5H	25.71	0.122141	0.18	350	0.161528	0.167347	0.964807
SCRI_RS_134823	2H	42.16	0.122367	0.171429	350	0.161528	0.16734	0.964807
12_30584	4H	84.01	0.122523	0.0571429	350	0.161528	0.167335	0.964807
SCRI_RS_225737	6H	122.59	0.122932	0.388571	350	0.161528	0.167323	0.964807
SCRI_RS_215485	5H	45.98	0.122942	0.288571	350	0.161528	0.167322	0.964807
SCRI_RS_147318	1H	134.97	0.123091	0.28	350	0.161528	0.167318	0.964807
12_30003	5H	155.83	0.12379	0.1	350	0.161528	0.167296	0.964807
SCRI_RS_165623	4H	78.41	0.12379	0.34	350	0.161528	0.167296	0.964807
SCRI_RS_139937	6H	67.67	0.123995	0.362857	350	0.161528	0.16729	0.964807
11_21150	5H	73.88	0.124788	0.265714	350	0.161528	0.167265	0.964807
SCRI_RS_10932	6H	84.99	0.125429	0.268571	350	0.161528	0.167246	0.964807
SCRI_RS_167563	5H	118.55	0.125625	0.28	350	0.161528	0.16724	0.964807
11_20300	5H	111.91	0.125625	0.28	350	0.161528	0.16724	0.964807
11_11097	6H	45.23	0.125643	0.134286	350	0.161528	0.167239	0.964807
SCRI_RS_228477	4H	50.96	0.12648	0.322857	350	0.161528	0.167214	0.964807
SCRI_RS_139690	1H	87.39	0.126772	0.174286	350	0.161528	0.167205	0.964807
12_31506	2H	153.33	0.127169	0.317143	350	0.161528	0.167194	0.964807
SCRI_RS_155489	7H	112.44	0.127401	0.314286	350	0.161528	0.167187	0.964807
SCRI_RS_176159	2H	156.62	0.127548	0.374286	350	0.161528	0.167182	0.964807
11_11470	4H	86.37	0.127558	0.374286	350	0.161528	0.167182	0.964807
11_11172	3H	118.73	0.127988	0.211429	350	0.161528	0.167169	0.964807
SCRI_RS_138723	3H	112.24	0.127988	0.211429	350	0.161528	0.167169	0.964807
11_20647	3H	41	0.128076	0.168571	350	0.161528	0.167167	0.964807
SCRI_RS_152800	6H	66.26	0.128216	0.337143	350	0.161528	0.167162	0.964807
SCRI_RS_128375	3H	150.59	0.128512	0.302857	350	0.161528	0.167154	0.964807
12_30802	6H	53.08	0.129303	0.131429	350	0.161528	0.16713	0.964807
SCRI_RS_150401	7H	112.44	0.129304	0.311429	350	0.161528	0.16713	0.964807
SCRI_RS_152504	7H	102.48	0.129304	0.311429	350	0.161528	0.16713	0.964807
SCRI_RS_138715	7H	112.44	0.129304	0.311429	350	0.161528	0.16713	0.964807
12_31497	2H	10.19	0.12962	0.3	350	0.161528	0.167121	0.964807
SCRI_RS_235238	3H	100.07	0.129913	0.0514286	350	0.161528	0.167112	0.964807
SCRI_RS_222802	6H	93.2	0.130237	0.377143	350	0.161528	0.167103	0.964807
11_20496	4H	48.72	0.130378	0.38	350	0.161528	0.167099	0.964807
12_30642	5H	147.19	0.130489	0.142857	350	0.161528	0.167096	0.964807
SCRI_RS_166474	4H	78.41	0.130739	0.342857	350	0.161528	0.167088	0.964807
11_20153	1H	100.82	0.131088	0.377143	350	0.161528	0.167078	0.964807
11_20125	1H	100.82	0.131122	0.38	350	0.161528	0.167077	0.964807
11_20765	4H	75.88	0.13168	0.214286	350	0.161528	0.167061	0.964807
11_20794	3H	25.66	0.131687	0.277143	350	0.161528	0.167061	0.964807
12_30311	6H	54.68	0.131852	0.122857	350	0.161528	0.167056	0.964807
12_30375	3H	110.33	0.132109	0.394286	350	0.161528	0.167049	0.964807
SCRI_RS_107687	1H	3.29	0.132209	0.471429	350	0.161528	0.167046	0.964807
SCRI_RS_215080	2H	41	0.132231	0.177143	350	0.161528	0.167045	0.964807
SCRI_RS_162696	5H	114.09	0.132613	0.08	350	0.161528	0.167035	0.964807
SCRI_RS_240090	3H	85.92	0.132695	0.345714	350	0.161528	0.167032	0.964807
11_11490	5H	139.87	0.13286	0.485714	350	0.161528	0.167027	0.964807
SCRI_RS_9164	4H	113.4	0.13302	0.0914286	350	0.161528	0.167023	0.964807
SCRI_RS_229658	4H	56.88	0.133042	0.448571	350	0.161528	0.167022	0.964807
SCRI_RS_110333	4H	56.88	0.133042	0.448571	350	0.161528	0.167022	0.964807
SCRI_RS_180989	1H	0	0.133114	0.157143	350	0.161528	0.16702	0.964807
SCRI_RS_175610	6H	122.59	0.133129	0.38	350	0.161528	0.16702	0.964807
SCRI_RS_184784	1H	47.6	0.133223	0.311429	350	0.161528	0.167017	0.964807
SCRI_RS_157356	5H	147.57	0.133316	0.442857	350	0.161528	0.167015	0.964807
SCRI_RS_196041	5H	46.1	0.133514	0.205714	350	0.161528	0.167009	0.964807
SCRI_RS_138111	7H	55.03	0.133719	0.491429	350	0.161528	0.167003	0.964807
11_11114	4H	50.58	0.133736	0.2	350	0.161528	0.167003	0.964807
12_30945	1H	3.44	0.134255	0.0942857	350	0.161528	0.166988	0.964807
11_10726	7H	47.5	0.134307	0.308571	350	0.161528	0.166987	0.964807
SCRI_RS_157334	5H	94.74	0.134403	0.265714	350	0.161528	0.166984	0.964807
SCRI_RS_179512	5H	25.71	0.134459	0.468571	350	0.161528	0.166982	0.964807
SCRI_RS_78578	1H	96.26	0.134898	0.4	350	0.161528	0.16697	0.964807
11_10595	6H	95.09	0.134934	0.248571	350	0.161528	0.166969	0.964807
SCRI_RS_8366	2H	50.2	0.13495	0.148571	350	0.161528	0.166969	0.964807
SCRI_RS_198754	7H	47.5	0.134988	0.0657143	350	0.161528	0.166967	0.964807
SCRI_RS_119279	2H	156.72	0.135653	0.374286	350	0.161528	0.166949	0.964807
SCRI_RS_147712	4H	56.88	0.135732	0.457143	350	0.161528	0.166947	0.964807
SCRI_RS_170209	2H	155.42	0.135919	0.308571	350	0.161528	0.166942	0.964807
SCRI_RS_198007	5H	172.41	0.135954	0.285714	350	0.161528	0.166941	0.964807
SCRI_RS_125487	4H	29.4	0.136146	0.257143	350	0.161528	0.166935	0.964807
SCRI_RS_146174	4H	56.79	0.136191	0.437143	350	0.161528	0.166934	0.964807
SCRI_RS_151213	4H	56.79	0.136191	0.437143	350	0.161528	0.166934	0.964807
11_10427	6H	33.55	0.136196	0.46	350	0.161528	0.166934	0.964807
SCRI_RS_44800	5H	96.77	0.137538	0.282857	350	0.161528	0.166897	0.964807
11_10477	5H	96.77	0.137538	0.282857	350	0.161528	0.166897	0.964807
SCRI_RS_168105	5H	42.37	0.137849	0.422857	350	0.161528	0.166888	0.964807
12_30454	5H	38.18	0.137849	0.422857	350	0.161528	0.166888	0.964807
SCRI_RS_147636	4H	50.96	0.137855	0.24	350	0.161528	0.166888	0.964807
SCRI_RS_177399	3H	78.64	0.137862	0.2	350	0.161528	0.166888	0.964807
SCRI_RS_136857	5H	42.37	0.138051	0.414286	350	0.161528	0.166883	0.964807
11_20461	5H	39.14	0.138353	0.425714	350	0.161528	0.166875	0.964807
SCRI_RS_139961	5H	42.37	0.138353	0.425714	350	0.161528	0.166875	0.964807
SCRI_RS_151755	5H	42.37	0.138353	0.425714	350	0.161528	0.166875	0.964807
SCRI_RS_174963	3H	104.02	0.138423	0.0771429	350	0.161528	0.166873	0.964807
SCRI_RS_142618	5H	108.46	0.138523	0.337143	350	0.161528	0.16687	0.964807
11_10818	2H	73.47	0.13868	0.254286	350	0.161528	0.166866	0.964807
SCRI_RS_208732	4H	50.96	0.138975	0.237143	350	0.161528	0.166858	0.964807
11_10262	4H	50.96	0.138975	0.237143	350	0.161528	0.166858	0.964807
SCRI_RS_175164	7H	60.43	0.13903	0.434286	350	0.161528	0.166856	0.964807
SCRI_RS_187343	6H	56.46	0.139364	0.111429	350	0.161528	0.166847	0.964807
SCRI_RS_196512	1H	133.37	0.139875	0.185714	350	0.161528	0.166833	0.964807
SCRI_RS_239889	6H	53.06	0.139951	0.0885714	350	0.161528	0.166831	0.964807
12_30510	6H	48.41	0.139951	0.0885714	350	0.161528	0.166831	0.964807
SCRI_RS_106140	1H	134.45	0.140242	0.202857	350	0.161528	0.166824	0.964807
SCRI_RS_106142	1H	134.45	0.140242	0.202857	350	0.161528	0.166824	0.964807
11_10319	4H	6.41	0.14027	0.422857	350	0.161528	0.166823	0.964807
11_10025	7H	12.63	0.1404	0.197143	350	0.161528	0.166819	0.964807
SCRI_RS_189174	5H	147.32	0.141159	0.494286	350	0.161528	0.166799	0.964807
SCRI_RS_205722	5H	147.55	0.141159	0.494286	350	0.161528	0.166799	0.964807
SCRI_RS_146309	5H	147.57	0.141159	0.494286	350	0.161528	0.166799	0.964807
SCRI_RS_206586	2H	47.17	0.141388	0.122857	350	0.161528	0.166793	0.964807
11_11509	1H	134.45	0.141528	0.188571	350	0.161528	0.166789	0.964807
SCRI_RS_7640	6H	91.61	0.141645	0.265714	350	0.161528	0.166786	0.964807
11_20847	7H	124.68	0.142029	0.437143	350	0.161528	0.166776	0.964807
SCRI_RS_175560	5H	152.75	0.142145	0.445714	350	0.161528	0.166773	0.964807
SCRI_RS_123065	6H	0.5	0.142493	0.114286	350	0.161528	0.166764	0.964807
SCRI_RS_149709	7H	122	0.143429	0.16	350	0.161528	0.166739	0.964807
SCRI_RS_184453	6H	84.99	0.143444	0.268571	350	0.161528	0.166739	0.964807
SCRI_RS_157113	3H	143.46	0.144392	0.0828571	350	0.161528	0.166714	0.964807
SCRI_RS_206536	6H	65.16	0.144634	0.251429	350	0.161528	0.166708	0.964807
11_10429	2H	113.58	0.145114	0.385714	350	0.161528	0.166696	0.964807
SCRI_RS_236623	1H	88.42	0.145495	0.191429	350	0.161528	0.166686	0.964807
SCRI_RS_203905	3H	111.64	0.145498	0.151429	350	0.161528	0.166686	0.964807
SCRI_RS_150792	2H	15.14	0.14587	0.342857	350	0.161528	0.166676	0.964807
11_21181	2H	140.67	0.146346	0.194286	350	0.161528	0.166664	0.964807
SCRI_RS_204353	3H	149.93	0.146657	0.28	350	0.161528	0.166656	0.964807
SCRI_RS_6729	3H	54.58	0.146771	0.168571	350	0.161528	0.166653	0.964807
SCRI_RS_142851	2H	1.18	0.147627	0.28	350	0.161528	0.166631	0.964807
SCRI_RS_8671	2H	156.86	0.147837	0.0428571	350	0.161528	0.166626	0.964807
11_21145	3H	40	0.148276	0.174286	350	0.161528	0.166615	0.964807
SCRI_RS_114351	6H	49.29	0.148382	0.0885714	350	0.161528	0.166612	0.964807
12_30777	4H	46.87	0.149022	0.205714	350	0.161528	0.166596	0.964807
SCRI_RS_192458	4H	50.96	0.149086	0.22	350	0.161528	0.166595	0.964807
SCRI_RS_207030	4H	49.57	0.149086	0.22	350	0.161528	0.166595	0.964807
SCRI_RS_223885	2H	113.58	0.149277	0.365714	350	0.161528	0.16659	0.964807
11_21453	2H	155.32	0.149897	0.14	350	0.161528	0.166575	0.964807
SCRI_RS_153700	4H	85.66	0.150238	0.285714	350	0.161528	0.166566	0.964807
SCRI_RS_138238	7H	11.71	0.150258	0.134286	350	0.161528	0.166566	0.964807
SCRI_RS_115440	6H	65.62	0.150693	0.325714	350	0.161528	0.166555	0.964807
SCRI_RS_126143	7H	139.07	0.151092	0.331429	350	0.161528	0.166545	0.964807
SCRI_RS_134711	5H	115.1	0.152202	0.351429	350	0.161528	0.166518	0.964807
SCRI_RS_165945	6H	80.57	0.15261	0.214286	350	0.161528	0.166508	0.964807
11_20411	4H	25.23	0.153384	0.331429	350	0.161528	0.166489	0.964807
SCRI_RS_164399	4H	75.92	0.15342	0.165714	350	0.161528	0.166488	0.964807
SCRI_RS_173554	7H	102.48	0.153468	0.417143	350	0.161528	0.166487	0.964807
11_20162	7H	23.12	0.15367	0.262857	350	0.161528	0.166482	0.964807
11_10687	7H	125.39	0.153959	0.44	350	0.161528	0.166475	0.964807
SCRI_RS_155795	7H	43.85	0.153988	0.148571	350	0.161528	0.166474	0.964807
12_31164	4H	26.89	0.154232	0.108571	350	0.161528	0.166469	0.964807
SCRI_RS_234548	6H	116.68	0.154265	0.182857	350	0.161528	0.166468	0.964807
SCRI_RS_5552	2H	44.57	0.154583	0.248571	350	0.161528	0.16646	0.964807
11_10093	4H	48.72	0.154667	0.188571	350	0.161528	0.166458	0.964807
SCRI_RS_10216	4H	50.96	0.154667	0.188571	350	0.161528	0.166458	0.964807
SCRI_RS_143501	2H	122.45	0.15478	0.325714	350	0.161528	0.166455	0.964807
SCRI_RS_8637	2H	156.86	0.154966	0.34	350	0.161528	0.166451	0.964807
SCRI_RS_165795	2H	91.76	0.155488	0.38	350	0.161528	0.166439	0.964807
SCRI_RS_135181	7H	102.48	0.155591	0.348571	350	0.161528	0.166436	0.964807
SCRI_RS_173491	3H	10.13	0.155669	0.422857	350	0.161528	0.166434	0.964807
12_30972	3H	120.55	0.155881	0.222857	350	0.161528	0.166429	0.964807
SCRI_RS_208828	4H	50.96	0.156568	0.24	350	0.161528	0.166413	0.964807
SCRI_RS_19741	5H	148.66	0.156636	0.145714	350	0.161528	0.166411	0.964807
SCRI_RS_166857	5H	129.77	0.156745	0.26	350	0.161528	0.166409	0.964807
12_10420	1H	0	0.157083	0.354286	350	0.161528	0.166401	0.964807
SCRI_RS_154153	2H	156.86	0.157265	0.342857	350	0.161528	0.166396	0.964807
SCRI_RS_43891	6H	105.24	0.157339	0.408571	350	0.161528	0.166395	0.964807
SCRI_RS_154140	1H	85.52	0.15746	0.177143	350	0.161528	0.166392	0.964807
SCRI_RS_192377	5H	94.74	0.15811	0.48	350	0.161528	0.166377	0.964807
SCRI_RS_41263	2H	44.98	0.158406	0.0771429	350	0.161528	0.16637	0.964807
SCRI_RS_154396	3H	64.05	0.158631	0.06	350	0.161528	0.166364	0.964807
SCRI_RS_174077	2H	151.71	0.158664	0.228571	350	0.161528	0.166364	0.964807
12_30254	6H	56.49	0.159047	0.465714	350	0.161528	0.166355	0.964807
SCRI_RS_239399	3H	85.92	0.159128	0.322857	350	0.161528	0.166353	0.964807
SCRI_RS_171407	5H	46.1	0.159207	0.431429	350	0.161528	0.166351	0.964807
SCRI_RS_235055	5H	126.84	0.159373	0.494286	350	0.161528	0.166347	0.964807
SCRI_RS_199964	5H	115.1	0.159651	0.345714	350	0.161528	0.166341	0.964807
11_20628	3H	96.92	0.159681	0.0857143	350	0.161528	0.16634	0.964807
SCRI_RS_8420	2H	149.35	0.159924	0.242857	350	0.161528	0.166334	0.964807
SCRI_RS_173017	2H	149.35	0.159924	0.242857	350	0.161528	0.166334	0.964807
SCRI_RS_114549	5H	43.73	0.15995	0.322857	350	0.161528	0.166334	0.964807
12_10406	7H	5.57	0.160383	0.06	350	0.161528	0.166324	0.964807
11_20215	2H	135.08	0.160443	0.0942857	350	0.161528	0.166323	0.964807
12_30062	5H	137.07	0.160984	0.108571	350	0.161528	0.16631	0.964807
SCRI_RS_14626	5H	119.3	0.161111	0.28	350	0.161528	0.166307	0.964807
SCRI_RS_178907	3H	64.05	0.161255	0.0971429	350	0.161528	0.166304	0.964807
SCRI_RS_333	7H	4.99	0.161521	0.268571	350	0.161528	0.166298	0.964807
SCRI_RS_118062	2H	122.56	0.161691	0.365714	350	0.161528	0.166294	0.964807
11_10030	1H	23.06	0.161765	0.48	350	0.161528	0.166292	0.964807
SCRI_RS_115925	3H	100.07	0.161932	0.265714	350	0.161528	0.166288	0.964807
SCRI_RS_175682	3H	136.37	0.162351	0.294286	350	0.161528	0.166279	0.964807
SCRI_RS_39834	4H	31.24	0.162406	0.465714	350	0.161528	0.166278	0.964807
SCRI_RS_8410	5H	165.29	0.162446	0.105714	350	0.161528	0.166277	0.964807
SCRI_RS_141634	5H	165.29	0.162446	0.105714	350	0.161528	0.166277	0.964807
SCRI_RS_726	5H	153.97	0.163024	0.185714	350	0.161528	0.166264	0.964807
11_20269	4H	47.66	0.163248	0.182857	350	0.161528	0.166259	0.964807
11_20772	1H	136.25	0.163256	0.322857	350	0.161528	0.166258	0.964807
SCRI_RS_231057	2H	17.04	0.163335	0.328571	350	0.161528	0.166257	0.964807
11_20509	1H	136.36	0.163357	0.3	350	0.161528	0.166256	0.964807
SCRI_RS_88391	2H	7.36	0.163505	0.497143	350	0.161528	0.166253	0.964807
SCRI_RS_131929	6H	91.61	0.163906	0.22	350	0.161528	0.166244	0.964807
SCRI_RS_185363	2H	113.68	0.164026	0.351429	350	0.161528	0.166241	0.964807
SCRI_RS_153022	3H	156.48	0.164124	0.108571	350	0.161528	0.166239	0.964807
SCRI_RS_5787	6H	67.74	0.164296	0.24	350	0.161528	0.166235	0.964807
SCRI_RS_135092	1H	85.52	0.164684	0.188571	350	0.161528	0.166226	0.964807
SCRI_RS_157246	1H	85.52	0.164684	0.188571	350	0.161528	0.166226	0.964807
SCRI_RS_186008	5H	155.52	0.165017	0.471429	350	0.161528	0.166219	0.964807
11_11105	1H	134.45	0.165474	0.165714	350	0.161528	0.166209	0.964807
SCRI_RS_156845	2H	5.19	0.165824	0.394286	350	0.161528	0.166201	0.964807
SCRI_RS_192440	2H	5.33	0.165824	0.394286	350	0.161528	0.166201	0.964807
SCRI_RS_158981	5H	43.87	0.166338	0.494286	350	0.161528	0.16619	0.964807
SCRI_RS_134872	7H	50.49	0.166522	0.322857	350	0.161528	0.166186	0.964807
SCRI_RS_168494	7H	50.49	0.166522	0.322857	350	0.161528	0.166186	0.964807
12_30165	5H	145.03	0.166556	0.0942857	350	0.161528	0.166185	0.964807
SCRI_RS_182603	1H	30.55	0.166671	0.131429	350	0.161528	0.166182	0.964807
SCRI_RS_10811	6H	126.5	0.166767	0.462857	350	0.161528	0.16618	0.964807
SCRI_RS_152744	2H	13.49	0.167251	0.14	350	0.161528	0.16617	0.964807
SCRI_RS_152393	6H	64.74	0.167587	0.365714	350	0.161528	0.166162	0.964807
SCRI_RS_214130	5H	130.17	0.16781	0.245714	350	0.161528	0.166157	0.964807
11_21508	5H	44.83	0.167831	0.16	350	0.161528	0.166157	0.964807
SCRI_RS_187827	7H	44.35	0.167848	0.142857	350	0.161528	0.166157	0.964807
SCRI_RS_91468	5H	42.37	0.167892	0.414286	350	0.161528	0.166156	0.964807
SCRI_RS_159611	5H	59.21	0.168156	0.394286	350	0.161528	0.16615	0.964807
SCRI_RS_131325	2H	60.72	0.168505	0.448571	350	0.161528	0.166142	0.964807
SCRI_RS_106444	2H	59.87	0.168505	0.448571	350	0.161528	0.166142	0.964807
SCRI_RS_176006	1H	135.85	0.168573	0.44	350	0.161528	0.166141	0.964807
SCRI_RS_7115	7H	49.1	0.168602	0.251429	350	0.161528	0.16614	0.964807
SCRI_RS_204363	6H	69.09	0.168831	0.277143	350	0.161528	0.166135	0.964807
SCRI_RS_209285	3H	135.64	0.17006	0.442857	350	0.161528	0.166109	0.964807
SCRI_RS_160175	6H	84.99	0.170605	0.271429	350	0.161528	0.166097	0.964807
SCRI_RS_223611	3H	76.31	0.170663	0.0742857	350	0.161528	0.166096	0.964807
11_10046	4H	50.96	0.170715	0.245714	350	0.161528	0.166095	0.964807
SCRI_RS_230497	2H	148.36	0.170982	0.431429	350	0.161528	0.166089	0.964807
SCRI_RS_203128	5H	42.37	0.171118	0.38	350	0.161528	0.166086	0.964807
SCRI_RS_236576	1H	85.52	0.171441	0.185714	350	0.161528	0.166079	0.964807
SCRI_RS_237742	7H	125.39	0.1716	0.431429	350	0.161528	0.166076	0.964807
SCRI_RS_194603	2H	100.58	0.172125	0.06	350	0.161528	0.166065	0.964807
SCRI_RS_207376	6H	21.61	0.17216	0.205714	350	0.161528	0.166064	0.964807
11_10679	2H	60.72	0.172417	0.28	350	0.161528	0.166058	0.964807
12_30276	3H	110.33	0.172445	0.345714	350	0.161528	0.166058	0.964807
SCRI_RS_198544	1H	6.28	0.172509	0.194286	350	0.161528	0.166056	0.964807
SCRI_RS_154048	4H	50.24	0.172644	0.294286	350	0.161528	0.166054	0.964807
SCRI_RS_168580	4H	50.24	0.172644	0.294286	350	0.161528	0.166054	0.964807
SCRI_RS_221999	5H	53.17	0.173148	0.142857	350	0.161528	0.166043	0.964807
SCRI_RS_184090	2H	113.68	0.173177	0.46	350	0.161528	0.166042	0.964807
11_20172	3H	15.68	0.173187	0.411429	350	0.161528	0.166042	0.964807
11_20602	2H	58.06	0.173339	0.308571	350	0.161528	0.166039	0.964807
12_31288	2H	60.72	0.173339	0.308571	350	0.161528	0.166039	0.964807
SCRI_RS_6099	2H	58.67	0.173339	0.308571	350	0.161528	0.166039	0.964807
SCRI_RS_146812	2H	132.56	0.173486	0.251429	350	0.161528	0.166036	0.964807
11_20906	4H	60.83	0.173649	0.494286	350	0.161528	0.166032	0.964807
SCRI_RS_11206	5H	71.58	0.173658	0.28	350	0.161528	0.166032	0.964807
SCRI_RS_165600	1H	133.37	0.17385	0.288571	350	0.161528	0.166028	0.964807
11_20545	5H	144.09	0.173883	0.482857	350	0.161528	0.166027	0.964807
SCRI_RS_107772	5H	147.27	0.173883	0.482857	350	0.161528	0.166027	0.964807
SCRI_RS_131119	6H	107.8	0.174698	0.497143	350	0.161528	0.16601	0.964807
11_20952	3H	137.21	0.174899	0.237143	350	0.161528	0.166006	0.964807
SCRI_RS_161239	1H	130.56	0.174944	0.162857	350	0.161528	0.166005	0.964807
SCRI_RS_240059	5H	80.95	0.175252	0.334286	350	0.161528	0.165999	0.964807
SCRI_RS_239097	5H	78.26	0.175344	0.285714	350	0.161528	0.165997	0.964807
SCRI_RS_153202	7H	12.54	0.176488	0.237143	350	0.161528	0.165973	0.964807
12_31535	7H	111.9	0.176539	0.454286	350	0.161528	0.165972	0.964807
SCRI_RS_135464	5H	48.16	0.176868	0.297143	350	0.161528	0.165966	0.964807
12_30021	6H	53.38	0.177696	0.125714	350	0.161528	0.165949	0.964807
11_10400	6H	88.28	0.178328	0.302857	350	0.161528	0.165936	0.964807
SCRI_RS_7517	2H	73.47	0.178949	0.208571	350	0.161528	0.165923	0.964807
SCRI_RS_216071	5H	147.66	0.179161	0.365714	350	0.161528	0.165919	0.964807
11_21419	7H	0	0.179412	0.462857	350	0.161528	0.165914	0.964807
SCRI_RS_147052	2H	118.18	0.179513	0.314286	350	0.161528	0.165912	0.964807
SCRI_RS_158871	6H	93.76	0.179785	0.148571	350	0.161528	0.165906	0.964807
SCRI_RS_162589	6H	91.61	0.180882	0.262857	350	0.161528	0.165884	0.964807
SCRI_RS_196566	5H	73.88	0.181579	0.26	350	0.161528	0.16587	0.964807
SCRI_RS_230075	3H	106.84	0.18159	0.491429	350	0.161528	0.16587	0.964807
11_10584	3H	111.73	0.18159	0.491429	350	0.161528	0.16587	0.964807
SCRI_RS_209508	4H	86.37	0.181663	0.237143	350	0.161528	0.165868	0.964807
SCRI_RS_210101	3H	11.44	0.181673	0.4	350	0.161528	0.165868	0.964807
SCRI_RS_143825	4H	61.27	0.181727	0.468571	350	0.161528	0.165867	0.964807
11_21304	2H	36.58	0.181998	0.245714	350	0.161528	0.165862	0.964807
12_30192	3H	23.17	0.183676	0.168571	350	0.161528	0.165829	0.964807
12_30143	7H	34.84	0.184045	0.105714	350	0.161528	0.165821	0.964807
SCRI_RS_5518	7H	122	0.184222	0.157143	350	0.161528	0.165818	0.964807
SCRI_RS_149252	4H	56.86	0.184241	0.102857	350	0.161528	0.165817	0.964807
SCRI_RS_197817	5H	39.91	0.18529	0.26	350	0.161528	0.165797	0.964807
SCRI_RS_182015	5H	39.91	0.18529	0.26	350	0.161528	0.165797	0.964807
SCRI_RS_182320	5H	43.73	0.185345	0.325714	350	0.161528	0.165796	0.964807
11_20450	4H	50.96	0.185677	0.188571	350	0.161528	0.165789	0.964807
11_20472	4H	50.96	0.185677	0.188571	350	0.161528	0.165789	0.964807
12_31250	6H	68.6	0.185854	0.302857	350	0.161528	0.165786	0.964807
SCRI_RS_189363	4H	57.76	0.186037	0.457143	350	0.161528	0.165782	0.964807
SCRI_RS_185497	4H	57.76	0.186037	0.457143	350	0.161528	0.165782	0.964807
SCRI_RS_147278	2H	152.34	0.18609	0.357143	350	0.161528	0.165781	0.964807
SCRI_RS_151523	7H	122.57	0.186205	0.471429	350	0.161528	0.165779	0.964807
SCRI_RS_151357	4H	114.6	0.18635	0.0942857	350	0.161528	0.165776	0.964807
11_20232	6H	0	0.186677	0.288571	350	0.161528	0.16577	0.964807
SCRI_RS_220221	3H	155.74	0.186776	0.331429	350	0.161528	0.165768	0.964807
12_30308	7H	122.57	0.186864	0.268571	350	0.161528	0.165767	0.964807
SCRI_RS_122216	1H	56.56	0.187162	0.137143	350	0.161528	0.165761	0.964807
11_10552	1H	54.36	0.187162	0.137143	350	0.161528	0.165761	0.964807
12_30894	7H	27.68	0.1881	0.0485714	350	0.161528	0.165743	0.964807
11_10065	2H	135.08	0.188507	0.0914286	350	0.161528	0.165735	0.964807
SCRI_RS_230987	1H	47.6	0.188538	0.297143	350	0.161528	0.165734	0.964807
SCRI_RS_124234	1H	2.51	0.188774	0.237143	350	0.161528	0.16573	0.964807
SCRI_RS_155554	4H	50.96	0.189033	0.248571	350	0.161528	0.165725	0.964807
SCRI_RS_219608	5H	71.58	0.189145	0.274286	350	0.161528	0.165723	0.964807
SCRI_RS_8079	7H	0.26	0.189234	0.0971429	350	0.161528	0.165721	0.964807
SCRI_RS_147533	7H	5.65	0.189403	0.428571	350	0.161528	0.165718	0.964807
SCRI_RS_194819	5H	21.49	0.189467	0.414286	350	0.161528	0.165717	0.964807
SCRI_RS_62678	4H	99.08	0.189638	0.488571	350	0.161528	0.165713	0.964807
12_30569	6H	50.81	0.190586	0.0714286	350	0.161528	0.165696	0.964807
SCRI_RS_233106	6H	109.77	0.190689	0.351429	350	0.161528	0.165694	0.964807
SCRI_RS_11645	2H	136.06	0.190774	0.451429	350	0.161528	0.165692	0.964807
11_20590	2H	140.57	0.191104	0.442857	350	0.161528	0.165686	0.964807
11_10873	1H	20.15	0.191981	0.282857	350	0.161528	0.165669	0.964807
SCRI_RS_190870	6H	21.61	0.192065	0.202857	350	0.161528	0.165668	0.964807
SCRI_RS_173459	7H	93.37	0.192421	0.2	350	0.161528	0.165661	0.964807
SCRI_RS_186443	2H	58.17	0.192475	0.425714	350	0.161528	0.16566	0.964807
SCRI_RS_102455	6H	117.81	0.193044	0.148571	350	0.161528	0.16565	0.964807
SCRI_RS_162690	2H	113.48	0.193176	0.442857	350	0.161528	0.165647	0.964807
SCRI_RS_222093	2H	113.66	0.193176	0.442857	350	0.161528	0.165647	0.964807
11_10455	6H	64.86	0.193209	0.257143	350	0.161528	0.165647	0.964807
SCRI_RS_16773	6H	73.36	0.19322	0.274286	350	0.161528	0.165646	0.964807
SCRI_RS_7678	5H	145.74	0.194007	0.442857	350	0.161528	0.165632	0.964807
SCRI_RS_221843	2H	50.2	0.194243	0.151429	350	0.161528	0.165627	0.964807
11_21258	2H	69.34	0.194318	0.46	350	0.161528	0.165626	0.964807
SCRI_RS_150603	4H	50.29	0.194739	0.214286	350	0.161528	0.165618	0.964807
11_10247	4H	68.41	0.195057	0.171429	350	0.161528	0.165612	0.964807
11_21332	4H	68.41	0.195057	0.171429	350	0.161528	0.165612	0.964807
SCRI_RS_152860	7H	10.43	0.195337	0.345714	350	0.161528	0.165607	0.964807
11_21071	4H	47.87	0.195383	0.208571	350	0.161528	0.165606	0.964807
SCRI_RS_226221	4H	50.14	0.195383	0.208571	350	0.161528	0.165606	0.964807
SCRI_RS_139519	6H	21.61	0.196678	0.457143	350	0.161528	0.165583	0.964807
11_10671	5H	43.73	0.196785	0.474286	350	0.161528	0.165581	0.964807
SCRI_RS_164250	5H	43.73	0.196785	0.474286	350	0.161528	0.165581	0.964807
SCRI_RS_133886	1H	65.62	0.196915	0.0571429	350	0.161528	0.165579	0.964807
11_10651	2H	68.8	0.196995	0.222857	350	0.161528	0.165577	0.964807
SCRI_RS_156063	2H	63.98	0.196995	0.222857	350	0.161528	0.165577	0.964807
SCRI_RS_139876	3H	151.6	0.197102	0.3	350	0.161528	0.165575	0.964807
SCRI_RS_13960	5H	94.09	0.197622	0.322857	350	0.161528	0.165566	0.964807
11_20971	1H	89.75	0.197747	0.137143	350	0.161528	0.165564	0.964807
SCRI_RS_200086	7H	132.37	0.197826	0.4	350	0.161528	0.165562	0.964807
SCRI_RS_146941	4H	56.79	0.197946	0.44	350	0.161528	0.16556	0.964807
SCRI_RS_8100	4H	56.79	0.197946	0.44	350	0.161528	0.16556	0.964807
11_10753	3H	108.59	0.198046	0.428571	350	0.161528	0.165558	0.964807
11_10469	6H	70.51	0.198918	0.282857	350	0.161528	0.165542	0.964807
11_20092	7H	99.13	0.198936	0.357143	350	0.161528	0.165542	0.964807
SCRI_RS_203457	6H	122.15	0.199077	0.222857	350	0.161528	0.16554	0.964807
12_30342	3H	100.07	0.199175	0.06	350	0.161528	0.165538	0.964807
11_10287	2H	82.17	0.199284	0.177143	350	0.161528	0.165536	0.964807
SCRI_RS_195908	7H	120.51	0.19933	0.154286	350	0.161528	0.165535	0.964807
11_10962	6H	53.38	0.199379	0.348571	350	0.161528	0.165534	0.964807
12_10530	5H	24.64	0.199597	0.154286	350	0.161528	0.16553	0.964807
11_21467	6H	113.35	0.199754	0.151429	350	0.161528	0.165528	0.964807
12_30940	6H	77.42	0.200353	0.277143	350	0.161528	0.165517	0.964807
12_20832	7H	117.29	0.2005	0.154286	350	0.161528	0.165514	0.964807
SCRI_RS_170337	2H	38.02	0.20064	0.257143	350	0.161528	0.165512	0.964807
SCRI_RS_215471	2H	140.67	0.201199	0.371429	350	0.161528	0.165502	0.964807
SCRI_RS_214760	5H	8.48	0.201506	0.408571	350	0.161528	0.165496	0.964807
SCRI_RS_233246	3H	77.5	0.201631	0.105714	350	0.161528	0.165494	0.964807
11_21011	5H	39.14	0.201743	0.425714	350	0.161528	0.165492	0.964807
12_10499	5H	25.71	0.201748	0.171429	350	0.161528	0.165492	0.964807
SCRI_RS_220136	5H	78.26	0.20202	0.288571	350	0.161528	0.165487	0.964807
SCRI_RS_140837	1H	47.6	0.202442	0.294286	350	0.161528	0.16548	0.964807
12_10752	5H	93.44	0.202604	0.277143	350	0.161528	0.165477	0.964807
SCRI_RS_198617	5H	99.01	0.202604	0.277143	350	0.161528	0.165477	0.964807
12_30622	3H	53.5	0.202869	0.194286	350	0.161528	0.165472	0.964807
12_30130	3H	55.56	0.202869	0.194286	350	0.161528	0.165472	0.964807
11_11048	5H	21.49	0.202986	0.428571	350	0.161528	0.16547	0.964807
SCRI_RS_142438	3H	102.2	0.203257	0.288571	350	0.161528	0.165466	0.964807
SCRI_RS_24549	5H	118.55	0.203608	0.277143	350	0.161528	0.16546	0.964807
SCRI_RS_125263	5H	141.65	0.204056	0.38	350	0.161528	0.165452	0.964807
SCRI_RS_148742	7H	132.37	0.204678	0.08	350	0.161528	0.165441	0.964807
SCRI_RS_184462	3H	110.33	0.204704	0.5	350	0.161528	0.165441	0.964807
11_20135	4H	50.96	0.204809	0.182857	350	0.161528	0.165439	0.964807
SCRI_RS_120015	7H	135.35	0.204813	0.217143	350	0.161528	0.165439	0.964807
SCRI_RS_179582	5H	167.48	0.204885	0.194286	350	0.161528	0.165437	0.964807
SCRI_RS_194527	3H	149.93	0.204963	0.44	350	0.161528	0.165436	0.964807
SCRI_RS_141730	4H	50.96	0.205168	0.237143	350	0.161528	0.165432	0.964807
SCRI_RS_209511	7H	50.54	0.205315	0.382857	350	0.161528	0.16543	0.964807
SCRI_RS_106163	2H	140.57	0.205572	0.417143	350	0.161528	0.165425	0.964807
SCRI_RS_238412	3H	148.1	0.205601	0.282857	350	0.161528	0.165425	0.964807
SCRI_RS_168042	3H	147.18	0.205601	0.282857	350	0.161528	0.165425	0.964807
11_10013	6H	45.23	0.205795	0.157143	350	0.161528	0.165422	0.964807
SCRI_RS_157648	3H	77.5	0.205985	0.0685714	350	0.161528	0.165418	0.964807
11_20577	6H	68.78	0.206318	0.288571	350	0.161528	0.165413	0.964807
SCRI_RS_214059	4H	82.84	0.20637	0.417143	350	0.161528	0.165412	0.964807
11_10454	7H	124.49	0.206707	0.434286	350	0.161528	0.165406	0.964807
SCRI_RS_138848	2H	156.86	0.206865	0.0685714	350	0.161528	0.165403	0.964807
11_10577	4H	47.66	0.207032	0.205714	350	0.161528	0.1654	0.964807
SCRI_RS_205816	1H	46.67	0.207222	0.285714	350	0.161528	0.165397	0.964807
SCRI_RS_11615	1H	46.67	0.207222	0.285714	350	0.161528	0.165397	0.964807
SCRI_RS_2937	4H	50.24	0.207745	0.297143	350	0.161528	0.165388	0.964807
SCRI_RS_128460	6H	51.47	0.208158	0.134286	350	0.161528	0.165381	0.964807
12_30317	6H	45.23	0.208158	0.134286	350	0.161528	0.165381	0.964807
SCRI_RS_11068	7H	64.03	0.208705	0.0428571	350	0.161528	0.165372	0.964807
SCRI_RS_157444	5H	16.46	0.209325	0.282857	350	0.161528	0.165361	0.964807
SCRI_RS_153732	3H	33.34	0.209452	0.348571	350	0.161528	0.165359	0.964807
SCRI_RS_205216	3H	72.47	0.209819	0.0828571	350	0.161528	0.165353	0.964807
SCRI_RS_180937	6H	55.25	0.209843	0.0885714	350	0.161528	0.165353	0.964807
SCRI_RS_176150	6H	55.18	0.209843	0.0885714	350	0.161528	0.165353	0.964807
SCRI_RS_157310	4H	50.24	0.209874	0.297143	350	0.161528	0.165352	0.964807
SCRI_RS_154756	5H	166.06	0.209895	0.385714	350	0.161528	0.165352	0.964807
SCRI_RS_131163	5H	166.06	0.209895	0.385714	350	0.161528	0.165352	0.964807
SCRI_RS_227918	5H	63.21	0.209983	0.305714	350	0.161528	0.16535	0.964807
SCRI_RS_100503	1H	57.05	0.210666	0.111429	350	0.161528	0.165339	0.964807
SCRI_RS_1445	1H	56.25	0.210666	0.111429	350	0.161528	0.165339	0.964807
SCRI_RS_179528	7H	22.51	0.210897	0.231429	350	0.161528	0.165335	0.964807
SCRI_RS_143367	6H	67.4	0.211023	0.282857	350	0.161528	0.165333	0.964807
SCRI_RS_146429	3H	86.08	0.211054	0.425714	350	0.161528	0.165332	0.964807
SCRI_RS_169904	7H	48.4	0.211165	0.488571	350	0.161528	0.165331	0.964807
SCRI_RS_127822	3H	10.23	0.211297	0.485714	350	0.161528	0.165328	0.964807
SCRI_RS_147811	5H	1.17	0.211691	0.385714	350	0.161528	0.165322	0.964807
SCRI_RS_140931	2H	156.72	0.211738	0.334286	350	0.161528	0.165321	0.964807
SCRI_RS_126944	7H	12.84	0.212039	0.137143	350	0.161528	0.165316	0.964807
SCRI_RS_189402	5H	41.37	0.21211	0.434286	350	0.161528	0.165315	0.964807
SCRI_RS_174383	3H	0.92	0.21216	0.391429	350	0.161528	0.165314	0.964807
SCRI_RS_202723	6H	15.78	0.212852	0.417143	350	0.161528	0.165303	0.964807
SCRI_RS_213547	6H	49.96	0.213233	0.474286	350	0.161528	0.165296	0.964807
SCRI_RS_142442	3H	53.34	0.213698	0.2	350	0.161528	0.165289	0.964807
SCRI_RS_144534	3H	67.02	0.214284	0.434286	350	0.161528	0.165279	0.964807
11_10522	1H	96.57	0.214353	0.205714	350	0.161528	0.165278	0.964807
11_20754	1H	97.22	0.214353	0.205714	350	0.161528	0.165278	0.964807
SCRI_RS_157301	5H	42.37	0.214449	0.414286	350	0.161528	0.165276	0.964807
SCRI_RS_168604	2H	5.43	0.214755	0.488571	350	0.161528	0.165271	0.964807
SCRI_RS_17542	6H	121.62	0.215616	0.291429	350	0.161528	0.165257	0.964807
SCRI_RS_183659	3H	67.02	0.216013	0.437143	350	0.161528	0.165251	0.964807
11_10527	4H	50.96	0.21635	0.311429	350	0.161528	0.165245	0.964807
SCRI_RS_181071	3H	112.44	0.216458	0.151429	350	0.161528	0.165244	0.964807
12_30968	1H	0	0.216813	0.0742857	350	0.161528	0.165238	0.964807
SCRI_RS_194216	2H	60.72	0.217253	0.305714	350	0.161528	0.165231	0.964807
SCRI_RS_160332	5H	68.9	0.217455	0.445714	350	0.161528	0.165227	0.964807
SCRI_RS_138043	1H	30.55	0.217606	0.234286	350	0.161528	0.165225	0.964807
SCRI_RS_129178	2H	122.26	0.217644	0.154286	350	0.161528	0.165224	0.964807
SCRI_RS_124301	2H	133.26	0.217838	0.3	350	0.161528	0.165221	0.964807
SCRI_RS_122057	4H	97.31	0.217867	0.188571	350	0.161528	0.165221	0.964807
SCRI_RS_194066	6H	91.61	0.217986	0.274286	350	0.161528	0.165219	0.964807
SCRI_RS_180847	3H	149.16	0.218073	0.397143	350	0.161528	0.165217	0.964807
SCRI_RS_203799	2H	91.76	0.218202	0.405714	350	0.161528	0.165215	0.964807
SCRI_RS_14455	5H	147.27	0.218258	0.48	350	0.161528	0.165214	0.964807
11_10672	3H	35.15	0.219046	0.331429	350	0.161528	0.165202	0.964807
SCRI_RS_210928	5H	132.97	0.219078	0.414286	350	0.161528	0.165201	0.964807
11_21138	5H	159.83	0.219262	0.1	350	0.161528	0.165198	0.964807
SCRI_RS_206460	5H	95.49	0.219323	0.274286	350	0.161528	0.165197	0.964807
SCRI_RS_129893	5H	99.01	0.219323	0.274286	350	0.161528	0.165197	0.964807
SCRI_RS_97417	3H	15.68	0.219576	0.145714	350	0.161528	0.165193	0.964807
SCRI_RS_117283	1H	136.36	0.219782	0.314286	350	0.161528	0.16519	0.964807
SCRI_RS_168591	4H	84.36	0.219913	0.391429	350	0.161528	0.165188	0.964807
SCRI_RS_235688	4H	86.37	0.220026	0.251429	350	0.161528	0.165186	0.964807
SCRI_RS_139073	2H	147.63	0.22045	0.208571	350	0.161528	0.16518	0.964807
SCRI_RS_227482	2H	154.83	0.220567	0.414286	350	0.161528	0.165178	0.964807
11_20355	6H	107.63	0.220574	0.16	350	0.161528	0.165178	0.964807
SCRI_RS_14608	5H	173.97	0.220933	0.325714	350	0.161528	0.165172	0.964807
SCRI_RS_220533	2H	73.61	0.220947	0.237143	350	0.161528	0.165172	0.964807
11_10723	4H	74.18	0.221124	0.274286	350	0.161528	0.165169	0.964807
SCRI_RS_192396	5H	11.18	0.221704	0.385714	350	0.161528	0.16516	0.964807
12_10923	5H	36.87	0.22183	0.402857	350	0.161528	0.165158	0.964807
SCRI_RS_145129	5H	42.37	0.22183	0.402857	350	0.161528	0.165158	0.964807
12_31033	5H	44.83	0.222117	0.202857	350	0.161528	0.165153	0.964807
11_21305	3H	68.78	0.222496	0.448571	350	0.161528	0.165147	0.964807
SCRI_RS_189637	1H	46.51	0.222676	0.282857	350	0.161528	0.165144	0.964807
SCRI_RS_9620	6H	67.4	0.222803	0.322857	350	0.161528	0.165142	0.964807
SCRI_RS_140155	6H	67.88	0.222803	0.322857	350	0.161528	0.165142	0.964807
11_20944	3H	115.71	0.222842	0.0571429	350	0.161528	0.165142	0.964807
SCRI_RS_148560	1H	13.97	0.222884	0.362857	350	0.161528	0.165141	0.964807
SCRI_RS_209354	2H	97.18	0.222918	0.231429	350	0.161528	0.165141	0.964807
11_20495	7H	16.97	0.223053	0.191429	350	0.161528	0.165139	0.964807
SCRI_RS_156009	1H	134.97	0.223187	0.294286	350	0.161528	0.165136	0.964807
11_20546	5H	153.3	0.223234	0.208571	350	0.161528	0.165136	0.964807
SCRI_RS_142964	3H	107.31	0.223478	0.488571	350	0.161528	0.165132	0.964807
SCRI_RS_141195	3H	110.33	0.223478	0.488571	350	0.161528	0.165132	0.964807
11_10360	5H	111.25	0.223513	0.0628571	350	0.161528	0.165131	0.964807
SCRI_RS_182	7H	56.22	0.224054	0.174286	350	0.161528	0.165123	0.964807
12_31375	5H	147.19	0.224545	0.428571	350	0.161528	0.165115	0.964807
SCRI_RS_173721	3H	37.45	0.224628	0.325714	350	0.161528	0.165114	0.964807
SCRI_RS_91662	7H	40.55	0.224657	0.128571	350	0.161528	0.165114	0.964807
12_30935	1H	136.36	0.225203	0.294286	350	0.161528	0.165105	0.964807
SCRI_RS_150410	5H	78.26	0.225218	0.277143	350	0.161528	0.165105	0.964807
SCRI_RS_188944	4H	90.87	0.225453	0.282857	350	0.161528	0.165101	0.964807
12_20359	5H	74.16	0.225515	0.0971429	350	0.161528	0.1651	0.964807
SCRI_RS_13970	4H	113.4	0.225586	0.471429	350	0.161528	0.165099	0.964807
SCRI_RS_13460	4H	73.4	0.225642	0.397143	350	0.161528	0.165098	0.964807
12_30668	5H	120.56	0.225785	0.294286	350	0.161528	0.165096	0.964807
SCRI_RS_141949	5H	42.37	0.22582	0.4	350	0.161528	0.165096	0.964807
SCRI_RS_137866	5H	42.37	0.22582	0.4	350	0.161528	0.165096	0.964807
SCRI_RS_222839	5H	141.79	0.226055	0.482857	350	0.161528	0.165092	0.964807
SCRI_RS_195017	4H	67.33	0.226093	0.225714	350	0.161528	0.165091	0.964807
SCRI_RS_125325	2H	58.6	0.226849	0.2	350	0.161528	0.16508	0.964807
11_10044	3H	118.73	0.226901	0.111429	350	0.161528	0.165079	0.964807
SCRI_RS_182321	5H	46.1	0.227125	0.194286	350	0.161528	0.165076	0.964807
SCRI_RS_127712	5H	45.22	0.227125	0.194286	350	0.161528	0.165076	0.964807
11_10817	6H	45.23	0.227325	0.137143	350	0.161528	0.165072	0.964807
12_30651	6H	7	0.227544	0.177143	350	0.161528	0.165069	0.964807
SCRI_RS_173935	5H	151.04	0.227665	0.34	350	0.161528	0.165067	0.964807
12_30596	6H	54.68	0.22814	0.32	350	0.161528	0.16506	0.964807
SCRI_RS_141564	2H	18.57	0.228185	0.177143	350	0.161528	0.165059	0.964807
SCRI_RS_168638	7H	31.02	0.228316	0.428571	350	0.161528	0.165057	0.964807
SCRI_RS_194195	2H	140.14	0.228323	0.342857	350	0.161528	0.165057	0.964807
11_11500	4H	70.92	0.228821	0.4	350	0.161528	0.16505	0.964807
SCRI_RS_227898	3H	75.26	0.228895	0.151429	350	0.161528	0.165049	0.964807
SCRI_RS_142506	6H	51.47	0.228901	0.148571	350	0.161528	0.165048	0.964807
SCRI_RS_162929	3H	97.42	0.229041	0.0771429	350	0.161528	0.165046	0.964807
SCRI_RS_119697	3H	36.85	0.229047	0.328571	350	0.161528	0.165046	0.964807
SCRI_RS_1458	5H	152.62	0.229157	0.248571	350	0.161528	0.165045	0.964807
SCRI_RS_157140	2H	91.76	0.229283	0.402857	350	0.161528	0.165043	0.964807
SCRI_RS_154658	4H	67.27	0.229686	0.185714	350	0.161528	0.165037	0.964807
SCRI_RS_739	3H	149.93	0.230043	0.282857	350	0.161528	0.165031	0.964807
SCRI_RS_140481	7H	4.67	0.230105	0.42	350	0.161528	0.16503	0.964807
SCRI_RS_132023	6H	97.31	0.230169	0.331429	350	0.161528	0.165029	0.964807
SCRI_RS_146997	2H	14.22	0.230308	0.434286	350	0.161528	0.165027	0.964807
SCRI_RS_182210	2H	14.22	0.230308	0.434286	350	0.161528	0.165027	0.964807
SCRI_RS_177788	1H	89.75	0.230431	0.288571	350	0.161528	0.165025	0.964807
11_20131	2H	51.44	0.230564	0.197143	350	0.161528	0.165023	0.964807
11_10996	2H	55.67	0.230564	0.197143	350	0.161528	0.165023	0.964807
11_21032	6H	9.96	0.230644	0.0657143	350	0.161528	0.165022	0.964807
SCRI_RS_222984	5H	129.77	0.231285	0.257143	350	0.161528	0.165013	0.964807
12_30635	5H	125.2	0.231285	0.257143	350	0.161528	0.165013	0.964807
SCRI_RS_228463	5H	129.87	0.231285	0.257143	350	0.161528	0.165013	0.964807
11_20396	5H	42.37	0.231332	0.431429	350	0.161528	0.165012	0.964807
SCRI_RS_13780	3H	80.3	0.232142	0.174286	350	0.161528	0.165	0.964807
SCRI_RS_162539	3H	80.3	0.232142	0.174286	350	0.161528	0.165	0.964807
SCRI_RS_145415	7H	19.75	0.232653	0.191429	350	0.161528	0.164992	0.964807
SCRI_RS_826	3H	89.12	0.232875	0.0771429	350	0.161528	0.164989	0.964807
12_30169	5H	111.25	0.233545	0.134286	350	0.161528	0.164979	0.964807
SCRI_RS_141771	2H	15.59	0.233593	0.317143	350	0.161528	0.164978	0.964807
SCRI_RS_13395	5H	42.37	0.233666	0.231429	350	0.161528	0.164977	0.964807
SCRI_RS_229687	6H	55.25	0.23371	0.357143	350	0.161528	0.164977	0.964807
SCRI_RS_170159	5H	119.2	0.233859	0.42	350	0.161528	0.164974	0.964807
SCRI_RS_160471	5H	40.71	0.234043	0.42	350	0.161528	0.164972	0.964807
SCRI_RS_128723	4H	50.96	0.234259	0.248571	350	0.161528	0.164968	0.964807
SCRI_RS_207423	5H	64.76	0.234367	0.254286	350	0.161528	0.164967	0.964807
SCRI_RS_98829	7H	16.88	0.234865	0.18	350	0.161528	0.164959	0.964807
11_20673	6H	67.4	0.235	0.28	350	0.161528	0.164958	0.964807
11_20980	5H	30.28	0.235544	0.271429	350	0.161528	0.16495	0.964807
11_11489	5H	159.99	0.235822	0.0514286	350	0.161528	0.164945	0.964807
11_11435	2H	78.66	0.236296	0.271429	350	0.161528	0.164939	0.964807
SCRI_RS_11126	3H	53.34	0.236358	0.202857	350	0.161528	0.164938	0.964807
SCRI_RS_173916	3H	53.34	0.236358	0.202857	350	0.161528	0.164938	0.964807
SCRI_RS_105701	5H	138.42	0.236759	0.414286	350	0.161528	0.164932	0.964807
11_20637	5H	105.34	0.237251	0.328571	350	0.161528	0.164925	0.964807
SCRI_RS_224346	5H	94.09	0.237802	0.32	350	0.161528	0.164917	0.964807
SCRI_RS_157181	5H	94.57	0.237802	0.32	350	0.161528	0.164917	0.964807
11_10538	2H	115.68	0.238145	0.337143	350	0.161528	0.164912	0.964807
SCRI_RS_235976	7H	4.99	0.238354	0.365714	350	0.161528	0.164909	0.964807
SCRI_RS_165631	7H	23.65	0.238526	0.36	350	0.161528	0.164906	0.964807
12_10693	1H	126.53	0.239296	0.0657143	350	0.161528	0.164895	0.964807
11_20646	5H	147.19	0.239781	0.145714	350	0.161528	0.164888	0.964807
SCRI_RS_167592	5H	136.95	0.239856	0.0542857	350	0.161528	0.164887	0.964807
SCRI_RS_180920	5H	137.85	0.239951	0.457143	350	0.161528	0.164886	0.964807
11_20375	5H	128.58	0.240521	0.217143	350	0.161528	0.164878	0.964807
11_10819	5H	128.58	0.240521	0.217143	350	0.161528	0.164878	0.964807
SCRI_RS_149094	1H	134.45	0.240554	0.168571	350	0.161528	0.164877	0.964807
11_10628	3H	86.34	0.240568	0.191429	350	0.161528	0.164877	0.964807
SCRI_RS_155763	3H	77.5	0.240688	0.102857	350	0.161528	0.164875	0.964807
SCRI_RS_238352	6H	122.15	0.240935	0.2	350	0.161528	0.164872	0.964807
SCRI_RS_149936	5H	136.95	0.241798	0.451429	350	0.161528	0.164859	0.964807
SCRI_RS_605	2H	10.63	0.242043	0.171429	350	0.161528	0.164856	0.964807
12_30965	2H	112.97	0.242523	0.0828571	350	0.161528	0.164849	0.964807
SCRI_RS_152228	7H	16.54	0.24291	0.245714	350	0.161528	0.164844	0.964807
SCRI_RS_129821	2H	156.94	0.243168	0.334286	350	0.161528	0.16484	0.964807
SCRI_RS_193044	7H	41.25	0.243426	0.111429	350	0.161528	0.164836	0.964807
SCRI_RS_180027	3H	122.25	0.243936	0.142857	350	0.161528	0.164829	0.964807
11_20327	5H	82.92	0.243968	0.328571	350	0.161528	0.164829	0.964807
SCRI_RS_150517	7H	29.85	0.244271	0.46	350	0.161528	0.164825	0.964807
SCRI_RS_150786	1H	132.86	0.244357	0.305714	350	0.161528	0.164823	0.964807
SCRI_RS_130863	4H	99.08	0.244452	0.477143	350	0.161528	0.164822	0.964807
SCRI_RS_188511	2H	15.14	0.244523	0.32	350	0.161528	0.164821	0.964807
SCRI_RS_216088	1H	130.56	0.244768	0.242857	350	0.161528	0.164818	0.964807
SCRI_RS_13552	4H	50.97	0.244866	0.188571	350	0.161528	0.164816	0.964807
SCRI_RS_164698	4H	50.97	0.244866	0.188571	350	0.161528	0.164816	0.964807
SCRI_RS_174177	5H	94.74	0.2454	0.477143	350	0.161528	0.164809	0.964807
SCRI_RS_136593	3H	110.33	0.245417	0.491429	350	0.161528	0.164809	0.964807
SCRI_RS_125930	5H	46.1	0.24546	0.434286	350	0.161528	0.164808	0.964807
11_11240	5H	43.87	0.245926	0.117143	350	0.161528	0.164801	0.964807
SCRI_RS_202478	6H	88.81	0.245984	0.2	350	0.161528	0.164801	0.964807
SCRI_RS_190073	2H	113.48	0.246193	0.357143	350	0.161528	0.164798	0.964807
SCRI_RS_231912	7H	65.37	0.246374	0.36	350	0.161528	0.164795	0.964807
SCRI_RS_143118	7H	65.37	0.246374	0.36	350	0.161528	0.164795	0.964807
11_20886	6H	1.4	0.246439	0.477143	350	0.161528	0.164794	0.964807
12_20183	2H	132.74	0.246483	0.442857	350	0.161528	0.164794	0.964807
12_30821	1H	57.05	0.246662	0.142857	350	0.161528	0.164791	0.964807
SCRI_RS_150563	1H	134.45	0.24707	0.162857	350	0.161528	0.164786	0.964807
SCRI_RS_165236	4H	90.8	0.247205	0.434286	350	0.161528	0.164784	0.964807
11_20434	1H	85.27	0.247495	0.131429	350	0.161528	0.16478	0.964807
11_10327	7H	32.59	0.248087	0.131429	350	0.161528	0.164772	0.964807
11_11185	5H	143.66	0.248594	0.442857	350	0.161528	0.164765	0.964807
SCRI_RS_129414	5H	42.37	0.249702	0.425714	350	0.161528	0.16475	0.964807
12_30827	7H	142.86	0.249806	0.0742857	350	0.161528	0.164748	0.964807
11_20170	7H	142.62	0.249806	0.0742857	350	0.161528	0.164748	0.964807
SCRI_RS_236744	5H	42.37	0.25018	0.417143	350	0.161528	0.164743	0.964807
SCRI_RS_162581	6H	51.4	0.250448	0.117143	350	0.161528	0.164739	0.964807
SCRI_RS_150063	3H	111.64	0.250791	0.145714	350	0.161528	0.164735	0.964807
11_20093	3H	82.1	0.250909	0.214286	350	0.161528	0.164733	0.964807
SCRI_RS_159249	3H	76.31	0.250909	0.214286	350	0.161528	0.164733	0.964807
SCRI_RS_167410	3H	80.3	0.251393	0.18	350	0.161528	0.164727	0.964807
SCRI_RS_133323	5H	119.2	0.251446	0.128571	350	0.161528	0.164726	0.964807
SCRI_RS_124472	5H	119.2	0.251446	0.128571	350	0.161528	0.164726	0.964807
SCRI_RS_228181	6H	51.47	0.251623	0.105714	350	0.161528	0.164723	0.964807
SCRI_RS_174255	7H	102.48	0.25201	0.377143	350	0.161528	0.164718	0.964807
SCRI_RS_111979	7H	9.94	0.252078	0.485714	350	0.161528	0.164717	0.964807
SCRI_RS_152675	6H	96.88	0.252093	0.217143	350	0.161528	0.164717	0.964807
SCRI_RS_134956	4H	75.15	0.252174	0.302857	350	0.161528	0.164716	0.964807
SCRI_RS_185563	5H	99.01	0.252795	0.274286	350	0.161528	0.164708	0.964807
12_10408	5H	79.77	0.252854	0.357143	350	0.161528	0.164707	0.964807
SCRI_RS_172547	5H	81.46	0.252854	0.357143	350	0.161528	0.164707	0.964807
11_10965	7H	22.39	0.253286	0.405714	350	0.161528	0.164701	0.964807
11_20008	5H	131.06	0.253339	0.165714	350	0.161528	0.1647	0.964807
12_31144	1H	4.75	0.253501	0.242857	350	0.161528	0.164698	0.964807
SCRI_RS_161703	7H	120.51	0.25436	0.305714	350	0.161528	0.164687	0.964807
SCRI_RS_237894	3H	149.93	0.254438	0.408571	350	0.161528	0.164686	0.964807
SCRI_RS_153718	3H	19.33	0.254462	0.382857	350	0.161528	0.164685	0.964807
SCRI_RS_169758	2H	7.23	0.254674	0.491429	350	0.161528	0.164683	0.964807
11_20523	3H	110.33	0.25532	0.308571	350	0.161528	0.164674	0.964807
11_10978	6H	93.75	0.255358	0.277143	350	0.161528	0.164673	0.964807
11_20173	2H	41.18	0.255401	0.234286	350	0.161528	0.164673	0.964807
12_31165	5H	137.07	0.255444	0.0971429	350	0.161528	0.164672	0.964807
SCRI_RS_198008	5H	138.61	0.255546	0.391429	350	0.161528	0.164671	0.964807
SCRI_RS_157504	2H	128.95	0.255685	0.457143	350	0.161528	0.164669	0.964807
11_20845	5H	30.28	0.255983	0.274286	350	0.161528	0.164665	0.964807
SCRI_RS_109600	4H	55.38	0.256138	0.0714286	350	0.161528	0.164663	0.964807
SCRI_RS_207394	4H	55.38	0.256138	0.0714286	350	0.161528	0.164663	0.964807
SCRI_RS_230034	5H	146.6	0.256243	0.305714	350	0.161528	0.164662	0.964807
SCRI_RS_10111	7H	142.42	0.256664	0.165714	350	0.161528	0.164656	0.964807
SCRI_RS_200021	7H	80.08	0.256769	0.337143	350	0.161528	0.164655	0.964807
SCRI_RS_179987	1H	88.42	0.257008	0.188571	350	0.161528	0.164652	0.964807
11_21069	6H	63.16	0.257008	0.0514286	350	0.161528	0.164652	0.964807
SCRI_RS_158687	2H	42.8	0.257399	0.208571	350	0.161528	0.164647	0.964807
11_10128	2H	113.66	0.257544	0.331429	350	0.161528	0.164645	0.964807
11_20797	3H	3.91	0.257634	0.148571	350	0.161528	0.164643	0.964807
SCRI_RS_130891	1H	133	0.257798	0.154286	350	0.161528	0.164641	0.964807
11_21065	5H	17.87	0.258109	0.182857	350	0.161528	0.164637	0.964807
11_20370	5H	48.16	0.258214	0.211429	350	0.161528	0.164636	0.964807
11_21315	2H	125.75	0.25844	0.277143	350	0.161528	0.164633	0.964807
11_20922	2H	61.44	0.258547	0.457143	350	0.161528	0.164631	0.964807
SCRI_RS_131479	5H	147.66	0.258547	0.0942857	350	0.161528	0.164631	0.964807
SCRI_RS_172024	5H	97.69	0.259253	0.148571	350	0.161528	0.164622	0.964807
11_20771	7H	77.77	0.259322	0.368571	350	0.161528	0.164621	0.964807
11_10681	3H	149.93	0.259366	0.368571	350	0.161528	0.164621	0.964807
11_10329	2H	155.32	0.259681	0.311429	350	0.161528	0.164617	0.964807
11_20105	5H	43.17	0.25976	0.425714	350	0.161528	0.164616	0.964807
SCRI_RS_141214	4H	82.84	0.25981	0.371429	350	0.161528	0.164615	0.964807
11_21207	5H	32.95	0.260661	0.234286	350	0.161528	0.164604	0.964807
SCRI_RS_182937	4H	52.84	0.261307	0.0914286	350	0.161528	0.164596	0.964807
SCRI_RS_229409	4H	85.22	0.261404	0.4	350	0.161528	0.164594	0.964807
SCRI_RS_209210	6H	65.16	0.261595	0.234286	350	0.161528	0.164592	0.964807
11_10515	3H	97.37	0.261723	0.382857	350	0.161528	0.16459	0.964807
SCRI_RS_149877	5H	13.13	0.261748	0.32	350	0.161528	0.16459	0.964807
SCRI_RS_175783	2H	128.95	0.261807	0.0457143	350	0.161528	0.164589	0.964807
SCRI_RS_189483	1H	47.6	0.262719	0.32	350	0.161528	0.164578	0.964807
SCRI_RS_194155	5H	147.8	0.262797	0.134286	350	0.161528	0.164577	0.964807
12_31390	5H	38.18	0.262847	0.391429	350	0.161528	0.164576	0.964807
SCRI_RS_175366	5H	42.37	0.262847	0.391429	350	0.161528	0.164576	0.964807
11_21099	2H	155.32	0.262865	0.137143	350	0.161528	0.164576	0.964807
SCRI_RS_167713	2H	60.91	0.262909	0.462857	350	0.161528	0.164575	0.964807
11_10995	5H	39.14	0.262933	0.417143	350	0.161528	0.164575	0.964807
SCRI_RS_170908	7H	5.65	0.263895	0.371429	350	0.161528	0.164563	0.964807
SCRI_RS_222330	7H	16.88	0.26444	0.197143	350	0.161528	0.164556	0.964807
SCRI_RS_194030	5H	153.97	0.264444	0.282857	350	0.161528	0.164556	0.964807
SCRI_RS_66401	2H	21.78	0.264739	0.248571	350	0.161528	0.164552	0.964807
SCRI_RS_1396	4H	50.24	0.264895	0.291429	350	0.161528	0.16455	0.964807
SCRI_RS_219128	4H	50.29	0.264895	0.291429	350	0.161528	0.16455	0.964807
SCRI_RS_201988	6H	96.83	0.265038	0.314286	350	0.161528	0.164548	0.964807
SCRI_RS_179526	5H	27.85	0.265385	0.26	350	0.161528	0.164544	0.964807
SCRI_RS_4604	7H	133.43	0.265624	0.462857	350	0.161528	0.164541	0.964807
SCRI_RS_204771	7H	65.7	0.26619	0.36	350	0.161528	0.164533	0.964807
SCRI_RS_149449	4H	81.3	0.266514	0.302857	350	0.161528	0.164529	0.964807
SCRI_RS_124926	1H	30.55	0.266819	0.242857	350	0.161528	0.164526	0.964807
SCRI_RS_196270	2H	94.99	0.267163	0.208571	350	0.161528	0.164521	0.964807
SCRI_RS_208662	3H	80.3	0.267379	0.177143	350	0.161528	0.164519	0.964807
SCRI_RS_178618	3H	80.3	0.267379	0.177143	350	0.161528	0.164519	0.964807
11_10918	3H	117.09	0.268028	0.22	350	0.161528	0.16451	0.964807
SCRI_RS_1429	6H	6.25	0.268272	0.205714	350	0.161528	0.164507	0.964807
SCRI_RS_159431	3H	67.02	0.268396	0.431429	350	0.161528	0.164506	0.964807
SCRI_RS_102414	5H	131.07	0.269223	0.0914286	350	0.161528	0.164496	0.964807
12_30995	4H	50.96	0.269954	0.242857	350	0.161528	0.164486	0.964807
11_11329	6H	68.05	0.270057	0.291429	350	0.161528	0.164485	0.964807
SCRI_RS_68142	5H	41.37	0.270245	0.4	350	0.161528	0.164483	0.964807
SCRI_RS_229636	1H	57.05	0.270436	0.105714	350	0.161528	0.164481	0.964807
SCRI_RS_213455	1H	57.05	0.270436	0.105714	350	0.161528	0.164481	0.964807
SCRI_RS_4528	3H	36.7	0.270832	0.322857	350	0.161528	0.164476	0.964807
11_11250	2H	100.57	0.270926	0.491429	350	0.161528	0.164474	0.964807
SCRI_RS_149088	5H	92.83	0.271626	0.402857	350	0.161528	0.164466	0.964807
SCRI_RS_230083	7H	65.37	0.272972	0.365714	350	0.161528	0.164449	0.964807
11_20572	6H	53.58	0.27339	0.322857	350	0.161528	0.164444	0.964807
11_10749	6H	53.58	0.27339	0.322857	350	0.161528	0.164444	0.964807
12_31271	5H	78.26	0.273627	0.28	350	0.161528	0.164441	0.964807
SCRI_RS_202811	7H	26.03	0.273687	0.374286	350	0.161528	0.164441	0.964807
SCRI_RS_154007	7H	26.03	0.273687	0.374286	350	0.161528	0.164441	0.964807
12_30839	4H	50.96	0.274357	0.214286	350	0.161528	0.164433	0.964807
SCRI_RS_206532	1H	130.56	0.274631	0.148571	350	0.161528	0.164429	0.964807
12_31428	3H	0.92	0.2747	0.382857	350	0.161528	0.164428	0.964807
SCRI_RS_109266	2H	156.62	0.275268	0.308571	350	0.161528	0.164421	0.964807
SCRI_RS_150590	2H	30.29	0.276195	0.451429	350	0.161528	0.16441	0.964807
SCRI_RS_165668	7H	136.03	0.277148	0.177143	350	0.161528	0.164399	0.964807
SCRI_RS_154517	4H	6.66	0.277197	0.234286	350	0.161528	0.164398	0.964807
SCRI_RS_213956	6H	109.08	0.277235	0.102857	350	0.161528	0.164398	0.964807
SCRI_RS_176650	6H	56.46	0.277557	0.322857	350	0.161528	0.164394	0.964807
SCRI_RS_154426	6H	25.5	0.27776	0.102857	350	0.161528	0.164392	0.964807
SCRI_RS_159006	3H	88.58	0.277835	0.317143	350	0.161528	0.164391	0.964807
SCRI_RS_144410	3H	26.7	0.278056	0.394286	350	0.161528	0.164388	0.964807
12_10063	4H	37.92	0.278065	0.0514286	350	0.161528	0.164388	0.964807
12_31500	3H	141.62	0.278084	0.18	350	0.161528	0.164388	0.964807
SCRI_RS_150028	6H	49.47	0.278792	0.185714	350	0.161528	0.164379	0.964807
SCRI_RS_209409	4H	49.57	0.278965	0.208571	350	0.161528	0.164377	0.964807
SCRI_RS_151576	2H	58.2	0.279594	0.0828571	350	0.161528	0.16437	0.964807
SCRI_RS_140123	6H	64.74	0.279988	0.228571	350	0.161528	0.164365	0.964807
11_10120	6H	5.72	0.280062	0.277143	350	0.161528	0.164364	0.964807
SCRI_RS_177093	6H	82.4	0.280366	0.234286	350	0.161528	0.164361	0.964807
SCRI_RS_116197	2H	122.9	0.280391	0.485714	350	0.161528	0.16436	0.964807
11_10196	2H	73.47	0.280407	0.268571	350	0.161528	0.16436	0.964807
11_10893	3H	149.93	0.280426	0.411429	350	0.161528	0.16436	0.964807
SCRI_RS_1435	3H	149.93	0.280426	0.411429	350	0.161528	0.16436	0.964807
SCRI_RS_138933	5H	122.3	0.280594	0.32	350	0.161528	0.164358	0.964807
SCRI_RS_139713	6H	15.38	0.28078	0.271429	350	0.161528	0.164356	0.964807
SCRI_RS_1937	6H	79.5	0.280902	0.225714	350	0.161528	0.164354	0.964807
SCRI_RS_232895	3H	64.05	0.280913	0.1	350	0.161528	0.164354	0.964807
SCRI_RS_224335	3H	62.34	0.280913	0.1	350	0.161528	0.164354	0.964807
11_11042	4H	48.72	0.281054	0.185714	350	0.161528	0.164353	0.964807
11_10854	1H	115.75	0.281252	0.0857143	350	0.161528	0.16435	0.964807
SCRI_RS_149566	3H	108.59	0.28133	0.437143	350	0.161528	0.164349	0.964807
SCRI_RS_188829	4H	114.9	0.281476	0.1	350	0.161528	0.164348	0.964807
SCRI_RS_189039	3H	69.83	0.281587	0.122857	350	0.161528	0.164346	0.964807
12_10652	7H	100.97	0.282063	0.28	350	0.161528	0.164341	0.964807
SCRI_RS_4707	6H	82.4	0.282075	0.234286	350	0.161528	0.164341	0.964807
11_10565	3H	19.18	0.282231	0.357143	350	0.161528	0.164339	0.964807
SCRI_RS_127903	3H	10.23	0.282396	0.46	350	0.161528	0.164337	0.964807
11_11302	2H	53.81	0.282518	0.385714	350	0.161528	0.164335	0.964807
SCRI_RS_160338	3H	155.82	0.282639	0.337143	350	0.161528	0.164334	0.964807
SCRI_RS_143505	3H	155.82	0.282639	0.337143	350	0.161528	0.164334	0.964807
SCRI_RS_200895	7H	0.26	0.282757	0.254286	350	0.161528	0.164333	0.964807
12_31285	7H	7.97	0.28289	0.354286	350	0.161528	0.164331	0.964807
SCRI_RS_129177	2H	122.26	0.283007	0.474286	350	0.161528	0.16433	0.964807
11_21238	2H	113.68	0.283028	0.337143	350	0.161528	0.164329	0.964807
SCRI_RS_140746	7H	122	0.283456	0.18	350	0.161528	0.164324	0.964807
SCRI_RS_131977	6H	93.28	0.283591	0.337143	350	0.161528	0.164323	0.964807
SCRI_RS_206061	5H	42.44	0.283617	0.328571	350	0.161528	0.164323	0.964807
12_31479	6H	55.43	0.283719	0.468571	350	0.161528	0.164321	0.964807
SCRI_RS_133026	7H	65.37	0.284103	0.422857	350	0.161528	0.164317	0.964807
SCRI_RS_124478	7H	77.77	0.284103	0.422857	350	0.161528	0.164317	0.964807
SCRI_RS_171080	7H	65.78	0.284103	0.422857	350	0.161528	0.164317	0.964807
SCRI_RS_227507	2H	7.26	0.284105	0.385714	350	0.161528	0.164317	0.964807
SCRI_RS_119426	2H	128.95	0.284565	0.445714	350	0.161528	0.164312	0.964807
SCRI_RS_11024	5H	174.39	0.284573	0.328571	350	0.161528	0.164311	0.964807
12_30959	7H	0.26	0.284712	0.485714	350	0.161528	0.16431	0.964807
SCRI_RS_166218	5H	119.8	0.284938	0.34	350	0.161528	0.164307	0.964807
11_10589	5H	139.52	0.285033	0.377143	350	0.161528	0.164306	0.964807
11_10217	5H	139.52	0.285033	0.377143	350	0.161528	0.164306	0.964807
SCRI_RS_173374	2H	100.58	0.285458	0.431429	350	0.161528	0.164301	0.964807
SCRI_RS_150051	4H	0.1	0.28591	0.488571	350	0.161528	0.164296	0.964807
SCRI_RS_144448	6H	97.94	0.287175	0.325714	350	0.161528	0.164282	0.964807
11_20894	5H	0	0.287287	0.368571	350	0.161528	0.16428	0.964807
11_21095	1H	35.59	0.287302	0.254286	350	0.161528	0.16428	0.964807
11_20959	1H	115.75	0.287356	0.128571	350	0.161528	0.164279	0.964807
11_21124	6H	54.16	0.288971	0.102857	350	0.161528	0.164261	0.964807
SCRI_RS_204188	6H	109.08	0.288973	0.162857	350	0.161528	0.164261	0.964807
11_20119	4H	84.94	0.289007	0.477143	350	0.161528	0.164261	0.964807
SCRI_RS_152464	1H	25.26	0.289342	0.434286	350	0.161528	0.164257	0.964807
SCRI_RS_237948	5H	172.58	0.289446	0.285714	350	0.161528	0.164256	0.964807
12_30657	2H	42.8	0.28978	0.5	350	0.161528	0.164252	0.964807
SCRI_RS_13262	5H	137.85	0.290308	0.491429	350	0.161528	0.164246	0.964807
SCRI_RS_205661	5H	42.37	0.290468	0.342857	350	0.161528	0.164244	0.964807
SCRI_RS_720	5H	148.8	0.29048	0.391429	350	0.161528	0.164244	0.964807
11_10084	2H	49.51	0.2906	0.437143	350	0.161528	0.164243	0.964807
SCRI_RS_148402	5H	125.86	0.290695	0.231429	350	0.161528	0.164242	0.964807
11_20029	6H	117.65	0.290912	0.234286	350	0.161528	0.164239	0.964807
SCRI_RS_174459	6H	122.59	0.291189	0.08	350	0.161528	0.164236	0.964807
SCRI_RS_176091	4H	49.41	0.291194	0.351429	350	0.161528	0.164236	0.964807
SCRI_RS_196730	7H	116.12	0.291364	0.368571	350	0.161528	0.164234	0.964807
SCRI_RS_146324	7H	116.12	0.291364	0.368571	350	0.161528	0.164234	0.964807
11_21228	4H	3.75	0.291421	0.497143	350	0.161528	0.164233	0.964807
SCRI_RS_128484	2H	113.79	0.29147	0.18	350	0.161528	0.164233	0.964807
SCRI_RS_52789	1H	136.36	0.291618	0.291429	350	0.161528	0.164231	0.964807
SCRI_RS_145343	4H	112.65	0.291675	0.434286	350	0.161528	0.164231	0.964807
SCRI_RS_66630	1H	4.75	0.292055	0.48	350	0.161528	0.164226	0.964807
SCRI_RS_143952	5H	9.98	0.292095	0.337143	350	0.161528	0.164226	0.964807
SCRI_RS_189197	1H	45.39	0.292203	0.297143	350	0.161528	0.164225	0.964807
11_11328	3H	129.46	0.292378	0.0514286	350	0.161528	0.164223	0.964807
SCRI_RS_160512	2H	156.86	0.292843	0.345714	350	0.161528	0.164217	0.964807
12_30975	5H	1.28	0.293623	0.0485714	350	0.161528	0.164209	0.964807
SCRI_RS_219568	2H	73.61	0.2937	0.237143	350	0.161528	0.164208	0.964807
SCRI_RS_10302	2H	41.76	0.293835	0.334286	350	0.161528	0.164206	0.964807
12_30691	2H	55.35	0.293862	0.162857	350	0.161528	0.164206	0.964807
11_20674	2H	55.65	0.293862	0.162857	350	0.161528	0.164206	0.964807
11_10705	5H	114.67	0.294376	0.477143	350	0.161528	0.1642	0.964807
SCRI_RS_182435	5H	43.73	0.294393	0.477143	350	0.161528	0.1642	0.964807
11_20671	7H	56.31	0.294464	0.125714	350	0.161528	0.164199	0.964807
SCRI_RS_130732	6H	55.25	0.294485	0.125714	350	0.161528	0.164199	0.964807
SCRI_RS_210971	4H	76.88	0.294493	0.362857	350	0.161528	0.164199	0.964807
11_10443	1H	136.36	0.294589	0.351429	350	0.161528	0.164198	0.964807
SCRI_RS_153247	5H	115.1	0.294623	0.348571	350	0.161528	0.164198	0.964807
SCRI_RS_100476	2H	60.72	0.294682	0.465714	350	0.161528	0.164197	0.964807
11_10265	2H	69.12	0.294682	0.465714	350	0.161528	0.164197	0.964807
12_31346	3H	76.79	0.294733	0.237143	350	0.161528	0.164196	0.964807
SCRI_RS_164675	3H	69.7	0.294733	0.237143	350	0.161528	0.164196	0.964807
SCRI_RS_182353	5H	141.79	0.294755	0.388571	350	0.161528	0.164196	0.964807
SCRI_RS_231003	6H	10.3	0.294779	0.0971429	350	0.161528	0.164196	0.964807
SCRI_RS_136200	2H	10	0.295258	0.294286	350	0.161528	0.164191	0.964807
SCRI_RS_8388	6H	3.33	0.295468	0.405714	350	0.161528	0.164188	0.964807
SCRI_RS_150062	7H	65.37	0.295475	0.322857	350	0.161528	0.164188	0.964807
SCRI_RS_10386	5H	80.95	0.295686	0.42	350	0.161528	0.164186	0.964807
SCRI_RS_154148	5H	114.09	0.295693	0.305714	350	0.161528	0.164186	0.964807
11_20835	6H	54.92	0.29629	0.337143	350	0.161528	0.164179	0.964807
12_31441	7H	56.22	0.296298	0.165714	350	0.161528	0.164179	0.964807
SCRI_RS_160602	7H	29.65	0.296457	0.417143	350	0.161528	0.164177	0.964807
12_30297	3H	10.09	0.296459	0.44	350	0.161528	0.164177	0.964807
11_11406	6H	5.72	0.297162	0.294286	350	0.161528	0.16417	0.964807
12_30793	4H	22.12	0.29726	0.191429	350	0.161528	0.164169	0.964807
SCRI_RS_203164	3H	149.93	0.297299	0.325714	350	0.161528	0.164168	0.964807
SCRI_RS_202814	2H	15.62	0.298223	0.257143	350	0.161528	0.164158	0.964807
SCRI_RS_137825	2H	126.63	0.29842	0.428571	350	0.161528	0.164156	0.964807
SCRI_RS_13972	1H	20.05	0.298525	0.194286	350	0.161528	0.164155	0.964807
SCRI_RS_160506	5H	43.87	0.298703	0.371429	350	0.161528	0.164153	0.964807
SCRI_RS_200388	2H	128.95	0.298896	0.234286	350	0.161528	0.164151	0.964807
SCRI_RS_620	2H	112.97	0.299184	0.134286	350	0.161528	0.164148	0.964807
SCRI_RS_124224	6H	93.28	0.299207	0.397143	350	0.161528	0.164147	0.964807
SCRI_RS_14456	3H	68.42	0.299264	0.114286	350	0.161528	0.164147	0.964807
12_30278	3H	83.43	0.299264	0.114286	350	0.161528	0.164147	0.964807
11_21168	5H	87.9	0.299541	0.291429	350	0.161528	0.164144	0.964807
SCRI_RS_146347	3H	84.08	0.300008	0.351429	350	0.161528	0.164139	0.964807
SCRI_RS_239237	4H	50.96	0.300569	0.182857	350	0.161528	0.164133	0.964807
SCRI_RS_165044	3H	139.22	0.300901	0.0514286	350	0.161528	0.164129	0.964807
12_30378	2H	156.86	0.300933	0.368571	350	0.161528	0.164129	0.964807
SCRI_RS_114333	3H	108.59	0.301058	0.4	350	0.161528	0.164127	0.964807
12_30155	2H	10.5	0.301709	0.157143	350	0.161528	0.16412	0.964807
11_10748	6H	118.3	0.302278	0.225714	350	0.161528	0.164114	0.964807
SCRI_RS_213086	5H	133.77	0.303206	0.197143	350	0.161528	0.164104	0.964807
12_10864	5H	32.12	0.303332	0.0714286	350	0.161528	0.164103	0.964807
SCRI_RS_155999	5H	138.04	0.303346	0.0971429	350	0.161528	0.164103	0.964807
SCRI_RS_177017	5H	75.5	0.303666	0.408571	350	0.161528	0.164099	0.964807
11_10821	3H	118.73	0.303721	0.225714	350	0.161528	0.164099	0.964807
11_20691	7H	128.53	0.303993	0.368571	350	0.161528	0.164096	0.964807
11_20129	5H	39.14	0.304135	0.411429	350	0.161528	0.164094	0.964807
SCRI_RS_137838	5H	42.37	0.304135	0.411429	350	0.161528	0.164094	0.964807
11_21275	5H	49.71	0.304233	0.32	350	0.161528	0.164093	0.964807
11_10722	1H	123.14	0.304363	0.0914286	350	0.161528	0.164092	0.964807
12_30942	2H	135.08	0.304603	0.0857143	350	0.161528	0.164089	0.964807
11_10621	5H	27.93	0.304649	0.248571	350	0.161528	0.164089	0.964807
12_31044	6H	99.33	0.304902	0.06	350	0.161528	0.164086	0.964807
11_10990	2H	113.68	0.305067	0.32	350	0.161528	0.164085	0.964807
11_10559	3H	24.35	0.305108	0.334286	350	0.161528	0.164084	0.964807
11_20934	5H	149.13	0.305435	0.245714	350	0.161528	0.164081	0.964807
11_20805	5H	92.71	0.305611	0.314286	350	0.161528	0.164079	0.964807
SCRI_RS_78255	7H	22.51	0.306167	0.0914286	350	0.161528	0.164073	0.964807
SCRI_RS_202774	5H	120.3	0.306317	0.0628571	350	0.161528	0.164071	0.964807
SCRI_RS_182408	2H	41	0.306378	0.182857	350	0.161528	0.164071	0.964807
11_20289	4H	50.04	0.306431	0.394286	350	0.161528	0.16407	0.964807
SCRI_RS_156086	5H	42.37	0.306577	0.405714	350	0.161528	0.164069	0.964807
SCRI_RS_238393	6H	71.9	0.306865	0.434286	350	0.161528	0.164066	0.964807
SCRI_RS_138457	7H	29.65	0.307169	0.425714	350	0.161528	0.164062	0.964807
SCRI_RS_213842	7H	54.26	0.307221	0.0514286	350	0.161528	0.164062	0.964807
11_21504	4H	63.69	0.307298	0.425714	350	0.161528	0.164061	0.964807
12_31155	5H	36.87	0.307674	0.4	350	0.161528	0.164057	0.964807
12_30948	1H	19.56	0.307778	0.0742857	350	0.161528	0.164056	0.964807
12_30999	7H	65.37	0.308104	0.42	350	0.161528	0.164053	0.964807
SCRI_RS_206747	7H	65.7	0.308104	0.42	350	0.161528	0.164053	0.964807
SCRI_RS_152659	2H	126.63	0.308479	0.468571	350	0.161528	0.164049	0.964807
12_30655	4H	80.68	0.308712	0.277143	350	0.161528	0.164046	0.964807
SCRI_RS_144194	4H	57.76	0.308909	0.491429	350	0.161528	0.164044	0.964807
SCRI_RS_151068	4H	57.73	0.308909	0.491429	350	0.161528	0.164044	0.964807
SCRI_RS_197550	7H	133.73	0.309024	0.462857	350	0.161528	0.164043	0.964807
11_10731	2H	113.58	0.309163	0.314286	350	0.161528	0.164042	0.964807
SCRI_RS_126397	7H	102.48	0.309439	0.3	350	0.161528	0.164039	0.964807
SCRI_RS_237466	7H	119.9	0.309439	0.3	350	0.161528	0.164039	0.964807
SCRI_RS_14172	7H	0.26	0.309549	0.174286	350	0.161528	0.164038	0.964807
12_30927	3H	111.73	0.309706	0.191429	350	0.161528	0.164036	0.964807
SCRI_RS_6865	7H	0.26	0.309961	0.482857	350	0.161528	0.164033	0.964807
11_20782	4H	47.87	0.310015	0.205714	350	0.161528	0.164033	0.964807
12_11144	1H	85.27	0.31037	0.168571	350	0.161528	0.164029	0.964807
11_21251	2H	71.42	0.310614	0.18	350	0.161528	0.164026	0.964807
SCRI_RS_154069	7H	122.4	0.310754	0.311429	350	0.161528	0.164025	0.964807
SCRI_RS_171501	1H	100.97	0.310883	0.434286	350	0.161528	0.164024	0.964807
SCRI_RS_207408	3H	76.31	0.311183	0.08	350	0.161528	0.164021	0.964807
11_10006	1H	73.93	0.311268	0.148571	350	0.161528	0.16402	0.964807
11_11355	5H	68.46	0.311696	0.405714	350	0.161528	0.164015	0.964807
SCRI_RS_165313	5H	43.87	0.311986	0.228571	350	0.161528	0.164012	0.964807
SCRI_RS_141322	1H	134.45	0.312316	0.165714	350	0.161528	0.164009	0.964807
SCRI_RS_168471	2H	145.3	0.312475	0.191429	350	0.161528	0.164007	0.964807
12_31357	7H	63.39	0.312788	0.111429	350	0.161528	0.164004	0.964807
SCRI_RS_155407	1H	132.86	0.313042	0.165714	350	0.161528	0.164002	0.964807
SCRI_RS_226193	2H	144.18	0.313235	0.185714	350	0.161528	0.164	0.964807
SCRI_RS_1793	3H	137.02	0.314117	0.142857	350	0.161528	0.163991	0.964807
SCRI_RS_227525	2H	156.72	0.31414	0.382857	350	0.161528	0.16399	0.964807
SCRI_RS_157480	2H	17.02	0.314426	0.188571	350	0.161528	0.163987	0.964807
SCRI_RS_157072	4H	50.29	0.31453	0.294286	350	0.161528	0.163986	0.964807
11_20291	6H	48.41	0.31467	0.0914286	350	0.161528	0.163985	0.964807
12_31433	6H	48.41	0.31467	0.0914286	350	0.161528	0.163985	0.964807
SCRI_RS_153174	2H	61.01	0.314722	0.282857	350	0.161528	0.163984	0.964807
11_10840	5H	43.73	0.315037	0.462857	350	0.161528	0.163981	0.964807
SCRI_RS_179476	6H	56.46	0.315097	0.302857	350	0.161528	0.163981	0.964807
SCRI_RS_182610	3H	139.22	0.315114	0.0571429	350	0.161528	0.16398	0.964807
SCRI_RS_194023	6H	2.64	0.315646	0.197143	350	0.161528	0.163975	0.964807
11_10363	5H	137.07	0.315957	0.122857	350	0.161528	0.163972	0.964807
SCRI_RS_206881	2H	61.01	0.31606	0.297143	350	0.161528	0.163971	0.964807
SCRI_RS_204462	3H	132.77	0.31606	0.297143	350	0.161528	0.163971	0.964807
SCRI_RS_216855	4H	110.83	0.316596	0.28	350	0.161528	0.163965	0.964807
SCRI_RS_62855	4H	50.96	0.317171	0.317143	350	0.161528	0.16396	0.964807
SCRI_RS_175338	5H	153.97	0.317189	0.488571	350	0.161528	0.163959	0.964807
SCRI_RS_236958	5H	153.97	0.317189	0.488571	350	0.161528	0.163959	0.964807
SCRI_RS_204570	5H	152.62	0.31752	0.3	350	0.161528	0.163956	0.964807
11_10186	1H	21.86	0.31761	0.371429	350	0.161528	0.163955	0.964807
SCRI_RS_189757	3H	26.46	0.318288	0.48	350	0.161528	0.163948	0.964807
12_30362	7H	102.94	0.318579	0.277143	350	0.161528	0.163945	0.964807
SCRI_RS_165588	1H	123.56	0.318722	0.0942857	350	0.161528	0.163944	0.964807
SCRI_RS_138735	5H	137.85	0.319159	0.448571	350	0.161528	0.16394	0.964807
SCRI_RS_148734	2H	0	0.319212	0.397143	350	0.161528	0.163939	0.964807
SCRI_RS_16799	2H	113.68	0.319577	0.194286	350	0.161528	0.163935	0.964807
12_31402	2H	113.68	0.319947	0.365714	350	0.161528	0.163932	0.964807
11_20896	7H	76.99	0.320267	0.32	350	0.161528	0.163929	0.964807
12_31137	7H	76.99	0.320267	0.32	350	0.161528	0.163929	0.964807
SCRI_RS_235243	1H	27.69	0.320525	0.365714	350	0.161528	0.163926	0.964807
SCRI_RS_107261	3H	64.46	0.320673	0.485714	350	0.161528	0.163925	0.964807
SCRI_RS_201028	7H	0.44	0.32083	0.311429	350	0.161528	0.163923	0.964807
SCRI_RS_199689	1H	90.15	0.321135	0.18	350	0.161528	0.16392	0.964807
11_11277	1H	95.36	0.321135	0.18	350	0.161528	0.16392	0.964807
SCRI_RS_204607	5H	8.5	0.321383	0.394286	350	0.161528	0.163918	0.964807
SCRI_RS_201868	7H	31.41	0.321488	0.325714	350	0.161528	0.163917	0.964807
SCRI_RS_200020	7H	80.08	0.32157	0.334286	350	0.161528	0.163916	0.964807
SCRI_RS_4923	5H	81.46	0.32172	0.36	350	0.161528	0.163914	0.964807
SCRI_RS_224899	5H	83.24	0.322064	0.44	350	0.161528	0.163911	0.964807
11_11221	5H	43.87	0.322118	0.32	350	0.161528	0.16391	0.964807
SCRI_RS_224468	3H	146.06	0.322515	0.471429	350	0.161528	0.163906	0.964807
SCRI_RS_192761	3H	86.78	0.322982	0.06	350	0.161528	0.163902	0.964807
SCRI_RS_137263	2H	82.27	0.323219	0.182857	350	0.161528	0.163899	0.964807
SCRI_RS_10770	6H	1.4	0.323613	0.497143	350	0.161528	0.163896	0.964807
SCRI_RS_173525	2H	61.2	0.324012	0.405714	350	0.161528	0.163892	0.964807
SCRI_RS_138291	3H	67.02	0.324569	0.434286	350	0.161528	0.163886	0.964807
SCRI_RS_147062	6H	91.61	0.324598	0.268571	350	0.161528	0.163886	0.964807
SCRI_RS_129236	6H	91.61	0.324598	0.268571	350	0.161528	0.163886	0.964807
11_10524	5H	73.13	0.32494	0.497143	350	0.161528	0.163883	0.964807
SCRI_RS_182270	2H	26.27	0.324958	0.442857	350	0.161528	0.163882	0.964807
11_10209	7H	71.99	0.325053	0.377143	350	0.161528	0.163882	0.964807
SCRI_RS_151535	2H	59.35	0.325116	0.0828571	350	0.161528	0.163881	0.964807
SCRI_RS_152330	1H	136.1	0.325596	0.154286	350	0.161528	0.163876	0.964807
11_11394	3H	69.57	0.325751	0.445714	350	0.161528	0.163875	0.964807
SCRI_RS_182209	3H	64.46	0.325751	0.445714	350	0.161528	0.163875	0.964807
SCRI_RS_206232	4H	50.96	0.325837	0.22	350	0.161528	0.163874	0.964807
SCRI_RS_42792	7H	3.04	0.326244	0.125714	350	0.161528	0.16387	0.964807
SCRI_RS_217322	4H	50.09	0.326288	0.202857	350	0.161528	0.16387	0.964807
SCRI_RS_157666	4H	50.09	0.326288	0.202857	350	0.161528	0.16387	0.964807
SCRI_RS_120914	5H	43.73	0.326301	0.322857	350	0.161528	0.163869	0.964807
SCRI_RS_147599	6H	91.32	0.326937	0.357143	350	0.161528	0.163863	0.964807
SCRI_RS_182648	6H	64.74	0.328042	0.32	350	0.161528	0.163853	0.964807
11_20192	7H	26.68	0.328149	0.425714	350	0.161528	0.163852	0.964807
SCRI_RS_188822	4H	50.82	0.328238	0.182857	350	0.161528	0.163851	0.964807
SCRI_RS_158259	5H	119.3	0.328614	0.342857	350	0.161528	0.163847	0.964807
11_20594	1H	134.45	0.328617	0.157143	350	0.161528	0.163847	0.964807
SCRI_RS_194048	6H	2.99	0.329269	0.357143	350	0.161528	0.163841	0.964807
SCRI_RS_166520	7H	19.75	0.329749	0.22	350	0.161528	0.163836	0.964807
SCRI_RS_198009	5H	46.1	0.329914	0.431429	350	0.161528	0.163835	0.964807
SCRI_RS_207108	4H	81.3	0.329919	0.417143	350	0.161528	0.163835	0.964807
SCRI_RS_106456	7H	29.1	0.330005	0.257143	350	0.161528	0.163834	0.964807
11_10451	7H	24.07	0.330005	0.257143	350	0.161528	0.163834	0.964807
SCRI_RS_235587	7H	0.26	0.330399	0.442857	350	0.161528	0.16383	0.964807
SCRI_RS_205235	5H	53.17	0.330516	0.154286	350	0.161528	0.163829	0.964807
11_20210	4H	21.57	0.330555	0.277143	350	0.161528	0.163829	0.964807
SCRI_RS_154646	1H	100.82	0.331063	0.437143	350	0.161528	0.163824	0.964807
SCRI_RS_159331	4H	67.33	0.331231	0.0685714	350	0.161528	0.163822	0.964807
SCRI_RS_106799	4H	67.4	0.331231	0.0685714	350	0.161528	0.163822	0.964807
11_20769	1H	88.42	0.331683	0.182857	350	0.161528	0.163818	0.964807
SCRI_RS_144034	6H	126.6	0.332111	0.217143	350	0.161528	0.163814	0.964807
SCRI_RS_193401	1H	57.05	0.332332	0.114286	350	0.161528	0.163812	0.964807
SCRI_RS_207335	1H	56.25	0.332332	0.114286	350	0.161528	0.163812	0.964807
11_20850	5H	81.46	0.33301	0.457143	350	0.161528	0.163805	0.964807
SCRI_RS_113536	4H	110.94	0.333057	0.282857	350	0.161528	0.163805	0.964807
SCRI_RS_184967	7H	131.18	0.333186	0.454286	350	0.161528	0.163804	0.964807
SCRI_RS_173807	2H	111.49	0.333196	0.262857	350	0.161528	0.163803	0.964807
SCRI_RS_116575	2H	111.49	0.333196	0.262857	350	0.161528	0.163803	0.964807
11_10683	3H	76.09	0.333713	0.494286	350	0.161528	0.163799	0.964807
11_20695	3H	76.09	0.333713	0.494286	350	0.161528	0.163799	0.964807
SCRI_RS_121978	1H	57.94	0.333763	0.14	350	0.161528	0.163798	0.964807
SCRI_RS_223732	6H	103.75	0.334218	0.32	350	0.161528	0.163794	0.964807
11_10578	5H	75.06	0.334302	0.154286	350	0.161528	0.163793	0.964807
SCRI_RS_151129	2H	123.58	0.334545	0.46	350	0.161528	0.163791	0.964807
12_31041	5H	119.02	0.335439	0.302857	350	0.161528	0.163782	0.964807
SCRI_RS_25685	4H	91.36	0.335563	0.122857	350	0.161528	0.163781	0.964807
11_20732	4H	79.59	0.335587	0.468571	350	0.161528	0.163781	0.964807
SCRI_RS_172072	4H	80.14	0.335587	0.468571	350	0.161528	0.163781	0.964807
12_31473	3H	136.12	0.335674	0.102857	350	0.161528	0.16378	0.964807
SCRI_RS_144559	3H	136.37	0.336116	0.391429	350	0.161528	0.163776	0.964807
SCRI_RS_225633	2H	153.33	0.336308	0.317143	350	0.161528	0.163774	0.964807
SCRI_RS_174327	7H	99.42	0.336386	0.16	350	0.161528	0.163774	0.964807
SCRI_RS_146992	6H	56.46	0.337006	0.305714	350	0.161528	0.163768	0.964807
11_20379	6H	102.25	0.337165	0.322857	350	0.161528	0.163766	0.964807
11_10851	7H	7.97	0.337224	0.345714	350	0.161528	0.163766	0.964807
11_10830	1H	85.46	0.337224	0.182857	350	0.161528	0.163766	0.964807
SCRI_RS_189180	4H	55.38	0.337261	0.0685714	350	0.161528	0.163765	0.964807
SCRI_RS_209500	7H	31.02	0.337312	0.394286	350	0.161528	0.163765	0.964807
SCRI_RS_192730	1H	105.37	0.337427	0.151429	350	0.161528	0.163764	0.964807
SCRI_RS_215710	5H	46.01	0.337568	0.368571	350	0.161528	0.163763	0.964807
SCRI_RS_170110	1H	122.43	0.33804	0.0857143	350	0.161528	0.163758	0.964807
SCRI_RS_1383	7H	115.01	0.338285	0.32	350	0.161528	0.163756	0.964807
SCRI_RS_204567	7H	136.32	0.338658	0.191429	350	0.161528	0.163753	0.964807
SCRI_RS_146241	5H	173.97	0.338965	0.457143	350	0.161528	0.16375	0.964807
11_10085	2H	156.72	0.339124	0.374286	350	0.161528	0.163748	0.964807
SCRI_RS_60145	1H	4.75	0.339398	0.411429	350	0.161528	0.163746	0.964807
SCRI_RS_234579	5H	42.37	0.339479	0.357143	350	0.161528	0.163745	0.964807
SCRI_RS_103215	3H	113.04	0.33978	0.26	350	0.161528	0.163742	0.964807
SCRI_RS_165334	3H	113.04	0.33978	0.26	350	0.161528	0.163742	0.964807
SCRI_RS_156295	5H	27.85	0.339963	0.2	350	0.161528	0.163741	0.964807
SCRI_RS_159253	7H	23.08	0.339995	0.348571	350	0.161528	0.16374	0.964807
SCRI_RS_204809	5H	141.79	0.340048	0.46	350	0.161528	0.16374	0.964807
SCRI_RS_164437	7H	49.3	0.340116	0.231429	350	0.161528	0.163739	0.964807
11_10667	4H	47.66	0.340117	0.36	350	0.161528	0.163739	0.964807
12_31360	4H	48.72	0.340117	0.36	350	0.161528	0.163739	0.964807
SCRI_RS_10956	1H	133.05	0.340282	0.302857	350	0.161528	0.163738	0.964807
SCRI_RS_184998	3H	151.6	0.340301	0.271429	350	0.161528	0.163737	0.964807
SCRI_RS_175218	1H	136.25	0.340425	0.328571	350	0.161528	0.163736	0.964807
SCRI_RS_186847	2H	2.8	0.340609	0.317143	350	0.161528	0.163735	0.964807
12_30728	5H	39.14	0.340641	0.422857	350	0.161528	0.163734	0.964807
11_10846	4H	59.27	0.340841	0.211429	350	0.161528	0.163733	0.964807
SCRI_RS_230487	7H	49.3	0.340975	0.3	350	0.161528	0.163731	0.964807
SCRI_RS_184086	6H	56.49	0.341169	0.445714	350	0.161528	0.16373	0.964807
SCRI_RS_12491	5H	153.97	0.341189	0.485714	350	0.161528	0.163729	0.964807
SCRI_RS_220002	5H	153.97	0.341189	0.485714	350	0.161528	0.163729	0.964807
11_10138	2H	94.8	0.34201	0.222857	350	0.161528	0.163722	0.964807
SCRI_RS_90070	5H	118.19	0.342495	0.0657143	350	0.161528	0.163717	0.964807
SCRI_RS_51000	5H	118.19	0.342495	0.0657143	350	0.161528	0.163717	0.964807
SCRI_RS_121057	7H	136.03	0.342715	0.171429	350	0.161528	0.163715	0.964807
11_20159	3H	4.86	0.342941	0.451429	350	0.161528	0.163713	0.964807
SCRI_RS_138295	6H	120.58	0.343226	0.26	350	0.161528	0.163711	0.964807
12_31199	7H	76.71	0.343487	0.328571	350	0.161528	0.163708	0.964807
11_20996	6H	92.1	0.343515	0.157143	350	0.161528	0.163708	0.964807
SCRI_RS_167877	1H	57.05	0.343694	0.0485714	350	0.161528	0.163707	0.964807
12_31284	2H	15.62	0.34376	0.197143	350	0.161528	0.163706	0.964807
SCRI_RS_1501	5H	119.2	0.34386	0.442857	350	0.161528	0.163705	0.964807
SCRI_RS_200445	4H	102.3	0.344129	0.322857	350	0.161528	0.163703	0.964807
SCRI_RS_176669	4H	80.75	0.344183	0.271429	350	0.161528	0.163702	0.964807
SCRI_RS_186147	6H	56.46	0.344267	0.317143	350	0.161528	0.163701	0.964807
SCRI_RS_184066	5H	127.16	0.344353	0.468571	350	0.161528	0.163701	0.964807
SCRI_RS_234362	6H	101.98	0.344358	0.214286	350	0.161528	0.163701	0.964807
SCRI_RS_62666	6H	17.87	0.344944	0.305714	350	0.161528	0.163695	0.964807
11_10805	5H	111.91	0.345486	0.445714	350	0.161528	0.16369	0.964807
SCRI_RS_218206	2H	122.4	0.345534	0.494286	350	0.161528	0.16369	0.964807
12_30239	4H	113.4	0.345573	0.462857	350	0.161528	0.16369	0.964807
SCRI_RS_139374	5H	146.54	0.345776	0.18	350	0.161528	0.163688	0.964807
11_10536	5H	144.81	0.345789	0.391429	350	0.161528	0.163688	0.964807
SCRI_RS_162720	3H	156.48	0.346359	0.317143	350	0.161528	0.163683	0.964807
SCRI_RS_206913	7H	118.25	0.347014	0.454286	350	0.161528	0.163677	0.964807
SCRI_RS_7809	4H	112.65	0.347147	0.368571	350	0.161528	0.163676	0.964807
SCRI_RS_165239	2H	156.94	0.347289	0.328571	350	0.161528	0.163674	0.964807
SCRI_RS_151711	3H	111.55	0.347479	0.171429	350	0.161528	0.163673	0.964807
SCRI_RS_127921	5H	174.99	0.347592	0.114286	350	0.161528	0.163672	0.964807
SCRI_RS_163976	7H	27.15	0.347681	0.474286	350	0.161528	0.163671	0.964807
SCRI_RS_177084	3H	26.46	0.348063	0.308571	350	0.161528	0.163667	0.964807
SCRI_RS_219728	5H	89.02	0.348195	0.442857	350	0.161528	0.163666	0.964807
SCRI_RS_219247	3H	49.07	0.348736	0.488571	350	0.161528	0.163661	0.964807
SCRI_RS_122889	1H	56.25	0.349096	0.0885714	350	0.161528	0.163658	0.964807
SCRI_RS_189920	1H	56.25	0.349096	0.0885714	350	0.161528	0.163658	0.964807
SCRI_RS_233242	4H	78.41	0.34917	0.331429	350	0.161528	0.163658	0.964807
SCRI_RS_224461	5H	46.01	0.349647	0.397143	350	0.161528	0.163653	0.964807
SCRI_RS_139294	3H	66.91	0.349955	0.0657143	350	0.161528	0.163651	0.964807
SCRI_RS_187887	3H	66.91	0.349955	0.0657143	350	0.161528	0.163651	0.964807
SCRI_RS_231739	4H	50.24	0.350034	0.397143	350	0.161528	0.16365	0.964807
SCRI_RS_118833	3H	147.06	0.350342	0.485714	350	0.161528	0.163647	0.964807
11_21513	3H	104.75	0.350447	0.454286	350	0.161528	0.163646	0.964807
12_30150	4H	12.33	0.350482	0.125714	350	0.161528	0.163646	0.964807
11_20367	5H	55.75	0.350725	0.0885714	350	0.161528	0.163644	0.964807
12_30654	5H	35.51	0.350789	0.408571	350	0.161528	0.163643	0.964807
SCRI_RS_224360	3H	66.91	0.350833	0.0542857	350	0.161528	0.163643	0.964807
SCRI_RS_148722	7H	80.08	0.351068	0.331429	350	0.161528	0.163641	0.964807
SCRI_RS_206189	7H	118.25	0.351232	0.491429	350	0.161528	0.163639	0.964807
11_10260	5H	35.51	0.351351	0.128571	350	0.161528	0.163638	0.964807
SCRI_RS_229894	3H	24.35	0.351976	0.331429	350	0.161528	0.163633	0.964807
SCRI_RS_154030	2H	14.76	0.352128	0.237143	350	0.161528	0.163632	0.964807
11_10734	6H	96.65	0.352185	0.391429	350	0.161528	0.163631	0.964807
SCRI_RS_166816	2H	1.93	0.352266	0.291429	350	0.161528	0.16363	0.964807
SCRI_RS_175550	2H	10	0.352266	0.291429	350	0.161528	0.16363	0.964807
SCRI_RS_166244	3H	53.5	0.352356	0.225714	350	0.161528	0.16363	0.964807
SCRI_RS_159124	6H	10.5	0.352383	0.111429	350	0.161528	0.163629	0.964807
SCRI_RS_151061	5H	42.37	0.352402	0.311429	350	0.161528	0.163629	0.964807
SCRI_RS_129888	6H	21.81	0.352486	0.294286	350	0.161528	0.163628	0.964807
SCRI_RS_200937	7H	122	0.35254	0.371429	350	0.161528	0.163628	0.964807
SCRI_RS_192515	5H	22.5	0.352695	0.234286	350	0.161528	0.163627	0.964807
SCRI_RS_188722	2H	152.34	0.352957	0.0628571	350	0.161528	0.163624	0.964807
SCRI_RS_7368	5H	46.1	0.353342	0.18	350	0.161528	0.163621	0.964807
SCRI_RS_155997	1H	108.97	0.353642	0.111429	350	0.161528	0.163618	0.964807
SCRI_RS_209969	2H	66.97	0.353782	0.445714	350	0.161528	0.163617	0.964807
SCRI_RS_179537	6H	55.43	0.353871	0.342857	350	0.161528	0.163616	0.964807
11_11486	2H	130.89	0.354433	0.125714	350	0.161528	0.163611	0.964807
12_31512	5H	38.18	0.354458	0.417143	350	0.161528	0.163611	0.964807
11_10116	5H	38.18	0.354458	0.417143	350	0.161528	0.163611	0.964807
SCRI_RS_190665	7H	26.03	0.354687	0.254286	350	0.161528	0.163609	0.964807
12_31274	6H	48.41	0.355323	0.0885714	350	0.161528	0.163604	0.964807
SCRI_RS_181163	4H	82.16	0.35553	0.214286	350	0.161528	0.163602	0.964807
SCRI_RS_205975	4H	82.16	0.35553	0.214286	350	0.161528	0.163602	0.964807
11_21229	7H	116.12	0.356149	0.488571	350	0.161528	0.163597	0.964807
SCRI_RS_198643	2H	21.78	0.356712	0.197143	350	0.161528	0.163592	0.964807
12_10271	4H	81.77	0.357049	0.234286	350	0.161528	0.163589	0.964807
SCRI_RS_49693	3H	149.93	0.35705	0.351429	350	0.161528	0.163589	0.964807
SCRI_RS_130320	5H	173.97	0.357267	0.46	350	0.161528	0.163587	0.964807
11_10764	1H	44.56	0.35756	0.314286	350	0.161528	0.163585	0.964807
SCRI_RS_170869	1H	47.6	0.35756	0.314286	350	0.161528	0.163585	0.964807
11_10568	4H	50.96	0.357781	0.225714	350	0.161528	0.163583	0.964807
12_30040	7H	23.12	0.358032	0.345714	350	0.161528	0.16358	0.964807
SCRI_RS_114639	7H	26.03	0.358032	0.345714	350	0.161528	0.16358	0.964807
11_20493	6H	0.5	0.358172	0.48	350	0.161528	0.163579	0.964807
SCRI_RS_180081	1H	134.45	0.358221	0.154286	350	0.161528	0.163579	0.964807
11_20561	2H	156.72	0.358453	0.32	350	0.161528	0.163577	0.964807
11_10886	3H	10.66	0.358462	0.477143	350	0.161528	0.163577	0.964807
SCRI_RS_205712	2H	20.15	0.358939	0.468571	350	0.161528	0.163573	0.964807
SCRI_RS_208292	2H	149.35	0.358943	0.408571	350	0.161528	0.163573	0.964807
SCRI_RS_142767	6H	56.46	0.359479	0.32	350	0.161528	0.163568	0.964807
SCRI_RS_128984	4H	50.9	0.359809	0.06	350	0.161528	0.163565	0.964807
SCRI_RS_201865	1H	121.3	0.359995	0.16	350	0.161528	0.163564	0.964807
SCRI_RS_145381	2H	62.99	0.360363	0.411429	350	0.161528	0.163561	0.964807
SCRI_RS_146785	2H	62.99	0.360363	0.411429	350	0.161528	0.163561	0.964807
11_20392	5H	52.03	0.360555	0.497143	350	0.161528	0.163559	0.964807
SCRI_RS_7189	5H	43.87	0.360555	0.497143	350	0.161528	0.163559	0.964807
12_31529	3H	73.69	0.360794	0.471429	350	0.161528	0.163557	0.964807
SCRI_RS_148876	5H	117.24	0.361208	0.3	350	0.161528	0.163553	0.964807
SCRI_RS_195067	1H	136.25	0.361373	0.288571	350	0.161528	0.163552	0.964807
SCRI_RS_175038	3H	131.34	0.361495	0.0657143	350	0.161528	0.163551	0.964807
11_11118	2H	116.58	0.361505	0.302857	350	0.161528	0.163551	0.964807
SCRI_RS_188827	4H	84.36	0.362446	0.434286	350	0.161528	0.163543	0.964807
SCRI_RS_235261	2H	120.38	0.362791	0.237143	350	0.161528	0.16354	0.964807
SCRI_RS_228061	5H	8.17	0.362818	0.377143	350	0.161528	0.16354	0.964807
SCRI_RS_149273	2H	127.89	0.362852	0.437143	350	0.161528	0.16354	0.964807
SCRI_RS_219260	7H	99.42	0.363411	0.285714	350	0.161528	0.163535	0.964807
SCRI_RS_139563	7H	4.99	0.363686	0.08	350	0.161528	0.163533	0.964807
12_30979	5H	1.17	0.364141	0.4	350	0.161528	0.163529	0.964807
12_30532	1H	100.82	0.364145	0.148571	350	0.161528	0.163529	0.964807
SCRI_RS_169829	6H	51.47	0.36421	0.08	350	0.161528	0.163528	0.964807
SCRI_RS_170370	3H	111.64	0.364298	0.468571	350	0.161528	0.163528	0.964807
SCRI_RS_37395	7H	41.74	0.364755	0.108571	350	0.161528	0.163524	0.964807
SCRI_RS_102426	6H	48.64	0.365356	0.171429	350	0.161528	0.163519	0.964807
11_11222	7H	2.78	0.366016	0.325714	350	0.161528	0.163513	0.964807
11_10461	6H	47.75	0.366144	0.08	350	0.161528	0.163512	0.964807
11_10214	2H	91.54	0.366585	0.105714	350	0.161528	0.163509	0.964807
11_20676	5H	131.46	0.367421	0.197143	350	0.161528	0.163502	0.964807
SCRI_RS_184603	5H	137.35	0.367777	0.445714	350	0.161528	0.163499	0.964807
SCRI_RS_14089	5H	137.35	0.367777	0.445714	350	0.161528	0.163499	0.964807
SCRI_RS_138128	1H	1.36	0.368034	0.451429	350	0.161528	0.163497	0.964807
SCRI_RS_219333	2H	1.18	0.36844	0.185714	350	0.161528	0.163493	0.964807
11_20858	3H	0	0.368713	0.457143	350	0.161528	0.163491	0.964807
SCRI_RS_142593	2H	119.39	0.368989	0.171429	350	0.161528	0.163489	0.964807
SCRI_RS_227965	2H	112.97	0.369309	0.0685714	350	0.161528	0.163486	0.964807
SCRI_RS_194202	2H	129.15	0.369699	0.46	350	0.161528	0.163483	0.964807
SCRI_RS_223224	6H	56.46	0.369908	0.14	350	0.161528	0.163481	0.964807
SCRI_RS_193132	3H	111.55	0.37005	0.145714	350	0.161528	0.16348	0.964807
SCRI_RS_139944	5H	99.01	0.370097	0.277143	350	0.161528	0.16348	0.964807
SCRI_RS_160723	7H	27.01	0.370413	0.48	350	0.161528	0.163477	0.964807
SCRI_RS_149573	7H	122	0.37092	0.411429	350	0.161528	0.163473	0.964807
SCRI_RS_156454	5H	113.81	0.37176	0.322857	350	0.161528	0.163466	0.964807
SCRI_RS_161285	7H	102.48	0.371831	0.374286	350	0.161528	0.163466	0.964807
SCRI_RS_153896	1H	136.15	0.372795	0.154286	350	0.161528	0.163458	0.964807
SCRI_RS_127657	4H	29.4	0.372883	0.228571	350	0.161528	0.163457	0.964807
SCRI_RS_128287	5H	48.16	0.373206	0.445714	350	0.161528	0.163454	0.964807
SCRI_RS_163127	1H	50.56	0.373383	0.08	350	0.161528	0.163453	0.964807
SCRI_RS_172170	1H	54.91	0.373383	0.08	350	0.161528	0.163453	0.964807
11_21312	1H	50.56	0.373383	0.08	350	0.161528	0.163453	0.964807
SCRI_RS_240014	7H	12.91	0.373424	0.174286	350	0.161528	0.163453	0.964807
11_21050	7H	14.13	0.373424	0.174286	350	0.161528	0.163453	0.964807
11_20332	5H	42.37	0.373531	0.317143	350	0.161528	0.163452	0.964807
SCRI_RS_162631	7H	20.85	0.373772	0.0828571	350	0.161528	0.16345	0.964807
11_10606	4H	61.04	0.374349	0.497143	350	0.161528	0.163445	0.964807
SCRI_RS_9182	5H	137.35	0.374462	0.214286	350	0.161528	0.163444	0.964807
SCRI_RS_150519	2H	156.94	0.374491	0.331429	350	0.161528	0.163444	0.964807
SCRI_RS_204098	7H	142.62	0.375395	0.377143	350	0.161528	0.163437	0.964807
11_20993	7H	26.68	0.375404	0.445714	350	0.161528	0.163437	0.964807
11_20697	5H	38.6	0.375588	0.417143	350	0.161528	0.163435	0.964807
11_21404	6H	82.72	0.375849	0.382857	350	0.161528	0.163433	0.964807
SCRI_RS_171426	5H	41.23	0.376167	0.102857	350	0.161528	0.163431	0.964807
11_20612	3H	123.02	0.376749	0.3	350	0.161528	0.163426	0.964807
11_20114	4H	37.92	0.376842	0.0714286	350	0.161528	0.163425	0.964807
SCRI_RS_198460	2H	54.35	0.37694	0.411429	350	0.161528	0.163425	0.964807
12_30400	5H	133.52	0.376977	0.377143	350	0.161528	0.163424	0.964807
SCRI_RS_113745	1H	2.13	0.377057	0.148571	350	0.161528	0.163424	0.964807
12_30533	5H	78.26	0.377361	0.425714	350	0.161528	0.163421	0.964807
SCRI_RS_156412	7H	110.95	0.377589	0.182857	350	0.161528	0.163419	0.964807
11_20386	5H	21.49	0.377946	0.397143	350	0.161528	0.163417	0.964807
SCRI_RS_8034	6H	105.24	0.378008	0.154286	350	0.161528	0.163416	0.964807
SCRI_RS_13615	7H	1.44	0.378059	0.231429	350	0.161528	0.163416	0.964807
11_21096	2H	56.05	0.378115	0.497143	350	0.161528	0.163415	0.964807
SCRI_RS_181112	2H	133.26	0.378632	0.445714	350	0.161528	0.163411	0.964807
SCRI_RS_182627	2H	133.26	0.378632	0.445714	350	0.161528	0.163411	0.964807
12_31200	4H	111.04	0.379761	0.228571	350	0.161528	0.163402	0.964807
SCRI_RS_219810	6H	55.43	0.380424	0.34	350	0.161528	0.163397	0.964807
SCRI_RS_108541	5H	11.18	0.380747	0.42	350	0.161528	0.163394	0.964807
12_30714	5H	11.18	0.380747	0.42	350	0.161528	0.163394	0.964807
SCRI_RS_133600	5H	11.18	0.380747	0.42	350	0.161528	0.163394	0.964807
12_31272	1H	45.02	0.380902	0.111429	350	0.161528	0.163393	0.964807
SCRI_RS_142188	2H	100.47	0.381163	0.294286	350	0.161528	0.163391	0.964807
SCRI_RS_196842	2H	100.57	0.381163	0.294286	350	0.161528	0.163391	0.964807
SCRI_RS_134182	4H	19.5	0.381503	0.185714	350	0.161528	0.163388	0.964807
SCRI_RS_140487	5H	71.78	0.381553	0.388571	350	0.161528	0.163388	0.964807
11_20415	6H	14.94	0.381659	0.145714	350	0.161528	0.163387	0.964807
SCRI_RS_146246	6H	4.34	0.38167	0.128571	350	0.161528	0.163387	0.964807
SCRI_RS_221172	4H	50.96	0.381807	0.231429	350	0.161528	0.163386	0.964807
SCRI_RS_176086	6H	55.25	0.382231	0.12	350	0.161528	0.163383	0.964807
11_21151	4H	74.78	0.382356	0.314286	350	0.161528	0.163382	0.964807
SCRI_RS_195200	1H	88.42	0.382506	0.185714	350	0.161528	0.163381	0.964807
SCRI_RS_195935	4H	52.84	0.382958	0.222857	350	0.161528	0.163377	0.964807
SCRI_RS_10016	3H	131.33	0.383294	0.0571429	350	0.161528	0.163375	0.964807
SCRI_RS_222876	2H	93.44	0.383329	0.34	350	0.161528	0.163374	0.964807
SCRI_RS_152795	1H	57.05	0.383963	0.157143	350	0.161528	0.163369	0.964807
11_20534	7H	2.11	0.384029	0.348571	350	0.161528	0.163369	0.964807
SCRI_RS_222936	4H	113.4	0.38431	0.38	350	0.161528	0.163367	0.964807
SCRI_RS_168994	7H	90.62	0.384485	0.368571	350	0.161528	0.163365	0.964807
SCRI_RS_108369	4H	94.24	0.385075	0.194286	350	0.161528	0.163361	0.964807
SCRI_RS_219889	1H	108.93	0.38519	0.237143	350	0.161528	0.16336	0.964807
SCRI_RS_143492	6H	61.73	0.385352	0.368571	350	0.161528	0.163359	0.964807
SCRI_RS_158072	2H	141.87	0.385684	0.0742857	350	0.161528	0.163356	0.964807
SCRI_RS_130433	4H	50.82	0.385833	0.302857	350	0.161528	0.163355	0.964807
SCRI_RS_157176	5H	139.54	0.38614	0.331429	350	0.161528	0.163353	0.964807
SCRI_RS_236759	5H	43.87	0.386165	0.305714	350	0.161528	0.163352	0.964807
11_21200	5H	43.87	0.386165	0.305714	350	0.161528	0.163352	0.964807
SCRI_RS_215773	6H	55.43	0.386415	0.351429	350	0.161528	0.16335	0.964807
12_31327	2H	122.4	0.386675	0.297143	350	0.161528	0.163348	0.964807
SCRI_RS_4575	3H	66.67	0.387554	0.485714	350	0.161528	0.163342	0.964807
11_20552	3H	23.87	0.388084	0.125714	350	0.161528	0.163338	0.964807
SCRI_RS_229041	7H	54.26	0.388106	0.0742857	350	0.161528	0.163337	0.964807
SCRI_RS_119287	5H	46.1	0.388272	0.354286	350	0.161528	0.163336	0.964807
SCRI_RS_147940	5H	47.61	0.388272	0.354286	350	0.161528	0.163336	0.964807
SCRI_RS_20168	2H	112.97	0.388274	0.0571429	350	0.161528	0.163336	0.964807
SCRI_RS_121774	7H	41.25	0.388984	0.108571	350	0.161528	0.163331	0.964807
SCRI_RS_140054	5H	83.36	0.389719	0.494286	350	0.161528	0.163325	0.964807
11_10638	2H	54.46	0.389901	0.122857	350	0.161528	0.163324	0.964807
11_10143	7H	79.22	0.390225	0.434286	350	0.161528	0.163321	0.964807
SCRI_RS_13426	3H	156.48	0.39026	0.32	350	0.161528	0.163321	0.964807
11_10343	3H	155.65	0.39026	0.32	350	0.161528	0.163321	0.964807
SCRI_RS_153531	2H	63.21	0.390287	0.342857	350	0.161528	0.163321	0.964807
SCRI_RS_207237	2H	73.09	0.390303	0.262857	350	0.161528	0.163321	0.964807
SCRI_RS_186342	5H	42.37	0.390305	0.302857	350	0.161528	0.163321	0.964807
SCRI_RS_206910	5H	42.37	0.390305	0.302857	350	0.161528	0.163321	0.964807
SCRI_RS_152211	5H	42.37	0.390305	0.302857	350	0.161528	0.163321	0.964807
SCRI_RS_189	5H	42.37	0.390305	0.302857	350	0.161528	0.163321	0.964807
11_10901	5H	142.51	0.390555	0.231429	350	0.161528	0.163319	0.964807
SCRI_RS_101263	5H	40.22	0.390568	0.405714	350	0.161528	0.163319	0.964807
11_20206	5H	3.38	0.390579	0.348571	350	0.161528	0.163319	0.964807
11_21326	7H	38.53	0.390597	0.154286	350	0.161528	0.163319	0.964807
SCRI_RS_205573	7H	44.82	0.390597	0.154286	350	0.161528	0.163319	0.964807
SCRI_RS_235888	7H	65.37	0.390782	0.325714	350	0.161528	0.163317	0.964807
11_10422	2H	53.81	0.390817	0.377143	350	0.161528	0.163317	0.964807
SCRI_RS_159484	2H	100.58	0.391052	0.451429	350	0.161528	0.163315	0.964807
SCRI_RS_202653	7H	49.1	0.391102	0.3	350	0.161528	0.163315	0.964807
SCRI_RS_115423	3H	36.7	0.391383	0.257143	350	0.161528	0.163313	0.964807
SCRI_RS_231382	3H	132.97	0.391556	0.408571	350	0.161528	0.163311	0.964807
SCRI_RS_113112	3H	132.77	0.391556	0.408571	350	0.161528	0.163311	0.964807
SCRI_RS_126437	7H	122	0.391801	0.222857	350	0.161528	0.163309	0.964807
SCRI_RS_155078	7H	122	0.391801	0.222857	350	0.161528	0.163309	0.964807
SCRI_RS_128813	2H	10	0.392228	0.411429	350	0.161528	0.163306	0.964807
11_21041	5H	143.66	0.39228	0.237143	350	0.161528	0.163306	0.964807
11_20558	6H	109.08	0.39231	0.0828571	350	0.161528	0.163306	0.964807
SCRI_RS_138118	1H	57.05	0.39313	0.0857143	350	0.161528	0.163299	0.964807
12_10207	1H	123.96	0.393307	0.334286	350	0.161528	0.163298	0.964807
12_30132	2H	4.06	0.39338	0.208571	350	0.161528	0.163298	0.964807
11_20482	4H	54.28	0.393522	0.0971429	350	0.161528	0.163297	0.964807
SCRI_RS_9560	6H	2.2	0.393823	0.205714	350	0.161528	0.163294	0.964807
SCRI_RS_138461	7H	29.65	0.393916	0.162857	350	0.161528	0.163294	0.964807
SCRI_RS_201831	5H	138.45	0.394062	0.0942857	350	0.161528	0.163292	0.964807
SCRI_RS_198173	7H	26.03	0.394493	0.411429	350	0.161528	0.163289	0.964807
SCRI_RS_181055	7H	26.03	0.394493	0.411429	350	0.161528	0.163289	0.964807
SCRI_RS_222975	3H	24.35	0.394971	0.377143	350	0.161528	0.163286	0.964807
12_20985	2H	70.29	0.39538	0.108571	350	0.161528	0.163283	0.964807
SCRI_RS_122297	2H	152.34	0.395739	0.274286	350	0.161528	0.16328	0.964807
12_30842	6H	17.87	0.396237	0.465714	350	0.161528	0.163276	0.964807
SCRI_RS_168479	7H	142.72	0.396315	0.311429	350	0.161528	0.163276	0.964807
SCRI_RS_138716	6H	91.32	0.396804	0.351429	350	0.161528	0.163272	0.964807
SCRI_RS_168359	5H	2.48	0.396862	0.271429	350	0.161528	0.163272	0.964807
SCRI_RS_162863	3H	130.08	0.39721	0.0942857	350	0.161528	0.163269	0.964807
SCRI_RS_197190	7H	16.94	0.397288	0.2	350	0.161528	0.163269	0.964807
SCRI_RS_197833	7H	111.98	0.397385	0.477143	350	0.161528	0.163268	0.964807
SCRI_RS_88466	2H	112.53	0.397746	0.242857	350	0.161528	0.163265	0.964807
12_30684	4H	48.72	0.398015	0.182857	350	0.161528	0.163263	0.964807
SCRI_RS_147455	6H	107.64	0.398515	0.374286	350	0.161528	0.163259	0.964807
SCRI_RS_130686	4H	50.68	0.398554	0.348571	350	0.161528	0.163259	0.964807
SCRI_RS_220122	4H	41.53	0.399254	0.08	350	0.161528	0.163254	0.964807
SCRI_RS_188133	7H	47.5	0.399351	0.0485714	350	0.161528	0.163253	0.964807
SCRI_RS_9455	5H	141.79	0.39967	0.391429	350	0.161528	0.163251	0.964807
11_20020	4H	50.96	0.400699	0.214286	350	0.161528	0.163243	0.964807
12_31444	6H	61.87	0.400715	0.0885714	350	0.161528	0.163243	0.964807
12_11192	5H	174.25	0.400903	0.154286	350	0.161528	0.163242	0.964807
SCRI_RS_238263	2H	5.35	0.401237	0.391429	350	0.161528	0.16324	0.964807
SCRI_RS_222319	6H	56.46	0.401329	0.234286	350	0.161528	0.163239	0.964807
11_20242	7H	2.78	0.401926	0.0657143	350	0.161528	0.163235	0.964807
SCRI_RS_138320	2H	146.68	0.402058	0.348571	350	0.161528	0.163234	0.964807
SCRI_RS_150302	7H	135.35	0.40215	0.334286	350	0.161528	0.163233	0.964807
SCRI_RS_222283	4H	0.9	0.402214	0.5	350	0.161528	0.163232	0.964807
SCRI_RS_136981	4H	121.06	0.402239	0.437143	350	0.161528	0.163232	0.964807
SCRI_RS_111	4H	121.06	0.402239	0.437143	350	0.161528	0.163232	0.964807
SCRI_RS_133334	4H	121.06	0.402239	0.437143	350	0.161528	0.163232	0.964807
12_30824	4H	122.08	0.402239	0.437143	350	0.161528	0.163232	0.964807
SCRI_RS_184899	2H	5.19	0.40318	0.42	350	0.161528	0.163225	0.964807
SCRI_RS_167823	2H	10	0.40318	0.42	350	0.161528	0.163225	0.964807
11_20750	7H	55.46	0.403507	0.0457143	350	0.161528	0.163223	0.964807
11_21136	2H	90.28	0.404234	0.1	350	0.161528	0.163218	0.964807
SCRI_RS_222698	5H	115.1	0.404241	0.322857	350	0.161528	0.163218	0.964807
SCRI_RS_238458	5H	42.37	0.404298	0.4	350	0.161528	0.163217	0.964807
11_21018	5H	147.19	0.404385	0.371429	350	0.161528	0.163217	0.964807
12_30167	5H	16.46	0.404865	0.185714	350	0.161528	0.163213	0.964807
11_21357	1H	50.56	0.404957	0.0942857	350	0.161528	0.163213	0.964807
12_30804	6H	59.46	0.405303	0.0857143	350	0.161528	0.16321	0.964807
SCRI_RS_175805	4H	56.79	0.405591	0.491429	350	0.161528	0.163208	0.964807
SCRI_RS_199987	3H	47.17	0.405717	0.14	350	0.161528	0.163207	0.964807
SCRI_RS_136590	7H	90.12	0.405914	0.337143	350	0.161528	0.163206	0.964807
SCRI_RS_193063	5H	141.79	0.406141	0.325714	350	0.161528	0.163204	0.964807
SCRI_RS_138029	5H	139.19	0.406141	0.325714	350	0.161528	0.163204	0.964807
SCRI_RS_234006	3H	63.87	0.406176	0.1	350	0.161528	0.163204	0.964807
SCRI_RS_161117	6H	105.45	0.40619	0.328571	350	0.161528	0.163204	0.964807
SCRI_RS_181159	6H	122.59	0.406485	0.36	350	0.161528	0.163202	0.964807
11_21390	5H	96.06	0.40739	0.268571	350	0.161528	0.163195	0.964807
11_10095	5H	121.9	0.407625	0.474286	350	0.161528	0.163194	0.964807
12_31385	4H	60.62	0.407838	0.497143	350	0.161528	0.163192	0.964807
SCRI_RS_139451	6H	46.96	0.407867	0.44	350	0.161528	0.163192	0.964807
SCRI_RS_178739	5H	42.37	0.408245	0.431429	350	0.161528	0.163189	0.964807
SCRI_RS_160975	5H	153.97	0.408886	0.0714286	350	0.161528	0.163185	0.964807
11_10876	2H	100.58	0.409121	0.497143	350	0.161528	0.163183	0.964807
11_11346	2H	103.02	0.409131	0.374286	350	0.161528	0.163183	0.964807
11_10075	1H	50.56	0.40917	0.0828571	350	0.161528	0.163183	0.964807
SCRI_RS_13376	3H	66.67	0.409305	0.437143	350	0.161528	0.163182	0.964807
SCRI_RS_166469	1H	134.45	0.410253	0.16	350	0.161528	0.163175	0.964807
SCRI_RS_171543	1H	50.56	0.410604	0.102857	350	0.161528	0.163173	0.964807
12_10973	7H	123.45	0.410864	0.0628571	350	0.161528	0.163171	0.964807
SCRI_RS_138001	6H	56.46	0.411359	0.114286	350	0.161528	0.163167	0.964807
11_10355	6H	44.73	0.411942	0.0857143	350	0.161528	0.163163	0.964807
11_20384	4H	78.72	0.412153	0.354286	350	0.161528	0.163162	0.964807
SCRI_RS_136586	7H	90.93	0.412457	0.322857	350	0.161528	0.16316	0.964807
SCRI_RS_221763	2H	100.52	0.412548	0.448571	350	0.161528	0.163159	0.964807
SCRI_RS_150494	2H	100.66	0.412548	0.448571	350	0.161528	0.163159	0.964807
11_20479	1H	0	0.413567	0.268571	350	0.161528	0.163152	0.964807
SCRI_RS_115892	2H	38.02	0.413788	0.422857	350	0.161528	0.16315	0.964807
SCRI_RS_144322	4H	48.34	0.413799	0.32	350	0.161528	0.16315	0.964807
SCRI_RS_161385	3H	93.88	0.414137	0.0514286	350	0.161528	0.163148	0.964807
12_31088	6H	72.35	0.414274	0.257143	350	0.161528	0.163147	0.964807
SCRI_RS_173348	3H	53.79	0.414528	0.171429	350	0.161528	0.163145	0.964807
12_30096	3H	119.45	0.415068	0.277143	350	0.161528	0.163141	0.964807
SCRI_RS_213799	2H	15.59	0.415324	0.134286	350	0.161528	0.16314	0.964807
SCRI_RS_237689	7H	0.44	0.415327	0.254286	350	0.161528	0.16314	0.964807
SCRI_RS_170388	4H	102.3	0.41571	0.322857	350	0.161528	0.163137	0.964807
SCRI_RS_13570	7H	108.69	0.416218	0.248571	350	0.161528	0.163133	0.964807
SCRI_RS_179575	7H	131.66	0.417117	0.462857	350	0.161528	0.163127	0.964807
12_10036	7H	0.26	0.417268	0.111429	350	0.161528	0.163126	0.964807
11_20868	6H	119.1	0.417376	0.0742857	350	0.161528	0.163125	0.964807
SCRI_RS_141655	2H	48.82	0.417514	0.394286	350	0.161528	0.163125	0.964807
SCRI_RS_182328	3H	59.33	0.417523	0.125714	350	0.161528	0.163124	0.964807
11_21120	3H	63.56	0.417523	0.125714	350	0.161528	0.163124	0.964807
12_31353	6H	98.68	0.417983	0.397143	350	0.161528	0.163121	0.964807
SCRI_RS_237846	3H	121.19	0.417987	0.291429	350	0.161528	0.163121	0.964807
SCRI_RS_146197	3H	121.19	0.417987	0.291429	350	0.161528	0.163121	0.964807
11_20987	5H	35.51	0.418136	0.137143	350	0.161528	0.16312	0.964807
11_21536	5H	42.37	0.418259	0.308571	350	0.161528	0.163119	0.964807
11_10024	5H	85.82	0.418356	0.294286	350	0.161528	0.163119	0.964807
SCRI_RS_151242	7H	111.98	0.418403	0.448571	350	0.161528	0.163118	0.964807
SCRI_RS_170734	5H	70.23	0.419176	0.268571	350	0.161528	0.163113	0.964807
12_30042	2H	61.01	0.419522	0.242857	350	0.161528	0.163111	0.964807
SCRI_RS_12874	6H	74.63	0.419632	0.334286	350	0.161528	0.16311	0.964807
SCRI_RS_161627	6H	48.49	0.419791	0.491429	350	0.161528	0.163109	0.964807
SCRI_RS_206183	6H	6.25	0.419916	0.214286	350	0.161528	0.163108	0.964807
SCRI_RS_219816	4H	60.82	0.420384	0.348571	350	0.161528	0.163105	0.964807
11_20537	6H	126.5	0.420836	0.0657143	350	0.161528	0.163102	0.964807
11_21056	4H	2.55	0.421212	0.277143	350	0.161528	0.163099	0.964807
SCRI_RS_142295	7H	111.98	0.421344	0.485714	350	0.161528	0.163098	0.964807
SCRI_RS_165171	2H	10	0.421399	0.3	350	0.161528	0.163098	0.964807
SCRI_RS_143373	7H	26.23	0.421425	0.36	350	0.161528	0.163098	0.964807
SCRI_RS_142007	7H	27.15	0.421425	0.36	350	0.161528	0.163098	0.964807
SCRI_RS_14612	4H	54.2	0.421606	0.102857	350	0.161528	0.163097	0.964807
SCRI_RS_203776	7H	23.12	0.422552	0.351429	350	0.161528	0.16309	0.964807
SCRI_RS_138142	7H	28.68	0.422552	0.351429	350	0.161528	0.16309	0.964807
11_10498	2H	54.75	0.422607	0.16	350	0.161528	0.16309	0.964807
SCRI_RS_232577	1H	4.77	0.422788	0.491429	350	0.161528	0.163089	0.964807
SCRI_RS_175065	2H	59.35	0.423308	0.131429	350	0.161528	0.163085	0.964807
SCRI_RS_149556	6H	64.74	0.42348	0.231429	350	0.161528	0.163084	0.964807
SCRI_RS_198852	3H	37.43	0.423794	0.38	350	0.161528	0.163082	0.964807
SCRI_RS_173486	2H	10	0.4241	0.408571	350	0.161528	0.16308	0.964807
SCRI_RS_1386	5H	46.1	0.424201	0.442857	350	0.161528	0.163079	0.964807
11_20178	4H	75.38	0.42447	0.0771429	350	0.161528	0.163077	0.964807
11_10494	6H	40.52	0.424549	0.205714	350	0.161528	0.163077	0.964807
12_30990	4H	86.37	0.424993	0.231429	350	0.161528	0.163074	0.964807
SCRI_RS_159490	5H	119.3	0.425101	0.125714	350	0.161528	0.163073	0.964807
SCRI_RS_172087	7H	26.66	0.425626	0.402857	350	0.161528	0.16307	0.964807
SCRI_RS_175424	7H	27.15	0.425626	0.402857	350	0.161528	0.16307	0.964807
SCRI_RS_223157	5H	137.35	0.425781	0.217143	350	0.161528	0.163069	0.964807
SCRI_RS_173233	5H	148.94	0.425837	0.131429	350	0.161528	0.163068	0.964807
11_10597	1H	48.13	0.425874	0.262857	350	0.161528	0.163068	0.964807
SCRI_RS_193258	3H	10.38	0.426003	0.237143	350	0.161528	0.163067	0.964807
SCRI_RS_7201	5H	78.26	0.426305	0.28	350	0.161528	0.163065	0.964807
SCRI_RS_1509	3H	86.08	0.426398	0.454286	350	0.161528	0.163064	0.964807
11_10778	5H	156.23	0.426417	0.388571	350	0.161528	0.163064	0.964807
SCRI_RS_142818	3H	149.93	0.42666	0.117143	350	0.161528	0.163063	0.964807
SCRI_RS_137464	6H	56.46	0.42678	0.428571	350	0.161528	0.163062	0.964807
SCRI_RS_201800	2H	57.39	0.427078	0.265714	350	0.161528	0.16306	0.964807
SCRI_RS_4931	2H	96.08	0.427099	0.454286	350	0.161528	0.16306	0.964807
SCRI_RS_182540	5H	114.36	0.427234	0.382857	350	0.161528	0.163059	0.964807
12_11311	1H	3.25	0.42737	0.114286	350	0.161528	0.163058	0.964807
12_30908	6H	71.55	0.427385	0.231429	350	0.161528	0.163058	0.964807
SCRI_RS_168665	3H	61.1	0.427907	0.245714	350	0.161528	0.163054	0.964807
12_30939	6H	71.55	0.427944	0.225714	350	0.161528	0.163054	0.964807
SCRI_RS_101389	4H	50.29	0.428676	0.188571	350	0.161528	0.163049	0.964807
SCRI_RS_128974	4H	50.29	0.428676	0.188571	350	0.161528	0.163049	0.964807
SCRI_RS_121052	3H	112.74	0.429084	0.268571	350	0.161528	0.163047	0.964807
SCRI_RS_207081	1H	57.05	0.429306	0.0714286	350	0.161528	0.163045	0.964807
SCRI_RS_907	1H	57.05	0.429306	0.0714286	350	0.161528	0.163045	0.964807
SCRI_RS_234574	4H	56.38	0.429386	0.297143	350	0.161528	0.163045	0.964807
11_20568	5H	132.87	0.429834	0.457143	350	0.161528	0.163042	0.964807
SCRI_RS_166806	2H	1.18	0.430023	0.177143	350	0.161528	0.163041	0.964807
SCRI_RS_150377	5H	39.91	0.430036	0.251429	350	0.161528	0.16304	0.964807
11_20656	6H	53.38	0.430167	0.117143	350	0.161528	0.16304	0.964807
SCRI_RS_11588	6H	55.43	0.430167	0.117143	350	0.161528	0.16304	0.964807
SCRI_RS_139840	2H	128.95	0.430168	0.228571	350	0.161528	0.16304	0.964807
12_31527	2H	152.34	0.430175	0.451429	350	0.161528	0.16304	0.964807
SCRI_RS_230046	5H	164.82	0.430285	0.0571429	350	0.161528	0.163039	0.964807
SCRI_RS_9648	6H	122.59	0.430452	0.348571	350	0.161528	0.163038	0.964807
SCRI_RS_126419	5H	114.36	0.430469	0.46	350	0.161528	0.163038	0.964807
SCRI_RS_236583	5H	114.36	0.430469	0.46	350	0.161528	0.163038	0.964807
SCRI_RS_1473	1H	65.62	0.430472	0.377143	350	0.161528	0.163038	0.964807
11_20080	2H	93.4	0.430521	0.362857	350	0.161528	0.163037	0.964807
12_20143	4H	67.41	0.43068	0.0571429	350	0.161528	0.163036	0.964807
SCRI_RS_55841	2H	128.95	0.430773	0.248571	350	0.161528	0.163036	0.964807
SCRI_RS_186448	2H	38.02	0.431335	0.134286	350	0.161528	0.163032	0.964807
11_21215	5H	39.14	0.431507	0.408571	350	0.161528	0.163031	0.964807
12_30575	5H	39.14	0.431507	0.408571	350	0.161528	0.163031	0.964807
11_10058	5H	39.14	0.431507	0.408571	350	0.161528	0.163031	0.964807
11_10661	5H	39.14	0.431507	0.408571	350	0.161528	0.163031	0.964807
SCRI_RS_206751	7H	71.99	0.431602	0.24	350	0.161528	0.16303	0.964807
SCRI_RS_193529	5H	123.52	0.43162	0.274286	350	0.161528	0.16303	0.964807
11_20373	1H	0	0.431818	0.251429	350	0.161528	0.163029	0.964807
SCRI_RS_136658	6H	55.43	0.431897	0.362857	350	0.161528	0.163028	0.964807
SCRI_RS_144983	4H	50.96	0.431945	0.282857	350	0.161528	0.163028	0.964807
SCRI_RS_237864	3H	148.1	0.432018	0.482857	350	0.161528	0.163027	0.964807
11_21307	7H	0.44	0.433109	0.0457143	350	0.161528	0.16302	0.964807
SCRI_RS_194841	7H	82.62	0.433142	0.305714	350	0.161528	0.16302	0.964807
11_10772	7H	43.37	0.433206	0.302857	350	0.161528	0.16302	0.964807
12_10910	6H	47.75	0.433611	0.0571429	350	0.161528	0.163017	0.964807
SCRI_RS_154805	6H	64.96	0.433829	0.268571	350	0.161528	0.163016	0.964807
SCRI_RS_123172	6H	4.34	0.434079	0.12	350	0.161528	0.163014	0.964807
SCRI_RS_160798	6H	56.46	0.434082	0.317143	350	0.161528	0.163014	0.964807
11_10323	6H	53.58	0.434082	0.317143	350	0.161528	0.163014	0.964807
SCRI_RS_183055	6H	91.32	0.434796	0.397143	350	0.161528	0.163009	0.964807
11_10496	6H	91.32	0.434796	0.397143	350	0.161528	0.163009	0.964807
SCRI_RS_175893	7H	97.6	0.43514	0.36	350	0.161528	0.163007	0.964807
SCRI_RS_122965	5H	43.73	0.435321	0.465714	350	0.161528	0.163006	0.964807
SCRI_RS_167564	2H	55.35	0.435561	0.348571	350	0.161528	0.163005	0.964807
SCRI_RS_10642	2H	10	0.435701	0.397143	350	0.161528	0.163004	0.964807
SCRI_RS_196316	2H	19.37	0.436149	0.231429	350	0.161528	0.163001	0.964807
SCRI_RS_192456	4H	111	0.436449	0.0657143	350	0.161528	0.162999	0.964807
11_21377	2H	8.46	0.436654	0.334286	350	0.161528	0.162997	0.964807
11_11459	6H	69.58	0.437009	0.0514286	350	0.161528	0.162995	0.964807
11_20744	6H	69.58	0.437009	0.0514286	350	0.161528	0.162995	0.964807
SCRI_RS_153546	7H	134.43	0.437547	0.271429	350	0.161528	0.162992	0.964807
SCRI_RS_225072	6H	67.4	0.437977	0.285714	350	0.161528	0.162989	0.964807
SCRI_RS_58772	4H	29.4	0.437987	0.288571	350	0.161528	0.162989	0.964807
12_30717	5H	39.14	0.438595	0.371429	350	0.161528	0.162985	0.964807
SCRI_RS_136136	6H	56.46	0.439205	0.208571	350	0.161528	0.162981	0.964807
SCRI_RS_144583	2H	61.06	0.439927	0.448571	350	0.161528	0.162977	0.964807
SCRI_RS_138629	1H	130.04	0.440079	0.291429	350	0.161528	0.162976	0.964807
11_10956	7H	24.67	0.440355	0.42	350	0.161528	0.162974	0.964807
SCRI_RS_183064	2H	119.39	0.4405	0.08	350	0.161528	0.162973	0.964807
11_10780	2H	124.74	0.4405	0.08	350	0.161528	0.162973	0.964807
SCRI_RS_9549	4H	102.5	0.440587	0.32	350	0.161528	0.162972	0.964807
11_10793	4H	43.15	0.441186	0.205714	350	0.161528	0.162969	0.964807
SCRI_RS_144321	4H	48.34	0.441186	0.205714	350	0.161528	0.162969	0.964807
11_10658	5H	128.58	0.441309	0.42	350	0.161528	0.162968	0.964807
SCRI_RS_238125	1H	108.5	0.441445	0.497143	350	0.161528	0.162967	0.964807
SCRI_RS_224501	5H	92.83	0.441568	0.402857	350	0.161528	0.162966	0.964807
11_20883	5H	108.46	0.441568	0.402857	350	0.161528	0.162966	0.964807
12_30571	3H	30.31	0.441936	0.194286	350	0.161528	0.162964	0.964807
11_10169	7H	94.95	0.442077	0.322857	350	0.161528	0.162963	0.964807
SCRI_RS_193505	7H	142.62	0.442102	0.0971429	350	0.161528	0.162963	0.964807
SCRI_RS_166536	7H	40.29	0.442267	0.171429	350	0.161528	0.162962	0.964807
SCRI_RS_126705	6H	68.22	0.44229	0.302857	350	0.161528	0.162962	0.964807
SCRI_RS_120503	3H	97.42	0.442632	0.177143	350	0.161528	0.16296	0.964807
SCRI_RS_237999	1H	58.85	0.443154	0.0457143	350	0.161528	0.162956	0.964807
SCRI_RS_116338	4H	39.6	0.443749	0.06	350	0.161528	0.162953	0.964807
SCRI_RS_232871	5H	78.26	0.443992	0.257143	350	0.161528	0.162951	0.964807
SCRI_RS_4952	2H	112.97	0.4442	0.36	350	0.161528	0.16295	0.964807
SCRI_RS_158043	2H	156.72	0.44486	0.368571	350	0.161528	0.162946	0.964807
11_10176	1H	58.41	0.445052	0.142857	350	0.161528	0.162944	0.964807
SCRI_RS_194531	3H	36.85	0.445351	0.0514286	350	0.161528	0.162943	0.964807
11_21204	6H	7.8	0.445599	0.222857	350	0.161528	0.162941	0.964807
SCRI_RS_239916	2H	96.08	0.446	0.208571	350	0.161528	0.162939	0.964807
SCRI_RS_15537	2H	113.89	0.446027	0.377143	350	0.161528	0.162938	0.964807
SCRI_RS_179695	4H	111.2	0.446134	0.225714	350	0.161528	0.162938	0.964807
SCRI_RS_208818	5H	141.27	0.446188	0.337143	350	0.161528	0.162937	0.964807
SCRI_RS_143179	5H	141.79	0.446188	0.337143	350	0.161528	0.162937	0.964807
SCRI_RS_202438	6H	105.24	0.446374	0.468571	350	0.161528	0.162936	0.964807
SCRI_RS_47206	7H	16.88	0.446899	0.134286	350	0.161528	0.162933	0.964807
12_30377	5H	110.59	0.446936	0.342857	350	0.161528	0.162933	0.964807
11_10837	2H	43.21	0.447132	0.305714	350	0.161528	0.162931	0.964807
11_21374	4H	25.23	0.447373	0.345714	350	0.161528	0.16293	0.964807
SCRI_RS_6682	3H	10.38	0.447421	0.26	350	0.161528	0.16293	0.964807
SCRI_RS_221644	3H	53.5	0.447467	0.0542857	350	0.161528	0.162929	0.964807
SCRI_RS_56	6H	4.2	0.447525	0.405714	350	0.161528	0.162929	0.964807
SCRI_RS_140963	4H	112.65	0.447564	0.228571	350	0.161528	0.162929	0.964807
SCRI_RS_221876	4H	112.65	0.44773	0.371429	350	0.161528	0.162928	0.964807
11_10688	5H	25.71	0.447775	0.462857	350	0.161528	0.162928	0.964807
SCRI_RS_206030	3H	37.43	0.448441	0.382857	350	0.161528	0.162923	0.964807
12_31523	4H	81.3	0.448452	0.0914286	350	0.161528	0.162923	0.964807
SCRI_RS_138527	1H	73.62	0.448626	0.262857	350	0.161528	0.162922	0.964807
12_31261	7H	96.76	0.448684	0.0628571	350	0.161528	0.162922	0.964807
12_21288	2H	61.01	0.44873	0.111429	350	0.161528	0.162922	0.964807
SCRI_RS_14857	3H	108.5	0.449176	0.0857143	350	0.161528	0.162919	0.964807
SCRI_RS_189254	6H	54.79	0.449812	0.0714286	350	0.161528	0.162915	0.964807
11_21359	4H	15.3	0.449832	0.162857	350	0.161528	0.162915	0.964807
SCRI_RS_189107	7H	111.9	0.450049	0.451429	350	0.161528	0.162914	0.964807
12_10857	5H	174.99	0.450305	0.125714	350	0.161528	0.162912	0.964807
SCRI_RS_176094	7H	111.98	0.450641	0.374286	350	0.161528	0.16291	0.964807
SCRI_RS_166120	6H	55.18	0.450786	0.197143	350	0.161528	0.162909	0.964807
SCRI_RS_218338	2H	93.4	0.451113	0.368571	350	0.161528	0.162907	0.964807
SCRI_RS_134017	3H	88.58	0.45204	0.317143	350	0.161528	0.162901	0.964807
11_10885	7H	124.63	0.452485	0.428571	350	0.161528	0.162899	0.964807
12_30837	6H	53.58	0.452626	0.32	350	0.161528	0.162898	0.964807
11_21024	5H	145.24	0.452686	0.205714	350	0.161528	0.162897	0.964807
SCRI_RS_752	7H	136.03	0.452765	0.328571	350	0.161528	0.162897	0.964807
11_20718	4H	72.17	0.452821	0.128571	350	0.161528	0.162897	0.964807
11_20324	5H	145.03	0.452851	0.188571	350	0.161528	0.162896	0.964807
SCRI_RS_188360	1H	73.62	0.452857	0.285714	350	0.161528	0.162896	0.964807
SCRI_RS_197571	5H	43.87	0.453337	0.497143	350	0.161528	0.162894	0.964807
SCRI_RS_147042	1H	48.13	0.453372	0.248571	350	0.161528	0.162893	0.964807
11_10275	1H	48.13	0.453372	0.248571	350	0.161528	0.162893	0.964807
11_21426	5H	18.41	0.453397	0.394286	350	0.161528	0.162893	0.964807
11_21351	2H	86.54	0.453427	0.165714	350	0.161528	0.162893	0.964807
SCRI_RS_205256	6H	55.43	0.453542	0.348571	350	0.161528	0.162892	0.964807
12_31094	5H	8.5	0.453904	0.394286	350	0.161528	0.16289	0.964807
12_30480	2H	105.85	0.454395	0.34	350	0.161528	0.162887	0.964807
SCRI_RS_88375	1H	30.55	0.454558	0.174286	350	0.161528	0.162886	0.964807
SCRI_RS_137450	3H	91.79	0.454592	0.4	350	0.161528	0.162886	0.964807
SCRI_RS_156013	2H	149.35	0.454728	0.357143	350	0.161528	0.162885	0.964807
SCRI_RS_188141	5H	132.87	0.455065	0.445714	350	0.161528	0.162883	0.964807
SCRI_RS_169649	7H	65.78	0.455072	0.448571	350	0.161528	0.162883	0.964807
SCRI_RS_194105	2H	143.47	0.455485	0.1	350	0.161528	0.162881	0.964807
SCRI_RS_106581	6H	61.73	0.455516	0.42	350	0.161528	0.16288	0.964807
SCRI_RS_185319	2H	21.78	0.455675	0.174286	350	0.161528	0.162879	0.964807
SCRI_RS_126369	3H	147.86	0.455706	0.171429	350	0.161528	0.162879	0.964807
SCRI_RS_178911	7H	2.7	0.456016	0.357143	350	0.161528	0.162877	0.964807
SCRI_RS_205957	3H	141.22	0.456437	0.408571	350	0.161528	0.162875	0.964807
SCRI_RS_172667	2H	73.09	0.456503	0.257143	350	0.161528	0.162874	0.964807
SCRI_RS_153727	1H	68.74	0.45656	0.36	350	0.161528	0.162874	0.964807
SCRI_RS_170389	1H	87.39	0.457302	0.197143	350	0.161528	0.16287	0.964807
SCRI_RS_121048	1H	87.39	0.457302	0.197143	350	0.161528	0.16287	0.964807
SCRI_RS_144592	2H	58.17	0.457465	0.277143	350	0.161528	0.162869	0.964807
[truncated: 2,225 more rows]
