# Supplementary material for: Dissecting new genetic components of salinity tolerance in two-row spring barley at the vegetative and reproductive stages
Source: PLoS One. 2020 Jul 23;15(7):e0236037. doi: 10.1371/journal.pone.0236037 (PMC7377408; doi:10.1371/journal.pone.0236037)
Supplement: S6 Table — (XLSX) [file pone.0236037.s011.xlsx]

## Sheet: S6 Table 
S6 Table. Heritability of the traits measured at The Plant Accelerator®.
Trait	Heritabilitya)
AGR.1to4	0.583027
AGR.4to8	0.529733
AGR.8to11	0.508221
RGR.1to4	0.612976
RGR.4to8	0.468156
RGR.8to11	0.523133
a) Heritability is calculated according to Cullis et al. (2006). The values of heritability are overinflated as they are based on spatially adjusted means.
Cullis, B. R., A. B. Smith and N. E. Coombes (2006). "On the design of early generation variety trials with correlated data." Journal of Agricultural, Biological and Environmental Statistics 11(4): 381-393
